# Supplementary material for: Data for homogeneous thermofluorimetric assays for ethanolamine using aptamers and a PCR instrument
Source: Data Brief. 2019 Apr 23;24:103946. doi: 10.1016/j.dib.2019.103946 (PMC6506705; doi:10.1016/j.dib.2019.103946)
Supplement: Multimedia component 2 [file mmc2.zip]

Archive with 6 entries (5 files):
- Data for homogeneous thermofluorimetric assays for ethanolamine using aptamers and a PCR instrument/
- Data for homogeneous thermofluorimetric assays for ethanolamine using aptamers and a PCR instrument/Ethanol all data.xlsx
- Data for homogeneous thermofluorimetric assays for ethanolamine using aptamers and a PCR instrument/Ethanolamine all data.xlsx
- Data for homogeneous thermofluorimetric assays for ethanolamine using aptamers and a PCR instrument/phenylethylamine all data.xlsx
- Data for homogeneous thermofluorimetric assays for ethanolamine using aptamers and a PCR instrument/Propylamine all data.xlsx
- Data for homogeneous thermofluorimetric assays for ethanolamine using aptamers and a PCR instrument/SYBR green and beacon data.xlsx
