# Supplementary material for: Data for homogeneous thermofluorimetric assays for ethanolamine using aptamers and a PCR instrument
Source: Data Brief. 2019 Apr 23;24:103946. doi: 10.1016/j.dib.2019.103946 (PMC6506705; doi:10.1016/j.dib.2019.103946)
Supplement: Multimedia component 2 [file mmc2.zip › Data for homogeneous thermofluorimetric assays for ethanolamine using aptamers and a PCR instrument/Ethanol all data.xlsx]

## Sheet: EA#14.3K31 
Text	X	A1: NC short	X	A2: NC short	X	A3: NC short	X	B1: 5 nM short	X	B2: 5 nM short	X	B3: 5 nM short	X	C1: 10 nM short	X	C2: 10 nM short	X	C3: 10 nM short	X	D1: 15 nM short	X	D2: 15 nM short	X	D3: 15 nM short	X	E1: 25 nM short	X	E2: 25 nM short	X	E3: 25 nM short	X	F1: 75 nM short	X	F2: 75 nM short	X	F3: 75 nM short	X	G1: 100 nM short	X	G2: 100 nM short	X	G3: 100 nM short	X	H1: 1000 nM short	X	H2: 1000 nM short	X	H3: 1000 nM short
20.09	20.09	3.11769	20.09	5.10553	20.09	22.492	20.09	15.2805	20.09	29.1398	20.09	29.3843	20.09	16.3469	20.09	29.412	20.09	29.1684	20.09	16.1436	20.09	27.4572	20.09	27.5695	20.09	26.8101	20.09	27.5072	20.09	27.7907	20.09	26.3117	20.09	28.6417	20.09	29.6246	20.09	26.2678	20.09	29.5772	20.09	29.531	20.09	18.85	20.09	2.77721	20.09	17.2404
20.32	20.32	3.1117	20.32	5.11583	20.32	22.8144	20.32	15.4322	20.32	29.5631	20.32	29.8827	20.32	16.5674	20.32	29.8679	20.32	29.6614	20.32	16.341	20.32	27.9314	20.32	28.0595	20.32	27.2527	20.32	27.9114	20.32	28.2324	20.32	26.7441	20.32	29.0729	20.32	30.1143	20.32	26.6269	20.32	30.0589	20.32	29.9604	20.32	19.0825	20.32	2.77145	20.32	17.3983
20.55	20.55	3.10571	20.55	5.1865	20.55	23.1531	20.55	15.6718	20.55	30.0835	20.55	30.3864	20.55	16.7932	20.55	30.3665	20.55	30.186	20.55	16.549	20.55	28.4374	20.55	28.5021	20.55	27.706	20.55	28.4267	20.55	28.7735	20.55	27.1819	20.55	29.5889	20.55	30.6458	20.55	27.0996	20.55	30.4819	20.55	30.4902	20.55	19.3696	20.55	2.78726	20.55	17.6684
20.7	20.7	3.1117	20.7	5.22561	20.7	23.4925	20.7	15.8716	20.7	30.6066	20.7	30.9248	20.7	17.0452	20.7	30.948	20.7	30.7028	20.7	16.7453	20.7	28.8501	20.7	29.0416	20.7	28.0967	20.7	28.8859	20.7	29.2332	20.7	27.6429	20.7	30.0756	20.7	31.112	20.7	27.574	20.7	31.0463	20.7	30.9751	20.7	19.6399	20.7	2.78763	20.7	17.9325
20.93	20.93	3.11604	20.93	5.26195	20.93	23.8193	20.93	16.1343	20.93	31.1835	20.93	31.4467	20.93	17.2881	20.93	31.4488	20.93	31.2085	20.93	16.9542	20.93	29.3854	20.93	29.5025	20.93	28.6336	20.93	29.388	20.93	29.7296	20.93	28.1216	20.93	30.6099	20.93	31.6455	20.93	28.104	20.93	31.5941	20.93	31.5017	20.93	19.9489	20.93	2.75957	20.93	18.187
21.16	21.16	3.1053	21.16	5.31752	21.16	24.2346	21.16	16.3835	21.16	31.7227	21.16	32.0438	21.16	17.5239	21.16	31.9875	21.16	31.7516	21.16	17.1882	21.16	29.9095	21.16	30.1154	21.16	29.1425	21.16	29.969	21.16	30.315	21.16	28.6364	21.16	31.2186	21.16	32.2429	21.16	28.5839	21.16	32.1693	21.16	32.0923	21.16	20.2193	21.16	2.7815	21.16	18.4618
21.38	21.38	3.09374	21.38	5.3662	21.38	24.6109	21.38	16.6668	21.38	32.4265	21.38	32.6592	21.38	17.8581	21.38	32.6781	21.38	32.4344	21.38	17.4716	21.38	30.4947	21.38	30.6206	21.38	29.7028	21.38	30.505	21.38	30.8977	21.38	29.1545	21.38	31.8137	21.38	32.8737	21.38	29.1211	21.38	32.7892	21.38	32.685	21.38	20.67	21.38	2.77035	21.38	18.7797
21.53	21.53	3.08259	21.53	5.41009	21.53	25.0284	21.53	16.9028	21.53	32.9669	21.53	33.3323	21.53	18.1566	21.53	33.25	21.53	32.9892	21.53	17.768	21.53	31.1423	21.53	31.2138	21.53	30.2939	21.53	31.1562	21.53	31.5471	21.53	29.7571	21.53	32.4607	21.53	33.4984	21.53	29.7162	21.53	33.3974	21.53	33.3031	21.53	20.9431	21.53	2.78113	21.53	19.1055
21.76	21.76	3.07661	21.76	5.4807	21.76	25.4588	21.76	17.2189	21.76	33.6489	21.76	34.0596	21.76	18.4798	21.76	33.951	21.76	33.6717	21.76	17.9919	21.76	31.7326	21.76	31.913	21.76	30.9077	21.76	31.782	21.76	32.1819	21.76	30.3449	21.76	33.0556	21.76	34.2077	21.76	30.3072	21.76	34.0811	21.76	33.9907	21.76	21.3172	21.76	2.78076	21.76	19.4606
21.97	21.97	3.07661	21.97	5.5191	21.97	25.8925	21.97	17.5263	21.97	34.2811	21.97	34.7059	21.97	18.7892	21.97	34.5869	21.97	34.2952	21.97	18.3314	21.97	32.4491	21.97	32.4799	21.97	31.4557	21.97	32.4649	21.97	32.8784	21.97	31.0012	21.97	33.7927	21.97	34.8952	21.97	30.9401	21.97	34.7586	21.97	34.651	21.97	21.7377	21.97	2.78076	21.97	19.7917
22.13	22.13	3.06587	22.13	5.56921	22.13	26.3731	22.13	17.8196	22.13	35.0422	22.13	35.4316	22.13	19.0957	22.13	35.3398	22.13	35.0818	22.13	18.5871	22.13	33.1328	22.13	33.2244	22.13	32.1315	22.13	33.1574	22.13	33.5323	22.13	31.5809	22.13	34.4759	22.13	35.6294	22.13	31.5339	22.13	35.5047	22.13	35.3793	22.13	22.1558	22.13	2.78113	22.13	20.1734
22.33	22.33	3.07063	22.33	5.63905	22.33	26.8594	22.33	18.1552	22.33	35.8434	22.33	36.2446	22.33	19.4216	22.33	36.0732	22.33	35.8015	22.33	18.9163	22.33	33.8139	22.33	33.9399	22.33	32.9019	22.33	33.879	22.33	34.267	22.33	32.3148	22.33	35.2833	22.33	36.4228	22.33	32.2881	22.33	36.3114	22.33	36.1305	22.33	22.554	22.33	2.78578	22.33	20.5417
22.55	22.55	3.08735	22.55	5.71585	22.55	27.4015	22.55	18.479	22.55	36.6322	22.55	37.0403	22.55	19.8286	22.55	36.9441	22.55	36.5728	22.55	19.2341	22.55	34.594	22.55	34.6694	22.55	33.5948	22.55	34.6624	22.55	35.0681	22.55	33.0409	22.55	36.0998	22.55	37.2572	22.55	32.9804	22.55	37.0688	22.55	36.986	22.55	23.0564	22.55	2.76962	22.55	20.9368
22.77	22.77	3.07063	22.77	5.75425	22.77	27.9652	22.77	18.8796	22.77	37.5129	22.77	37.9535	22.77	20.2302	22.77	37.8311	22.77	37.4233	22.77	19.6274	22.77	35.4484	22.77	35.5825	22.77	34.4114	22.77	35.4563	22.77	35.9007	22.77	33.8692	22.77	36.9745	22.77	38.0758	22.77	33.7646	22.77	37.9648	22.77	37.8839	22.77	23.5807	22.77	2.78578	22.77	21.3852
22.97	22.97	3.06465	22.97	5.86318	22.97	28.5631	22.97	19.2118	22.97	38.4156	22.97	38.8615	22.97	20.6778	22.97	38.7184	22.97	38.3691	22.97	19.9965	22.97	36.2873	22.97	36.3859	22.97	35.2178	22.97	36.3195	22.97	36.7703	22.97	34.6876	22.97	37.8549	22.97	39.0414	22.97	34.5334	22.97	38.9304	22.97	38.7344	22.97	24.0963	22.97	2.81235	22.97	21.8627
23.12	23.12	3.08178	23.12	5.91332	23.12	29.212	23.12	19.6644	23.12	39.3067	23.12	39.8066	23.12	21.0984	23.12	39.7227	23.12	39.267	23.12	20.3655	23.12	37.2155	23.12	37.22	23.12	36.082	23.12	37.2452	23.12	37.7073	23.12	35.5312	23.12	38.7931	23.12	39.9649	23.12	35.3547	23.12	39.8956	23.12	39.7324	23.12	24.6292	23.12	2.79656	23.12	22.3034
23.41	23.41	3.06506	23.41	6.02303	23.41	29.9112	23.41	20.1858	23.41	40.3765	23.41	40.8373	23.41	21.576	23.41	40.7273	23.41	40.2602	23.41	20.8073	23.41	38.0964	23.41	38.2014	23.41	36.9952	23.41	38.2085	23.41	38.7336	23.41	36.451	23.41	39.7951	23.41	40.9987	23.41	36.2849	23.41	40.9356	23.41	40.6936	23.41	25.1917	23.41	2.81811	23.41	22.8959
23.6	23.6	3.06506	23.6	6.10531	23.6	30.5563	23.6	20.5645	23.6	41.3707	23.6	41.8466	23.6	22.1349	23.6	41.7532	23.6	41.2903	23.6	21.2491	23.6	39.1312	23.6	39.2038	23.6	37.9836	23.6	39.2195	23.6	39.7233	23.6	37.3815	23.6	40.7759	23.6	42.0377	23.6	37.1448	23.6	42.0344	23.6	41.7605	23.6	25.8361	23.6	2.81811	23.6	23.4137
23.75	23.75	3.06029	23.75	6.21667	23.75	31.2367	23.75	21.0585	23.75	42.4517	23.75	43.0168	23.75	22.5587	23.75	42.8065	23.75	42.337	23.75	21.7128	23.75	40.1182	23.75	40.2536	23.75	38.9339	23.75	40.1404	23.75	40.7866	23.75	38.3598	23.75	41.9057	23.75	43.1616	23.75	38.0202	23.75	43.0592	23.75	42.8545	23.75	26.4383	23.75	2.80269	23.75	23.9646
23.96	23.96	3.0384	23.96	6.28883	23.96	32.038	23.96	21.5445	23.96	43.6194	23.96	44.1818	23.96	23.1426	23.96	43.8812	23.96	43.5422	23.96	22.2116	23.96	41.1853	23.96	41.3089	23.96	39.9762	23.96	41.2259	23.96	41.8659	23.96	39.4249	23.96	43.0622	23.96	44.3379	23.96	38.9667	23.96	44.2814	23.96	44.0067	23.96	27.0865	23.96	2.81923	23.96	24.5285
24.22	24.22	3.04915	24.22	6.40871	24.22	32.8634	24.22	22.0796	24.22	44.7864	24.22	45.3832	24.22	23.6823	24.22	45.3666	24.22	44.6726	24.22	22.726	24.22	42.3635	24.22	42.4741	24.22	41.0402	24.22	42.4116	24.22	43.0493	24.22	40.528	24.22	44.2603	24.22	45.4921	24.22	39.8488	24.22	45.4706	24.22	45.1948	24.22	27.7985	24.22	2.82425	24.22	25.1447
24.43	24.43	3.03162	24.43	6.47833	24.43	33.6244	24.43	22.6555	24.43	46.0226	24.43	46.6689	24.43	24.2675	24.43	46.7065	24.43	45.8705	24.43	23.2857	24.43	43.472	24.43	43.6017	24.43	42.1413	24.43	43.5754	24.43	44.1952	24.43	41.5714	24.43	45.521	24.43	46.7604	24.43	40.9145	24.43	46.6373	24.43	46.4557	24.43	28.4792	24.43	2.81811	24.43	25.7733
24.56	24.56	3.04915	24.56	6.58978	24.56	34.4737	24.56	23.2325	24.56	47.3373	24.56	47.9899	24.56	24.833	24.56	48.0123	24.56	47.1931	24.56	23.8146	24.56	44.7946	24.56	44.8679	24.56	43.3238	24.56	44.8311	24.56	45.4325	24.56	42.7445	24.56	46.7634	24.56	48.0745	24.56	42.0668	24.56	48.0261	24.56	47.7517	24.56	29.2515	24.56	2.83503	24.56	26.4262
24.77	24.77	3.038	24.77	6.69952	24.77	35.428	24.77	23.8418	24.77	48.6614	24.77	49.4376	24.77	25.5441	24.77	49.3218	24.77	48.5776	24.77	24.3912	24.77	46.1376	24.77	46.1541	24.77	44.608	24.77	46.1282	24.77	46.8257	24.77	44.0196	24.77	48.1157	24.77	49.4392	24.77	43.3273	24.77	49.3812	24.77	49.1306	24.77	30.0326	24.77	2.84042	24.77	27.1844
24.96	24.96	3.03162	24.96	6.83488	24.96	36.4052	24.96	24.5654	24.96	50.21	24.96	50.7916	24.96	26.2645	24.96	50.8423	24.96	50.0281	24.96	25.0313	24.96	47.4573	24.96	47.5641	24.96	45.9874	24.96	47.5397	24.96	48.2219	24.96	45.3634	24.96	49.5556	24.96	50.9689	24.96	44.6571	24.96	50.8562	24.96	50.5858	24.96	30.9148	24.96	2.85583	24.96	27.9139
25.16	25.16	3.03162	25.16	6.9775	25.16	37.4297	25.16	25.224	25.16	51.766	25.16	52.3349	25.16	27.0351	25.16	52.3491	25.16	51.465	25.16	25.6617	25.16	48.8052	25.16	49.0283	25.16	47.3465	25.16	48.9793	25.16	49.6986	25.16	46.7134	25.16	51.0773	25.16	52.5116	25.16	46.02	25.16	52.3763	25.16	52.128	25.16	31.7231	25.16	2.86122	25.16	28.6986
25.43	25.43	3.02725	25.43	7.12295	25.43	38.6105	25.43	25.9588	25.43	53.3757	25.43	54.0439	25.43	27.8547	25.43	54.1019	25.43	53.166	25.43	26.4103	25.43	50.327	25.43	50.5389	25.43	48.8592	25.43	50.5449	25.43	51.3475	25.43	48.2009	25.43	52.7311	25.43	54.1651	25.43	47.4234	25.43	54.0245	25.43	53.7549	25.43	32.7518	25.43	2.85158	25.43	29.5058
25.67	25.67	3.02087	25.67	7.27468	25.67	39.6303	25.67	26.638	25.67	54.9232	25.67	55.6266	25.67	28.5854	25.67	55.7282	25.67	54.7476	25.67	27.1092	25.67	51.8156	25.67	52.0634	25.67	50.3398	25.67	52.0243	25.67	52.8841	25.67	49.6782	25.67	54.2973	25.67	55.8197	25.67	48.92	25.67	55.7332	25.67	55.3517	25.67	33.6716	25.67	2.8616	25.67	30.3575
25.75	25.75	2.9938	25.75	7.4138	25.75	40.8122	25.75	27.4302	25.75	56.5917	25.75	57.2921	25.75	29.3422	25.75	57.4161	25.75	56.411	25.75	27.8817	25.75	53.4432	25.75	53.6838	25.75	51.8417	25.75	53.5577	25.75	54.4696	25.75	51.1442	25.75	55.9665	25.75	57.4934	25.75	50.3776	25.75	57.258	25.75	57.0677	25.75	34.6694	25.75	2.88392	25.75	31.2307
26	26	2.99977	26	7.57394	26	41.9999	26	28.2356	26	58.3615	26	59.079	26	30.2419	26	59.22	26	58.1838	26	29.1683	26	55.0484	26	55.3134	26	53.4717	26	55.1693	26	56.1167	26	52.717	26	57.6926	26	59.2598	26	51.9589	26	58.9305	26	58.7715	26	35.6794	26	2.87352	26	32.2016
26.2	26.2	3.00654	26.2	7.71422	26.2	43.2536	26.2	29.0543	26.2	60.2235	26.2	60.8985	26.2	31.1501	26.2	60.9871	26.2	59.8514	26.2	30.1398	26.2	56.8125	26.2	57.0952	26.2	55.0146	26.2	56.8706	26.2	57.9525	26.2	54.4122	26.2	59.3924	26.2	61.0849	26.2	53.5278	26.2	60.8171	26.2	60.6187	26.2	36.7485	26.2	2.88545	26.2	33.1334
26.45	26.45	3.02288	26.45	7.88887	26.45	44.5282	26.45	29.9183	26.45	62.1297	26.45	62.7075	26.45	32.053	26.45	62.8614	26.45	61.8261	26.45	30.9608	26.45	58.4938	26.45	58.8892	26.45	56.7545	26.45	58.68	26.45	59.7476	26.45	56.0953	26.45	61.4062	26.45	62.9307	26.45	55.2203	26.45	62.7147	26.45	62.4447	26.45	37.8531	26.45	2.90124	26.45	34.048
26.51	26.51	3.0185	26.51	8.06775	26.51	45.9678	26.51	30.8313	26.51	64.0693	26.51	64.6038	26.51	32.9893	26.51	64.8604	26.51	63.723	26.51	31.9387	26.51	60.382	26.51	60.6413	26.51	58.5572	26.51	60.558	26.51	61.6167	26.51	57.76	26.51	63.2353	26.51	64.9626	26.51	56.9642	26.51	64.63	26.51	64.4736	26.51	39.0491	26.51	2.91319	26.51	35.0984
26.83	26.83	3.00774	26.83	8.27205	26.83	47.358	26.83	31.7587	26.83	66.0958	26.83	66.6604	26.83	34.0696	26.83	67.0734	26.83	65.7945	26.83	32.86	26.83	62.3826	26.83	62.6095	26.83	60.4745	26.83	62.4792	26.83	63.5125	26.83	59.7119	26.83	65.277	26.83	67.01	26.83	58.8076	26.83	66.6466	26.83	66.5711	26.83	40.3284	26.83	2.92436	26.83	36.2095
27.01	27.01	3.00734	27.01	8.45768	27.01	48.8985	27.01	32.7325	27.01	68.2183	27.01	68.833	27.01	35.1082	27.01	69.2044	27.01	67.9702	27.01	33.8212	27.01	64.3454	27.01	64.6609	27.01	62.3327	27.01	64.4581	27.01	65.6274	27.01	61.5188	27.01	67.434	27.01	69.2024	27.01	60.7275	27.01	68.7151	27.01	68.688	27.01	41.5806	27.01	2.93477	27.01	37.3592
27.2	27.2	3.00256	27.2	8.65769	27.2	50.3934	27.2	33.6976	27.2	70.3304	27.2	70.9691	27.2	36.1827	27.2	71.2455	27.2	70.0303	27.2	34.8068	27.2	66.2916	27.2	66.5754	27.2	64.3074	27.2	66.4364	27.2	67.6165	27.2	63.4419	27.2	69.4908	27.2	71.2019	27.2	62.5905	27.2	70.8325	27.2	70.7742	27.2	42.9096	27.2	2.95173	27.2	38.4383
27.45	27.45	3.00256	27.45	8.91039	27.45	51.9949	27.45	34.7474	27.45	72.6246	27.45	73.1939	27.45	37.3239	27.45	73.5037	27.45	72.173	27.45	35.8589	27.45	68.412	27.45	68.683	27.45	66.3839	27.45	68.5778	27.45	69.7141	27.45	65.5319	27.45	71.657	27.45	73.53	27.45	64.5566	27.45	73.0224	27.45	73.0169	27.45	44.2386	27.45	2.96792	27.45	39.6465
27.63	27.63	2.98063	27.63	9.09288	27.63	53.7337	27.63	35.8404	27.63	74.8855	27.63	75.4982	27.63	38.5626	27.63	75.9165	27.63	74.5001	27.63	37.0293	27.63	70.5844	27.63	70.9209	27.63	68.5018	27.63	70.7338	27.63	71.9891	27.63	67.5823	27.63	73.8968	27.63	75.8313	27.63	66.6507	27.63	75.1262	27.63	75.28	27.63	45.7486	27.63	2.96832	27.63	40.9029
27.81	27.81	2.98142	27.81	9.3316	27.81	55.4369	27.81	36.9386	27.81	77.2384	27.81	77.8884	27.81	39.7526	27.81	78.2599	27.81	76.8963	27.81	38.1456	27.81	72.7988	27.81	73.1532	27.81	70.6296	27.81	72.9214	27.81	74.2273	27.81	69.7503	27.81	76.2642	27.81	78.1856	27.81	68.7762	27.81	77.2034	27.81	77.6176	27.81	47.2325	27.81	2.9907	27.81	42.1492
28.05	28.05	2.99179	28.05	9.63131	28.05	57.1922	28.05	38.1271	28.05	79.6747	28.05	80.2747	28.05	41.003	28.05	80.8027	28.05	79.331	28.05	39.3605	28.05	75.1447	28.05	75.3889	28.05	72.9298	28.05	75.3035	28.05	76.531	28.05	71.9621	28.05	78.6176	28.05	80.6404	28.05	71.0548	28.05	79.5548	28.05	80.0462	28.05	48.8117	28.05	3.01149	28.05	43.5175
28.23	28.23	2.99737	28.23	9.88404	28.23	59.0653	28.23	39.276	28.23	82.0991	28.23	82.7994	28.23	42.3727	28.23	83.2271	28.23	81.7173	28.23	40.6178	28.23	77.4196	28.23	77.7123	28.23	75.1411	28.23	77.5565	28.23	78.8649	28.23	74.1439	28.23	80.9859	28.23	82.8478	28.23	73.2432	28.23	81.9695	28.23	82.5271	28.23	50.294	28.23	3.01149	28.23	44.8435
28.41	28.41	2.98063	28.41	10.1313	28.41	60.8569	28.41	40.5183	28.41	84.5722	28.41	85.1903	28.41	43.601	28.41	85.6676	28.41	84.1618	28.41	41.8158	28.41	79.7263	28.41	79.9726	28.41	77.4546	28.41	79.8678	28.41	81.1254	28.41	76.3472	28.41	83.3649	28.41	85.4127	28.41	75.4371	28.41	84.507	28.41	84.9393	28.41	51.8638	28.41	3.03308	28.41	46.3032
28.65	28.65	2.97505	28.65	10.4225	28.65	62.7572	28.65	41.6782	28.65	87.1048	28.65	87.6507	28.65	44.9544	28.65	88.2526	28.65	86.7863	28.65	43.1379	28.65	82.0277	28.65	82.3538	28.65	79.7304	28.65	82.0996	28.65	83.5957	28.65	78.5937	28.65	85.8289	28.65	87.8829	28.65	77.7177	28.65	86.8842	28.65	87.4678	28.65	53.4938	28.65	3.02768	28.65	47.7307
28.82	28.82	2.96349	28.82	10.6134	28.82	64.8226	28.82	42.9533	28.82	89.7663	28.82	90.2383	28.82	46.356	28.82	90.9057	28.82	89.3248	28.82	44.5242	28.82	84.4827	28.82	84.7763	28.82	82.1191	28.82	84.511	28.82	86.107	28.82	80.7056	28.82	88.3395	28.82	90.3937	28.82	80.0526	28.82	89.5808	28.82	90.0956	28.82	55.1383	28.82	3.07585	28.82	49.0823
29	29	2.96349	29	10.899	29	66.8203	29	44.2669	29	92.2066	29	92.7946	29	47.7146	29	93.5011	29	91.8219	29	45.8677	29	86.837	29	87.0678	29	84.4808	29	87.0023	29	88.5559	29	82.9625	29	90.7341	29	93.0003	29	82.3383	29	92.0592	29	92.6343	29	56.8392	29	3.09204	29	50.4883
29.23	29.23	2.96349	29.23	11.1517	29.23	68.8072	29.23	45.575	29.23	94.8904	29.23	95.4045	29.23	49.1602	29.23	96.1606	29.23	94.5624	29.23	47.3083	29.23	89.3401	29.23	89.475	29.23	86.907	29.23	89.4405	29.23	91.0364	29.23	85.2841	29.23	93.2773	29.23	95.6173	29.23	84.7106	29.23	94.5697	29.23	95.2683	29.23	58.54	29.23	3.09743	29.23	52.0227
29.47	29.47	2.96907	29.47	11.4923	29.47	71.0112	29.47	46.9051	29.47	97.5092	29.47	97.9609	29.47	50.6003	29.47	98.879	29.47	97.2341	29.47	48.7921	29.47	91.8006	29.47	91.6141	29.47	89.2632	29.47	91.8893	29.47	93.6741	29.47	87.5949	29.47	95.5923	29.47	98.4183	29.47	87.0667	29.47	97.2938	29.47	97.9923	29.47	60.3065	29.47	3.12981	29.47	53.5784
29.64	29.64	2.9631	29.64	11.8094	29.64	73.0969	29.64	48.2563	29.64	100.088	29.64	100.595	29.64	52.0933	29.64	101.589	29.64	99.8397	29.64	50.2099	29.64	94.3125	29.64	94.0246	29.64	91.7848	29.64	94.3787	29.64	96.0474	29.64	89.9584	29.64	98.0482	29.64	101.038	29.64	89.4434	29.64	99.9513	29.64	100.523	29.64	62.1085	29.64	3.16177	29.64	55.0092
29.87	29.87	2.95233	29.87	12.1021	29.87	75.3052	29.87	49.6532	29.87	102.871	29.87	103.239	29.87	53.5566	29.87	104.236	29.87	102.53	29.87	51.6895	29.87	96.7058	29.87	96.2813	29.87	94.2286	29.87	96.8082	29.87	98.6926	29.87	92.2434	29.87	100.53	29.87	103.658	29.87	91.8655	29.87	102.534	29.87	103.192	29.87	63.9051	29.87	3.16758	29.87	56.5401
30.09	30.09	2.95311	30.09	12.435	30.09	77.3777	30.09	51.0133	30.09	105.426	30.09	105.824	30.09	54.9896	30.09	107.014	30.09	105.166	30.09	53.2144	30.09	99.1767	30.09	98.5148	30.09	96.6858	30.09	99.2992	30.09	101.142	30.09	94.5038	30.09	103.032	30.09	106.261	30.09	94.2466	30.09	105.093	30.09	105.843	30.09	65.6835	30.09	3.19541	30.09	58.1593
30.21	30.21	2.95272	30.21	12.7795	30.21	79.4577	30.21	52.3368	30.21	107.999	30.21	108.26	30.21	56.5422	30.21	109.542	30.21	107.692	30.21	54.6374	30.21	101.534	30.21	100.815	30.21	99.0833	30.21	101.719	30.21	103.604	30.21	96.8401	30.21	105.323	30.21	108.959	30.21	96.6338	30.21	107.622	30.21	108.479	30.21	67.54	30.21	3.22197	30.21	59.5846
30.43	30.43	2.94117	30.43	13.1074	30.43	81.6186	30.43	53.6215	30.43	110.733	30.43	110.609	30.43	58.0292	30.43	112.171	30.43	110.365	30.43	56.2542	30.43	104.045	30.43	103.298	30.43	101.443	30.43	104.155	30.43	106.123	30.43	99.095	30.43	107.735	30.43	111.519	30.43	99.0258	30.43	110.236	30.43	111.078	30.43	69.3741	30.43	3.24853	30.43	61.0736
30.65	30.65	2.94636	30.65	13.4572	30.65	83.8061	30.65	55.0103	30.65	113.164	30.65	112.915	30.65	59.5484	30.65	114.735	30.65	112.916	30.65	57.7627	30.65	106.428	30.65	105.801	30.65	103.925	30.65	106.489	30.65	108.568	30.65	100.865	30.65	110.057	30.65	114.148	30.65	101.276	30.65	112.764	30.65	113.749	30.65	71.2624	30.65	3.26968	30.65	62.7332
30.82	30.82	2.94117	30.82	13.8051	30.82	86.0429	30.82	56.4246	30.82	115.922	30.82	115.556	30.82	61.0779	30.82	115.682	30.82	115.619	30.82	59.3566	30.82	108.982	30.82	108.186	30.82	106.359	30.82	109.095	30.82	110.969	30.82	102.386	30.82	112.657	30.82	116.748	30.82	103.76	30.82	115.369	30.82	116.272	30.82	73.1039	30.82	3.30249	30.82	64.3507
31.09	31.09	2.92923	31.09	14.1474	31.09	88.2723	31.09	57.8328	31.09	118.467	31.09	118.151	31.09	62.6862	31.09	117.695	31.09	118.211	31.09	60.9699	31.09	111.275	31.09	110.669	31.09	108.725	31.09	111.244	31.09	113.582	31.09	104.669	31.09	115.058	31.09	119.391	31.09	106.098	31.09	117.966	31.09	118.922	31.09	74.9216	31.09	3.3178	31.09	66.092
31.31	31.31	2.93558	31.31	14.4972	31.31	90.4889	31.31	59.1947	31.31	120.841	31.31	120.492	31.31	64.1321	31.31	120.257	31.31	120.724	31.31	62.54	31.31	113.574	31.31	112.979	31.31	111.007	31.31	113.568	31.31	115.977	31.31	106.798	31.31	117.579	31.31	121.919	31.31	108.353	31.31	120.379	31.31	121.513	31.31	76.7845	31.31	3.36185	31.31	68.6596
31.42	31.42	2.90729	31.42	14.8194	31.42	92.6209	31.42	60.4673	31.42	123.292	31.42	122.893	31.42	65.7374	31.42	122.659	31.42	123.083	31.42	64.1232	31.42	115.764	31.42	115.187	31.42	113.252	31.42	115.933	31.42	118.227	31.42	109.024	31.42	119.793	31.42	124.425	31.42	110.651	31.42	122.772	31.42	123.914	31.42	78.6008	31.42	3.38298	31.42	70.1633
31.7	31.7	2.94039	31.7	15.1689	31.7	94.7578	31.7	61.8715	31.7	125.645	31.7	125.251	31.7	67.25	31.7	125.008	31.7	125.526	31.7	65.679	31.7	118.07	31.7	117.447	31.7	115.42	31.7	118.101	31.7	120.439	31.7	111.169	31.7	122.054	31.7	126.847	31.7	112.862	31.7	125.164	31.7	126.325	31.7	80.3782	31.7	3.43648	31.7	71.6612
31.85	31.85	2.91287	31.85	15.5389	31.85	96.8655	31.85	63.1766	31.85	127.885	31.85	127.498	31.85	68.6282	31.85	127.357	31.85	127.891	31.85	67.1066	31.85	120.238	31.85	119.496	31.85	117.383	31.85	120.231	31.85	122.684	31.85	113.263	31.85	124.247	31.85	129.165	31.85	114.94	31.85	127.408	31.85	128.631	31.85	82.084	31.85	3.43694	31.85	73.1193
32.07	32.07	2.93	32.07	15.8486	32.07	99.0009	32.07	64.4217	32.07	130.245	32.07	129.686	32.07	70.1861	32.07	129.627	32.07	129.961	32.07	68.5831	32.07	122.215	32.07	121.672	32.07	119.464	32.07	122.319	32.07	124.881	32.07	115.394	32.07	126.371	32.07	131.415	32.07	117.057	32.07	129.62	32.07	130.859	32.07	83.7958	32.07	3.50215	32.07	74.5777
32.24	32.24	2.91807	32.24	16.2508	32.24	101.151	32.24	65.6904	32.24	132.363	32.24	131.87	32.24	71.4551	32.24	131.855	32.24	132.09	32.24	70.1831	32.24	124.34	32.24	123.789	32.24	121.401	32.24	124.306	32.24	126.914	32.24	117.103	32.24	128.509	32.24	133.645	32.24	119.024	32.24	131.796	32.24	133.183	32.24	85.5833	32.24	3.52819	32.24	76.0064
32.49	32.49	2.91807	32.49	16.5968	32.49	103.159	32.49	67.0201	32.49	134.603	32.49	133.929	32.49	73.0524	32.49	134.038	32.49	134.163	32.49	71.7043	32.49	126.295	32.49	125.691	32.49	123.407	32.49	126.351	32.49	129.137	32.49	119.117	32.49	130.569	32.49	135.888	32.49	121.033	32.49	133.943	32.49	135.43	32.49	87.3056	32.49	3.55517	32.49	77.4013
32.71	32.71	2.89017	32.71	16.8989	32.71	105.248	32.71	68.218	32.71	136.761	32.71	136.035	32.71	74.2966	32.71	136.082	32.71	135.798	32.71	73.1984	32.71	128.255	32.71	127.845	32.71	125.316	32.71	128.211	32.71	131.071	32.71	121.094	32.71	132.655	32.71	137.995	32.71	123.101	32.71	136.036	32.71	137.54	32.71	88.9732	32.71	3.58754	32.71	78.7963
32.87	32.87	2.90056	32.87	17.2733	32.87	107.136	32.87	69.3315	32.87	138.715	32.87	138.02	32.87	75.7271	32.87	138.206	32.87	137.649	32.87	74.5758	32.87	130.075	32.87	129.682	32.87	127.278	32.87	130.069	32.87	133.049	32.87	122.849	32.87	134.546	32.87	139.981	32.87	124.866	32.87	138.018	32.87	139.475	32.87	90.655	32.87	3.60816	32.87	79.967
33.07	33.07	2.90614	33.07	17.6137	33.07	109.062	33.07	70.4137	33.07	140.613	33.07	139.891	33.07	76.9981	33.07	140.105	33.07	139.632	33.07	75.9239	33.07	131.828	33.07	131.436	33.07	129.031	33.07	131.87	33.07	134.663	33.07	124.485	33.07	136.329	33.07	141.882	33.07	126.733	33.07	139.791	33.07	141.389	33.07	92.1637	33.07	3.64591	33.07	81.3188
33.28	33.28	2.89537	33.28	17.9894	33.28	110.867	33.28	71.7252	33.28	142.536	33.28	141.834	33.28	78.2741	33.28	142.012	33.28	141.634	33.28	77.4334	33.28	133.55	33.28	133.292	33.28	130.742	33.28	133.662	33.28	136.6	33.28	126.36	33.28	138.151	33.28	143.792	33.28	128.461	33.28	141.721	33.28	143.396	33.28	93.7066	33.28	3.67337	33.28	82.6442
33.54	33.54	2.88864	33.54	18.2951	33.54	112.678	33.54	72.7072	33.54	144.193	33.54	143.439	33.54	79.4322	33.54	143.72	33.54	143.354	33.54	78.7289	33.54	135.159	33.54	134.894	33.54	132.528	33.54	135.246	33.54	138.28	33.54	127.763	33.54	139.943	33.54	145.678	33.54	130.023	33.54	143.5	33.54	145.093	33.54	95.1885	33.54	3.71504	33.54	83.8934
33.74	33.74	2.89383	33.74	18.633	33.74	114.372	33.74	73.6969	33.74	145.942	33.74	145.114	33.74	80.6487	33.74	145.422	33.74	145.174	33.74	79.996	33.74	136.766	33.74	136.461	33.74	134.015	33.74	136.758	33.74	139.823	33.74	129.392	33.74	141.484	33.74	147.233	33.74	131.77	33.74	145.13	33.74	146.976	33.74	96.4654	33.74	3.75768	33.74	84.9238
33.94	33.94	2.88826	33.94	18.9184	33.94	116.264	33.94	74.6194	33.94	147.542	33.94	146.669	33.94	81.7237	33.94	147.122	33.94	146.733	33.94	81.2574	33.94	138.295	33.94	137.963	33.94	135.66	33.94	138.22	33.94	141.447	33.94	130.867	33.94	142.916	33.94	148.945	33.94	133.182	33.94	146.742	33.94	148.583	33.94	97.9079	33.94	3.81159	33.94	86.0668
34.14	34.14	2.88268	34.14	19.1763	34.14	117.788	34.14	75.6573	34.14	148.985	34.14	148.144	34.14	82.8313	34.14	148.63	34.14	148.208	34.14	82.3624	34.14	139.681	34.14	139.302	34.14	137.084	34.14	139.554	34.14	142.746	34.14	132.201	34.14	144.316	34.14	150.405	34.14	134.508	34.14	148.065	34.14	150.062	34.14	99.1154	34.14	3.82777	34.14	87.1617
34.3	34.3	2.88344	34.3	19.5108	34.3	119.268	34.3	76.4792	34.3	150.528	34.3	149.615	34.3	83.9014	34.3	150.038	34.3	149.818	34.3	83.7107	34.3	141.009	34.3	140.794	34.3	138.454	34.3	140.884	34.3	144.204	34.3	133.41	34.3	145.803	34.3	151.988	34.3	135.929	34.3	149.594	34.3	151.561	34.3	100.459	34.3	3.88271	34.3	88.2426
34.5	34.5	2.88268	34.5	19.8295	34.5	120.728	34.5	77.3705	34.5	151.829	34.5	150.853	34.5	84.9434	34.5	151.48	34.5	151.253	34.5	84.7936	34.5	142.251	34.5	142.069	34.5	139.745	34.5	142.154	34.5	145.523	34.5	134.688	34.5	147.043	34.5	153.366	34.5	137.181	34.5	150.915	34.5	152.984	34.5	101.672	34.5	3.9302	34.5	89.2234
34.75	34.75	2.87153	34.75	20.06	34.75	122.257	34.75	78.0844	34.75	153.013	34.75	152.097	34.75	85.8664	34.75	152.725	34.75	152.442	34.75	85.9202	34.75	143.361	34.75	143.256	34.75	141.12	34.75	143.41	34.75	146.681	34.75	135.866	34.75	148.215	34.75	154.626	34.75	138.485	34.75	152.185	34.75	154.11	34.75	102.661	34.75	3.94098	34.75	90.1581
34.95	34.95	2.86671	34.95	20.2574	34.95	123.554	34.95	78.907	34.95	154.226	34.95	153.249	34.95	86.6494	34.95	153.942	34.95	153.656	34.95	86.8812	34.95	144.519	34.95	144.345	34.95	142.12	34.95	144.496	34.95	147.805	34.95	136.855	34.95	149.342	34.95	155.68	34.95	139.577	34.95	153.277	34.95	155.419	34.95	103.651	34.95	3.99595	34.95	90.9353
35.15	35.15	2.86671	35.15	20.5155	35.15	124.747	35.15	79.6705	35.15	155.254	35.15	154.409	35.15	87.5944	35.15	155.012	35.15	154.772	35.15	87.9596	35.15	145.555	35.15	145.369	35.15	143.238	35.15	145.423	35.15	148.973	35.15	137.905	35.15	150.499	35.15	156.815	35.15	140.665	35.15	154.451	35.15	156.392	35.15	104.831	35.15	4.02831	35.15	91.758
35.33	35.33	2.85036	35.33	20.7433	35.33	126.104	35.33	80.3073	35.33	156.367	35.33	155.37	35.33	88.3773	35.33	156.075	35.33	155.802	35.33	88.9204	35.33	146.461	35.33	146.381	35.33	144.198	35.33	146.439	35.33	149.811	35.33	138.946	35.33	151.426	35.33	157.807	35.33	141.544	35.33	155.31	35.33	157.433	35.33	105.73	35.33	4.07199	35.33	92.4701
35.53	35.53	2.8548	35.53	20.9656	35.53	127.079	35.53	80.9892	35.53	157.299	35.53	156.148	35.53	89.1132	35.53	156.954	35.53	156.623	35.53	89.6936	35.53	147.258	35.53	147.315	35.53	145.227	35.53	147.228	35.53	150.673	35.53	139.682	35.53	152.369	35.53	158.506	35.53	142.489	35.53	156.305	35.53	158.311	35.53	106.628	35.53	4.08654	35.53	93.0904
35.78	35.78	2.84923	35.78	21.2564	35.78	128.261	35.78	81.4505	35.78	158.218	35.78	157.131	35.78	89.9059	35.78	157.9	35.78	157.527	35.78	90.5238	35.78	148.118	35.78	148.203	35.78	146.178	35.78	148.123	35.78	151.669	35.78	140.64	35.78	153.196	35.78	159.545	35.78	143.355	35.78	157.239	35.78	159.12	35.78	107.497	35.78	4.14046	35.78	93.9823
35.96	35.96	2.84923	35.96	21.4321	35.96	129.189	35.96	82.1753	35.96	158.845	35.96	157.799	35.96	90.5085	35.96	158.633	35.96	158.272	35.96	91.3863	35.96	148.851	35.96	148.974	35.96	146.909	35.96	148.769	35.96	152.428	35.96	141.253	35.96	153.987	35.96	160.191	35.96	144.21	35.96	158.034	35.96	159.854	35.96	108.36	35.96	4.17819	35.96	94.5431
36.16	36.16	2.83845	36.16	21.6984	36.16	130.226	36.16	82.6475	36.16	159.623	36.16	158.482	36.16	91.0309	36.16	159.189	36.16	158.938	36.16	92.0669	36.16	149.587	36.16	149.577	36.16	147.6	36.16	149.461	36.16	153.156	36.16	141.923	36.16	154.771	36.16	160.937	36.16	144.916	36.16	158.647	36.16	160.61	36.16	109.118	36.16	4.20032	36.16	95.1166
36.4	36.4	2.84365	36.4	21.8162	36.4	130.973	36.4	83.0923	36.4	160.262	36.4	159.017	36.4	91.513	36.4	159.873	36.4	159.694	36.4	92.7123	36.4	150.088	36.4	150.245	36.4	148.279	36.4	150.061	36.4	153.801	36.4	142.636	36.4	155.223	36.4	161.367	36.4	145.595	36.4	159.181	36.4	161.202	36.4	109.704	36.4	4.21593	36.4	95.5312
36.54	36.54	2.84403	36.54	21.9838	36.54	131.799	36.54	83.5042	36.54	160.694	36.54	159.636	36.54	92.1821	36.54	160.589	36.54	160.243	36.54	93.3446	36.54	150.655	36.54	150.817	36.54	148.992	36.54	150.441	36.54	154.377	36.54	143.242	36.54	155.763	36.54	161.956	36.54	146.156	36.54	159.8	36.54	161.709	36.54	110.336	36.54	4.25963	36.54	96.0407
36.78	36.78	2.82692	36.78	22.0522	36.78	132.535	36.78	83.9105	36.78	161.278	36.78	160.112	36.78	92.55	36.78	161.076	36.78	160.772	36.78	93.8821	36.78	151.102	36.78	151.248	36.78	149.575	36.78	151.205	36.78	154.927	36.78	143.675	36.78	156.342	36.78	162.312	36.78	146.726	36.78	160.259	36.78	162.169	36.78	110.934	36.78	4.31837	36.78	96.5407
36.92	36.92	2.82097	36.92	22.1262	36.92	133.19	36.92	84.3112	36.92	161.689	36.92	160.582	36.92	93.0969	36.92	161.541	36.92	161.226	36.92	94.5272	36.92	151.597	36.92	151.916	36.92	150.055	36.92	151.561	36.92	155.415	36.92	144.102	36.92	156.825	36.92	162.705	36.92	147.14	36.92	160.724	36.92	162.48	36.92	111.52	36.92	4.34475	36.92	96.9819
37.16	37.16	2.82655	37.16	22.3018	37.16	133.895	37.16	84.6626	37.16	162.154	37.16	160.919	37.16	93.4063	37.16	161.931	37.16	161.654	37.16	94.9907	37.16	152.106	37.16	152.136	37.16	150.452	37.16	151.889	37.16	155.782	37.16	144.565	37.16	157.228	37.16	163.031	37.16	147.664	37.16	160.974	37.16	162.913	37.16	112.094	37.16	4.36631	37.16	97.4038
37.43	37.43	2.82097	37.43	22.4225	37.43	134.415	37.43	84.9206	37.43	162.722	37.43	161.266	37.43	93.884	37.43	162.188	37.43	161.982	37.43	95.492	37.43	152.478	37.43	152.451	37.43	150.979	37.43	152.212	37.43	156.243	37.43	144.899	37.43	157.568	37.43	163.272	37.43	148.076	37.43	161.513	37.43	163.331	37.43	112.525	37.43	4.41482	37.43	97.7135
37.57	37.57	2.81652	37.57	22.5632	37.57	134.957	37.57	85.0367	37.57	162.716	37.57	161.496	37.57	94.1549	37.57	162.659	37.57	162.258	37.57	95.8696	37.57	152.639	37.57	152.901	37.57	151.211	37.57	152.659	37.57	156.389	37.57	145.193	37.57	157.858	37.57	163.6	37.57	148.497	37.57	161.78	37.57	163.559	37.57	112.953	37.57	4.43815	37.57	98.0675
37.81	37.81	2.81652	37.81	22.6016	37.81	135.527	37.81	85.251	37.81	163.003	37.81	161.79	37.81	94.535	37.81	162.894	37.81	162.432	37.81	96.2794	37.81	152.894	37.81	153.226	37.81	151.636	37.81	152.876	37.81	156.672	37.81	145.484	37.81	158.023	37.81	163.784	37.81	148.676	37.81	161.999	37.81	163.787	37.81	113.39	37.81	4.46511	37.81	98.2118
38.03	38.03	2.81577	38.03	22.7493	38.03	135.805	38.03	85.4206	38.03	163.192	38.03	161.833	38.03	94.6946	38.03	163.086	38.03	162.632	38.03	96.5558	38.03	153.077	38.03	153.307	38.03	151.827	38.03	153.047	38.03	156.913	38.03	145.731	38.03	158.193	38.03	163.871	38.03	149.048	38.03	162.1	38.03	163.865	38.03	113.567	38.03	4.49089	38.03	98.5009
38.21	38.21	2.79979	38.21	22.7882	38.21	136.21	38.21	85.6409	38.21	163.543	38.21	162.143	38.21	94.9532	38.21	163.247	38.21	162.808	38.21	96.8618	38.21	153.282	38.21	153.583	38.21	152.017	38.21	153.337	38.21	157.143	38.21	146.092	38.21	158.447	38.21	164.12	38.21	149.271	38.21	162.309	38.21	164.024	38.21	114.007	38.21	4.49747	38.21	98.6873
38.4	38.4	2.8009	38.4	22.8962	38.4	136.384	38.4	85.7629	38.4	163.679	38.4	162.261	38.4	95.1214	38.4	163.333	38.4	163.021	38.4	97.1107	38.4	153.423	38.4	153.792	38.4	152.207	38.4	153.34	38.4	157.216	38.4	146.037	38.4	158.606	38.4	164.222	38.4	149.347	38.4	162.48	38.4	164.116	38.4	114.239	38.4	4.54241	38.4	98.8601
38.62	38.62	2.81801	38.62	22.9486	38.62	136.69	38.62	85.8567	38.62	163.662	38.62	162.352	38.62	95.3079	38.62	163.435	38.62	163.084	38.62	97.3609	38.62	153.432	38.62	153.791	38.62	152.399	38.62	153.45	38.62	157.363	38.62	146.164	38.62	158.68	38.62	164.228	38.62	149.637	38.62	162.651	38.62	164.228	38.62	114.456	38.62	4.5592	38.62	98.9374
38.84	38.84	2.79048	38.84	22.9956	38.84	137.131	38.84	85.978	38.84	163.695	38.84	162.459	38.84	95.4401	38.84	163.639	38.84	163.196	38.84	97.5788	38.84	153.543	38.84	153.932	38.84	152.452	38.84	153.502	38.84	157.305	38.84	146.324	38.84	158.728	38.84	164.323	38.84	149.63	38.84	162.603	38.84	163.89	38.84	114.608	38.84	4.576	38.84	99.1055
38.98	38.98	2.79159	38.98	23.0762	38.98	137.327	38.98	86.0177	38.98	163.695	38.98	162.556	38.98	95.6194	38.98	163.613	38.98	163.224	38.98	97.6716	38.98	153.477	38.98	153.978	38.98	152.598	38.98	153.632	38.98	157.588	38.98	146.204	38.98	158.7	38.98	164.367	38.98	149.511	38.98	162.647	38.98	163.902	38.98	114.725	38.98	4.58322	38.98	99.1878
39.25	39.25	2.7968	39.25	23.1391	39.25	137.39	39.25	86.2592	39.25	163.836	39.25	162.411	39.25	95.6067	39.25	163.522	39.25	163.234	39.25	97.853	39.25	153.515	39.25	153.947	39.25	152.632	39.25	153.532	39.25	157.378	39.25	146.406	39.25	158.833	39.25	164.382	39.25	149.545	39.25	162.737	39.25	163.891	39.25	114.95	39.25	4.61499	39.25	99.196
39.42	39.42	2.79048	39.42	23.2154	39.42	137.462	39.42	86.1649	39.42	163.733	39.42	162.314	39.42	95.4509	39.42	163.575	39.42	163.207	39.42	97.935	39.42	153.543	39.42	153.874	39.42	152.592	39.42	153.444	39.42	157.436	39.42	146.281	39.42	158.722	39.42	164.37	39.42	149.63	39.42	162.78	39.42	163.9	39.42	114.953	39.42	4.65694	39.42	99.2178
39.64	39.64	2.7849	39.64	23.1769	39.64	137.625	39.64	86.1209	39.64	163.738	39.64	162.395	39.64	95.5596	39.64	163.543	39.64	163.17	39.64	97.9727	39.64	153.527	39.64	153.79	39.64	152.661	39.64	153.343	39.64	157.462	39.64	146.383	39.64	158.6	39.64	164.423	39.64	149.668	39.64	162.641	39.64	163.774	39.64	115.078	39.64	4.65154	39.64	99.175
39.82	39.82	2.76632	39.82	23.2384	39.82	137.512	39.82	86.1243	39.82	163.614	39.82	162.239	39.82	95.5886	39.82	163.402	39.82	163.067	39.82	98.0965	39.82	153.426	39.82	153.893	39.82	152.555	39.82	153.199	39.82	157.342	39.82	146.302	39.82	158.559	39.82	164.188	39.82	149.661	39.82	162.442	39.82	163.75	39.82	115.111	39.82	4.68621	39.82	99.1948
40.03	40.03	2.77895	40.03	23.2837	40.03	137.743	40.03	86.115	40.03	163.549	40.03	162.074	40.03	95.5741	40.03	163.264	40.03	163.058	40.03	98.2241	40.03	153.369	40.03	153.633	40.03	152.431	40.03	153.079	40.03	157.117	40.03	146.126	40.03	158.409	40.03	164.144	40.03	149.469	40.03	162.411	40.03	163.699	40.03	115.145	40.03	4.69949	40.03	99.2635
40.26	40.26	2.77263	40.26	23.2995	40.26	137.793	40.26	86.1471	40.26	163.316	40.26	162.036	40.26	95.5434	40.26	163.162	40.26	162.893	40.26	98.2628	40.26	153.116	40.26	153.482	40.26	152.332	40.26	153.044	40.26	156.939	40.26	145.996	40.26	158.266	40.26	164.09	40.26	149.462	40.26	162.416	40.26	163.571	40.26	115.126	40.26	4.72521	40.26	99.1623
40.43	40.43	2.77895	40.43	23.3111	40.43	137.764	40.43	86.0271	40.43	163.295	40.43	161.913	40.43	95.4383	40.43	163.141	40.43	162.815	40.43	98.3805	40.43	152.991	40.43	153.423	40.43	152.259	40.43	152.867	40.43	156.87	40.43	146.019	40.43	158.112	40.43	163.986	40.43	149.264	40.43	162.219	40.43	163.445	40.43	115.101	40.43	4.72646	40.43	99.0069
40.68	40.68	2.75736	40.68	23.3118	40.68	137.66	40.68	85.918	40.68	163.067	40.68	161.651	40.68	95.4853	40.68	162.986	40.68	162.646	40.68	98.4174	40.68	152.92	40.68	153.327	40.68	152.241	40.68	152.796	40.68	156.644	40.68	145.842	40.68	158.005	40.68	163.856	40.68	149.206	40.68	162.043	40.68	163.383	40.68	115.083	40.68	4.74931	40.68	99.1133
40.9	40.9	2.75178	40.9	23.2019	40.9	137.6	40.9	85.9235	40.9	162.867	40.9	161.576	40.9	95.3984	40.9	162.756	40.9	162.509	40.9	98.2717	40.9	152.665	40.9	153.18	40.9	151.988	40.9	152.325	40.9	156.539	40.9	145.53	40.9	157.793	40.9	163.751	40.9	149.076	40.9	161.904	40.9	163.256	40.9	115.006	40.9	4.7547	40.9	98.9529
41.07	41.07	2.76294	41.07	23.1415	41.07	137.573	41.07	85.797	41.07	162.743	41.07	161.336	41.07	95.3712	41.07	162.553	41.07	162.355	41.07	98.2663	41.07	152.49	41.07	152.781	41.07	151.907	41.07	152.165	41.07	156.392	41.07	145.524	41.07	157.501	41.07	163.641	41.07	148.843	41.07	161.61	41.07	163.007	41.07	114.924	41.07	4.7655	41.07	98.7979
41.29	41.29	2.75699	41.29	23.089	41.29	137.419	41.29	85.5988	41.29	162.44	41.29	161.159	41.29	95.1738	41.29	162.28	41.29	162.233	41.29	98.1993	41.29	152.161	41.29	152.634	41.29	151.532	41.29	152.05	41.29	156.062	41.29	145.155	41.29	157.294	41.29	163.424	41.29	148.753	41.29	161.423	41.29	162.859	41.29	114.761	41.29	4.76486	41.29	98.7313
41.53	41.53	2.76221	41.53	23.075	41.53	137.336	41.53	85.538	41.53	162.283	41.53	160.71	41.53	95.0633	41.53	162.231	41.53	161.926	41.53	98.0784	41.53	151.95	41.53	152.388	41.53	151.366	41.53	151.903	41.53	155.832	41.53	144.974	41.53	157.087	41.53	163.25	41.53	148.316	41.53	161.241	41.53	162.668	41.53	114.669	41.53	4.78581	41.53	98.606
41.66	41.66	2.74547	41.66	23.009	41.66	137.2	41.66	85.45	41.66	162.088	41.66	160.641	41.66	94.9003	41.66	161.953	41.66	161.73	41.66	98.046	41.66	151.7	41.66	152.257	41.66	151.184	41.66	151.457	41.66	155.559	41.66	144.829	41.66	156.801	41.66	163.061	41.66	148.202	41.66	161.07	41.66	162.43	41.66	114.505	41.66	4.76423	41.66	98.5151
41.83	41.83	2.74583	41.83	22.9791	41.83	137.093	41.83	85.2525	41.83	161.758	41.83	160.277	41.83	94.7771	41.83	161.718	41.83	161.519	41.83	97.9457	41.83	151.449	41.83	151.798	41.83	150.902	41.83	151.255	41.83	155.449	41.83	144.557	41.83	156.418	41.83	162.867	41.83	147.967	41.83	160.771	41.83	162.187	41.83	114.411	41.83	4.79185	41.83	98.3036
42.07	42.07	2.74098	42.07	23.0182	42.07	136.934	42.07	85.0167	42.07	161.395	42.07	160.095	42.07	94.7804	42.07	161.466	42.07	161.302	42.07	97.7558	42.07	151.139	42.07	151.686	42.07	150.802	42.07	150.897	42.07	155.191	42.07	144.347	42.07	156.263	42.07	162.648	42.07	147.736	42.07	160.504	42.07	161.986	42.07	114.272	42.07	4.78232	42.07	98.2174
42.24	42.24	2.74098	42.24	22.8863	42.24	136.728	42.24	84.8188	42.24	161.092	42.24	159.79	42.24	94.5032	42.24	161.204	42.24	161.059	42.24	97.5346	42.24	150.798	42.24	151.376	42.24	150.404	42.24	150.632	42.24	154.745	42.24	144.073	42.24	156.003	42.24	162.359	42.24	147.53	42.24	160.247	42.24	161.743	42.24	114.108	42.24	4.77692	42.24	97.9928
42.45	42.45	2.73467	42.45	22.9132	42.45	136.518	42.45	84.7743	42.45	160.827	42.45	159.368	42.45	94.2934	42.45	160.776	42.45	160.799	42.45	97.4871	42.45	150.578	42.45	151.094	42.45	150.079	42.45	150.264	42.45	154.442	42.45	143.76	42.45	155.632	42.45	162.074	42.45	147.252	42.45	159.917	42.45	161.526	42.45	113.919	42.45	4.78105	42.45	97.8759
42.77	42.77	2.728	42.77	22.8492	42.77	136.404	42.77	84.7296	42.77	160.498	42.77	159.08	42.77	94.044	42.77	160.509	42.77	160.587	42.77	97.3944	42.77	150.226	42.77	150.782	42.77	149.74	42.77	150.008	42.77	154.092	42.77	143.369	42.77	155.39	42.77	161.941	42.77	147.015	42.77	159.581	42.77	161.165	42.77	113.732	42.77	4.77376	42.77	97.65
42.9	42.9	2.71091	42.9	22.7693	42.9	136.163	42.9	84.4053	42.9	160.217	42.9	158.674	42.9	93.999	42.9	160.263	42.9	160.154	42.9	97.1281	42.9	149.855	42.9	150.399	42.9	149.516	42.9	149.765	42.9	153.867	42.9	143.237	42.9	155.03	42.9	161.589	42.9	146.671	42.9	159.293	42.9	160.785	42.9	113.591	42.9	4.75695	42.9	97.4233
43.1	43.1	2.71505	43.1	22.7133	43.1	135.956	43.1	84.1629	43.1	159.884	43.1	158.52	43.1	93.8298	43.1	159.873	43.1	159.884	43.1	97.0065	43.1	149.563	43.1	150.068	43.1	149.238	43.1	149.427	43.1	153.372	43.1	142.816	43.1	154.666	43.1	161.283	43.1	146.355	43.1	158.899	43.1	160.567	43.1	113.263	43.1	4.74904	43.1	97.1741
43.31	43.31	2.72134	43.31	22.7029	43.31	135.601	43.31	84.0534	43.31	159.488	43.31	157.889	43.31	93.5071	43.31	159.557	43.31	159.519	43.31	96.822	43.31	149.115	43.31	149.761	43.31	148.987	43.31	149.101	43.31	153.151	43.31	142.634	43.31	154.219	43.31	161.063	43.31	145.95	43.31	158.669	43.31	160.256	43.31	113.107	43.31	4.70716	43.31	96.9862
43.55	43.55	2.69939	43.55	22.6455	43.55	135.467	43.55	83.7734	43.55	159.131	43.55	157.701	43.55	93.3457	43.55	159.317	43.55	159.223	43.55	96.7162	43.55	148.848	43.55	149.392	43.55	148.609	43.55	148.559	43.55	152.898	43.55	142.432	43.55	154.006	43.55	160.759	43.55	145.688	43.55	158.284	43.55	159.907	43.55	112.876	43.55	4.63228	43.55	96.8708
43.71	43.71	2.69868	43.71	22.5956	43.71	135.024	43.71	83.5755	43.71	158.737	43.71	157.275	43.71	93.0766	43.71	158.932	43.71	158.779	43.71	96.3833	43.71	148.495	43.71	149.043	43.71	148.167	43.71	148.271	43.71	152.58	43.71	141.926	43.71	153.716	43.71	160.375	43.71	145.314	43.71	158.007	43.71	159.526	43.71	112.721	43.71	4.57715	43.71	96.6636
43.95	43.95	2.71505	43.95	22.5542	43.95	134.735	43.95	83.3119	43.95	158.451	43.95	156.902	43.95	92.8146	43.95	158.542	43.95	158.594	43.95	96.2681	43.95	148.125	43.95	148.661	43.95	147.889	43.95	147.934	43.95	152.131	43.95	141.595	43.95	153.155	43.95	160.086	43.95	145.008	43.95	157.527	43.95	159.215	43.95	112.427	43.95	4.45256	43.95	96.4852
44.15	44.15	2.6931	44.15	22.4749	44.15	134.596	44.15	83.2241	44.15	158.024	44.15	156.628	44.15	92.6423	44.15	158.141	44.15	158.319	44.15	95.9844	44.15	147.757	44.15	148.35	44.15	147.613	44.15	147.625	44.15	151.716	44.15	141.28	44.15	152.798	44.15	159.65	44.15	144.67	44.15	157.244	44.15	158.945	44.15	112.114	44.15	4.20515	44.15	96.1188
44.3	44.3	2.6816	44.3	22.4335	44.3	134.296	44.3	83.0374	44.3	157.706	44.3	156.073	44.3	92.4726	44.3	157.703	44.3	157.881	44.3	95.7669	44.3	147.424	44.3	147.826	44.3	147.142	44.3	147.182	44.3	151.324	44.3	140.82	44.3	152.428	44.3	159.335	44.3	144.321	44.3	156.812	44.3	158.549	44.3	111.892	44.3	3.38524	44.3	95.9458
44.51	44.51	2.69275	44.51	22.2963	44.51	134.009	44.51	82.8068	44.51	157.354	44.51	155.716	44.51	92.2989	44.51	157.377	44.51	157.437	44.51	95.5351	44.51	147.042	44.51	147.521	44.51	146.868	44.51	146.811	44.51	150.947	44.51	140.503	44.51	152.078	44.51	158.989	44.51	144.05	44.51	156.38	44.51	158.216	44.51	111.651	44.51	3.30977	44.51	95.7002
44.71	44.71	2.6931	44.71	22.2169	44.71	133.701	44.71	82.5926	44.71	156.894	44.71	155.234	44.71	92.0342	44.71	156.89	44.71	156.987	44.71	95.3214	44.71	146.599	44.71	147.21	44.71	146.441	44.71	146.497	44.71	150.568	44.71	140.177	44.71	151.61	44.71	158.563	44.71	143.544	44.71	156.006	44.71	157.772	44.71	111.431	44.71	3.31021	44.71	95.4244
44.9	44.9	2.68646	44.9	22.2136	44.9	133.469	44.9	82.3842	44.9	156.448	44.9	154.782	44.9	91.7643	44.9	156.528	44.9	156.687	44.9	95.0949	44.9	146.18	44.9	146.643	44.9	146.12	44.9	146.015	44.9	150.037	44.9	139.858	44.9	151.274	44.9	158.149	44.9	143.217	44.9	155.48	44.9	157.303	44.9	111.152	44.9	3.29812	44.9	95.1196
45.13	45.13	2.68053	45.13	22.1283	45.13	133.191	45.13	82.269	45.13	156.049	45.13	154.495	45.13	91.5622	45.13	155.941	45.13	156.244	45.13	94.8776	45.13	145.827	45.13	146.387	45.13	145.751	45.13	145.572	45.13	149.74	45.13	139.371	45.13	150.777	45.13	157.923	45.13	142.749	45.13	155.171	45.13	156.965	45.13	110.875	45.13	3.29229	45.13	94.7547
45.34	45.34	2.66346	45.34	22.0706	45.34	132.778	45.34	82.1319	45.34	155.602	45.34	154.095	45.34	91.2137	45.34	155.76	45.34	155.891	45.34	94.628	45.34	145.431	45.34	146.006	45.34	145.404	45.34	145.246	45.34	149.375	45.34	139.213	45.34	150.328	45.34	157.393	45.34	142.525	45.34	154.746	45.34	156.442	45.34	110.489	45.34	3.30263	45.34	94.3898
45.52	45.52	2.6471	45.52	21.9309	45.52	132.546	45.52	81.7915	45.52	155.087	45.52	153.592	45.52	90.9707	45.52	155.316	45.52	155.552	45.52	94.3173	45.52	144.94	45.52	145.6	45.52	144.876	45.52	144.847	45.52	148.797	45.52	138.71	45.52	149.976	45.52	157.015	45.52	142.203	45.52	154.435	45.52	156.194	45.52	110.253	45.52	3.2869	45.52	94.082
45.75	45.75	2.68539	45.75	21.7934	45.75	132.191	45.75	81.6711	45.75	154.684	45.75	153.327	45.75	90.8273	45.75	154.832	45.75	155.057	45.75	94.1792	45.75	144.541	45.75	145.178	45.75	144.483	45.75	144.407	45.75	148.559	45.75	138.35	45.75	149.619	45.75	156.481	45.75	141.798	45.75	153.808	45.75	155.772	45.75	109.885	45.75	3.31835	45.75	93.8543
45.95	45.95	2.65754	45.95	21.6947	45.95	131.915	45.95	81.3858	45.95	154.225	45.95	152.633	45.95	90.4909	45.95	154.367	45.95	154.639	45.95	93.8399	45.95	144.207	45.95	144.743	45.95	144.112	45.95	143.999	45.95	148.041	45.95	137.963	45.95	149.168	45.95	156.14	45.95	141.495	45.95	153.531	45.95	155.25	45.95	109.677	45.95	3.29142	45.95	93.4807
46.17	46.17	2.65754	46.17	21.5686	46.17	131.595	46.17	81.1883	46.17	153.772	46.17	152.249	46.17	90.2305	46.17	153.785	46.17	154.069	46.17	93.5113	46.17	143.655	46.17	144.291	46.17	143.699	46.17	143.46	46.17	147.533	46.17	137.544	46.17	148.601	46.17	155.615	46.17	140.922	46.17	153.077	46.17	154.896	46.17	109.295	46.17	3.28603	46.17	93.2566
46.36	46.36	2.65754	46.36	21.5028	46.36	131.519	46.36	80.9194	46.36	153.356	46.36	151.752	46.36	89.943	46.36	153.379	46.36	153.652	46.36	93.1827	46.36	143.241	46.36	143.929	46.36	143.318	46.36	143.031	46.36	147.093	46.36	137.097	46.36	148.182	46.36	155.164	46.36	140.494	46.36	152.432	46.36	154.273	46.36	109.028	46.36	3.28603	46.36	92.9364
46.56	46.56	2.66276	46.56	21.467	46.56	132.19	46.56	80.6618	46.56	152.903	46.56	151.257	46.56	89.6707	46.56	153.097	46.56	153.235	46.56	92.8688	46.56	142.925	46.56	143.423	46.56	142.939	46.56	142.705	46.56	146.817	46.56	136.697	46.56	147.702	46.56	154.719	46.56	140.173	46.56	152.161	46.56	153.925	46.56	108.784	46.56	3.30176	46.56	92.7427
46.75	46.75	2.65161	46.75	21.3958	46.75	133.084	46.75	80.382	46.75	152.487	46.75	150.878	46.75	89.4429	46.75	152.525	46.75	152.76	46.75	92.6641	46.75	142.411	46.75	143.013	46.75	142.622	46.75	142.346	46.75	146.336	46.75	136.283	46.75	147.347	46.75	154.246	46.75	139.654	46.75	151.756	46.75	153.397	46.75	108.533	46.75	3.30176	46.75	92.4545
46.97	46.97	2.64047	46.97	21.3409	46.97	133.09	46.97	80.2065	46.97	151.985	46.97	150.473	46.97	89.253	46.97	152.044	46.97	152.375	46.97	92.4164	46.97	141.955	46.97	142.594	46.97	142.09	46.97	141.774	46.97	145.954	46.97	136.052	46.97	146.88	46.97	153.879	46.97	139.395	46.97	151.228	46.97	153.017	46.97	108.156	46.97	3.31253	46.97	92.1557
47.16	47.16	2.64604	47.16	21.2642	47.16	132.867	47.16	79.9651	47.16	151.607	47.16	149.992	47.16	88.9384	47.16	151.654	47.16	151.831	47.16	92.0502	47.16	141.573	47.16	142.179	47.16	141.763	47.16	141.425	47.16	145.425	47.16	135.568	47.16	146.573	47.16	153.36	47.16	138.913	47.16	150.861	47.16	152.61	47.16	107.812	47.16	3.30176	47.16	91.9155
47.39	47.39	2.63455	47.39	21.212	47.39	132.178	47.39	79.6418	47.39	151.096	47.39	149.556	47.39	88.6446	47.39	151.191	47.39	151.309	47.39	91.8495	47.39	141.114	47.39	141.793	47.39	141.32	47.39	140.93	47.39	144.914	47.39	135.04	47.39	145.96	47.39	152.883	47.39	138.506	47.39	150.372	47.39	152.078	47.39	107.503	47.39	3.28516	47.39	91.6206
47.6	47.6	2.62898	47.6	21.1846	47.6	131.392	47.6	79.4883	47.6	150.556	47.6	149.054	47.6	88.2866	47.6	150.758	47.6	150.96	47.6	91.5641	47.6	140.615	47.6	141.253	47.6	140.917	47.6	140.491	47.6	144.6	47.6	134.69	47.6	145.499	47.6	152.417	47.6	138.073	47.6	149.897	47.6	151.603	47.6	107.198	47.6	3.27439	47.6	91.3165
47.76	47.76	2.63421	47.76	21.0722	47.76	130.243	47.76	79.1267	47.76	150.152	47.76	148.474	47.76	88.0526	47.76	150.327	47.76	150.439	47.76	91.2882	47.76	140.257	47.76	140.694	47.76	140.394	47.76	140.108	47.76	144.063	47.76	134.328	47.76	145.019	47.76	151.919	47.76	137.585	47.76	149.44	47.76	151.166	47.76	106.932	47.76	3.27396	47.76	91.0323
47.98	47.98	2.63386	47.98	20.9926	47.98	128.807	47.98	78.864	47.98	149.69	47.98	148.092	47.98	87.7482	47.98	149.806	47.98	149.944	47.98	91.1146	47.98	139.815	47.98	140.335	47.98	140.048	47.98	139.682	47.98	143.557	47.98	133.929	47.98	144.735	47.98	151.621	47.98	137.226	47.98	149.159	47.98	150.745	47.98	106.591	47.98	3.27891	47.98	90.7269
48.2	48.2	2.61158	48.2	20.9159	48.2	126.9	48.2	78.6611	48.2	149.188	48.2	147.531	48.2	87.4228	48.2	149.378	48.2	149.601	48.2	90.727	48.2	139.332	48.2	139.915	48.2	139.581	48.2	139.296	48.2	143.154	48.2	133.488	48.2	144.136	48.2	150.987	48.2	136.67	48.2	148.488	48.2	150.281	48.2	106.302	48.2	3.28429	48.2	90.3855
48.38	48.38	2.62794	48.38	20.8583	48.38	125.031	48.38	78.3327	48.38	148.747	48.38	147.122	48.38	87.1402	48.38	148.873	48.38	149.032	48.38	90.3705	48.38	138.927	48.38	139.477	48.38	139.176	48.38	138.796	48.38	142.795	48.38	133.068	48.38	143.783	48.38	150.479	48.38	136.473	48.38	147.999	48.38	149.733	48.38	105.998	48.38	3.26233	48.38	90.0376
48.6	48.6	2.61055	48.6	20.7871	48.6	123.168	48.6	78.1091	48.6	148.135	48.6	146.614	48.6	86.7215	48.6	148.305	48.6	148.47	48.6	90.1152	48.6	138.386	48.6	138.979	48.6	138.678	48.6	138.284	48.6	142.26	48.6	132.587	48.6	143.29	48.6	150.025	48.6	135.967	48.6	147.651	48.6	149.308	48.6	105.649	48.6	3.25608	48.6	89.7685
48.83	48.83	2.61089	48.83	20.6802	48.83	121.641	48.83	77.785	48.83	147.793	48.83	146.265	48.83	86.3427	48.83	147.882	48.83	148.168	48.83	89.8903	48.83	138.065	48.83	138.599	48.83	138.294	48.83	137.921	48.83	141.824	48.83	132.207	48.83	142.806	48.83	149.521	48.83	135.521	48.83	147.207	48.83	148.822	48.83	105.193	48.83	3.26189	48.83	89.5031
49	49	2.6001	49	20.5624	49	120.298	49	77.6692	49	147.306	49	145.634	49	85.8661	49	147.416	49	147.57	49	89.5954	49	137.596	49	138.114	49	137.851	49	137.543	49	141.315	49	131.832	49	142.274	49	149.074	49	135.085	49	146.598	49	148.319	49	105.022	49	3.27309	49	89.2323
49.19	49.19	2.60079	49.19	20.502	49.19	119.149	49.19	77.3168	49.19	146.745	49.19	145.224	49.19	85.6231	49.19	146.974	49.19	147.176	49.19	89.2422	49.19	137.118	49.19	137.778	49.19	137.463	49.19	136.929	49.19	140.802	49.19	131.496	49.19	141.861	49.19	148.637	49.19	134.688	49.19	146.178	49.19	147.91	49.19	104.788	49.19	3.2578	49.19	88.9838
49.44	49.44	2.60114	49.44	20.428	49.44	118.2	49.44	76.9705	49.44	146.424	49.44	144.742	49.44	85.3253	49.44	146.47	49.44	146.752	49.44	88.931	49.44	136.754	49.44	137.256	49.44	136.971	49.44	136.524	49.44	140.538	49.44	130.992	49.44	141.403	49.44	148.237	49.44	134.376	49.44	145.835	49.44	147.338	49.44	104.496	49.44	3.25285	49.44	88.6434
49.61	49.61	2.60182	49.61	20.3128	49.61	117.381	49.61	76.6946	49.61	145.777	49.61	144.171	49.61	84.9681	49.61	146.012	49.61	146.078	49.61	88.7013	49.61	136.323	49.61	136.794	49.61	136.53	49.61	136.126	49.61	139.995	49.61	130.602	49.61	140.931	49.61	147.694	49.61	133.871	49.61	145.207	49.61	146.939	49.61	104.043	49.61	3.2591	49.61	88.3787
49.86	49.86	2.57954	49.86	20.2305	49.86	116.438	49.86	76.5135	49.86	145.356	49.86	143.755	49.86	84.5558	49.86	145.462	49.86	145.656	49.86	88.362	49.86	135.756	49.86	136.364	49.86	136.073	49.86	135.692	49.86	139.639	49.86	130.193	49.86	140.444	49.86	147.164	49.86	133.428	49.86	144.711	49.86	146.442	49.86	103.77	49.86	3.24294	49.86	88.1652
50.05	50.05	2.57954	50.05	20.1263	50.05	115.836	50.05	76.1953	50.05	144.859	50.05	143.386	50.05	84.3117	50.05	145.018	50.05	145.254	50.05	88.055	50.05	135.326	50.05	136.007	50.05	135.67	50.05	135.316	50.05	138.979	50.05	129.704	50.05	140.025	50.05	146.66	50.05	133.076	50.05	144.306	50.05	145.809	50.05	103.344	50.05	3.24832	50.05	87.8076
50.23	50.23	2.58477	50.23	20.0578	50.23	115.496	50.23	75.9164	50.23	144.435	50.23	142.866	50.23	83.9968	50.23	144.492	50.23	144.728	50.23	87.7902	50.23	134.99	50.23	135.417	50.23	135.212	50.23	134.865	50.23	138.673	50.23	129.391	50.23	139.561	50.23	146.205	50.23	132.572	50.23	143.839	50.23	145.446	50.23	103.025	50.23	3.26944	50.23	87.4332
50.43	50.43	2.57431	50.43	20.0028	50.43	115.152	50.43	75.6182	50.43	144.041	50.43	142.337	50.43	83.6989	50.43	144.108	50.43	144.481	50.43	87.5387	50.43	134.463	50.43	135.017	50.43	134.775	50.43	134.376	50.43	138.133	50.43	128.866	50.43	139.127	50.43	145.704	50.43	132.147	50.43	143.397	50.43	145.004	50.43	102.697	50.43	3.25414	50.43	87.2215
50.65	50.65	2.58443	50.65	19.8962	50.65	114.857	50.65	75.4346	50.65	143.471	50.65	141.849	50.65	83.4379	50.65	143.624	50.65	143.774	50.65	87.2993	50.65	134.028	50.65	134.507	50.65	134.298	50.65	133.863	50.65	137.681	50.65	128.508	50.65	138.695	50.65	145.189	50.65	131.792	50.65	142.914	50.65	144.509	50.65	102.307	50.65	3.23669	50.65	86.84
50.86	50.86	2.56806	50.86	19.7946	50.86	114.58	50.86	75.0715	50.86	142.825	50.86	141.419	50.86	83.1994	50.86	143.146	50.86	143.255	50.86	86.8908	50.86	133.621	50.86	134.142	50.86	133.923	50.86	133.589	50.86	137.207	50.86	128.111	50.86	138.136	50.86	144.8	50.86	131.307	50.86	142.533	50.86	144.058	50.86	102.02	50.86	3.21558	50.86	86.5687
51.03	51.03	2.58477	51.03	19.7124	51.03	114.184	51.03	74.874	51.03	142.517	51.03	140.896	51.03	82.8793	51.03	142.617	51.03	142.79	51.03	86.6646	51.03	133.155	51.03	133.691	51.03	133.537	51.03	133.045	51.03	136.762	51.03	127.778	51.03	137.648	51.03	144.333	51.03	130.934	51.03	142.026	51.03	143.599	51.03	101.666	51.03	3.23712	51.03	86.1952
51.24	51.24	2.56181	51.24	19.6414	51.24	113.932	51.24	74.6567	51.24	142.037	51.24	140.49	51.24	82.5537	51.24	142.115	51.24	142.309	51.24	86.3079	51.24	132.69	51.24	133.189	51.24	133.093	51.24	132.618	51.24	136.365	51.24	127.158	51.24	137.379	51.24	143.744	51.24	130.537	51.24	141.408	51.24	143.138	51.24	101.371	51.24	3.23626	51.24	85.975
51.46	51.46	2.57851	51.46	19.5318	51.46	113.64	51.46	74.3332	51.46	141.627	51.46	139.919	51.46	82.3097	51.46	141.757	51.46	142.003	51.46	86.0333	51.46	132.329	51.46	132.89	51.46	132.616	51.46	132.163	51.46	135.925	51.46	126.814	51.46	136.679	51.46	143.382	51.46	129.991	51.46	140.971	51.46	142.574	51.46	101.038	51.46	3.2255	51.46	85.6762
51.66	51.66	2.56215	51.66	19.474	51.66	113.302	51.66	73.9864	51.66	141.116	51.66	139.506	51.66	81.9843	51.66	141.236	51.66	141.319	51.66	85.6516	51.66	131.89	51.66	132.367	51.66	132.209	51.66	131.609	51.66	135.399	51.66	126.363	51.66	136.39	51.66	142.945	51.66	129.76	51.66	140.579	51.66	141.954	51.66	100.763	51.66	3.21515	51.66	85.3461
51.87	51.87	2.54611	51.87	19.4024	51.87	113.013	51.87	73.7427	51.87	140.662	51.87	139.014	51.87	81.7239	51.87	140.723	51.87	140.876	51.87	85.3995	51.87	131.4	51.87	131.93	51.87	131.809	51.87	131.332	51.87	134.896	51.87	125.988	51.87	135.901	51.87	142.301	51.87	129.194	51.87	140.115	51.87	141.648	51.87	100.412	51.87	3.22139	51.87	85.0004
52.07	52.07	2.55134	52.07	19.3121	52.07	112.559	52.07	73.5189	52.07	140.163	52.07	138.568	52.07	81.431	52.07	140.299	52.07	140.435	52.07	85.0813	52.07	130.911	52.07	131.472	52.07	131.373	52.07	130.822	52.07	134.454	52.07	125.552	52.07	135.396	52.07	141.862	52.07	128.734	52.07	139.584	52.07	141.07	52.07	100.083	52.07	3.19942	52.07	84.7277
52.25	52.25	2.53987	52.25	19.2438	52.25	112.154	52.25	73.2514	52.25	139.766	52.25	138.096	52.25	81.1816	52.25	139.789	52.25	139.952	52.25	84.8062	52.25	130.464	52.25	130.872	52.25	130.888	52.25	130.207	52.25	133.996	52.25	125.132	52.25	134.89	52.25	141.314	52.25	128.316	52.25	139.209	52.25	140.671	52.25	99.6818	52.25	3.19899	52.25	84.4924
52.46	52.46	2.54577	52.46	19.1805	52.46	111.871	52.46	73.0033	52.46	139.18	52.46	137.618	52.46	80.8994	52.46	139.402	52.46	139.474	52.46	84.505	52.46	130.009	52.46	130.507	52.46	130.498	52.46	129.902	52.46	133.569	52.46	124.724	52.46	134.516	52.46	140.949	52.46	127.95	52.46	138.662	52.46	140.209	52.46	99.5313	52.46	3.21558	52.46	84.066
52.66	52.66	2.53987	52.66	19.1067	52.66	111.552	52.66	72.7413	52.66	138.789	52.66	137.013	52.66	80.5742	52.66	138.758	52.66	139.096	52.66	84.2623	52.66	129.541	52.66	130.138	52.66	130.04	52.66	129.393	52.66	133.086	52.66	124.148	52.66	134.043	52.66	140.474	52.66	127.533	52.66	138.271	52.66	139.737	52.66	99.1196	52.66	3.19899	52.66	83.8255
52.87	52.87	2.55658	52.87	19.0025	52.87	111.114	52.87	72.456	52.87	138.276	52.87	136.613	52.87	80.2813	52.87	138.384	52.87	138.6	52.87	83.9069	52.87	129.18	52.87	129.613	52.87	129.589	52.87	128.991	52.87	132.651	52.87	123.89	52.87	133.544	52.87	139.939	52.87	127.122	52.87	137.769	52.87	139.225	52.87	98.8304	52.87	3.19361	52.87	83.4467
53.1	53.1	2.52282	53.1	18.9178	53.1	110.709	53.1	72.1119	53.1	137.771	53.1	136.082	53.1	79.9399	53.1	137.896	53.1	138.122	53.1	83.6158	53.1	128.696	53.1	129.14	53.1	129.282	53.1	128.524	53.1	132.184	53.1	123.471	53.1	133.188	53.1	139.397	53.1	126.705	53.1	137.351	53.1	138.81	53.1	98.468	53.1	3.1878	53.1	83.1102
53.27	53.27	2.51759	53.27	18.8271	53.27	110.366	53.27	71.8746	53.27	137.282	53.27	135.7	53.27	79.7823	53.27	137.498	53.27	137.528	53.27	83.223	53.27	128.279	53.27	128.842	53.27	128.698	53.27	128.15	53.27	131.793	53.27	123.084	53.27	132.596	53.27	139.069	53.27	126.203	53.27	136.805	53.27	138.275	53.27	98.0608	53.27	3.18284	53.27	82.8438
53.48	53.48	2.51825	53.48	18.7882	53.48	110.021	53.48	71.7016	53.48	136.74	53.48	135.159	53.48	79.3857	53.48	136.925	53.48	137.153	53.48	82.9542	53.48	127.915	53.48	128.294	53.48	128.308	53.48	127.792	53.48	131.2	53.48	122.6	53.48	132.281	53.48	138.529	53.48	125.874	53.48	136.34	53.48	137.783	53.48	97.8137	53.48	3.17829	53.48	82.5989
53.65	53.65	2.53396	53.65	18.7314	53.65	109.506	53.65	71.4153	53.65	136.341	53.65	134.647	53.65	78.9854	53.65	136.465	53.65	136.649	53.65	82.7005	53.65	127.371	53.65	127.913	53.65	127.935	53.65	127.244	53.65	130.844	53.65	122.272	53.65	131.752	53.65	138.065	53.65	125.484	53.65	135.875	53.65	137.375	53.65	97.4584	53.65	3.1878	53.65	82.214
53.88	53.88	2.51725	53.88	18.6327	53.88	109.105	53.88	71.1192	53.88	135.806	53.88	134.188	53.88	78.8878	53.88	135.958	53.88	136.074	53.88	82.3505	53.88	126.862	53.88	127.441	53.88	127.425	53.88	126.837	53.88	130.284	53.88	121.815	53.88	131.376	53.88	137.54	53.88	124.992	53.88	135.513	53.88	136.879	53.88	97.1473	53.88	3.18242	53.88	81.9259
54.11	54.11	2.52249	54.11	18.4932	54.11	108.501	54.11	70.8136	54.11	135.237	54.11	133.716	54.11	78.4111	54.11	135.529	54.11	135.623	54.11	82.0812	54.11	126.532	54.11	126.994	54.11	126.962	54.11	126.339	54.11	129.969	54.11	121.401	54.11	130.85	54.11	137.071	54.11	124.581	54.11	134.978	54.11	136.454	54.11	96.7743	54.11	3.16584	54.11	81.7177
54.29	54.29	2.51659	54.29	18.4305	54.29	107.993	54.29	70.552	54.29	134.879	54.29	133.32	54.29	78.2218	54.29	134.908	54.29	135.067	54.29	81.7797	54.29	126.012	54.29	126.463	54.29	126.693	54.29	125.947	54.29	129.418	54.29	121.02	54.29	130.382	54.29	136.628	54.29	124.154	54.29	134.443	54.29	135.824	54.29	96.5433	54.29	3.17619	54.29	81.3069
54.48	54.48	2.50088	54.48	18.3282	54.48	107.565	54.48	70.3167	54.48	134.431	54.48	132.775	54.48	77.9166	54.48	134.683	54.48	134.651	54.48	81.5591	54.48	125.574	54.48	126.036	54.48	126.233	54.48	125.515	54.48	128.988	54.48	120.616	54.48	129.989	54.48	136.1	54.48	123.657	54.48	133.931	54.48	135.408	54.48	96.134	54.48	3.17745	54.48	81.1097
54.68	54.68	2.51202	54.68	18.3063	54.68	106.985	54.68	70.0041	54.68	133.88	54.68	132.247	54.68	77.705	54.68	134.112	54.68	134.239	54.68	81.2144	54.68	125.149	54.68	125.559	54.68	125.756	54.68	124.912	54.68	128.553	54.68	120.127	54.68	129.47	54.68	135.581	54.68	123.392	54.68	133.526	54.68	134.917	54.68	95.8338	54.68	3.16668	54.68	80.8003
54.92	54.92	2.50154	54.92	18.1795	54.92	106.428	54.92	69.6824	54.92	133.608	54.92	131.897	54.92	77.4055	54.92	133.677	54.92	133.762	54.92	80.9074	54.92	124.684	54.92	125.193	54.92	125.381	54.92	124.675	54.92	127.991	54.92	119.745	54.92	129.117	54.92	135.239	54.92	122.868	54.92	133.172	54.92	134.515	54.92	95.5153	54.92	3.14597	54.92	80.4428
55.14	55.14	2.49564	55.14	18.1332	55.14	105.661	55.14	69.4592	55.14	133.012	55.14	131.341	55.14	77.0752	55.14	133.147	55.14	133.311	55.14	80.6382	55.14	124.275	55.14	124.72	55.14	124.849	55.14	124.23	55.14	127.696	55.14	119.374	55.14	128.66	55.14	134.702	55.14	122.419	55.14	132.707	55.14	133.995	55.14	95.2515	55.14	3.15094	55.14	80.2027
55.31	55.31	2.50154	55.31	18.0314	55.31	105.122	55.31	69.2545	55.31	132.522	55.31	130.936	55.31	76.8196	55.31	132.636	55.31	132.758	55.31	80.2503	55.31	123.872	55.31	124.28	55.31	124.436	55.31	123.744	55.31	127.169	55.31	119.019	55.31	128.11	55.31	134.117	55.31	121.949	55.31	132.127	55.31	133.512	55.31	94.811	55.31	3.14597	55.31	79.9731
55.51	55.51	2.4904	55.51	17.9327	55.51	104.494	55.51	68.8814	55.51	132.133	55.51	130.429	55.51	76.5375	55.51	132.256	55.51	132.31	55.51	79.9863	55.51	123.347	55.51	123.882	55.51	124.087	55.51	123.178	55.51	126.792	55.51	118.557	55.51	127.659	55.51	133.681	55.51	121.489	55.51	131.738	55.51	133.079	55.51	94.4943	55.51	3.14058	55.51	79.5889
55.71	55.71	2.47368	55.71	17.845	55.71	103.946	55.71	68.5247	55.71	131.636	55.71	130.013	55.71	76.2174	55.71	131.802	55.71	131.892	55.71	79.6362	55.71	122.949	55.71	123.43	55.71	123.528	55.71	122.797	55.71	126.263	55.71	118.019	55.71	127.14	55.71	133.272	55.71	121.089	55.71	131.135	55.71	132.545	55.71	94.1668	55.71	3.11904	55.71	79.3007
55.9	55.9	2.48974	55.9	17.7744	55.9	103.252	55.9	68.364	55.9	131.115	55.9	129.514	55.9	75.861	55.9	131.239	55.9	131.287	55.9	79.3836	55.9	122.481	55.9	122.994	55.9	123.189	55.9	122.368	55.9	125.816	55.9	117.617	55.9	126.741	55.9	132.875	55.9	120.792	55.9	130.823	55.9	132.209	55.9	93.8853	55.9	3.12898	55.9	78.9862
56.13	56.13	2.4904	56.13	17.7133	56.13	102.619	56.13	68.2065	56.13	130.728	56.13	128.966	56.13	75.6641	56.13	130.771	56.13	130.873	56.13	79.1892	56.13	122.143	56.13	122.486	56.13	122.771	56.13	121.987	56.13	125.473	56.13	117.304	56.13	126.276	56.13	132.338	56.13	120.332	56.13	130.437	56.13	131.547	56.13	93.5607	56.13	3.10826	56.13	78.6656
56.33	56.33	2.46254	56.33	17.5982	56.33	101.822	56.33	67.8443	56.33	130.194	56.33	128.624	56.33	75.4308	56.33	130.371	56.33	130.44	56.33	78.8067	56.33	121.707	56.33	122.15	56.33	122.266	56.33	121.432	56.33	124.912	56.33	116.712	56.33	125.746	56.33	131.761	56.33	119.937	56.33	129.754	56.33	131.167	56.33	93.255	56.33	3.11904	56.33	78.4841
56.51	56.51	2.4845	56.51	17.5026	56.51	101.153	56.51	67.5556	56.51	129.766	56.51	128.164	56.51	75.0791	56.51	129.835	56.51	129.868	56.51	78.5324	56.51	121.166	56.51	121.552	56.51	121.906	56.51	121.024	56.51	124.467	56.51	116.39	56.51	125.427	56.51	131.371	56.51	119.489	56.51	129.348	56.51	130.611	56.51	92.9479	56.51	3.12401	56.51	78.0682
56.71	56.71	2.45697	56.71	17.4337	56.71	100.38	56.71	67.4273	56.71	129.265	56.71	127.615	56.71	74.8991	56.71	129.26	56.71	129.442	56.71	78.2304	56.71	120.715	56.71	121.195	56.71	121.423	56.71	120.59	56.71	123.886	56.71	116.008	56.71	124.898	56.71	130.843	56.71	119.034	56.71	129.045	56.71	130.164	56.71	92.5998	56.71	3.12981	56.71	77.8223
56.91	56.91	2.45729	56.91	17.3482	56.91	99.6404	56.91	67.1564	56.91	128.839	56.91	127.205	56.91	74.5889	56.91	128.903	56.91	129.02	56.91	78.0145	56.91	120.312	56.91	120.812	56.91	121.009	56.91	120.273	56.91	123.542	56.91	115.534	56.91	124.453	56.91	130.304	56.91	118.704	56.91	128.449	56.91	129.769	56.91	92.2408	56.91	3.11945	56.91	77.5124
57.14	57.14	2.45762	57.14	17.2792	57.14	98.9434	57.14	66.9238	57.14	128.343	57.14	126.677	57.14	74.3763	57.14	128.476	57.14	128.525	57.14	77.6908	57.14	119.941	57.14	120.277	57.14	120.622	57.14	119.749	57.14	123.144	57.14	115.087	57.14	124.136	57.14	129.944	57.14	118.303	57.14	128.114	57.14	129.295	57.14	91.9581	57.14	3.1037	57.14	77.2664
57.36	57.36	2.47434	57.36	17.1585	57.36	98.6399	57.36	66.622	57.36	127.964	57.36	126.25	57.36	74.1538	57.36	127.921	57.36	128.208	57.36	77.3891	57.36	119.532	57.36	119.837	57.36	120.166	57.36	119.289	57.36	122.636	57.36	114.71	57.36	123.59	57.36	129.393	57.36	117.838	57.36	127.533	57.36	128.778	57.36	91.6523	57.36	3.1037	57.36	76.9194
57.52	57.52	2.44712	57.52	17.0808	57.52	49.6285	57.52	66.4365	57.52	127.528	57.52	125.808	57.52	73.8315	57.52	127.425	57.52	127.56	57.52	77.1024	57.52	119.017	57.52	119.501	57.52	119.838	57.52	118.971	57.52	122.318	57.52	114.267	57.52	123.177	57.52	129.007	57.52	117.501	57.52	127.081	57.52	128.268	57.52	91.3106	57.52	3.10452	57.52	76.6248
57.71	57.71	2.46319	57.71	17.0104	57.71	5.58329	57.71	66.0841	57.71	127.073	57.71	125.326	57.71	73.5352	57.71	126.996	57.71	127.146	57.71	76.8288	57.71	118.598	57.71	118.976	57.71	119.392	57.71	118.516	57.71	121.772	57.71	113.86	57.71	122.731	57.71	128.543	57.71	116.962	57.71	126.61	57.71	127.78	57.71	90.997	57.71	3.07676	57.71	76.3963
57.96	57.96	2.44058	57.96	16.9369	57.96	5.56629	57.96	65.8175	57.96	126.467	57.96	124.872	57.96	73.1511	57.96	126.557	57.96	126.607	57.96	76.5439	57.96	118.174	57.96	118.572	57.96	118.925	57.96	118.045	57.96	121.358	57.96	113.496	57.96	122.211	57.96	128.001	57.96	116.557	57.96	126.134	57.96	127.377	57.96	90.6573	57.96	3.07096	57.96	76.0499
58.15	58.15	2.43501	58.15	16.8326	58.15	5.58255	58.15	65.6364	58.15	126.132	58.15	124.332	58.15	72.8689	58.15	126.071	58.15	126.221	58.15	76.2368	58.15	117.718	58.15	118.068	58.15	118.544	58.15	117.59	58.15	120.803	58.15	113.092	58.15	121.845	58.15	127.655	58.15	116.2	58.15	125.777	58.15	126.902	58.15	90.3188	58.15	3.08174	58.15	75.7777
58.35	58.35	2.44583	58.35	16.7482	58.35	5.55471	58.35	65.3314	58.35	125.559	58.35	123.969	58.35	72.6369	58.35	125.696	58.35	125.787	58.35	76.0112	58.35	117.347	58.35	117.738	58.35	118.056	58.35	117.172	58.35	120.374	58.35	112.733	58.35	121.341	58.35	127.139	58.35	115.806	58.35	125.297	58.35	126.521	58.35	90.0175	58.35	3.08133	58.35	75.4901
58.57	58.57	2.43961	58.57	16.656	58.57	5.46656	58.57	65.0837	58.57	125.202	58.57	123.376	58.57	72.3898	58.57	125.188	58.57	125.22	58.57	75.6788	58.57	116.859	58.57	117.318	58.57	117.724	58.57	116.654	58.57	120.049	58.57	112.327	58.57	120.906	58.57	126.676	58.57	115.257	58.57	124.858	58.57	125.97	58.57	89.6116	58.57	3.05359	58.57	75.1447
58.76	58.76	2.43372	58.76	16.5716	58.76	5.455	58.76	64.7844	58.76	124.699	58.76	123.05	58.76	72.1362	58.76	124.621	58.76	124.755	58.76	75.405	58.76	116.446	58.76	116.92	58.76	117.193	58.76	116.316	58.76	119.625	58.76	111.914	58.76	120.52	58.76	126.229	58.76	114.825	58.76	124.399	58.76	125.494	58.76	89.3596	58.76	3.06395	58.76	74.9
58.95	58.95	2.44485	58.95	16.5332	58.95	5.455	58.95	64.5486	58.95	124.262	58.95	122.516	58.95	71.8488	58.95	124.264	58.95	124.343	58.95	75.125	58.95	116.017	58.95	116.401	58.95	116.779	58.95	115.814	58.95	119.044	58.95	111.495	58.95	120.059	58.95	125.699	58.95	114.474	58.95	123.968	58.95	125.051	58.95	88.9448	58.95	3.05857	58.95	74.6279
59.2	59.2	2.41701	59.2	16.4674	59.2	5.455	59.2	64.3127	59.2	123.771	59.2	121.993	59.2	71.5722	59.2	123.676	59.2	123.969	59.2	74.8935	59.2	115.619	59.2	116.018	59.2	116.393	59.2	115.475	59.2	118.746	59.2	111.087	59.2	119.561	59.2	125.232	59.2	114.058	59.2	123.504	59.2	124.671	59.2	88.7538	59.2	3.05857	59.2	74.3185
59.35	59.35	2.43404	59.35	16.349	59.35	5.42863	59.35	64.0689	59.35	123.274	59.35	121.673	59.35	71.3268	59.35	123.431	59.35	123.51	59.35	74.5049	59.35	115.12	59.35	115.566	59.35	116	59.35	115.041	59.35	118.191	59.35	110.634	59.35	119.153	59.35	124.829	59.35	113.646	59.35	123.056	59.35	124.149	59.35	88.3016	59.35	3.0482	59.35	74.0136
59.55	59.55	2.42847	59.55	16.2996	59.55	5.39071	59.55	63.7179	59.55	122.939	59.55	121.15	59.55	71.0665	59.55	122.95	59.55	122.992	59.55	74.2357	59.55	114.759	59.55	115.173	59.55	115.667	59.55	114.607	59.55	117.788	59.55	110.327	59.55	118.702	59.55	124.331	59.55	113.284	59.55	122.529	59.55	123.684	59.55	87.925	59.55	3.03743	59.55	73.7361
59.8	59.8	2.41765	59.8	16.2195	59.8	5.44561	59.8	63.4739	59.8	122.453	59.8	120.819	59.8	70.707	59.8	122.55	59.8	122.465	59.8	74.0678	59.8	114.292	59.8	114.705	59.8	115.119	59.8	114.194	59.8	117.348	59.8	109.804	59.8	118.289	59.8	123.855	59.8	112.774	59.8	122.124	59.8	123.236	59.8	87.6091	59.8	3.03783	59.8	73.4631
59.98	59.98	2.4124	59.98	16.1339	59.98	5.44091	59.98	63.3013	59.98	121.908	59.98	120.258	59.98	70.5699	59.98	121.93	59.98	122.101	59.98	73.7167	59.98	113.882	59.98	114.28	59.98	114.737	59.98	113.706	59.98	116.872	59.98	109.378	59.98	117.854	59.98	123.404	59.98	112.373	59.98	121.74	59.98	122.825	59.98	87.2495	59.98	3.03285	59.98	73.2166
60.16	60.16	2.41797	60.16	16.0352	60.16	5.42465	60.16	63.0269	60.16	121.47	60.16	119.917	60.16	70.2064	60.16	121.444	60.16	121.636	60.16	73.4366	60.16	113.468	60.16	113.787	60.16	114.259	60.16	113.235	60.16	116.5	60.16	109.055	60.16	117.393	60.16	122.906	60.16	112.038	60.16	121.297	60.16	122.244	60.16	86.8564	60.16	3.01669	60.16	72.8537
60.39	60.39	2.4124	60.39	15.953	60.39	5.44091	60.39	62.7197	60.39	121.146	60.39	119.495	60.39	69.8863	60.39	121.065	60.39	121.187	60.39	73.0326	60.39	112.901	60.39	113.346	60.39	113.931	60.39	112.796	60.39	116.071	60.39	108.668	60.39	116.91	60.39	122.465	60.39	111.605	60.39	120.796	60.39	121.769	60.39	86.5124	60.39	3.02207	60.39	72.5869
60.6	60.6	2.39632	60.6	15.8859	60.6	5.37188	60.6	62.4783	60.6	120.568	60.6	118.886	60.6	69.7095	60.6	120.595	60.6	120.733	60.6	72.8418	60.6	112.575	60.6	112.988	60.6	113.467	60.6	112.392	60.6	115.661	60.6	108.186	60.6	116.48	60.6	122.02	60.6	111.251	60.6	120.38	60.6	121.347	60.6	86.0711	60.6	3.03365	60.6	72.3338
60.79	60.79	2.39663	60.79	15.8167	60.79	5.34006	60.79	62.2176	60.79	120.124	60.79	118.447	60.79	69.469	60.79	120.189	60.79	120.215	60.79	72.5066	60.79	112.134	60.79	112.588	60.79	113.133	60.79	111.989	60.79	115.164	60.79	107.791	60.79	116.018	60.79	121.401	60.79	110.789	60.79	119.873	60.79	120.983	60.79	85.7494	60.79	2.99633	60.79	72.0925
61.01	61.01	2.40714	61.01	15.7083	61.01	5.26819	61.01	62.0091	61.01	119.747	61.01	117.973	61.01	69.1794	61.01	119.724	61.01	119.814	61.01	72.2235	61.01	111.801	61.01	112.039	61.01	112.604	61.01	111.578	61.01	114.688	61.01	107.359	61.01	115.638	61.01	121.117	61.01	110.43	61.01	119.447	61.01	120.549	61.01	85.3335	61.01	3.00631	61.01	71.7425
61.23	61.23	2.41304	61.23	15.6445	61.23	5.30683	61.23	61.7813	61.23	119.244	61.23	117.625	61.23	68.9118	61.23	119.27	61.23	119.381	61.23	72.0014	61.23	111.386	61.23	111.592	61.23	112.221	61.23	111.148	61.23	114.363	61.23	107.083	61.23	115.223	61.23	120.593	61.23	109.942	61.23	118.956	61.23	120.063	61.23	85.0936	61.23	2.99593	61.23	71.4744
61.4	61.4	2.40157	61.4	15.5382	61.4	5.26819	61.4	61.4658	61.4	118.774	61.4	117.225	61.4	68.5825	61.4	118.816	61.4	118.773	61.4	71.7117	61.4	110.953	61.4	111.356	61.4	111.814	61.4	110.7	61.4	113.871	61.4	106.633	61.4	114.811	61.4	120.031	61.4	109.619	61.4	118.626	61.4	119.562	61.4	84.651	61.4	3.00092	61.4	71.2514
61.59	61.59	2.38644	61.59	15.4443	61.59	5.16863	61.59	61.2594	61.59	118.399	61.59	116.769	61.59	68.3999	61.59	118.488	61.59	118.477	61.59	71.4142	61.59	110.479	61.59	110.9	61.59	111.501	61.59	110.397	61.59	113.407	61.59	106.29	61.59	114.308	61.59	119.822	61.59	109.161	61.59	118.187	61.59	119.134	61.59	84.2918	61.59	2.97595	61.59	70.9354
61.81	61.81	2.38675	61.81	15.3859	61.81	5.20186	61.81	61.0039	61.81	117.971	61.81	116.309	61.81	68.0777	61.81	117.921	61.81	117.958	61.81	71.1433	61.81	110.106	61.81	110.41	61.81	111.07	61.81	109.967	61.81	113.034	61.81	105.765	61.81	113.904	61.81	119.354	61.81	108.819	61.81	117.722	61.81	118.785	61.81	83.9532	61.81	2.97635	61.81	70.6456
62.05	62.05	2.36971	62.05	15.329	62.05	5.1849	62.05	60.7048	62.05	117.539	62.05	115.78	62.05	67.8732	62.05	117.478	62.05	117.594	62.05	70.8482	62.05	109.677	62.05	110.039	62.05	110.668	62.05	109.518	62.05	112.674	62.05	105.461	62.05	113.555	62.05	118.798	62.05	108.296	62.05	117.322	62.05	118.272	62.05	83.5105	62.05	2.98674	62.05	70.412
62.21	62.21	2.38707	62.21	15.2233	62.21	5.13745	62.21	60.5506	62.21	117.03	62.21	115.447	62.21	67.5599	62.21	117.022	62.21	117.07	62.21	70.565	62.21	109.345	62.21	109.627	62.21	110.23	62.21	109.044	62.21	112.232	62.21	105.144	62.21	113.108	62.21	118.436	62.21	108.01	62.21	116.921	62.21	117.78	62.21	83.1719	62.21	2.97674	62.21	70.0727
62.43	62.43	2.37623	62.43	15.1704	62.43	5.12186	62.43	60.3005	62.43	116.678	62.43	114.918	62.43	67.3299	62.43	116.546	62.43	116.594	62.43	70.2832	62.43	108.946	62.43	109.158	62.43	109.895	62.43	108.751	62.43	111.775	62.43	104.641	62.43	112.698	62.43	117.968	62.43	107.57	62.43	116.402	62.43	117.336	62.43	82.8713	62.43	2.97174	62.43	69.8095
62.61	62.61	2.37034	62.61	15.1025	62.61	5.06693	62.61	60.0398	62.61	116.202	62.61	114.566	62.61	67.082	62.61	116.086	62.61	116.219	62.61	70.1229	62.61	108.389	62.61	108.844	62.61	109.445	62.61	108.344	62.61	111.247	62.61	104.31	62.61	112.232	62.61	117.501	62.61	107.263	62.61	116.056	62.61	116.861	62.61	82.4559	62.61	2.98213	62.61	69.5812
62.85	62.85	2.37065	62.85	15.0496	62.85	5.0459	62.85	59.8116	62.85	115.693	62.85	114.036	62.85	66.7053	62.85	115.829	62.85	115.859	62.85	69.6306	62.85	108.043	62.85	108.359	62.85	108.975	62.85	107.882	62.85	110.942	62.85	103.909	62.85	111.78	62.85	117.028	62.85	106.752	62.85	115.655	62.85	116.448	62.85	82.0842	62.85	2.95017	62.85	69.366
63.03	63.03	2.37686	63.03	14.9382	63.03	4.98211	63.03	59.5966	63.03	115.313	63.03	113.649	63.03	66.5165	63.03	115.277	63.03	115.392	63.03	69.4333	63.03	107.721	63.03	108.02	63.03	108.547	63.03	107.513	63.03	110.583	63.03	103.495	63.03	111.417	63.03	116.554	63.03	106.526	63.03	115.194	63.03	116.05	63.03	81.8217	63.03	2.97253	63.03	69.0156
63.21	63.21	2.36539	63.21	14.8594	63.21	4.90548	63.21	59.314	63.21	114.887	63.21	113.201	63.21	66.2198	63.21	114.951	63.21	114.996	63.21	69.1275	63.21	107.249	63.21	107.586	63.21	108.199	63.21	107.096	63.21	110.128	63.21	103.029	63.21	111.068	63.21	116.25	63.21	106.046	63.21	114.688	63.21	115.654	63.21	81.45	63.21	2.93977	63.21	68.7713
63.42	63.42	2.36043	63.42	14.8084	63.42	4.87421	63.42	59.0715	63.42	114.435	63.42	112.819	63.42	65.9874	63.42	114.441	63.42	114.593	63.42	68.7844	63.42	106.863	63.42	107.215	63.42	107.846	63.42	106.706	63.42	109.565	63.42	102.674	63.42	110.598	63.42	115.819	63.42	105.571	63.42	114.254	63.42	115.22	63.42	81.0724	63.42	2.94055	63.42	68.4688
63.63	63.63	2.37222	63.63	14.7299	63.63	4.82121	63.63	58.7683	63.63	114.071	63.63	112.287	63.63	65.7059	63.63	114.054	63.63	114.031	63.63	68.5274	63.63	106.334	63.63	106.865	63.63	107.439	63.63	106.278	63.63	109.274	63.63	102.335	63.63	110.181	63.63	115.324	63.63	105.144	63.63	113.899	63.63	114.79	63.63	80.6673	63.63	2.94133	63.63	68.1715
63.85	63.85	2.34587	63.85	14.6407	63.85	4.75922	63.85	58.5543	63.85	113.648	63.85	111.859	63.85	65.4178	63.85	113.482	63.85	113.635	63.85	68.3677	63.85	106.106	63.85	106.362	63.85	106.993	63.85	105.85	63.85	108.9	63.85	101.993	63.85	109.771	63.85	114.843	63.85	104.845	63.85	113.408	63.85	114.279	63.85	80.272	63.85	2.92168	63.85	67.976
64.06	64.06	2.35114	64.06	14.5948	64.06	4.70969	64.06	58.2935	64.06	113.13	64.06	111.507	64.06	65.2786	64.06	113.151	64.06	113.212	64.06	68.067	64.06	105.603	64.06	105.996	64.06	106.613	64.06	105.481	64.06	108.419	64.06	101.602	64.06	109.39	64.06	114.517	64.06	104.452	64.06	113.003	64.06	113.845	64.06	79.9603	64.06	2.92129	64.06	67.6353
64.23	64.23	2.34059	64.23	14.5162	64.23	4.66204	64.23	58.0889	64.23	112.678	64.23	111.006	64.23	64.9586	64.23	112.774	64.23	112.702	64.23	67.7827	64.23	105.158	64.23	105.63	64.23	106.205	64.23	105.074	64.23	107.965	64.23	101.144	64.23	108.935	64.23	114.064	64.23	103.981	64.23	112.616	64.23	113.447	64.23	79.5929	64.23	2.91667	64.23	67.3322
64.48	64.48	2.33501	64.48	14.4612	64.48	4.66204	64.48	57.8524	64.48	112.206	64.48	110.578	64.48	64.7411	64.48	112.259	64.48	112.316	64.48	67.491	64.48	104.743	64.48	105.177	64.48	105.818	64.48	104.75	64.48	107.571	64.48	100.751	64.48	108.542	64.48	113.653	64.48	103.661	64.48	112.231	64.48	113.05	64.48	79.3082	64.48	2.92207	64.48	67.0485
64.69	64.69	2.3468	64.69	14.3606	64.69	4.60349	64.69	57.6201	64.69	111.841	64.69	110.152	64.69	64.3719	64.69	111.978	64.69	111.948	64.69	67.2443	64.69	104.409	64.69	104.816	64.69	105.409	64.69	104.3	64.69	107.216	64.69	100.475	64.69	108.114	64.69	113.136	64.69	103.206	64.69	111.806	64.69	112.577	64.69	78.9186	64.69	2.91744	64.69	66.8308
64.89	64.89	2.33097	64.89	14.3112	64.89	4.55639	64.89	57.4008	64.89	111.56	64.89	109.784	64.89	64.1744	64.89	111.396	64.89	111.511	64.89	66.9738	64.89	103.934	64.89	104.415	64.89	104.972	64.89	103.848	64.89	106.718	64.89	100.057	64.89	107.641	64.89	112.676	64.89	102.916	64.89	111.364	64.89	112.145	64.89	78.4735	64.89	2.90779	64.89	66.5148
65.08	65.08	2.34557	65.08	14.2495	65.08	4.50316	65.08	57.1595	65.08	111.023	65.08	109.311	65.08	63.9467	65.08	110.942	65.08	111.053	65.08	66.6713	65.08	103.596	65.08	103.93	65.08	104.683	65.08	103.527	65.08	106.364	65.08	99.6088	65.08	107.282	65.08	112.298	65.08	102.491	65.08	110.921	65.08	111.752	65.08	78.1988	65.08	2.92287	65.08	66.2367
65.26	65.26	2.33407	65.26	14.1815	65.26	4.50801	65.26	56.9149	65.26	110.591	65.26	108.916	65.26	63.7311	65.26	110.573	65.26	110.661	65.26	66.3973	65.26	103.278	65.26	103.6	65.26	104.2	65.26	103.114	65.26	105.903	65.26	99.2444	65.26	106.975	65.26	111.835	65.26	102.097	65.26	110.435	65.26	111.318	65.26	77.8483	65.26	2.89001	65.26	66.0134
65.46	65.46	2.33873	65.46	14.1593	65.46	4.44634	65.46	56.6332	65.46	110.205	65.46	108.519	65.46	63.4441	65.46	110.217	65.46	110.151	65.46	66.1544	65.46	102.869	65.46	103.153	65.46	103.937	65.46	102.802	65.46	105.587	65.46	98.9294	65.46	106.426	65.46	111.406	65.46	101.752	65.46	110.107	65.46	110.897	65.46	77.4554	65.46	2.88345	65.46	65.7459
65.7	65.7	2.3294	65.7	14.11	65.7	4.39543	65.7	56.4248	65.7	109.793	65.7	108.122	65.7	63.2221	65.7	109.699	65.7	109.74	65.7	65.9744	65.7	102.439	65.7	102.75	65.7	103.566	65.7	102.379	65.7	105.103	65.7	98.5328	65.7	106.096	65.7	111.004	65.7	101.333	65.7	109.643	65.7	110.402	65.7	77.1112	65.7	2.89658	65.7	65.4605
65.89	65.89	2.33438	65.89	14.0181	65.89	4.37792	65.89	56.2499	65.89	109.319	65.89	107.702	65.89	62.9219	65.89	109.342	65.89	109.339	65.89	65.6051	65.89	102.018	65.89	102.406	65.89	103.102	65.89	101.9	65.89	104.649	65.89	98.1392	65.89	105.668	65.89	110.543	65.89	100.91	65.89	109.218	65.89	109.916	65.89	76.6628	65.89	2.8904	65.89	65.2661
66.08	66.08	2.3201	66.08	13.972	66.08	4.3286	66.08	55.988	66.08	108.952	66.08	107.211	66.08	62.7403	66.08	108.897	66.08	108.992	66.08	65.4261	66.08	101.621	66.08	101.986	66.08	102.679	66.08	101.605	66.08	104.321	66.08	97.7984	66.08	105.171	66.08	110.212	66.08	100.575	66.08	108.96	66.08	109.569	66.08	76.3199	66.08	2.87034	66.08	65.008
66.27	66.27	2.31861	66.27	13.8691	66.27	4.31	66.27	55.7516	66.27	108.555	66.27	106.863	66.27	62.4244	66.27	108.474	66.27	108.645	66.27	65.146	66.27	101.354	66.27	101.644	66.27	102.318	66.27	101.248	66.27	103.935	66.27	97.4629	66.27	104.888	66.27	109.797	66.27	100.225	66.27	108.474	66.27	109.23	66.27	75.9674	66.27	2.85621	66.27	64.746
66.51	66.51	2.30906	66.51	13.8398	66.51	4.28095	66.51	55.5462	66.51	108.11	66.51	106.402	66.51	62.2251	66.51	108.059	66.51	108.131	66.51	64.8566	66.51	101.016	66.51	101.223	66.51	101.955	66.51	100.842	66.51	103.542	66.51	97.0646	66.51	104.549	66.51	109.289	66.51	99.821	66.51	108.106	66.51	108.815	66.51	75.6787	66.51	2.86206	66.51	64.4749
66.72	66.72	2.30662	66.72	13.765	66.72	4.24939	66.72	55.3507	66.72	107.715	66.72	106.045	66.72	61.9537	66.72	107.667	66.72	107.743	66.72	64.5947	66.72	100.586	66.72	100.87	66.72	101.611	66.72	100.45	66.72	103.125	66.72	96.6938	66.72	104.148	66.72	109.001	66.72	99.516	66.72	107.63	66.72	108.279	66.72	75.2883	66.72	2.84829	66.72	64.2098
66.89	66.89	2.32207	66.89	13.7194	66.89	4.26876	66.89	55.1081	66.89	107.211	66.89	105.643	66.89	61.7046	66.89	107.211	66.89	107.328	66.89	64.4048	66.89	100.184	66.89	100.435	66.89	101.231	66.89	100.017	66.89	102.757	66.89	96.4069	66.89	103.617	66.89	108.52	66.89	99.1022	66.89	107.228	66.89	107.99	66.89	74.9982	66.89	2.85753	66.89	63.9737
67.1	67.1	2.31004	67.1	13.6156	67.1	4.18606	67.1	54.8348	67.1	106.927	67.1	105.308	67.1	61.4693	67.1	106.732	67.1	106.906	67.1	64.0357	67.1	99.6581	67.1	99.8829	67.1	100.843	67.1	99.6086	67.1	102.362	67.1	96.0096	67.1	103.317	67.1	108.105	67.1	98.772	67.1	106.888	67.1	107.616	67.1	74.5876	67.1	2.83492	67.1	63.7037
67.31	67.31	2.29803	67.31	13.5884	67.31	4.1682	67.31	54.6053	67.31	106.54	67.31	104.841	67.31	61.2018	67.31	106.413	67.31	106.48	67.31	63.8333	67.31	99.3703	67.31	99.7022	67.31	100.477	67.31	99.2529	67.31	101.878	67.31	95.5484	67.31	102.891	67.31	107.801	67.31	98.3774	67.31	106.357	67.31	107.189	67.31	74.21	67.31	2.8338	67.31	63.4392
67.48	67.48	2.30297	67.48	13.5302	67.48	4.1671	67.48	54.4543	67.48	106.054	67.48	104.383	67.48	60.9587	67.48	105.954	67.48	106.11	67.48	63.5053	67.48	98.8738	67.48	99.2944	67.48	100.012	67.48	98.9263	67.48	101.507	67.48	95.2662	67.48	102.542	67.48	107.287	67.48	98.0175	67.48	106.026	67.48	106.798	67.48	73.9348	67.48	2.84915	67.48	63.2098
67.69	67.69	2.29712	67.69	13.4628	67.69	4.11798	67.69	54.1739	67.69	105.696	67.69	104.018	67.69	60.7129	67.69	105.642	67.69	105.628	67.69	63.2824	67.69	98.7022	67.69	98.8685	67.69	99.6348	67.69	98.6023	67.69	101.134	67.69	94.8466	67.69	102.143	67.69	106.907	67.69	97.6438	67.69	105.63	67.69	106.337	67.69	73.5934	67.69	2.84341	67.69	62.8348
67.9	67.9	2.28602	67.9	13.4574	67.9	4.0802	67.9	53.9335	67.9	105.352	67.9	103.646	67.9	60.459	67.9	105.232	67.9	105.291	67.9	63.1107	67.9	98.2214	67.9	98.5446	67.9	99.4263	67.9	98.1439	67.9	100.701	67.9	94.5467	67.9	101.731	67.9	106.5	67.9	97.2776	67.9	105.136	67.9	105.99	67.9	73.1693	67.9	2.83268	67.9	62.5903
68.11	68.11	2.30206	68.11	13.3501	68.11	4.05754	68.11	53.7335	68.11	104.856	68.11	103.209	68.11	60.2054	68.11	104.715	68.11	104.843	68.11	62.8367	68.11	97.8839	68.11	98.2261	68.11	99.0739	68.11	97.7071	68.11	100.31	68.11	94.2166	68.11	101.356	68.11	105.954	68.11	96.929	68.11	104.875	68.11	105.552	68.11	72.7967	68.11	2.83194	68.11	62.3294
68.28	68.28	2.30206	68.28	13.3009	68.28	4.01438	68.28	53.4604	68.28	104.431	68.28	102.731	68.28	59.9677	68.28	104.444	68.28	104.501	68.28	62.5042	68.28	97.5247	68.28	97.7089	68.28	98.598	68.28	97.47	68.28	100.054	68.28	93.7883	68.28	100.86	68.28	105.604	68.28	96.4606	68.28	104.376	68.28	105.137	68.28	72.4705	68.28	2.79975	68.28	62.0743
68.54	68.54	2.29621	68.54	13.2337	68.54	3.99227	68.54	53.2403	68.54	104.138	68.54	102.446	68.54	59.7546	68.54	104.026	68.54	104.024	68.54	62.2064	68.54	97.026	68.54	97.4662	68.54	98.2322	68.54	96.9567	68.54	99.6345	68.54	93.412	68.54	100.567	68.54	105.215	68.54	96.1573	68.54	104.022	68.54	104.676	68.54	72.1784	68.54	2.81547	68.54	61.8589
68.73	68.73	2.29066	68.73	13.1573	68.73	4.00845	68.73	53.0328	68.73	103.665	68.73	101.989	68.73	59.5223	68.73	103.649	68.73	103.672	68.73	62.008	68.73	96.7989	68.73	97.0692	68.73	97.89	68.73	96.6091	68.73	99.1759	68.73	93.0961	68.73	100.177	68.73	104.865	68.73	95.7751	68.73	103.635	68.73	104.34	68.73	71.7816	68.73	2.81011	68.73	61.6145
68.9	68.9	2.29621	68.9	13.1027	68.9	3.98687	68.9	52.847	68.9	103.326	68.9	101.537	68.9	59.2091	68.9	103.234	68.9	103.162	68.9	61.8096	68.9	96.3605	68.9	96.6357	68.9	97.5478	68.9	96.214	68.9	98.858	68.9	92.7856	68.9	99.839	68.9	104.41	68.9	95.3983	68.9	103.168	68.9	103.851	68.9	71.4011	68.9	2.82084	68.9	61.4179
69.13	69.13	2.27957	69.13	13.0535	69.13	3.96529	69.13	52.5685	69.13	102.89	69.13	101.117	69.13	58.9877	69.13	102.798	69.13	102.841	69.13	61.4986	69.13	96.0331	69.13	96.3798	69.13	97.0827	69.13	95.9769	69.13	98.4671	69.13	92.4859	69.13	99.3747	69.13	103.972	69.13	95.1238	69.13	102.812	69.13	103.514	69.13	71.0587	69.13	2.80475	69.13	61.1735
69.34	69.34	2.27897	69.34	13.0228	69.34	3.94807	69.34	52.3526	69.34	102.514	69.34	100.809	69.34	58.7292	69.34	102.414	69.34	102.473	69.34	61.3162	69.34	95.6117	69.34	95.9732	69.34	96.7471	69.34	95.5251	69.34	98.1182	69.34	92.0173	69.34	99.1322	69.34	103.704	69.34	94.7543	69.34	102.466	69.34	102.962	69.34	70.7683	69.34	2.80937	69.34	60.86
69.51	69.51	2.26204	69.51	12.961	69.51	3.92598	69.51	52.1327	69.51	102.108	69.51	100.323	69.51	58.4785	69.51	101.976	69.51	101.981	69.51	61.0883	69.51	95.2454	69.51	95.5376	69.51	96.4298	69.51	95.165	69.51	97.7041	69.51	91.6895	69.51	98.6497	69.51	103.168	69.51	94.4674	69.51	102.055	69.51	102.685	69.51	70.3407	69.51	2.80364	69.51	60.5492
69.74	69.74	2.27283	69.74	12.9048	69.74	3.87154	69.74	51.902	69.74	101.643	69.74	100.002	69.74	58.2387	69.74	101.5	69.74	101.542	69.74	60.7802	69.74	94.9214	69.74	95.1961	69.74	96.027	69.74	94.8629	69.74	97.2902	69.74	91.3296	69.74	98.2728	69.74	102.815	69.74	94.03	69.74	101.702	69.74	102.262	69.74	70.0815	69.74	2.80327	69.74	60.2545
69.95	69.95	2.24481	69.95	12.8594	69.95	3.84946	69.95	51.7151	69.95	101.329	69.95	99.6272	69.95	58.0043	69.95	101.194	69.95	101.281	69.95	60.5042	69.95	94.5712	69.95	94.7295	69.95	95.5602	69.95	94.4924	69.95	96.918	69.95	90.9592	69.95	97.8855	69.95	102.374	69.95	93.598	69.95	101.349	69.95	101.949	69.95	69.6921	69.95	2.78146	69.95	60.0501
70.16	70.16	2.26174	70.16	12.8175	70.16	3.82301	70.16	51.4707	70.16	100.944	70.16	99.2951	70.16	57.85	70.16	100.734	70.16	100.796	70.16	60.3086	70.16	94.1138	70.16	94.4444	70.16	95.2629	70.16	94.0942	70.16	96.7224	70.16	90.5966	70.16	97.4976	70.16	102.017	70.16	93.2606	70.16	100.933	70.16	101.495	70.16	69.4242	70.16	2.78183	70.16	59.8297
70.35	70.35	2.2559	70.35	12.7285	70.35	3.81172	70.35	51.2838	70.35	100.571	70.35	98.889	70.35	57.5563	70.35	100.487	70.35	100.436	70.35	60.0809	70.35	93.8058	70.35	94.077	70.35	94.9618	70.35	93.6923	70.35	96.142	70.35	90.2102	70.35	97.1261	70.35	101.607	70.35	92.9848	70.35	100.622	70.35	101.145	70.35	69.0186	70.35	2.78146	70.35	59.567
70.57	70.57	2.26698	70.57	12.6576	70.57	3.76859	70.57	51.0218	70.57	100.157	70.57	98.5278	70.57	57.3027	70.57	100.041	70.57	100.068	70.57	59.8183	70.57	93.4258	70.57	93.7221	70.57	94.5879	70.57	93.3238	70.57	95.9337	70.57	89.9107	70.57	96.7307	70.57	101.252	70.57	92.5867	70.57	100.124	70.57	100.752	70.57	68.6058	70.57	2.78682	70.57	59.3705
70.75	70.75	2.2556	70.75	12.5632	70.75	3.77349	70.75	50.7531	70.75	99.8163	70.75	98.1537	70.75	57.117	70.75	99.6929	70.75	99.6238	70.75	59.564	70.75	93.06	70.75	93.3026	70.75	94.2335	70.75	92.9746	70.75	95.4836	70.75	89.5725	70.75	96.333	70.75	100.826	70.75	92.2949	70.75	99.8823	70.75	100.36	70.75	68.2926	70.75	2.77038	70.75	59.0866
70.97	70.97	2.26144	70.97	12.5266	70.97	3.73624	70.97	50.5688	70.97	99.4372	70.97	97.7257	70.97	56.8169	70.97	99.1905	70.97	99.2796	70.97	59.2878	70.97	92.7027	70.97	92.9808	70.97	93.8025	70.97	92.5815	70.97	95.0431	70.97	89.151	70.97	96.061	70.97	100.427	70.97	91.9412	70.97	99.3544	70.97	99.9531	70.97	67.878	70.97	2.77075	70.97	58.8396
71.18	71.18	2.25006	71.18	12.4759	71.18	3.7681	71.18	50.3602	71.18	99.0641	71.18	97.288	71.18	56.6152	71.18	98.9118	71.18	98.8567	71.18	59.0014	71.18	92.3845	71.18	92.6554	71.18	93.4696	71.18	92.2746	71.18	94.7129	71.18	88.7488	71.18	95.6792	71.18	100.064	71.18	91.4666	71.18	99.0443	71.18	99.4882	71.18	67.4943	71.18	2.77038	71.18	58.6407
71.39	71.39	2.23839	71.39	12.4017	71.39	3.74016	71.39	50.1941	71.39	98.6566	71.39	96.912	71.39	56.4168	71.39	98.5139	71.39	98.4525	71.39	58.7823	71.39	92.0225	71.39	92.1458	71.39	93.1673	71.39	91.924	71.39	94.4121	71.39	88.6025	71.39	95.2798	71.39	99.5684	71.39	91.1629	71.39	98.6205	71.39	99.147	71.39	67.1996	71.39	2.76429	71.39	58.3758
71.58	71.58	2.2553	71.58	12.327	71.58	3.74065	71.58	49.9388	71.58	98.2882	71.58	96.5371	71.58	56.0573	71.58	98.1496	71.58	98.0715	71.58	58.5758	71.58	91.6758	71.58	91.9022	71.58	92.8484	71.58	91.594	71.58	93.9246	71.58	88.2665	71.58	94.9233	71.58	99.2893	71.58	90.8522	71.58	98.3206	71.58	98.7872	71.58	66.8935	71.58	2.7593	71.58	58.1659
71.76	71.76	2.23839	71.76	12.2763	71.76	3.7186	71.76	49.7467	71.76	97.9314	71.76	96.1581	71.76	55.8881	71.76	97.7435	71.76	97.7382	71.76	58.4074	71.76	91.2469	71.76	91.5771	71.76	92.4303	71.76	91.2557	71.76	93.6572	71.76	87.8217	71.76	94.4786	71.76	98.8328	71.76	90.5445	71.76	97.8251	71.76	98.3856	71.76	66.3961	71.76	2.74822	71.76	57.8876
71.97	71.97	2.24888	71.97	12.2294	71.97	3.67452	71.97	49.5699	71.97	97.5673	71.97	95.7665	71.97	55.6523	71.97	97.4045	71.97	97.3817	71.97	58.0707	71.97	91.0278	71.97	91.1461	71.97	91.9521	71.97	90.8056	71.97	93.1901	71.97	87.4511	71.97	94.1639	71.97	98.4678	71.97	90.0476	71.97	97.5873	71.97	98.1235	71.97	66.0475	71.97	2.7475	71.97	57.6176
72.2	72.2	2.25966	72.2	12.1787	72.2	3.67404	72.2	49.3398	72.2	97.0873	72.2	95.393	72.2	55.4022	72.2	96.8659	72.2	96.9699	72.2	57.8489	72.2	90.5464	72.2	90.8159	72.2	91.6357	72.2	90.4255	72.2	92.8552	72.2	87.1242	72.2	93.7827	72.2	98.0011	72.2	89.7832	72.2	97.0497	72.2	97.6592	72.2	65.7783	72.2	3.66285	72.2	57.4031
72.37	72.37	2.24858	72.37	12.0915	72.37	3.63094	72.37	49.078	72.37	96.8726	72.37	95.0586	72.37	55.2297	72.37	96.611	72.37	96.5604	72.37	57.5705	72.37	90.23	72.37	90.5186	72.37	91.3902	72.37	90.1835	72.37	92.5222	72.37	86.7287	72.37	93.4297	72.37	97.6986	72.37	89.3908	72.37	96.8376	72.37	97.234	72.37	65.3061	72.37	4.31617	72.37	57.122
72.57	72.57	2.24334	72.57	12.0767	72.57	3.60987	72.57	48.9262	72.57	96.4664	72.57	94.7261	72.57	54.9403	72.57	96.2042	72.57	96.2003	72.57	57.3049	72.57	89.9307	72.57	90.1602	72.57	91.0551	72.57	89.8534	72.57	92.1492	72.57	86.4995	72.57	93.0678	72.57	97.3047	72.57	89.1553	72.57	96.5482	72.57	96.9109	72.57	65.065	72.57	4.31673	72.57	56.9332
72.78	72.78	2.24858	72.78	12.037	72.78	3.58784	72.78	48.6525	72.78	96.0403	72.78	94.3634	72.78	54.7335	72.78	95.8464	72.78	95.8254	72.78	57.11	72.78	89.5022	72.78	89.6476	72.78	90.7015	72.78	89.4366	72.78	91.7988	72.78	86.2155	72.78	92.829	72.78	96.9842	72.78	88.7781	72.78	96.0478	72.78	96.494	72.78	64.7146	72.78	4.29475	72.78	56.7082
73	73	2.23167	73	11.9482	73	3.56582	73	48.5207	73	95.7055	73	93.9742	73	54.5376	73	95.4408	73	95.3613	73	56.8669	73	89.1529	73	89.3281	73	90.2785	73	89.125	73	91.4433	73	85.8782	73	92.4164	73	96.6168	73	88.4385	73	95.7119	73	96.0719	73	64.3696	73	4.27812	73	56.4249
73.21	73.21	2.22613	73.21	11.9373	73.21	3.55505	73.21	48.2371	73.21	95.2921	73.21	93.5285	73.21	54.2572	73.21	95.0957	73.21	95.1041	73.21	56.6474	73.21	88.8524	73.21	89.0465	73.21	90.001	73.21	88.7726	73.21	91.0999	73.21	85.643	73.21	92.0108	73.21	96.1684	73.21	88.0194	73.21	95.3197	73.21	95.8043	73.21	63.8432	73.21	4.26741	73.21	56.2816
73.39	73.39	2.22584	73.39	11.8921	73.39	3.5492	73.39	48.029	73.39	94.9253	73.39	93.1978	73.39	54.029	73.39	94.7381	73.39	94.7452	73.39	56.4098	73.39	88.5085	73.39	88.6646	73.39	89.6369	73.39	88.4612	73.39	90.7341	73.39	85.5409	73.39	91.6036	73.39	95.8534	73.39	87.7821	73.39	94.9415	73.39	95.3666	73.39	63.4387	73.39	4.25614	73.39	55.9984
73.59	73.59	2.23633	73.59	11.8454	73.59	3.52673	73.59	47.842	73.59	94.632	73.59	92.7383	73.59	53.8639	73.59	94.3629	73.59	94.3215	73.59	56.2076	73.59	88.0899	73.59	88.3181	73.59	89.3038	73.59	88.0647	73.59	90.3722	73.59	85.513	73.59	91.2688	73.59	95.5311	73.59	87.3883	73.59	94.604	73.59	95.0845	73.59	62.9881	73.59	4.22826	73.59	55.8299
73.82	73.82	2.21448	73.82	11.7543	73.82	3.50565	73.82	47.5865	73.82	94.1721	73.82	92.4959	73.82	53.6176	73.82	94.0887	73.82	93.998	73.82	55.9367	73.82	87.8063	73.82	88.0273	73.82	88.91	73.82	87.7345	73.82	90.0147	73.82	85.5243	73.82	90.9648	73.82	95.1631	73.82	87.0345	73.82	94.3303	73.82	94.6615	73.82	62.5949	73.82	4.23417	73.82	55.5721
74	74	2.22525	74	11.6929	74	3.49981	74	47.4167	74	93.8109	74	92.0647	74	53.3734	74	93.6517	74	93.5396	74	55.7046	74	87.4363	74	87.7029	74	88.6422	74	87.4075	74	89.7012	74	85.481	74	90.5736	74	94.7492	74	86.5664	74	93.8994	74	94.3133	74	62.1962	74	4.22826	74	55.2891
74.23	74.23	2.22525	74.23	11.6656	74.23	3.43519	74.23	47.2532	74.23	93.5532	74.23	91.6509	74.23	53.1362	74.23	93.381	74.23	93.167	74.23	55.5012	74.23	87.12	74.23	87.3433	74.23	88.2367	74.23	87.0711	74.23	89.2955	74.23	85.3955	74.23	90.2735	74.23	94.4	74.23	86.3891	74.23	93.5179	74.23	93.9723	74.23	61.887	74.23	4.21756	74.23	55.1353
74.43	74.43	2.21943	74.43	11.5932	74.43	3.42936	74.43	47.0671	74.43	93.1868	74.43	91.4108	74.43	52.919	74.43	92.9123	74.43	92.8505	74.43	55.2692	74.43	86.7555	74.43	87.1024	74.43	87.985	74.43	86.6969	74.43	89.0186	74.43	85.0958	74.43	89.9299	74.43	94.0645	74.43	86.0823	74.43	93.2037	74.43	93.6767	74.43	61.4883	74.43	4.21165	74.43	54.8736
74.64	74.64	2.22467	74.64	11.5264	74.64	3.40199	74.64	46.8375	74.64	92.7936	74.64	90.9957	74.64	52.7558	74.64	92.603	74.64	92.4868	74.64	55.0533	74.64	86.4648	74.64	86.747	74.64	87.5947	74.64	86.3491	74.64	88.5961	74.64	84.7428	74.64	89.5285	74.64	93.6509	74.64	85.7649	74.64	92.8736	74.64	93.1347	74.64	61.2037	74.64	4.2111	74.64	54.6384
74.84	74.84	2.20807	74.84	11.4664	74.84	3.37508	74.84	46.6958	74.84	92.5253	74.84	90.6723	74.84	52.4702	74.84	92.1785	74.84	92.1615	74.84	54.9088	74.84	86.1644	74.84	86.3561	74.84	87.3333	74.84	86.0811	74.84	88.3569	74.84	84.0752	74.84	89.3126	74.84	93.3538	74.84	85.3782	74.84	92.5082	74.84	92.862	74.84	60.8457	74.84	4.18969	74.84	54.4264
75.04	75.04	2.2136	75.04	11.3847	75.04	3.36431	75.04	46.4342	75.04	92.1444	75.04	90.317	75.04	52.2331	75.04	91.8867	75.04	91.7471	75.04	54.6467	75.04	85.8851	75.04	86.033	75.04	86.9279	75.04	85.8025	75.04	87.9669	75.04	83.4823	75.04	88.8809	75.04	92.9682	75.04	85.158	75.04	92.2328	75.04	92.4686	75.04	60.4987	75.04	4.17364	75.04	54.2938
75.24	75.24	2.2136	75.24	11.3412	75.24	3.35893	75.24	46.2434	75.24	91.742	75.24	89.9776	75.24	52.0175	75.24	91.5205	75.24	91.4533	75.24	54.3952	75.24	85.4741	75.24	85.6734	75.24	86.6559	75.24	85.3663	75.24	87.6341	75.24	83.0497	75.24	88.5387	75.24	92.593	75.24	84.723	75.24	91.7879	75.24	92.1487	75.24	60.2221	75.24	4.15759	75.24	53.9864
75.44	75.44	2.21302	75.44	11.2837	75.44	3.3419	75.44	46.0351	75.44	91.3853	75.44	89.5881	75.44	51.7991	75.44	91.1676	75.44	91.0936	75.44	54.1616	75.44	85.1092	75.44	85.3227	75.44	86.1905	75.44	85.0128	75.44	87.3355	75.44	82.5045	75.44	88.1627	75.44	92.2561	75.44	84.443	75.44	91.5414	75.44	91.6106	75.44	59.6479	75.44	4.16719	75.44	53.7761
75.67	75.67	2.20691	75.67	11.2154	75.67	3.34102	75.67	45.8215	75.67	91.0396	75.67	89.1776	75.67	51.6401	75.67	90.8042	75.67	90.6135	75.67	53.8907	75.67	84.8551	75.67	85.0138	75.67	85.9013	75.67	84.6333	75.67	87.0007	75.67	81.9757	75.67	87.8081	75.67	91.8204	75.67	84.0504	75.67	91.1626	75.67	91.4188	75.67	59.3395	75.67	4.14471	75.67	53.55
75.85	75.85	2.19613	75.85	11.1407	75.85	3.32532	75.85	45.724	75.85	90.6707	75.85	88.8448	75.85	51.3668	75.85	90.4979	75.85	90.2846	75.85	53.6678	75.85	84.4817	75.85	84.6603	75.85	85.5819	75.85	84.45	75.85	86.6223	75.85	81.6181	75.85	87.567	75.85	91.4783	75.85	83.7984	75.85	90.6928	75.85	91.0586	75.85	59.0329	75.85	4.11316	75.85	53.3186
76.02	76.02	2.19031	76.02	11.0848	76.02	3.31412	76.02	45.4511	76.02	90.4068	76.02	88.584	76.02	51.1392	76.02	90.1784	76.02	90.0053	76.02	53.4362	76.02	84.1862	76.02	84.3522	76.02	85.2348	76.02	84.0502	76.02	86.2316	76.02	81.2283	76.02	87.224	76.02	91.1902	76.02	83.5351	76.02	90.4321	76.02	90.6797	76.02	58.7162	76.02	4.12332	76.02	53.0997
76.26	76.26	2.19585	76.26	11.0575	76.26	3.29798	76.26	45.2386	76.26	89.9778	76.26	88.0964	76.26	50.9615	76.26	89.7807	76.26	89.7012	76.26	53.2758	76.26	83.7911	76.26	84.0137	76.26	84.8776	76.26	83.756	76.26	85.9457	76.26	80.7212	76.26	86.9188	76.26	90.7788	76.26	83.1379	76.26	90.1409	76.26	90.3966	76.26	58.3964	76.26	4.14471	76.26	52.8401
76.46	76.46	2.19527	76.46	11.0111	76.46	3.27022	76.46	45.0361	76.46	89.5735	76.46	87.8295	76.46	50.7327	76.46	89.6033	76.46	89.3789	76.46	53.0052	76.46	83.4479	76.46	83.7	76.46	84.5888	76.46	83.4189	76.46	85.6218	76.46	80.4011	76.46	86.4804	76.46	90.479	76.46	82.7779	76.46	89.7891	76.46	90.0637	76.46	58.018	76.46	4.13293	76.46	52.662
76.66	76.66	2.19556	76.66	10.9472	76.66	3.25452	76.66	44.8896	76.66	89.3708	76.66	87.5336	76.66	50.5347	76.66	89.0318	76.66	88.945	76.66	52.8196	76.66	83.1851	76.66	83.4349	76.66	84.2747	76.66	83.0832	76.66	85.2277	76.66	80.0594	76.66	86.2918	76.66	90.1107	76.66	82.5043	76.66	89.4304	76.66	89.6667	76.66	57.7005	76.66	4.11208	76.66	52.4517
76.84	76.84	2.2008	76.84	10.875	76.84	3.25409	76.84	44.7257	76.84	88.9302	76.84	87.1194	76.84	50.3235	76.84	88.7285	76.84	88.5087	76.84	52.6577	76.84	82.9266	76.84	83.0803	76.84	84.0025	76.84	82.7467	76.84	84.9775	76.84	79.6646	76.84	85.8964	76.84	89.75	76.84	82.2091	76.84	89.0747	76.84	89.2881	76.84	57.3786	76.84	4.07946	76.84	52.2859
77.07	77.07	2.17868	77.07	10.8315	77.07	3.22719	77.07	44.4807	77.07	88.7211	77.07	86.9339	77.07	50.0866	77.07	88.4157	77.07	88.341	77.07	52.4064	77.07	82.5791	77.07	82.7001	77.07	83.64	77.07	82.4473	77.07	84.5566	77.07	79.3391	77.07	85.544	77.07	89.4741	77.07	81.9247	77.07	88.6407	77.07	89.0051	77.07	57.0806	77.07	4.08481	77.07	52.0581
77.27	77.27	2.18421	77.27	10.7607	77.27	3.22182	77.27	44.2465	77.27	88.3404	77.27	86.4623	77.27	49.8981	77.27	88.0498	77.27	88.0422	77.27	52.2033	77.27	82.2421	77.27	82.4085	77.27	83.2349	77.27	82.1427	77.27	84.3228	77.27	79.0028	77.27	85.344	77.27	89.094	77.27	81.5758	77.27	88.4978	77.27	88.6121	77.27	56.685	77.27	4.07411	77.27	51.7668
77.48	77.48	2.18916	77.48	10.6926	77.48	3.21022	77.48	44.1587	77.48	87.9957	77.48	86.0635	77.48	49.6212	77.48	87.661	77.48	87.5841	77.48	51.9651	77.48	81.9047	77.48	82.0328	77.48	82.92	77.48	81.8114	77.48	84.0046	77.48	78.7366	77.48	84.9061	77.48	88.727	77.48	81.1789	77.48	88.0725	77.48	88.1959	77.48	56.383	77.48	4.06235	77.48	51.6208
77.69	77.69	2.18888	77.69	10.6477	77.69	3.22592	77.69	43.9134	77.69	87.6143	77.69	85.7821	77.69	49.4425	77.69	87.4163	77.69	87.1849	77.69	51.7552	77.69	81.6255	77.69	81.8139	77.69	82.6108	77.69	81.4489	77.69	83.63	77.69	78.4169	77.69	84.5322	77.69	88.4135	77.69	80.8463	77.69	87.7329	77.69	87.8647	77.69	56.0344	77.69	4.04044	77.69	51.344
77.88	77.88	2.17229	77.88	10.5824	77.88	3.20979	77.88	43.7119	77.88	87.3303	77.88	85.4537	77.88	49.2057	77.88	86.9393	77.88	86.9281	77.88	51.5254	77.88	81.2939	77.88	81.5015	77.88	82.3444	77.88	81.2022	77.88	83.2768	77.88	78.0701	77.88	84.2061	77.88	87.9346	77.88	80.562	77.88	87.4261	77.88	87.5871	77.88	55.7148	77.88	4.02975	77.88	51.164
78.09	78.09	2.1944	78.09	10.5552	78.09	3.19904	78.09	43.5323	78.09	87.0677	78.09	85.1941	78.09	49.0442	78.09	86.6955	78.09	86.5089	78.09	51.3117	78.09	81.0097	78.09	81.1059	78.09	82.062	78.09	80.9554	78.09	82.9964	78.09	77.734	78.09	83.8959	78.09	87.6588	78.09	80.3099	78.09	87.1139	78.09	87.2414	78.09	55.3573	78.09	4.04579	78.09	50.9257
78.3	78.3	2.19964	78.3	10.5211	78.3	3.15024	78.3	43.3579	78.3	86.708	78.3	84.8175	78.3	48.7956	78.3	86.2761	78.3	86.2356	78.3	51.1339	78.3	80.6938	78.3	80.7622	78.3	81.7688	78.3	80.5301	78.3	82.6843	78.3	77.3558	78.3	83.5851	78.3	87.3611	78.3	80.0097	78.3	86.7746	78.3	87.0256	78.3	55.063	78.3	4.0506	78.3	50.7708
78.5	78.5	2.18306	78.5	10.4341	78.5	3.12336	78.5	43.1184	78.5	86.2418	78.5	84.4044	78.5	48.5642	78.5	85.9846	78.5	85.916	78.5	50.8775	78.5	80.3622	78.5	80.5696	78.5	81.4758	78.5	80.3359	78.5	82.3259	78.5	77.0464	78.5	83.2749	78.5	87.0072	78.5	79.6933	78.5	86.3778	78.5	86.5961	78.5	54.6893	78.5	4.03457	78.5	50.5272
78.7	78.7	2.19964	78.7	10.4014	78.7	3.12336	78.7	42.9986	78.7	86.0864	78.7	84.1873	78.7	48.3973	78.7	85.6773	78.7	85.5545	78.7	50.7332	78.7	80.0833	78.7	80.2001	78.7	81.055	78.7	79.9685	78.7	82.0092	78.7	76.7637	78.7	82.8858	78.7	86.7001	78.7	79.3929	78.7	86.0922	78.7	86.2033	78.7	54.3697	78.7	4.00785	78.7	50.3631
78.91	78.91	2.18249	78.91	10.3171	78.91	3.12254	78.91	42.6609	78.91	85.6889	78.91	83.8157	78.91	48.1533	78.91	85.3422	78.91	85.244	78.91	50.5009	78.91	79.7519	78.91	79.9032	78.91	80.6875	78.91	79.6536	78.91	81.6502	78.91	76.4076	78.91	82.617	78.91	86.3236	78.91	79.061	78.91	85.8158	78.91	85.8717	78.91	54.0956	78.91	4.01214	78.91	50.08
79.1	79.1	2.1662	79.1	10.2532	79.1	3.12295	79.1	42.6011	79.1	85.3411	79.1	83.5196	79.1	47.9713	79.1	85.0673	79.1	84.8466	79.1	50.2671	79.1	79.494	79.1	79.5598	79.1	80.5064	79.1	79.3702	79.1	81.3597	79.1	76.1243	79.1	82.2809	79.1	86.0643	79.1	78.7496	79.1	85.3669	79.1	85.595	79.1	53.7128	79.1	4.00732	79.1	49.9489
79.34	79.34	2.17172	79.34	10.2151	79.34	3.1337	79.34	42.4216	79.34	84.9768	79.34	83.1012	79.34	47.7991	79.34	84.7335	79.34	84.4747	79.34	50.0908	79.34	79.2414	79.34	79.2424	79.34	80.1175	79.34	79.0553	79.34	81.1313	79.34	75.8202	79.34	81.9444	79.34	85.6585	79.34	78.444	79.34	85.0972	79.34	85.2545	79.34	53.4583	79.34	4.01266	79.34	49.7107
79.52	79.52	2.1822	79.52	10.1472	79.52	3.13288	79.52	42.2363	79.52	84.6814	79.52	82.7671	79.52	47.5445	79.52	84.3828	79.52	84.2325	79.52	49.832	79.52	78.8103	79.52	78.9927	79.52	79.8569	79.52	78.7984	79.52	80.8297	79.52	75.5124	79.52	81.7285	79.52	85.3551	79.52	78.0963	79.52	84.7312	79.52	84.8709	79.52	52.9949	79.52	4.00093	79.52	49.5442
79.7	79.7	2.17144	79.7	10.105	79.7	3.09567	79.7	42.0405	79.7	84.4246	79.7	82.4814	79.7	47.3678	79.7	84.0654	79.7	83.8927	79.7	49.6088	79.7	78.5312	79.7	78.6648	79.7	79.6383	79.7	78.4624	79.7	80.4457	79.7	75.181	79.7	81.3712	79.7	85.0437	79.7	77.8921	79.7	84.4144	79.7	84.5783	79.7	52.7474	79.7	3.9694	79.7	49.3443
79.89	79.89	2.17115	79.89	10.0656	79.89	3.11138	79.89	41.8718	79.89	84.1297	79.89	82.1794	79.89	47.1141	79.89	83.726	79.89	83.5413	79.89	49.4634	79.89	78.2579	79.89	78.3631	79.89	79.2498	79.89	78.1898	79.89	80.186	79.89	74.8992	79.89	81.0294	79.89	84.684	79.89	77.5923	79.89	84.102	79.89	84.295	79.89	52.4481	79.89	3.97956	79.89	49.0997
80.13	80.13	2.17668	80.13	10.033	80.13	3.08451	80.13	41.6596	80.13	83.7708	80.13	81.8565	80.13	46.9366	80.13	83.4134	80.13	83.2218	80.13	49.2658	80.13	77.9265	80.13	77.9989	80.13	78.9303	80.13	77.8225	80.13	79.8953	80.13	74.6113	80.13	80.7246	80.13	84.3355	80.13	77.2492	80.13	83.8693	80.13	83.9285	80.13	52.0692	80.13	4.00093	80.13	48.9515
80.31	80.31	2.16039	80.31	9.92555	80.31	3.06879	80.31	41.4692	80.31	83.3747	80.31	81.4278	80.31	46.6952	80.31	83.0959	80.31	82.9289	80.31	49.096	80.31	77.6842	80.31	77.6762	80.31	78.6424	80.31	77.5756	80.31	79.6254	80.31	74.2958	80.31	80.4776	80.31	83.9876	80.31	76.9215	80.31	83.5049	80.31	83.6044	80.31	51.7999	80.31	3.98008	80.31	48.7092
80.5	80.5	2.16591	80.5	9.91468	80.5	3.08492	80.5	41.3114	80.5	83.155	80.5	81.1631	80.5	46.5338	80.5	82.831	80.5	82.5675	80.5	48.8877	80.5	77.3474	80.5	77.4888	80.5	78.4293	80.5	77.2869	80.5	79.2983	80.5	73.9118	80.5	80.157	80.5	83.6494	80.5	76.648	80.5	83.251	80.5	83.3373	80.5	51.4533	80.5	3.98543	80.5	48.5292
80.71	80.71	2.16067	80.71	9.81263	80.71	3.06382	80.71	41.1644	80.71	82.8874	80.71	80.9089	80.71	46.3893	80.71	82.5293	80.71	82.2169	80.71	48.7071	80.71	77.1366	80.71	77.166	80.71	78.12	80.71	77.0032	80.71	78.9089	80.71	73.6975	80.71	79.8626	80.71	83.4418	80.71	76.3578	80.71	82.9764	80.71	83.0288	80.71	51.1298	80.71	3.97526	80.71	48.3715
80.93	80.93	2.15515	80.93	9.81807	80.93	3.03157	80.93	40.9522	80.93	82.5659	80.93	80.57	80.93	46.1579	80.93	82.1796	80.93	81.9759	80.93	48.4453	80.93	76.8419	80.93	76.9578	80.93	77.7578	80.93	76.6253	80.93	78.6805	80.93	73.4309	80.93	79.442	80.93	83.114	80.93	76.0414	80.93	82.6802	80.93	82.657	80.93	50.7832	80.93	3.95923	80.93	48.1227
81.15	81.15	2.16591	81.15	9.7352	81.15	3.01505	81.15	40.7455	81.15	82.239	81.15	80.2788	81.15	45.9205	81.15	81.8827	81.15	81.6876	81.15	48.2734	81.15	76.5687	81.15	76.6303	81.15	77.4867	81.15	76.3424	81.15	78.395	81.15	73.0693	81.15	79.2528	81.15	82.6661	81.15	75.7418	81.15	82.3309	81.15	82.3948	81.15	50.4408	81.15	3.95871	81.15	47.91
81.33	81.33	2.15486	81.33	9.68081	81.33	3.04192	81.33	40.6149	81.33	81.8801	81.33	79.9135	81.33	45.6945	81.33	81.5596	81.33	81.2843	81.33	48.0971	81.33	76.2373	81.33	76.3805	81.33	77.215	81.33	76.1377	81.33	78.0004	81.33	72.776	81.33	78.8744	81.33	82.3955	81.33	75.4951	81.33	81.9449	81.33	82.0387	81.33	50.1051	81.33	3.9694	81.33	47.7247
81.54	81.54	2.14906	81.54	9.64148	81.54	3.0469	81.54	40.4463	81.54	81.6176	81.54	79.596	81.54	45.5917	81.54	81.1728	81.54	81.0956	81.54	47.813	81.54	75.9011	81.54	75.9855	81.54	76.8694	81.54	75.8864	81.54	77.7566	81.54	72.5478	81.54	78.5855	81.54	82.1714	81.54	75.1582	81.54	81.6169	81.54	81.6719	81.54	49.6925	81.54	3.94217	81.54	47.4856
81.71	81.71	2.14906	81.71	9.6306	81.71	3.03078	81.71	40.2777	81.71	81.2855	81.71	79.2836	81.71	45.3281	81.71	80.8338	81.71	80.7342	81.71	47.6849	81.71	75.6696	81.71	75.7774	81.71	76.5339	81.71	75.6135	81.71	77.4659	81.71	72.2385	81.71	78.3647	81.71	81.8905	81.71	74.8526	81.71	81.3472	81.71	81.4049	81.71	49.384	81.71	3.93149	81.71	47.3321
81.94	81.94	2.1601	81.94	9.54903	81.94	3.03615	81.94	40.0328	81.94	80.9374	81.94	78.9818	81.94	45.1559	81.94	80.553	81.94	80.3676	81.94	47.5513	81.94	75.3908	81.94	75.4444	81.94	76.2783	81.94	75.2515	81.94	77.17	81.94	71.9399	81.94	77.9705	81.94	81.5524	81.94	74.6113	81.94	81.141	81.94	81.1378	81.94	49.0537	81.94	3.94751	81.94	47.0622
82.16	82.16	2.14325	82.16	9.4771	82.16	3.01963	82.16	39.8861	82.16	80.7768	82.16	78.6751	82.16	44.8864	82.16	80.3994	82.16	80.0219	82.16	47.3155	82.16	75.1127	82.16	75.1796	82.16	75.9808	82.16	74.9688	82.16	76.8329	82.16	71.6639	82.16	77.6975	82.16	81.136	82.16	74.2316	82.16	80.7603	82.16	80.7084	82.16	48.7225	82.16	3.90427	82.16	46.9714
82.33	82.33	2.15982	82.33	9.4336	82.33	3.00889	82.33	39.7066	82.33	80.4608	82.33	78.3574	82.33	44.7358	82.33	79.9916	82.33	79.7811	82.33	47.0805	82.33	74.8076	82.33	74.8623	82.33	75.7359	82.33	74.6173	82.33	76.6668	82.33	71.4294	82.33	77.419	82.33	80.8447	82.33	74.0011	82.33	80.5118	82.33	80.5566	82.33	48.4085	82.33	3.93631	82.33	46.7227
82.56	82.56	2.15458	82.56	9.42396	82.56	3.01466	82.56	39.6248	82.56	80.1286	82.56	78.1454	82.56	44.5588	82.56	79.7531	82.56	79.4668	82.56	46.9104	82.56	74.5228	82.56	74.6952	82.56	75.421	82.56	74.4277	82.56	76.3394	82.56	71.0442	82.56	77.2452	82.56	80.5224	82.56	73.7588	82.56	80.1681	82.56	80.1692	82.56	48.0305	82.56	3.91546	82.56	46.4642
82.78	82.78	2.14877	82.78	9.35204	82.78	3.03038	82.78	39.402	82.78	79.8182	82.78	77.717	82.78	44.3916	82.78	79.3931	82.78	79.0794	82.78	46.68	82.78	74.25	82.78	74.3265	82.78	75.1182	82.78	74.0612	82.78	76.0647	82.78	70.7469	82.78	76.8094	82.78	80.2466	82.78	73.4275	82.78	79.9461	82.78	79.8708	82.78	47.7103	82.78	3.93097	82.78	46.347
82.95	82.95	2.14877	82.95	9.31942	82.95	3.00889	82.95	39.2007	82.95	79.5129	82.95	77.4364	82.95	44.1603	82.95	79.1601	82.95	78.8961	82.95	46.493	82.95	74.0554	82.95	74.0248	82.95	74.8626	82.95	73.8514	82.95	75.774	82.95	70.4964	82.95	76.5677	82.95	79.9397	82.95	73.1273	82.95	79.5866	82.95	79.5462	82.95	47.3638	82.95	3.90427	82.95	46.1618
83.19	83.19	2.14906	83.19	9.26082	83.19	2.97704	83.19	39.0861	83.19	79.2716	83.19	77.2083	83.19	44.0262	83.19	78.8367	83.19	78.5922	83.19	46.3816	83.19	73.6653	83.19	73.7379	83.19	74.4784	83.19	73.4938	83.19	75.4517	83.19	70.207	83.19	76.3097	83.19	79.6745	83.19	72.9921	83.19	79.375	83.19	79.2949	83.19	47.0398	83.19	3.89409	83.19	46.0144
83.37	83.37	2.14906	83.37	9.23363	83.37	2.97704	83.37	38.9012	83.37	78.9234	83.37	76.9278	83.37	43.7734	83.37	78.5825	83.37	78.3461	83.37	46.1787	83.37	73.4917	83.37	73.5506	83.37	74.2601	83.37	73.2786	83.37	75.2337	83.37	70.0257	83.37	76.0364	83.37	79.4092	83.37	72.5846	83.37	79.0525	83.37	78.9912	83.37	46.6771	83.37	3.90478	83.37	45.7075
83.54	83.54	2.1543	83.54	9.1998	83.54	2.98739	83.54	38.7057	83.54	78.64	83.54	76.5365	83.54	43.6386	83.54	78.2862	83.54	77.9588	83.54	45.9163	83.54	73.1244	83.54	73.2861	83.54	74.0054	83.54	72.9805	83.54	74.9072	83.54	69.718	83.54	75.6585	83.54	79.1387	83.54	72.3446	83.54	78.783	83.54	78.7086	83.54	46.2217	83.54	3.92029	83.54	45.5269
83.78	83.78	2.14906	83.78	9.09768	83.78	2.97704	83.78	38.591	83.78	78.3718	83.78	76.3084	83.78	43.4614	83.78	77.9892	83.78	77.6496	83.78	45.7995	83.78	73.0025	83.78	73.0668	83.78	73.7329	83.78	72.7067	83.78	74.699	83.78	69.4232	83.78	75.5371	83.78	78.7901	83.78	72.0217	83.78	78.4444	83.78	78.4362	83.78	45.93	83.78	3.88341	83.78	45.3794
83.96	83.96	2.15925	83.96	9.05062	83.96	2.97587	83.96	38.4127	83.96	78.1	83.96	76.0666	83.96	43.213	83.96	77.7044	83.96	77.2997	83.96	45.5572	83.96	72.6004	83.96	72.7208	83.96	73.5388	83.96	72.4683	83.96	74.3791	83.96	69.1028	83.96	75.1343	83.96	78.4159	83.96	71.7361	83.96	78.1757	83.96	78.0966	83.96	45.5115	83.96	3.8712	83.96	45.1499
84.16	84.16	2.13744	84.16	9.01919	84.16	2.96014	84.16	38.2654	84.16	77.7889	84.16	75.6903	84.16	43.0359	84.16	77.4604	84.16	77.1161	84.16	45.4404	84.16	72.3575	84.16	72.4339	84.16	73.2344	84.16	72.1683	84.16	74.0515	84.16	68.8506	84.16	74.8447	84.16	78.1558	84.16	71.4775	84.16	77.8899	84.16	77.8032	84.16	45.2089	84.16	3.86637	84.16	44.9706
84.38	84.38	2.14877	84.38	8.966	84.38	2.9659	84.38	38.0637	84.38	77.6171	84.38	75.4091	84.38	42.8963	84.38	77.0998	84.38	76.8435	84.38	45.2114	84.38	72.1355	84.38	72.1833	84.38	72.9511	84.38	71.9784	84.38	73.8484	84.38	68.5824	84.38	74.555	84.38	77.9111	84.38	71.2188	84.38	77.5777	84.38	77.5726	84.38	44.8955	84.38	3.86154	84.38	44.8284
84.58	84.58	2.14849	84.58	8.92676	84.58	2.92253	84.58	37.8847	84.58	77.1892	84.58	75.161	84.58	42.7024	84.58	76.8514	84.58	76.5611	84.58	44.9972	84.58	71.8894	84.58	71.8669	84.58	72.6594	84.58	71.7067	84.58	73.5948	84.58	68.4188	84.58	74.3875	84.58	77.6565	84.58	70.9307	84.58	77.3455	84.58	77.2065	84.58	44.4729	84.58	3.86103	84.58	44.6162
84.79	84.79	2.1543	84.79	8.88444	84.79	2.92292	84.79	37.7645	84.79	76.9476	84.79	74.8533	84.79	42.4821	84.79	76.5119	84.79	76.2884	84.79	44.8749	84.79	71.5885	84.79	71.6787	84.79	72.3867	84.79	71.4905	84.79	73.2463	84.79	68.0759	84.79	74.1398	84.79	77.3806	84.79	70.7203	84.79	77.0437	84.79	76.9706	84.79	44.0836	84.79	3.8829	84.79	44.458
85	85	2.14325	85	8.84094	85	2.92829	85	37.6122	85	76.7173	85	74.6203	85	42.3423	85	76.3	85	75.9638	85	44.6079	85	71.3255	85	71.3613	85	72.0939	85	71.2177	85	73.0906	85	67.868	85	73.8245	85	77.0997	85	71.1974	85	76.7529	85	76.6827	85	43.6992	85	3.86688	85	44.2358
85.18	85.18	2.14325	85.18	8.79744	85.18	2.89605	85.18	37.4109	85.18	76.4335	85.18	74.2128	85.18	42.1271	85.18	76.0829	85.18	75.7334	85.18	44.3783	85.18	71.073	85.18	71.1481	85.18	71.8862	85.18	70.882	85.18	72.7221	85.18	67.5215	85.18	73.5617	85.18	76.8033	85.18	71.5297	85.18	76.5626	85.18	76.4523	85.18	43.4069	85.18	3.8562	85.18	44.0506
85.39	85.39	2.1543	85.39	8.73763	85.39	2.89605	85.39	37.2314	85.39	76.1711	85.39	74.054	85.39	41.9066	85.39	75.7757	85.39	75.3773	85.39	44.3088	85.39	70.831	85.39	70.9192	85.39	71.652	85.39	70.5987	85.39	72.5508	85.39	67.3562	85.39	73.299	85.39	76.512	85.39	70.806	85.39	76.2454	85.39	76.1173	85.39	43.028	85.39	3.86688	85.39	43.8495
85.6	85.6	2.13744	85.6	8.71474	85.6	2.90105	85.6	37.1123	85.6	75.8612	85.6	73.8008	85.6	41.7612	85.6	75.5062	85.6	75.0899	85.6	44.0574	85.6	70.5325	85.6	70.6342	85.6	71.6479	85.6	70.3796	85.6	72.3078	85.6	67.0649	85.6	73.0056	85.6	76.2887	85.6	70.1482	85.6	76.0028	85.6	75.8246	85.6	42.6435	85.6	3.85569	85.6	43.6374
85.81	85.81	2.14325	85.81	8.65064	85.81	2.9068	85.81	36.9594	85.81	75.6355	85.81	73.4293	85.81	41.53	85.81	75.2248	85.81	74.9374	85.81	43.9564	85.81	70.3945	85.81	70.3521	85.81	71.6892	85.81	70.1318	85.81	72.0058	85.81	66.7964	85.81	72.7314	85.81	75.9762	85.81	69.5302	85.81	75.7749	85.81	75.5938	85.81	42.2485	85.81	3.83483	85.81	43.5426
85.99	85.99	2.1322	85.99	8.61801	85.99	2.89068	85.99	36.7799	85.99	75.4052	85.99	73.2705	85.99	41.3794	85.99	75.0342	85.99	74.5918	85.99	43.7481	85.99	70.0789	85.99	70.2065	85.99	71.5455	85.99	69.9954	85.99	71.7152	85.99	66.5032	85.99	72.4529	85.99	75.6954	85.99	69.1871	85.99	75.4788	85.99	75.3477	85.99	41.8372	85.99	3.8562	85.99	43.2992
86.2	86.2	2.14877	86.2	8.53646	86.2	2.87993	86.2	36.6113	86.2	75.0518	86.2	72.9159	86.2	41.2557	86.2	74.727	86.2	74.3614	86.2	43.5986	86.2	69.9316	86.2	69.8736	86.2	71.2739	86.2	69.7173	86.2	71.492	86.2	66.3059	86.2	72.2322	86.2	75.4873	86.2	68.6992	86.2	75.1986	86.2	74.997	86.2	41.5286	86.2	3.8562	86.2	43.2039
86.41	86.41	2.13773	86.41	8.53102	86.41	2.86919	86.41	36.4753	86.41	74.8911	86.41	72.6724	86.41	41.0621	86.41	74.5787	86.41	74.0525	86.41	43.4223	86.41	69.6475	86.41	69.7643	86.41	70.9651	86.41	69.497	86.41	71.2947	86.41	66.066	86.41	72.0535	86.41	75.3157	86.41	68.4312	86.41	74.8973	86.41	74.8713	86.41	41.0577	86.41	3.85086	86.41	42.9711
86.63	86.63	2.14325	86.63	8.4549	86.63	2.86919	86.63	36.3066	86.63	74.618	86.63	72.4024	86.63	40.9115	86.63	74.2291	86.63	73.7959	86.63	43.2408	86.63	69.3793	86.63	69.473	86.63	70.5977	86.63	69.2294	86.63	71.0093	86.63	65.8688	86.63	71.7487	86.63	74.9724	86.63	68.0345	86.63	74.6277	86.63	74.5572	86.63	40.6625	86.63	3.84551	86.63	42.8335
86.81	86.81	2.14849	86.81	8.43204	86.81	2.85807	86.81	36.1169	86.81	74.319	86.81	72.1601	86.81	40.7017	86.81	73.9546	86.81	73.5611	86.81	43.139	86.81	69.2334	86.81	69.1778	86.81	70.2104	86.81	68.979	86.81	70.7924	86.81	65.6682	86.81	71.5396	86.81	74.7389	86.81	67.7629	86.81	74.4434	86.81	74.3014	86.81	40.2567	86.81	3.86103	86.81	42.6428
87.02	87.02	2.15954	87.02	8.43204	87.02	2.86344	87.02	35.9537	87.02	74.1209	87.02	71.9219	87.02	40.5458	87.02	73.7163	87.02	73.2417	87.02	42.9521	87.02	68.9179	87.02	68.9854	87.02	69.8857	87.02	68.7063	87.02	70.481	87.02	65.3857	87.02	71.3137	87.02	74.4061	87.02	67.5539	87.02	74.2584	87.02	74.0711	87.02	39.8886	87.02	3.83967	87.02	42.4735
87.2	87.2	2.14877	87.2	8.38421	87.2	2.84232	87.2	35.866	87.2	73.8361	87.2	71.6984	87.2	40.3252	87.2	73.4453	87.2	73.0262	87.2	42.7601	87.2	68.7165	87.2	68.7239	87.2	69.6606	87.2	68.5002	87.2	70.3605	87.2	65.0957	87.2	71.076	87.2	74.2234	87.2	67.2786	87.2	74.0355	87.2	73.7929	87.2	39.5204	87.2	3.83483	87.2	42.2568
87.41	87.41	2.1322	87.41	8.32984	87.41	2.82083	87.41	35.6429	87.41	73.5523	87.41	71.3861	87.41	40.1961	87.41	73.2599	87.41	72.7696	87.41	42.5145	87.41	68.5482	87.41	68.495	87.41	69.2719	87.41	68.2641	87.41	70.0491	87.41	64.8611	87.41	70.7923	87.41	73.9633	87.41	66.9301	87.41	73.6602	87.41	73.5364	87.41	39.0873	87.41	3.82949	87.41	42.1827
87.62	87.62	2.14297	87.62	8.28525	87.62	2.83121	87.62	35.5077	87.62	73.3873	87.62	71.1703	87.62	40.0402	87.62	72.9537	87.62	72.4825	87.62	42.4288	87.62	68.2394	87.62	68.2884	87.62	68.97	87.62	68.0611	87.62	69.8427	87.62	64.6128	87.62	70.5465	87.62	73.6988	87.62	66.7391	87.62	73.4708	87.62	73.3645	87.62	38.6276	87.62	3.83433	87.62	41.9232
87.84	87.84	2.14849	87.84	8.24176	87.84	2.83658	87.84	35.3554	87.84	73.0928	87.84	70.9057	87.84	39.8305	87.84	72.8001	87.84	72.3621	87.84	42.2152	87.84	68.1027	87.84	68.0335	87.84	68.6506	87.84	67.8145	87.84	69.5417	87.84	64.3995	87.84	70.4204	87.84	73.4804	87.84	66.4711	87.84	73.2752	87.84	73.0347	87.84	38.2325	87.84	3.83967	87.84	41.7751
88.02	88.02	2.14821	88.02	8.18089	88.02	2.82546	88.02	35.242	88.02	72.9333	88.02	70.6794	88.02	39.637	88.02	72.5258	88.02	72.0595	88.02	42.0655	88.02	67.8256	88.02	67.8582	88.02	68.3115	88.02	67.6325	88.02	69.2887	88.02	64.1459	88.02	70.0592	88.02	73.2471	88.02	66.1515	88.02	73.0436	88.02	72.821	88.02	37.7621	88.02	3.81781	88.02	41.6638
88.2	88.2	2.15401	88.2	8.17109	88.2	2.82046	88.2	35.0671	88.2	72.6537	88.2	70.4558	88.2	39.4917	88.2	72.2759	88.2	71.8386	88.2	41.8948	88.2	67.6767	88.2	67.6226	88.2	68.1235	88.2	67.3896	88.2	69.1991	88.2	64.0744	88.2	69.8477	88.2	73.0331	88.2	65.8761	88.2	72.773	88.2	72.5898	88.2	37.3557	88.2	3.83433	88.2	41.4471
88.45	88.45	2.15925	88.45	8.1374	88.45	2.82009	88.45	34.9374	88.45	72.3658	88.45	70.2667	88.45	39.3252	88.45	72.081	88.45	71.5569	88.45	41.6971	88.45	67.4206	88.45	67.3589	88.45	67.8963	88.45	67.1605	88.45	68.9514	88.45	63.7408	88.45	69.5863	88.45	72.7843	88.45	65.7442	88.45	72.5362	88.45	72.3657	88.45	36.907	88.45	3.83917	88.45	41.2512
88.64	88.64	2.15954	88.64	8.0841	88.64	2.7936	88.64	34.768	88.64	72.2307	88.64	70.0483	88.64	39.2012	88.64	71.8628	88.64	71.3255	88.64	41.5958	88.64	67.2454	88.64	67.2377	88.64	67.5645	88.64	66.9647	88.64	68.6646	88.64	63.5839	88.64	69.4483	88.64	72.4662	88.64	65.4152	88.64	72.3184	88.64	72.1658	88.64	36.4518	88.64	3.81831	88.64	41.0979
88.85	88.85	2.16478	88.85	8.0613	88.85	2.80935	88.85	34.5622	88.85	71.9321	88.85	69.7639	88.85	38.9649	88.85	71.6204	88.85	71.1067	88.85	41.3928	88.85	67.0578	88.85	66.9533	88.85	67.2522	88.85	66.8196	88.85	68.4584	88.85	63.3038	88.85	69.187	88.85	72.3059	88.85	65.2029	88.85	72.0975	88.85	71.8633	88.85	36.0412	88.85	3.80713	88.85	40.9655
89.04	89.04	2.15954	89.04	8.03518	89.04	2.77748	89.04	34.496	89.04	71.7648	89.04	69.4661	89.04	38.8409	89.04	71.3703	89.04	70.8961	89.04	41.2488	89.04	66.8825	89.04	66.7748	89.04	67.0854	89.04	66.5451	89.04	68.1975	89.04	63.0562	89.04	69.0805	89.04	72.0554	89.04	64.906	89.04	71.9008	89.04	71.6162	89.04	35.5372	89.04	3.80763	89.04	40.791
89.22	89.22	2.16478	89.22	7.9852	89.22	2.77712	89.22	34.3555	89.22	71.5145	89.22	69.3459	89.22	38.696	89.22	71.2021	89.22	70.7403	89.22	41.0885	89.22	66.6319	89.22	66.5788	89.22	66.7785	89.22	66.3108	89.22	67.9862	89.22	62.9307	89.22	68.73	89.22	71.8171	89.22	64.7581	89.22	71.7223	89.22	71.4341	89.22	35.0887	89.22	3.80179	89.22	40.6217
89.49	89.49	2.15401	89.49	7.94275	89.49	2.75062	89.49	34.2404	89.49	71.3578	89.49	69.048	89.49	38.4644	89.49	70.9731	89.49	70.4825	89.49	40.9551	89.49	66.4092	89.49	66.3015	89.49	66.6488	89.49	66.1307	89.49	67.8343	89.49	62.6724	89.49	68.5656	89.49	71.6029	89.49	64.4718	89.49	71.3881	89.49	71.2079	89.49	34.5792	89.49	3.80763	89.49	40.5529
89.65	89.65	2.15925	89.65	7.89279	89.65	2.75026	89.65	34.0781	89.65	71.1343	89.65	68.8484	89.65	38.3465	89.65	70.7573	89.65	70.3319	89.65	40.8162	89.65	66.2375	89.65	66.1732	89.65	66.2781	89.65	65.8703	89.65	67.6541	89.65	62.4883	89.65	68.3674	89.65	71.3543	89.65	64.2329	89.65	71.2255	89.65	71.0573	89.65	34.1147	89.65	3.79645	89.65	40.4312
89.84	89.84	2.15401	89.84	7.85033	89.84	2.75599	89.84	33.9412	89.84	70.9402	89.84	68.6563	89.84	38.2009	89.84	70.5389	89.84	70.0218	89.84	40.6507	89.84	66.0726	89.84	65.9062	89.84	66.0632	89.84	65.774	89.84	67.3724	89.84	62.2619	89.84	68.1557	89.84	71.1765	89.84	64.0322	89.84	70.9969	89.84	70.7944	89.84	33.5617	89.84	3.80763	89.84	40.2091
90.06	90.06	2.18163	90.06	7.82859	90.06	2.72913	90.06	33.8107	90.06	70.6778	90.06	68.4817	90.06	38.0127	90.06	70.3959	90.06	69.8542	90.06	40.4585	90.06	65.8727	90.06	65.7761	90.06	65.8023	90.06	65.5589	90.06	67.253	90.06	62.1127	90.06	67.9771	90.06	71.0256	90.06	63.8768	90.06	70.8806	90.06	70.5694	90.06	33.08	90.06	3.77025	90.06	40.0927
90.24	90.24	2.17087	90.24	7.79155	90.24	2.74024	90.24	33.7172	90.24	70.5639	90.24	68.2313	90.24	37.8563	90.24	70.1509	90.24	69.6801	90.24	40.4104	90.24	65.6657	90.24	65.5299	90.24	65.6033	90.24	65.4836	90.24	67.0335	90.24	61.9289	90.24	67.7705	90.24	70.8217	90.24	63.6493	90.24	70.6573	90.24	70.4687	90.24	32.5647	90.24	3.77608	90.24	39.9339
90.46	90.46	2.17058	90.46	7.75248	90.46	2.72376	90.46	33.6312	90.46	70.3244	90.46	68.1112	90.46	37.7276	90.46	69.9881	90.46	69.4616	90.46	40.2609	90.46	65.5519	90.46	65.4329	90.46	65.403	90.46	65.2232	90.46	66.8846	90.46	61.7342	90.46	67.6198	90.46	70.6668	90.46	63.4801	90.46	70.4948	90.46	70.2448	90.46	32.0408	90.46	3.75423	90.46	39.7964
90.65	90.65	2.17058	90.65	7.72529	90.65	2.69153	90.65	33.4897	90.65	70.0673	90.65	67.8571	90.65	37.5663	90.65	69.8239	90.65	69.2679	90.65	40.1061	90.65	65.3889	90.65	65.2196	90.65	65.1475	90.65	65.0921	90.65	66.7444	90.65	61.5156	90.65	67.4306	90.65	70.4172	90.65	63.2175	90.65	70.2357	90.65	70.0302	90.65	31.4833	90.65	3.77025	90.65	39.6906
90.87	90.87	2.17611	90.87	7.69811	90.87	2.68078	90.87	33.3429	90.87	69.9602	90.87	67.6666	90.87	37.4103	90.87	69.628	90.87	69.1213	90.87	39.9085	90.87	65.1312	90.87	65.0844	90.87	64.9346	90.87	64.877	90.87	66.4798	90.87	61.2918	90.87	67.1784	90.87	70.2975	90.87	63.0299	90.87	70.056	90.87	69.8732	90.87	30.9151	90.87	3.77025	90.87	39.5424
91.05	91.05	2.17611	91.05	7.63831	91.05	2.68615	91.05	33.2504	91.05	69.8264	91.05	67.5078	91.05	37.2275	91.05	69.4585	91.05	68.9694	91.05	39.8231	91.05	65.005	91.05	64.8711	91.05	64.7961	91.05	64.7406	91.05	66.3552	91.05	61.1585	91.05	67.026	91.05	70.0479	91.05	62.8155	91.05	69.8869	91.05	69.6481	91.05	30.3846	91.05	3.75957	91.05	39.4102
91.24	91.24	2.17087	91.24	7.60669	91.24	2.66501	91.24	33.184	91.24	69.6481	91.24	67.342	91.24	37.1248	91.24	69.2399	91.24	68.7271	91.24	39.6841	91.24	64.9609	91.24	64.7288	91.24	64.5331	91.24	64.5235	91.24	66.1771	91.24	61.0066	91.24	66.9139	91.24	69.8698	91.24	62.6361	91.24	69.748	91.24	69.4269	91.24	29.7228	91.24	3.74404	91.24	39.3201
91.48	91.48	2.19268	91.48	7.58394	91.48	2.6378	91.48	33.0491	91.48	69.5104	91.48	67.1638	91.48	36.9586	91.48	69.0878	91.48	68.6657	91.48	39.5454	91.48	64.7525	91.48	64.6318	91.48	64.3596	91.48	64.3944	91.48	66.0698	91.48	60.812	91.48	66.737	91.48	69.7203	91.48	62.4135	91.48	69.575	91.48	69.3288	91.48	29.1939	91.48	3.75957	91.48	39.1615
91.65	91.65	2.18715	91.65	7.52414	91.65	2.61094	91.65	32.9295	91.65	69.3016	91.65	67.0368	91.65	36.8134	91.65	68.9766	91.65	68.4354	91.65	39.492	91.65	64.6684	91.65	64.3718	91.65	64.2158	91.65	64.2475	91.65	65.8933	91.65	60.6627	91.65	66.5846	91.65	69.6579	91.65	62.3438	91.65	69.4323	91.65	69.1351	91.65	28.5932	91.65	3.74888	91.65	39.0292
91.83	91.83	2.19296	91.83	7.47076	91.83	2.60591	91.83	33.6573	91.83	69.1715	91.83	66.8179	91.83	36.6998	91.83	68.7526	91.83	68.2663	91.83	39.3103	91.83	64.4664	91.83	64.245	91.83	63.9953	91.83	64.1668	91.83	65.7982	91.83	60.5108	91.83	66.4567	91.83	69.4329	91.83	62.1483	91.83	69.2722	91.83	68.9715	91.83	27.9907	91.83	3.74404	91.83	38.9232
92.06	92.06	2.18687	92.06	7.41444	92.06	2.59448	92.06	33.5832	92.06	68.9606	92.06	66.647	92.06	36.5343	92.06	68.5969	92.06	68.1175	92.06	39.1772	92.06	64.2865	92.06	64.1293	92.06	63.8614	92.06	64.0083	92.06	65.5733	92.06	60.351	92.06	66.2922	92.06	69.2743	92.06	61.9283	92.06	69.1166	92.06	68.8801	92.06	27.361	92.06	3.74305	92.06	38.8125
92.25	92.25	2.19733	92.25	7.36902	92.25	2.60454	92.25	33.4657	92.25	68.8301	92.25	66.5342	92.25	36.4333	92.25	68.4889	92.25	67.9322	92.25	39.0922	92.25	64.2697	92.25	63.8889	92.25	63.6903	92.25	63.8762	92.25	65.4939	92.25	60.2286	92.25	66.1225	92.25	69.1626	92.25	61.7942	92.25	69.0139	92.25	68.6475	92.25	26.6938	92.25	3.69937	92.25	38.7124
92.43	92.43	2.22552	92.43	7.29485	92.43	2.58374	92.43	33.3766	92.43	68.6447	92.43	66.3136	92.43	36.2385	92.43	68.2898	92.43	67.7668	92.43	38.9743	92.43	64.1866	92.43	63.8485	92.43	63.5527	92.43	63.7094	92.43	65.371	92.43	60.0312	92.43	66.0873	92.43	69.0767	92.43	61.6496	92.43	68.847	92.43	68.4614	92.43	26.0081	92.43	3.71102	92.43	38.6168
92.63	92.63	2.1921	92.63	7.23954	92.63	2.5834	92.63	33.2797	92.63	68.5233	92.63	66.2678	92.63	36.1101	92.63	68.1697	92.63	67.6009	92.63	38.8677	92.63	64.0257	92.63	63.7413	92.63	63.39	92.63	63.6433	92.63	65.2223	92.63	59.9221	92.63	65.9263	92.63	68.8649	92.63	61.5987	92.63	68.69	92.63	68.3635	92.63	25.3608	92.63	3.66782	92.63	38.5059
92.85	92.85	2.20838	92.85	7.17882	92.85	2.56695	92.85	33.2101	92.85	68.4019	92.85	66.1692	92.85	36.0408	92.85	68.0549	92.85	67.503	92.85	38.7879	92.85	63.9647	92.85	63.603	92.85	63.2539	92.85	63.5406	92.85	65.0477	92.85	59.7757	92.85	65.7758	92.85	68.7467	92.85	61.3977	92.85	68.5489	92.85	68.3022	92.85	24.6271	92.85	3.68869	92.85	38.4004
93.01	93.01	2.2418	93.01	7.11454	93.01	2.54581	93.01	34.5141	93.01	68.2716	93.01	66.0509	93.01	35.9058	93.01	67.9791	93.01	67.3339	93.01	38.6862	93.01	63.9048	93.01	63.5385	93.01	63.0972	93.01	63.4126	93.01	65.0459	93.01	59.6396	93.01	65.6426	93.01	68.6153	93.01	61.3522	93.01	68.4258	93.01	68.1437	93.01	23.9269	93.01	3.70519	93.01	38.342
93.24	93.24	2.23569	93.24	6.98226	93.24	2.52903	93.24	34.4127	93.24	68.1199	93.24	65.9225	93.24	35.7566	93.24	67.7866	93.24	67.1907	93.24	38.6174	93.24	63.7513	93.24	63.4387	93.24	63.0115	93.24	63.3331	93.24	64.8525	93.24	59.5494	93.24	65.5782	93.24	68.5349	93.24	61.2771	93.24	68.2441	93.24	68.0212	93.24	23.1958	93.24	3.69354	93.24	38.2737
93.43	93.43	2.23657	93.43	6.91435	93.43	2.51391	93.43	34.2794	93.43	68.0825	93.43	65.8849	93.43	35.6954	93.43	67.755	93.43	67.1334	93.43	38.5472	93.43	63.7659	93.43	63.3388	93.43	62.9245	93.43	63.3265	93.43	64.7742	93.43	59.4609	93.43	65.5462	93.43	68.4371	93.43	61.1941	93.43	68.2392	93.43	67.9642	93.43	22.4635	93.43	3.695	93.43	38.3047
93.62	93.62	2.24702	93.62	6.82015	93.62	2.50788	93.62	34.1834	93.62	67.9308	93.62	65.7618	93.62	35.5355	93.62	67.6684	93.62	67.0582	93.62	38.4303	93.62	63.6388	93.62	63.2286	93.62	62.8016	93.62	63.1841	93.62	64.6691	93.62	59.3867	93.62	65.4134	93.62	68.3568	93.62	61.0709	93.62	68.0787	93.62	67.8313	93.62	21.7002	93.62	3.67801	93.62	38.2047
93.78	93.78	2.25836	93.78	6.72865	93.78	2.48673	93.78	34.0574	93.78	67.8487	93.78	65.6646	93.78	35.4272	93.78	67.5714	93.78	66.9832	93.78	38.3339	93.78	63.5893	93.78	63.0757	93.78	62.7087	93.78	63.25	93.78	64.6516	93.78	59.2879	93.78	65.3642	93.78	68.3813	93.78	61.0681	93.78	68.077	93.78	67.8035	93.78	20.9834	93.78	3.68383	93.78	38.1992
93.97	93.97	2.27463	93.97	6.58647	93.97	2.47566	93.97	33.9605	93.97	67.8398	93.97	65.5925	93.97	35.3151	93.97	67.4673	93.97	66.8593	93.97	38.3182	93.97	63.5599	93.97	63.0674	93.97	62.6207	93.97	63.1578	93.97	64.6016	93.97	59.1362	93.97	65.2506	93.97	68.2476	93.97	61.0226	93.97	67.9307	93.97	67.6743	93.97	20.1637	93.97	3.66734	93.97	38.2206
94.18	94.18	2.29119	94.18	6.50495	94.18	2.49177	94.18	34.0148	94.18	67.6471	94.18	65.4867	94.18	35.2506	94.18	67.499	94.18	66.7965	94.18	38.2542	94.18	63.5179	94.18	62.9946	94.18	62.5887	94.18	63.1421	94.18	64.5186	94.18	59.1575	94.18	65.2033	94.18	68.232	94.18	60.953	94.18	67.9254	94.18	67.7214	94.18	19.3305	94.18	3.65132	94.18	38.448
94.39	94.39	2.30163	94.39	6.34026	94.39	2.48038	94.39	33.957	94.39	67.6401	94.39	65.5436	94.39	35.1338	94.39	67.4549	94.39	66.7842	94.39	38.2388	94.39	63.5748	94.39	62.9105	94.39	62.5138	94.39	63.157	94.39	64.4706	94.39	59.0675	94.39	65.16	94.39	68.2037	94.39	60.9906	94.39	67.802	94.39	67.6199	94.39	18.5033	94.39	3.65036	94.39	38.2317
94.56	94.56	2.32953	94.56	6.21612	94.56	2.46996	94.56	33.8038	94.56	67.6329	94.56	65.4146	94.56	35.0202	94.56	67.4478	94.56	66.8453	94.56	38.3666	94.56	63.6304	94.56	62.8824	94.56	62.4688	94.56	63.1653	94.56	64.4842	94.56	59.1551	94.56	65.137	94.56	68.1919	94.56	61.0093	94.56	67.7422	94.56	67.6027	94.56	17.6348	94.56	3.65084	94.56	37.9935
94.75	94.75	2.38473	94.75	6.08571	94.75	2.45923	94.75	33.7005	94.75	67.665	94.75	65.3935	94.75	34.9826	94.75	67.3579	94.75	66.8453	94.75	38.3025	94.75	63.5884	94.75	62.872	94.75	62.4209	94.75	63.1391	94.75	64.4946	94.75	59.0113	94.75	65.1685	94.75	68.2179	94.75	60.9878	94.75	67.7105	94.75	67.5189	94.75	16.791	94.75	3.64551	94.75	37.8613
94.91	94.91	2.46721	94.91	5.93279	94.91	2.4428	94.91	33.62	94.91	67.5812	94.91	65.4061	94.91	34.9081	94.91	67.402	94.91	66.7999	94.91	38.1854	94.91	63.6221	94.91	62.8222	94.91	62.3808	94.91	63.2252	94.91	64.3772	94.91	59.0355	94.91	65.1232	94.91	68.2609	94.91	61.087	94.91	67.7016	94.91	67.6409	94.91	15.918	94.91	3.66638	94.91	37.6818
95.1	95.1	2.54449	95.1	5.7861	95.1	2.43206	95.1	33.5874	95.1	67.5384	95.1	65.3955	95.1	34.7845	95.1	67.4231	95.1	66.9098	95.1	38.1001	95.1	63.7115	95.1	62.8482	95.1	62.418	95.1	63.2199	95.1	64.3824	95.1	58.913	95.1	65.0812	95.1	68.3337	95.1	61.0281	95.1	67.6752	95.1	67.5729	95.1	14.9931	95.1	3.63969	95.1	37.6501
95.27	95.27	2.62728	95.27	5.61224	95.27	2.41595	95.27	33.4732	95.27	67.5919	95.27	65.3849	95.27	34.7039	95.27	67.4443	95.27	66.9046	95.27	38.068	95.27	63.7009	95.27	62.7494	95.27	62.3808	95.27	63.3614	95.27	64.4135	95.27	59.0302	95.27	65.097	95.27	68.4324	95.27	61.2263	95.27	67.7227	95.27	67.6461	95.27	14.0573	95.27	3.63435	95.27	37.5444
95.47	95.47	2.7042	95.47	5.44854	95.47	2.421	95.47	33.333	95.47	67.5189	95.47	65.5033	95.47	34.5972	95.47	67.5042	95.47	66.9638	95.47	37.9884	95.47	63.845	95.47	62.9023	95.47	62.4098	95.47	63.4789	95.47	64.4673	95.47	59.0331	95.47	65.2144	95.47	68.5222	95.47	61.3414	95.47	67.7138	95.47	67.7261	95.47	13.0875	95.47	3.62854	95.47	37.5712
95.63	95.63	2.69316	95.63	5.26384	95.63	2.421	95.63	33.2569	95.63	67.6901	95.63	65.5456	95.63	34.5381	95.63	67.5466	95.63	67.0998	95.63	37.9777	95.63	63.9396	95.63	62.7672	95.63	62.4311	95.63	63.4737	95.63	64.571	95.63	59.0863	95.63	65.2879	95.63	68.5949	95.63	61.4539	95.63	67.8142	95.63	67.7575	95.63	12.0653	95.63	3.61253	95.63	37.4919
95.79	95.79	2.7204	95.79	5.07848	95.79	2.42069	95.79	33.1547	95.79	67.7775	95.79	65.6374	95.79	34.4583	95.79	67.6065	95.79	67.2113	95.79	37.9194	95.79	64.01	95.79	62.8889	95.79	62.4708	95.79	63.6331	95.79	64.6974	95.79	59.0946	95.79	65.3424	95.79	68.6483	95.79	61.6333	95.79	67.7419	95.79	67.8323	95.79	11.0472	95.79	3.65474	95.79	37.5081
95.96	95.96	2.70936	95.96	4.95356	95.96	2.43142	95.96	33.1329	95.96	67.8417	95.96	65.6692	95.96	34.3401	95.96	67.6964	95.96	67.363	95.96	37.962	95.96	64.1309	95.96	62.9876	95.96	62.5931	95.96	63.8113	95.96	64.7907	95.96	59.1798	95.96	65.4474	95.96	68.8665	95.96	61.8207	95.96	67.8423	95.96	67.8846	95.96	9.99816	95.96	3.63874	95.96	37.5504
96.13	96.13	2.74247	96.13	4.79604	96.13	2.42069	96.13	33.0623	96.13	67.8952	96.13	65.8384	96.13	34.3186	96.13	67.8181	96.13	67.52	96.13	37.8767	96.13	64.2675	96.13	63.0448	96.13	62.7048	96.13	64.0104	96.13	64.9048	96.13	59.281	96.13	65.5156	96.13	68.9964	96.13	62.0885	96.13	67.9373	96.13	68.0624	96.13	8.88425	96.13	3.6174	96.13	37.5134
96.29	96.29	2.73659	96.29	4.66507	96.29	2.4472	96.29	33.0254	96.29	67.9505	96.29	65.9355	96.29	34.2174	96.29	67.8833	96.29	67.6785	96.29	37.9197	96.29	64.464	96.29	63.1404	96.29	62.8296	96.29	64.1854	96.29	65.057	96.29	59.401	96.29	65.6698	96.29	69.2212	96.29	62.3213	96.29	68.1238	96.29	68.1685	96.29	7.82879	96.29	3.8143	96.29	37.5825
96.45	96.45	2.73107	96.45	4.5456	96.45	2.4633	96.45	32.9602	96.45	68.2287	96.45	66.1734	96.45	34.1745	96.45	68.0208	96.45	67.8511	96.45	37.9944	96.45	64.569	96.45	63.2703	96.45	62.9838	96.45	64.4212	96.45	65.2799	96.45	59.5235	96.45	65.8745	96.45	69.4705	96.45	62.7014	96.45	68.335	96.45	68.3149	96.45	6.90426	96.45	3.87299	96.45	37.5878
96.59	96.59	2.74211	96.59	4.35009	96.59	2.48477	96.59	32.8515	96.59	68.4266	96.59	66.3479	96.59	34.0885	96.59	68.2113	96.59	68.0394	96.59	37.9624	96.59	64.7844	96.59	63.343	96.59	63.1753	96.59	64.6308	96.59	65.4665	96.59	59.7205	96.59	66.0267	96.59	69.6887	96.59	62.9424	96.59	68.4142	96.59	68.4927	96.59	6.16355	96.59	3.87832	96.59	37.6829
96.76	96.76	2.75866	96.76	4.24147	96.76	2.53844	96.76	32.7809	96.76	68.5496	96.76	66.5065	96.76	34.0348	96.76	68.4176	96.76	68.3375	96.76	38.0691	96.76	65.0787	96.76	63.5613	96.76	63.4784	96.76	64.9662	96.76	65.7413	96.76	59.9122	96.76	66.1999	96.76	70.0056	96.76	63.3761	96.76	68.5938	96.76	68.6705	96.76	5.64992	96.76	3.87832	96.76	37.7146
96.9	96.9	2.75314	96.9	4.63249	96.9	2.56527	96.9	32.7972	96.9	68.7689	96.9	66.829	96.9	34.0025	96.9	68.6768	96.9	68.6356	96.9	38.1064	96.9	65.3308	96.9	63.8574	96.9	63.7762	96.9	65.1496	96.9	65.9849	96.9	60.2051	96.9	66.5831	96.9	70.255	96.9	63.8955	96.9	68.937	96.9	69.0051	96.9	5.37959	96.9	3.87299	96.9	37.7146
96.98	96.98	2.7583	96.98	4.61016	96.98	2.61323	96.98	32.8689	96.98	69.1717	96.98	67.2696	96.98	34.0518	96.98	68.9535	96.98	68.9456	96.98	38.2668	96.98	65.6322	96.98	64.0621	96.98	64.1561	96.98	65.5497	96.98	66.4273	96.98	60.538	96.98	66.9102	96.98	70.6873	96.98	64.3636	96.98	69.1603	96.98	69.1582	96.98	5.1194	96.98	3.87781	96.98	37.921
97.12	97.12	2.7914	97.12	4.11602	97.12	2.92982	97.12	33.1134	97.12	69.6852	97.12	67.7665	97.12	34.1915	97.12	69.4189	97.12	69.3849	97.12	38.6934	97.12	66.21	97.12	64.5244	97.12	64.6718	97.12	66.2046	97.12	66.9404	97.12	61.0065	97.12	67.4036	97.12	71.3107	97.12	65.0543	97.12	69.72	97.12	69.8065	97.12	4.69234	97.12	3.88848	97.12	38.3174
97.29	97.29	2.78588	97.29	3.92597	97.29	3.91716	97.29	33.6567	97.29	70.7495	97.29	68.919	97.29	34.6642	97.29	70.2705	97.29	70.3889	97.29	39.7281	97.29	67.0873	97.29	65.3401	97.29	65.9215	97.29	67.3363	97.29	68.029	97.29	61.8371	97.29	68.4742	97.29	72.4639	97.29	66.3981	97.29	70.6334	97.29	70.7789	97.29	4.49232	97.29	3.85114	97.29	39.6173
97.62	97.62	2.8017	97.62	3.96837	97.62	4.05561	97.62	42.9085	97.62	73.0249	97.62	71.3426	97.62	36.8301	97.62	72.563	97.62	72.8277	97.62	42.1651	97.62	69.4225	97.62	67.4576	97.62	68.4506	97.62	69.8487	97.62	70.6023	97.62	63.9767	97.62	71.022	97.62	75.405	97.62	69.7473	97.62	73.0904	97.62	73.2745	97.62	4.30739	97.62	3.83414	97.62	42.9194
98.53	98.53	2.81824	98.53	4.21266	98.53	3.52988	98.53	46.9169	98.53	77.7196	98.53	77.1614	98.53	39.6657	98.53	77.1002	98.53	78.0715	98.53	45.6948	98.53	74.6795	98.53	72.075	98.53	74.0166	98.53	75.5581	98.53	76.7846	98.53	69.0601	98.53	76.5155	98.53	81.4187	98.53	74.7197	98.53	78.3847	98.53	78.9612	98.53	4.2047	98.53	3.8288	98.53	46.3058
98.88	98.88	2.8333	98.88	4.56856	98.88	4.19825	98.88	47.9781	98.88	78.8172	98.88	78.1933	98.88	40.4715	98.88	78.0799	98.88	78.9398	98.88	46.0759	98.88	75.5117	98.88	72.7899	98.88	74.9715	98.88	76.5027	98.88	77.7699	98.88	70.3593	98.88	77.4404	98.88	82.3155	98.88	74.7822	98.88	79.4146	98.88	79.902	98.88	4.2133	98.88	3.83213	98.88	46.477

## Sheet: EA#14.3K31 (1) 
Text	X	A1: NC short	X	A2: NC short	X	A3: NC short	X	B1: 5 nM short	X	B2: 5 nM short	X	B3: 5 nM short	X	C1: 10 nM short	X	C2: 10 nM short	X	C3: 10 nM short	X	D1: 15 nM short	X	D2: 15 nM short	X	D3: 15 nM short	X	E1: 25 nM short	X	E2: 25 nM short	X	E3: 25 nM short	X	F1: 75 nM short	X	F2: 75 nM short	X	F3: 75 nM short	X	G1: 100 nM short	X	G2: 100 nM short	X	G3: 100 nM short	X	H1: 1000 nM short	X	H2: 1000 nM short	X	H3: 1000 nM short
20.16	20.16	3.32023	20.16	7.41518	20.16	30.9116	20.16	15.0413	20.16	37.3949	20.16	37.5119	20.16	17.7412	20.16	37.1269	20.16	37.8697	20.16	18.213	20.16	34.8843	20.16	35.1778	20.16	33.7792	20.16	34.6606	20.16	35.4659	20.16	33.6556	20.16	36.5829	20.16	38.0422	20.16	33.1432	20.16	37.2354	20.16	37.8601	20.16	4.74098	20.16	2.71934	20.16	19.4197
20.32	20.32	3.31465	20.32	7.44265	20.32	31.2373	20.32	15.2006	20.32	37.8223	20.32	37.9343	20.32	17.9205	20.32	37.5656	20.32	38.3087	20.32	18.3911	20.32	35.3094	20.32	35.6297	20.32	34.1773	20.32	35.0846	20.32	35.9116	20.32	34.108	20.32	37.0236	20.32	38.452	20.32	33.4952	20.32	37.5772	20.32	38.3096	20.32	4.77379	20.32	2.73552	20.32	19.6122
20.55	20.55	3.33139	20.55	7.52504	20.55	31.5847	20.55	15.3435	20.55	38.2335	20.55	38.4049	20.55	18.0618	20.55	37.9937	20.55	38.7319	20.55	18.4828	20.55	35.7132	20.55	35.987	20.55	34.5699	20.55	35.4609	20.55	36.373	20.55	34.5227	20.55	37.4483	20.55	38.9512	20.55	33.9122	20.55	38.0792	20.55	38.7274	20.55	4.79019	20.55	2.73552	20.55	19.7992
20.78	20.78	3.30349	20.78	7.57997	20.78	31.9429	20.78	15.5524	20.78	38.7258	20.78	38.8647	20.78	18.3063	20.78	38.4484	20.78	39.1762	20.78	18.6986	20.78	36.1596	20.78	36.4232	20.78	35.0271	20.78	35.9326	20.78	36.7767	20.78	34.9267	20.78	37.9048	20.78	39.4241	20.78	34.3184	20.78	38.5278	20.78	39.1822	20.78	4.823	20.78	2.73552	20.78	20.0398
20.93	20.93	3.30349	20.93	7.63489	20.93	32.3446	20.93	15.6842	20.93	39.2614	20.93	39.4369	20.93	18.5345	20.93	38.9835	20.93	39.7105	20.93	18.828	20.93	36.6856	20.93	36.9014	20.93	35.4682	20.93	36.3619	20.93	37.2853	20.93	35.3683	20.93	38.3773	20.93	39.918	20.93	34.7733	20.93	39.0672	20.93	39.7428	20.93	4.84488	20.93	2.73552	20.93	20.2536
21.16	21.16	3.30393	21.16	7.66337	21.16	32.7126	21.16	15.8512	21.16	39.7536	21.16	39.9983	21.16	18.7109	21.16	39.4382	21.16	40.1866	21.16	19.0086	21.16	37.1582	21.16	37.4319	21.16	35.9624	21.16	36.902	21.16	37.757	21.16	35.847	21.16	38.908	21.16	40.4751	21.16	35.2762	21.16	39.6226	21.16	40.2558	21.16	4.87833	21.16	2.72509	21.16	20.4594
21.38	21.38	3.31465	21.38	7.75573	21.38	33.137	21.38	16.0689	21.38	40.3327	21.38	40.5385	21.38	18.8931	21.38	40.0322	21.38	40.7738	21.38	19.1895	21.38	37.7271	21.38	37.9209	21.38	36.4202	21.38	37.3847	21.38	38.2868	21.38	36.3593	21.38	39.4497	21.38	41.0583	21.38	35.759	21.38	40.1247	21.38	40.7899	21.38	4.90503	21.38	2.73552	21.38	20.7186
21.53	21.53	3.31421	21.53	7.82061	21.53	33.5668	21.53	16.2756	21.53	40.9278	21.53	41.1159	21.53	19.1242	21.53	40.5618	21.53	41.3502	21.53	19.4027	21.53	38.2269	21.53	38.4571	21.53	36.8887	21.53	37.8991	21.53	38.8322	21.53	36.8553	21.53	40.0177	21.53	41.615	21.53	36.2524	21.53	40.7014	21.53	41.4031	21.53	4.93718	21.53	2.72976	21.53	20.9778
21.76	21.76	3.28675	21.76	7.87108	21.76	34.0489	21.76	16.4756	21.76	41.5445	21.76	41.7363	21.76	19.3876	21.76	41.2253	21.76	42.001	21.76	19.6211	21.76	38.7739	21.76	39.0087	21.76	37.3777	21.76	38.4871	21.76	39.4508	21.76	37.3987	21.76	40.4424	21.76	42.3403	21.76	36.8258	21.76	41.3424	21.76	41.9851	21.76	4.99252	21.76	2.74631	21.76	21.2478
21.97	21.97	3.29277	21.97	7.93805	21.97	34.5257	21.97	16.6921	21.97	42.1615	21.97	42.3675	21.97	19.651	21.97	41.8515	21.97	42.5409	21.97	19.8503	21.97	39.3583	21.97	39.5921	21.97	37.9583	21.97	39.0699	21.97	40.0644	21.97	37.8885	21.97	41.0743	21.97	42.924	21.97	37.3452	21.97	41.9782	21.97	42.6359	21.97	5.00959	21.97	2.75207	21.97	21.5019
22.13	22.13	3.29791	22.13	8.06333	22.13	34.9879	22.13	16.9427	22.13	42.8213	22.13	43.0197	22.13	19.931	22.13	42.488	22.13	43.2494	22.13	20.0958	22.13	39.9376	22.13	40.2174	22.13	38.5718	22.13	39.7007	22.13	40.6778	22.13	38.4005	22.13	41.7431	22.13	43.5909	22.13	37.8548	22.13	42.5707	22.13	43.2913	22.13	5.03627	22.13	2.74092	22.13	21.8305
22.34	22.34	3.2803	22.34	8.11061	22.34	35.5701	22.34	17.18	22.34	43.4752	22.34	43.7941	22.34	20.2408	22.34	43.1882	22.34	43.973	22.34	20.3278	22.34	40.6442	22.34	40.9003	22.34	39.1961	22.34	40.326	22.34	41.3537	22.34	38.9718	22.34	42.4379	22.34	44.3148	22.34	38.5432	22.34	43.3764	22.34	43.983	22.34	5.11147	22.34	2.74559	22.34	22.172
22.55	22.55	3.29189	22.55	8.21603	22.55	36.0633	22.55	17.413	22.55	44.2383	22.55	44.5003	22.55	20.5477	22.55	43.9268	22.55	44.7299	22.55	20.5948	22.55	41.3456	22.55	41.5047	22.55	39.7983	22.55	40.9778	22.55	42.1141	22.55	39.537	22.55	43.107	22.55	45.0299	22.55	39.2305	22.55	44.1457	22.55	44.7133	22.55	5.15588	22.55	2.73516	22.55	22.4903
22.77	22.77	3.25928	22.77	8.30061	22.77	36.6646	22.77	17.687	22.77	45.0292	22.77	45.2822	22.77	20.8357	22.77	44.7198	22.77	45.456	22.77	20.8755	22.77	42.0846	22.77	42.2883	22.77	40.4974	22.77	41.7308	22.77	42.8962	22.77	40.1993	22.77	43.9149	22.77	45.9037	22.77	39.918	22.77	44.8625	22.77	45.5026	22.77	5.21194	22.77	2.74128	22.77	22.8652
22.9	22.9	3.28675	22.9	8.39838	22.9	37.2514	22.9	17.9429	22.9	45.8294	22.9	46.1104	22.9	21.197	22.9	45.5057	22.9	46.2857	22.9	21.2395	22.9	42.8282	22.9	43.0867	22.9	41.2666	22.9	42.4513	22.9	43.6612	22.9	40.921	22.9	44.7319	22.9	46.6595	22.9	40.5951	22.9	45.6737	22.9	46.2476	22.9	5.23859	22.9	2.72473	22.9	23.2203
23.12	23.12	3.24812	23.12	8.50387	23.12	37.9837	23.12	18.2586	23.12	46.6741	23.12	46.9936	23.12	21.564	23.12	46.3626	23.12	47.1384	23.12	21.4959	23.12	43.663	23.12	43.9071	23.12	42.0413	23.12	43.3209	23.12	44.5008	23.12	41.6536	23.12	45.4865	23.12	47.5223	23.12	41.3641	23.12	46.5611	23.12	47.1899	23.12	5.30491	23.12	2.74668	23.12	23.619
23.41	23.41	3.26486	23.41	8.61923	23.41	38.6406	23.41	18.5664	23.41	47.5507	23.41	47.9242	23.41	21.9444	23.41	47.283	23.41	48.006	23.41	21.8574	23.41	44.5133	23.41	44.8058	23.41	42.8268	23.41	44.1796	23.41	45.4028	23.41	42.5208	23.41	46.4316	23.41	48.4682	23.41	42.2253	23.41	47.5279	23.41	48.1155	23.41	5.3596	23.41	2.75747	23.41	24.0199
23.6	23.6	3.25885	23.6	8.72245	23.6	39.3356	23.6	18.8936	23.6	48.5182	23.6	48.9232	23.6	22.3327	23.6	48.2291	23.6	48.7349	23.6	22.1944	23.6	45.416	23.6	45.6249	23.6	43.6441	23.6	44.9952	23.6	46.3301	23.6	43.42	23.6	47.3545	23.6	49.4444	23.6	42.9833	23.6	48.4455	23.6	49.0134	23.6	5.39717	23.6	2.75171	23.6	24.3695
23.75	23.75	3.24211	23.75	8.86526	23.75	40.0738	23.75	19.1794	23.75	49.5245	23.75	49.8376	23.75	22.7293	23.75	49.1173	23.75	49.5654	23.75	22.5775	23.75	46.3193	23.75	46.5551	23.75	44.4939	23.75	45.9121	23.75	47.211	23.75	44.2602	23.75	48.3207	23.75	50.3586	23.75	43.9256	23.75	49.3214	23.75	49.9971	23.75	5.45732	23.75	2.7571	23.75	24.8827
23.96	23.96	3.25241	23.96	8.96725	23.96	40.8283	23.96	19.5534	23.96	50.5228	23.96	50.9256	23.96	23.1579	23.96	50.1473	23.96	50.5306	23.96	22.9113	23.96	47.2951	23.96	47.5357	23.96	45.4017	23.96	46.896	23.96	48.184	23.96	45.1961	23.96	49.2632	23.96	51.4064	23.96	44.764	23.96	50.4029	23.96	50.9355	23.96	5.53788	23.96	2.75098	23.96	25.2876
24.16	24.16	3.25197	24.16	9.08685	24.16	41.588	24.16	19.9409	24.16	51.5544	24.16	51.9452	24.16	23.5568	24.16	51.2317	24.16	51.5603	24.16	23.3127	24.16	48.2768	24.16	48.4697	24.16	46.3043	24.16	47.8275	24.16	49.2258	24.16	46.0892	24.16	50.3339	24.16	52.4448	24.16	45.7271	24.16	51.4052	24.16	52.0336	24.16	5.58634	24.16	2.7614	24.16	25.7865
24.36	24.36	3.25798	24.36	9.21985	24.36	42.4943	24.36	20.2567	24.36	52.6701	24.36	53.0426	24.36	24.0868	24.36	52.2923	24.36	52.7094	24.36	23.7526	24.36	49.2926	24.36	49.5321	24.36	47.3214	24.36	48.92	24.36	50.2545	24.36	47.0914	24.36	51.4233	24.36	53.6179	24.36	46.6698	24.36	52.5706	24.36	53.1191	24.36	5.66362	24.36	2.75637	24.36	26.2762
24.56	24.56	3.24125	24.56	9.34615	24.56	43.3245	24.56	20.7072	24.56	53.7951	24.56	54.1599	24.56	24.516	24.56	53.4637	24.56	53.7883	24.56	24.1356	24.56	50.355	24.56	50.5776	24.56	48.3109	24.56	49.8949	24.56	51.3553	24.56	48.1844	24.56	52.4901	24.56	54.7421	24.56	47.7093	24.56	53.7293	24.56	54.3087	24.56	5.73468	24.56	2.77256	24.56	26.7785
24.7	24.7	3.24726	24.7	9.52862	24.7	44.2746	24.7	21.1055	24.7	55.0951	24.7	55.4877	24.7	25.0299	24.7	54.6264	24.7	55.0278	24.7	24.5865	24.7	51.5465	24.7	51.7035	24.7	49.3821	24.7	51.0355	24.7	52.5575	24.7	49.284	24.7	53.7604	24.7	56.0733	24.7	48.9123	24.7	54.9486	24.7	55.5585	24.7	5.83386	24.7	2.77292	24.7	27.3753
24.9	24.9	3.25241	24.9	9.68111	24.9	45.3268	24.9	21.6027	24.9	56.3642	24.9	56.8115	24.9	25.5862	24.9	55.9831	24.9	56.3584	24.9	25.0578	24.9	52.7508	24.9	52.9576	24.9	50.5264	24.9	52.2739	24.9	53.7666	24.9	50.3758	24.9	54.9952	24.9	57.3581	24.9	50.0374	24.9	56.2441	24.9	56.82	24.9	5.92056	24.9	2.78334	24.9	27.9114
25.1	25.1	3.24082	25.1	9.82808	25.1	46.2812	25.1	22.0503	25.1	57.6925	25.1	58.1831	25.1	26.1259	25.1	57.2807	25.1	57.5566	25.1	25.6208	25.1	53.9708	25.1	54.2218	25.1	51.7402	25.1	53.5172	25.1	54.9964	25.1	51.6451	25.1	56.2774	25.1	58.6636	25.1	51.1567	25.1	57.4805	25.1	58.1922	25.1	5.99083	25.1	2.78837	25.1	28.5276
25.29	25.29	3.23567	25.29	10.0271	25.29	47.3943	25.29	22.4048	25.29	59.1227	25.29	59.5754	25.29	26.7161	25.29	58.6897	25.29	59.0132	25.29	26.1851	25.29	55.3273	25.29	55.6159	25.29	53.0806	25.29	54.833	25.29	56.482	25.29	52.8742	25.29	57.7179	25.29	60.116	25.29	52.4033	25.29	59.0045	25.29	59.6274	25.29	6.09003	25.29	2.79413	25.29	29.1833
25.56	25.56	3.23567	25.56	10.1863	25.56	48.5827	25.56	22.9323	25.56	60.5992	25.56	61.1631	25.56	27.3625	25.56	60.2677	25.56	60.4728	25.56	26.7082	25.56	56.751	25.56	56.9819	25.56	54.3927	25.56	56.2265	25.56	57.8344	25.56	54.2633	25.56	59.2039	25.56	61.6604	25.56	53.7948	25.56	60.4888	25.56	61.1501	25.56	6.18843	25.56	2.79953	25.56	29.846
25.75	25.75	3.22451	25.75	10.2412	25.75	49.7711	25.75	23.4762	25.75	62.0542	25.75	62.6547	25.75	28.0253	25.75	61.6906	25.75	61.9959	25.75	27.3015	25.75	58.1534	25.75	58.4424	25.75	55.6564	25.75	57.657	25.75	59.3231	25.75	55.534	25.75	60.6104	25.75	63.1943	25.75	55.105	25.75	62.0051	25.75	62.5617	25.75	6.28136	25.75	2.78874	25.75	30.5727
25.94	25.94	3.21851	25.94	10.3058	25.94	51.0232	25.94	24.0334	25.94	63.7062	25.94	64.2873	25.94	28.6951	25.94	63.2334	25.94	63.5793	25.94	27.8911	25.94	59.617	25.94	59.8583	25.94	57.0524	25.94	59.0745	25.94	60.8771	25.94	56.9587	25.94	62.1838	25.94	64.8351	25.94	56.4727	25.94	63.5398	25.94	64.1499	25.94	6.37892	25.94	2.78837	25.94	31.1938
26.14	26.14	3.23009	26.14	10.5323	26.14	52.3432	26.14	24.5915	26.14	65.3102	26.14	65.8729	26.14	29.3942	26.14	64.8465	26.14	65.2482	26.14	28.5042	26.14	61.1655	26.14	61.3793	26.14	58.4366	26.14	60.6029	26.14	62.4263	26.14	58.4146	26.14	63.7577	26.14	66.4144	26.14	57.9474	26.14	65.1553	26.14	65.845	26.14	6.50004	26.14	2.8265	26.14	32.0209
26.39	26.39	3.22323	26.39	10.7202	26.39	53.5917	26.39	25.1639	26.39	66.9657	26.39	67.6209	26.39	30.083	26.39	66.5371	26.39	66.8399	26.39	29.1399	26.39	62.7501	26.39	62.9514	26.39	59.9614	26.39	62.173	26.39	64.0468	26.39	59.9469	26.39	65.4353	26.39	68.2258	26.39	59.4343	26.39	66.9067	26.39	67.5523	26.39	6.62861	26.39	2.83076	26.39	32.7454
26.51	26.51	3.22366	26.51	10.9412	26.51	54.9333	26.51	25.7824	26.51	68.7157	26.51	69.4149	26.51	30.8527	26.51	68.3587	26.51	68.6252	26.51	29.8447	26.51	64.4314	26.51	64.6405	26.51	61.48	26.51	63.7915	26.51	65.7008	26.51	61.4782	26.51	67.1048	26.51	69.9417	26.51	61.0822	26.51	68.5703	26.51	69.2262	26.51	6.75519	26.51	2.82575	26.51	33.5404
26.71	26.71	3.20135	26.71	11.1443	26.71	56.3221	26.71	26.425	26.71	70.6407	26.71	71.2	26.71	31.6456	26.71	70.0914	26.71	70.4492	26.71	30.5672	26.71	66.0884	26.71	66.3685	26.71	63.1305	26.71	65.4336	26.71	67.4564	26.71	63.1415	26.71	68.8929	26.71	71.785	26.71	62.614	26.71	70.4172	26.71	71.1238	26.71	6.86449	26.71	2.84193	26.71	34.3685
26.89	26.89	3.2125	26.89	11.3914	26.89	57.8031	26.89	27.1006	26.89	72.4792	26.89	73.0813	26.89	32.4168	26.89	71.9417	26.89	72.2468	26.89	31.3275	26.89	67.8622	26.89	68.1805	26.89	64.7863	26.89	67.2346	26.89	69.233	26.89	64.8156	26.89	70.7447	26.89	73.6546	26.89	64.2595	26.89	72.3122	26.89	73.0002	26.89	6.9902	26.89	2.82575	26.89	35.2607
27.07	27.07	3.2125	27.07	11.6549	27.07	59.3221	27.07	27.7762	27.07	74.3663	27.07	75.016	27.07	33.226	27.07	73.9096	27.07	74.1871	27.07	32.1201	27.07	69.7104	27.07	69.9453	27.07	66.5711	27.07	69.0144	27.07	71.1143	27.07	66.6027	27.07	72.5965	27.07	75.5977	27.07	66.0619	27.07	74.2391	27.07	74.9242	27.07	7.14323	27.07	2.8581	27.07	36.1743
27.32	27.32	3.19619	27.32	11.8815	27.32	61.0174	27.32	28.505	27.32	76.3988	27.32	77.132	27.32	34.1647	27.32	75.9678	27.32	76.1904	27.32	32.9225	27.32	71.5574	27.32	71.7879	27.32	68.3435	27.32	70.9042	27.32	73.0892	27.32	68.4097	27.32	74.5855	27.32	77.6719	27.32	67.8084	27.32	76.2563	27.32	76.8848	27.32	7.26443	27.32	2.85309	27.32	37.0981
27.57	27.57	3.20735	27.57	12.1835	27.57	62.7048	27.57	29.2301	27.57	78.4646	27.57	79.2166	27.57	34.9903	27.57	78.0269	27.57	78.3161	27.57	33.8069	27.57	73.6236	27.57	73.8051	27.57	70.1985	27.57	72.8855	27.57	75.149	27.57	70.3478	27.57	76.549	27.57	79.8043	27.57	69.7301	27.57	78.365	27.57	79.0522	27.57	7.42841	27.57	2.87466	27.57	38.1027
27.69	27.69	3.18377	27.69	12.4421	27.69	64.3503	27.69	29.9982	27.69	80.5688	27.69	81.3277	27.69	35.8776	27.69	80.1237	27.69	80.3622	27.69	34.6182	27.69	75.5005	27.69	75.7868	27.69	72.1162	27.69	74.6835	27.69	77.1363	27.69	72.1926	27.69	78.6139	27.69	81.9882	27.69	71.5801	27.69	80.3831	27.69	81.1186	27.69	7.57845	27.69	2.8843	27.69	39.1023
27.94	27.94	3.19019	27.94	12.7199	27.94	66.0545	27.94	30.7312	27.94	82.7098	27.94	83.3749	27.94	36.8593	27.94	82.1075	27.94	82.5088	27.94	35.5494	27.94	77.4324	27.94	77.7608	27.94	73.8986	27.94	76.7427	27.94	79.1167	27.94	74.0903	27.94	80.6934	27.94	84.0476	27.94	73.4827	27.94	82.4648	27.94	83.2491	27.94	7.78814	27.94	2.89585	27.94	40.1491
28.11	28.11	3.19062	28.11	13.0181	28.11	67.8809	28.11	31.5813	28.11	84.911	28.11	85.6416	28.11	37.7712	28.11	84.2631	28.11	84.6454	28.11	36.4331	28.11	79.4929	28.11	79.8093	28.11	75.9515	28.11	78.7448	28.11	81.1922	28.11	75.9629	28.11	82.7843	28.11	86.2542	28.11	75.4629	28.11	84.6272	28.11	85.4434	28.11	7.91489	28.11	2.9232	28.11	41.1536
28.3	28.3	3.2005	28.3	13.3367	28.3	69.7521	28.3	32.3485	28.3	87.0288	28.3	87.7983	28.3	38.7932	28.3	86.491	28.3	86.8053	28.3	37.3997	28.3	81.5639	28.3	81.8622	28.3	77.7863	28.3	80.7999	28.3	83.329	28.3	77.9723	28.3	84.9581	28.3	88.4618	28.3	77.5163	28.3	86.8402	28.3	87.65	28.3	8.10298	28.3	2.94361	28.3	42.2643
28.47	28.47	3.18462	28.47	13.6477	28.47	71.6151	28.47	33.1809	28.47	89.377	28.47	89.97	28.47	39.7485	28.47	88.7813	28.47	89.1282	28.47	38.3586	28.47	83.7045	28.47	84.0373	28.47	79.8445	28.47	82.9666	28.47	85.594	28.47	80.0115	28.47	87.1879	28.47	90.859	28.47	79.4854	28.47	89.1852	28.47	90.0042	28.47	8.29642	28.47	2.93899	28.47	43.3386
28.76	28.76	3.18504	28.76	13.9844	28.76	73.5127	28.76	33.9928	28.76	91.6872	28.76	92.4247	28.76	40.8184	28.76	91.1196	28.76	91.4719	28.76	39.3128	28.76	85.888	28.76	86.2075	28.76	81.995	28.76	85.0066	28.76	87.8276	28.76	82.1487	28.76	89.3487	28.76	93.2031	28.76	81.5747	28.76	91.4712	28.76	92.4108	28.76	8.4615	28.76	2.95556	28.76	44.4771
28.95	28.95	3.16273	28.95	14.2754	28.95	75.4768	28.95	34.9157	28.95	94.0559	28.95	94.6591	28.95	41.8504	28.95	93.4622	28.95	93.7931	28.95	40.3428	28.95	88.0605	28.95	88.4558	28.95	84.0489	28.95	87.2105	28.95	90.008	28.95	84.1729	28.95	91.7526	28.95	95.5772	28.95	83.6642	28.95	93.7615	28.95	94.7738	28.95	8.66921	28.95	3.04725	28.95	45.6313
29.11	29.11	3.1743	29.11	14.6727	29.11	77.4132	29.11	35.8324	29.11	96.3995	29.11	97.104	29.11	43.0021	29.11	95.8496	29.11	96.1272	29.11	41.4916	29.11	90.3192	29.11	90.6688	29.11	86.1088	29.11	89.3785	29.11	92.2425	29.11	86.4347	29.11	94.0735	29.11	98.0115	29.11	85.9168	29.11	96.214	29.11	97.1338	29.11	8.8781	29.11	3.06384	29.11	46.7863
29.35	29.35	3.17988	29.35	15.0626	29.35	79.3667	29.35	36.7059	29.35	98.7631	29.35	99.5311	29.35	44.0505	29.35	98.1925	29.35	98.6339	29.35	42.484	29.35	92.5876	29.35	93.0487	29.35	88.3243	29.35	91.7097	29.35	94.6276	29.35	88.5723	29.35	96.4353	29.35	100.501	29.35	88.1528	29.35	98.5526	29.35	99.5553	29.35	9.06397	29.35	3.08002	29.35	47.9994
29.53	29.53	3.16914	29.53	15.3886	29.53	81.4993	29.53	37.6669	29.53	101.221	29.53	101.988	29.53	45.1484	29.53	100.698	29.53	100.995	29.53	43.6116	29.53	94.8472	29.53	95.2784	29.53	90.455	29.53	93.9475	29.53	96.8892	29.53	90.835	29.53	98.7677	29.53	102.91	29.53	90.26	29.53	100.974	29.53	101.969	29.53	9.26747	29.53	3.09661	29.53	49.2296
29.7	29.7	3.1683	29.7	15.7798	29.7	83.5232	29.7	38.5578	29.7	103.525	29.7	104.254	29.7	46.1793	29.7	102.982	29.7	103.385	29.7	44.7703	29.7	96.9998	29.7	97.5488	29.7	92.7323	29.7	96.1688	29.7	99.285	29.7	92.9913	29.7	101.082	29.7	105.347	29.7	92.4231	29.7	103.371	29.7	104.369	29.7	9.50552	29.7	3.12276	29.7	50.4455
29.87	29.87	3.16872	29.87	16.1279	29.87	85.618	29.87	39.7496	29.87	106.097	29.87	106.796	29.87	47.3262	29.87	105.537	29.87	105.853	29.87	45.9304	29.87	99.3395	29.87	99.9048	29.87	94.9117	29.87	98.4546	29.87	101.589	29.87	95.2542	29.87	103.457	29.87	107.908	29.87	94.7201	29.87	105.814	29.87	106.878	29.87	9.70359	29.87	3.12317	29.87	51.7508
30.09	30.09	3.1743	30.09	16.5782	30.09	87.794	30.09	41.0462	30.09	108.537	30.09	109.191	30.09	48.4833	30.09	107.954	30.09	108.444	30.09	47.0792	30.09	101.64	30.09	102.269	30.09	97.1756	30.09	100.786	30.09	103.979	30.09	97.4349	30.09	105.808	30.09	110.325	30.09	96.9616	30.09	108.19	30.09	109.442	30.09	9.91679	30.09	3.15014	30.09	53.0494
30.32	30.32	3.14083	30.32	16.9735	30.32	89.7854	30.32	41.9857	30.32	111.019	30.32	111.64	30.32	49.5806	30.32	110.335	30.32	110.734	30.32	48.228	30.32	103.897	30.32	104.455	30.32	99.3481	30.32	103.006	30.32	106.296	30.32	99.6209	30.32	108.117	30.32	112.899	30.32	99.0569	30.32	110.689	30.32	111.827	30.32	10.1355	30.32	3.19329	30.32	54.3266
30.54	30.54	3.14125	30.54	17.3492	30.54	91.9465	30.54	42.876	30.54	113.365	30.54	114.055	30.54	50.777	30.54	112.901	30.54	113.25	30.54	49.4696	30.54	106.185	30.54	106.691	30.54	101.55	30.54	105.224	30.54	108.617	30.54	101.837	30.54	110.525	30.54	115.309	30.54	101.388	30.54	113.032	30.54	114.327	30.54	10.3938	30.54	3.22609	30.54	55.7181
30.65	30.65	3.14683	30.65	17.7337	30.65	94.1011	30.65	43.843	30.65	115.794	30.65	116.37	30.65	51.8365	30.65	115.1	30.65	115.577	30.65	50.5916	30.65	108.411	30.65	109.077	30.65	103.782	30.65	107.455	30.65	111.034	30.65	104.055	30.65	112.845	30.65	117.794	30.65	103.581	30.65	115.44	30.65	116.727	30.65	10.6562	30.65	3.23148	30.65	57.0328
30.88	30.88	3.14683	30.88	18.1181	30.88	96.2991	30.88	44.92	30.88	118.191	30.88	118.942	30.88	53.1024	30.88	117.689	30.88	118.158	30.88	51.9402	30.88	110.669	30.88	111.504	30.88	105.971	30.88	109.792	30.88	113.372	30.88	106.333	30.88	115.271	30.88	120.269	30.88	105.893	30.88	117.912	30.88	119.334	30.88	10.9132	30.88	3.26385	30.88	58.5614
31.2	31.2	3.15199	31.2	18.6264	31.2	98.4189	31.2	45.8096	31.2	120.647	31.2	121.289	31.2	54.1655	31.2	120.134	31.2	120.586	31.2	53.1738	31.2	112.934	31.2	113.738	31.2	108.291	31.2	112.151	31.2	115.574	31.2	108.494	31.2	117.606	31.2	122.738	31.2	108.039	31.2	120.299	31.2	121.682	31.2	11.1796	31.2	3.2796	31.2	59.911
31.31	31.31	3.13567	31.31	18.876	31.31	100.44	31.31	46.7223	31.31	122.989	31.31	123.519	31.31	55.3245	31.31	122.451	31.31	122.924	31.31	54.4107	31.31	115.122	31.31	115.839	31.31	110.354	31.31	114.19	31.31	117.792	31.31	110.453	31.31	119.862	31.31	125.071	31.31	110.176	31.31	122.564	31.31	124.008	31.31	11.3725	31.31	3.32319	31.31	61.1482
31.48	31.48	3.14083	31.48	19.0602	31.48	102.456	31.48	47.5842	31.48	125.044	31.48	125.721	31.48	56.4308	31.48	124.478	31.48	125.155	31.48	55.617	31.48	117.173	31.48	118.088	31.48	112.383	31.48	116.284	31.48	119.988	31.48	112.581	31.48	121.948	31.48	127.229	31.48	112.229	31.48	124.849	31.48	126.361	31.48	11.6224	31.48	3.3713	31.48	62.3051
31.7	31.7	3.14125	31.7	19.4142	31.7	104.673	31.7	48.5906	31.7	127.408	31.7	127.989	31.7	57.552	31.7	126.928	31.7	127.446	31.7	57.1077	31.7	119.292	31.7	120.058	31.7	114.56	31.7	118.519	31.7	122.185	31.7	114.798	31.7	124.188	31.7	129.542	31.7	114.41	31.7	127.071	31.7	128.609	31.7	11.8755	31.7	3.39332	31.7	63.5587
31.91	31.91	3.14125	31.91	19.8646	31.91	106.643	31.91	49.4313	31.91	129.756	31.91	130.341	31.91	58.6495	31.91	129.17	31.91	129.604	31.91	58.4455	31.91	121.332	31.91	122.249	31.91	116.523	31.91	120.411	31.91	124.266	31.91	116.753	31.91	126.285	31.91	131.843	31.91	116.365	31.91	129.158	31.91	130.793	31.91	12.1379	31.91	3.4149	31.91	64.7719
32.07	32.07	3.13009	32.07	20.2325	32.07	108.651	32.07	50.3654	32.07	131.871	32.07	132.33	32.07	59.6655	32.07	131.213	32.07	131.857	32.07	59.7239	32.07	123.33	32.07	124.425	32.07	118.577	32.07	122.531	32.07	126.274	32.07	118.74	32.07	128.435	32.07	134.028	32.07	118.433	32.07	131.3	32.07	133.045	32.07	12.4004	32.07	3.45267	32.07	65.9317
32.34	32.34	3.13484	32.34	20.6445	32.34	110.592	32.34	51.231	32.34	133.929	32.34	134.422	32.34	60.7251	32.34	133.361	32.34	133.9	32.34	60.8351	32.34	125.31	32.34	126.435	32.34	120.546	32.34	124.506	32.34	128.342	32.34	120.62	32.34	130.497	32.34	136.099	32.34	120.373	32.34	133.427	32.34	135.093	32.34	12.6267	32.34	3.50569	32.34	67.0791
32.49	32.49	3.13009	32.49	21.0014	32.49	112.483	32.49	52.0633	32.49	135.95	32.49	136.463	32.49	61.6865	32.49	135.317	32.49	136.051	32.49	62.0002	32.49	127.155	32.49	128.329	32.49	122.493	32.49	126.341	32.49	130.421	32.49	122.424	32.49	132.389	32.49	138.221	32.49	122.17	32.49	135.47	32.49	137.26	32.49	12.8706	32.49	3.51201	32.49	68.1818
32.71	32.71	3.11294	32.71	21.4819	32.71	114.427	32.71	52.9244	32.71	137.922	32.71	138.391	32.71	62.7431	32.71	137.326	32.71	138.059	32.71	63.1408	32.71	129.12	32.71	130.193	32.71	124.262	32.71	128.258	32.71	132.307	32.71	124.265	32.71	134.314	32.71	140.262	32.71	124.108	32.71	137.375	32.71	139.245	32.71	13.1586	32.71	3.5547	32.71	69.4019
32.92	32.92	3.12967	32.92	21.8388	32.92	116.201	32.92	53.787	32.92	139.75	32.92	140.257	32.92	63.6938	32.92	139.204	32.92	140.01	32.92	64.2303	32.92	130.809	32.92	132.063	32.92	126.133	32.92	129.948	32.92	134.141	32.92	126.058	32.92	136.214	32.92	142.116	32.92	125.889	32.92	139.286	32.92	141.212	32.92	13.4101	32.92	3.60324	32.92	70.3905
33.07	33.07	3.13009	33.07	22.2591	33.07	117.997	33.07	54.5689	33.07	141.689	33.07	142.077	33.07	64.6421	33.07	141.105	33.07	141.61	33.07	65.2852	33.07	132.607	33.07	133.767	33.07	127.833	33.07	131.725	33.07	135.811	33.07	127.631	33.07	137.841	33.07	144.084	33.07	127.639	33.07	141.04	33.07	143.092	33.07	13.6688	33.07	3.63609	33.07	71.426
33.33	33.33	3.10219	33.33	22.627	33.33	119.717	33.33	55.2558	33.33	143.442	33.33	143.879	33.33	65.5875	33.33	142.796	33.33	143.536	33.33	66.3425	33.33	134.137	33.33	135.401	33.33	129.468	33.33	133.272	33.33	137.441	33.33	129.392	33.33	139.555	33.33	145.834	33.33	129.144	33.33	142.877	33.33	144.8	33.33	13.8875	33.33	3.68464	33.33	72.4415
33.48	33.48	3.10219	33.48	23.0115	33.48	121.416	33.48	56.0195	33.48	145.059	33.48	145.424	33.48	66.3427	33.48	144.529	33.48	145.265	33.48	67.389	33.48	135.688	33.48	136.983	33.48	130.926	33.48	134.846	33.48	139.077	33.48	130.867	33.48	141.015	33.48	147.452	33.48	130.866	33.48	144.404	33.48	146.587	33.48	14.1062	33.48	3.71162	33.48	73.4196
33.64	33.64	3.11294	33.64	23.3983	33.64	122.865	33.64	56.6659	33.64	146.619	33.64	147.009	33.64	67.1976	33.64	146.05	33.64	146.869	33.64	68.3616	33.64	137.147	33.64	138.462	33.64	132.425	33.64	136.46	33.64	140.641	33.64	132.272	33.64	142.689	33.64	148.977	33.64	132.262	33.64	146.035	33.64	148.08	33.64	14.3613	33.64	3.75428	33.64	74.2969
33.89	33.89	3.09021	33.89	23.8015	33.89	124.335	33.89	57.3286	33.89	148.217	33.89	148.422	33.89	67.9926	33.89	147.593	33.89	148.357	33.89	69.3718	33.89	138.552	33.89	139.904	33.89	133.966	33.89	137.676	33.89	142.132	33.89	133.767	33.89	144.098	33.89	150.543	33.89	133.76	33.89	147.457	33.89	149.667	33.89	14.5835	33.89	3.81311	33.89	75.1901
34.04	34.04	3.10695	34.04	24.1364	34.04	125.8	34.04	57.9383	34.04	149.758	34.04	150.004	34.04	68.8127	34.04	149.208	34.04	149.896	34.04	70.2886	34.04	139.885	34.04	141.475	34.04	135.364	34.04	139.085	34.04	143.437	34.04	135.161	34.04	145.578	34.04	152.135	34.04	135.048	34.04	148.978	34.04	151.073	34.04	14.7967	34.04	3.84547	34.04	75.9969
34.3	34.3	3.10653	34.3	24.4626	34.3	127.422	34.3	58.5623	34.3	151.182	34.3	151.32	34.3	69.5694	34.3	150.584	34.3	151.287	34.3	71.2121	34.3	141.322	34.3	142.722	34.3	136.486	34.3	140.508	34.3	144.907	34.3	136.5	34.3	146.864	34.3	153.548	34.3	136.497	34.3	150.293	34.3	152.586	34.3	14.986	34.3	3.87731	34.3	76.8951
34.46	34.46	3.06749	34.46	24.803	34.46	128.756	34.46	59.2214	34.46	152.426	34.46	152.651	34.46	70.2971	34.46	151.766	34.46	152.784	34.46	72.2204	34.46	142.528	34.46	143.945	34.46	137.932	34.46	141.768	34.46	146.044	34.46	137.749	34.46	148.196	34.46	154.746	34.46	137.672	34.46	151.633	34.46	153.987	34.46	15.2156	34.46	3.91506	34.46	77.6751
34.64	34.64	3.07348	34.64	25.1467	34.64	130.065	34.64	59.8006	34.64	153.722	34.64	153.949	34.64	70.9039	34.64	153.053	34.64	153.967	34.64	73.0388	34.64	143.71	34.64	145.194	34.64	139.047	34.64	142.91	34.64	147.379	34.64	138.849	34.64	149.41	34.64	156.095	34.64	138.951	34.64	152.876	34.64	155.133	34.64	15.4417	34.64	3.97491	34.64	78.4228
34.9	34.9	3.09062	34.9	25.4685	34.9	131.238	34.9	60.2535	34.9	154.733	34.9	154.894	34.9	71.6304	34.9	154.293	34.9	155.003	34.9	73.8683	34.9	144.839	34.9	146.279	34.9	140.147	34.9	143.994	34.9	148.494	34.9	139.912	34.9	150.433	34.9	157.082	34.9	139.961	34.9	153.921	34.9	156.333	34.9	15.646	34.9	4.00241	34.9	79.053
35.05	35.05	3.06831	35.05	25.7047	35.05	132.426	35.05	60.8249	35.05	155.836	35.05	156.075	35.05	72.2333	35.05	155.422	35.05	156.267	35.05	74.7151	35.05	145.811	35.05	147.288	35.05	141.066	35.05	145.049	35.05	149.432	35.05	141.016	35.05	151.542	35.05	158.075	35.05	141.092	35.05	154.957	35.05	157.316	35.05	15.7991	35.05	4.07253	35.05	79.7691
35.29	35.29	3.09062	35.29	26.0122	35.29	133.398	35.29	61.3523	35.29	156.869	35.29	156.861	35.29	72.7277	35.29	156.262	35.29	157.076	35.29	75.2652	35.29	146.55	35.29	148.255	35.29	141.937	35.29	145.891	35.29	150.444	35.29	141.893	35.29	152.497	35.29	158.915	35.29	142.105	35.29	156.025	35.29	158.347	35.29	15.9358	35.29	4.11568	35.29	80.3677
35.49	35.49	3.07987	35.49	26.3177	35.49	134.446	35.49	61.7781	35.49	157.734	35.49	157.882	35.49	73.2969	35.49	157.17	35.49	158.001	35.49	75.9656	35.49	147.478	35.49	149.168	35.49	142.951	35.49	146.769	35.49	151.36	35.49	142.741	35.49	153.377	35.49	159.74	35.49	143.006	35.49	156.921	35.49	159.13	35.49	16.1839	35.49	4.15399	35.49	80.9609
35.63	35.63	3.06313	35.63	26.5758	35.63	135.434	35.63	62.1243	35.63	158.637	35.63	158.743	35.63	73.7968	35.63	158.219	35.63	158.816	35.63	76.7316	35.63	148.312	35.63	150.156	35.63	143.968	35.63	147.686	35.63	152.12	35.63	143.662	35.63	154.29	35.63	160.57	35.63	143.899	35.63	157.759	35.63	159.865	35.63	16.3206	35.63	4.19175	35.63	81.6022
35.91	35.91	3.06313	35.91	26.8174	35.91	136.384	35.91	62.5638	35.91	159.481	35.91	159.561	35.91	74.3346	35.91	158.925	35.91	159.62	35.91	77.3519	35.91	149.268	35.91	150.812	35.91	144.78	35.91	148.321	35.91	153.08	35.91	144.405	35.91	155.118	35.91	161.316	35.91	144.663	35.91	158.619	35.91	160.711	35.91	16.501	35.91	4.2457	35.91	82.126
36.02	36.02	3.0468	36.02	27.0352	36.02	137.276	36.02	63.0228	36.02	160.184	36.02	160.159	36.02	74.7737	36.02	159.733	36.02	160.36	36.02	77.934	36.02	149.862	36.02	151.6	36.02	145.53	36.02	149.221	36.02	153.745	36.02	145.076	36.02	155.765	36.02	161.911	36.02	145.505	36.02	159.196	36.02	161.367	36.02	16.6673	36.02	4.27864	36.02	82.5913
36.26	36.26	3.05674	36.26	27.3429	36.26	137.986	36.26	63.2889	36.26	160.78	36.26	160.785	36.26	75.1242	36.26	160.188	36.26	160.878	36.26	78.41	36.26	150.386	36.26	152.354	36.26	146.172	36.26	149.628	36.26	154.449	36.26	145.632	36.26	156.33	36.26	162.413	36.26	146.016	36.26	159.912	36.26	161.858	36.26	16.8082	36.26	4.33087	36.26	83.0179
36.54	36.54	3.04041	36.54	27.5168	36.54	138.726	36.54	63.6379	36.54	161.299	36.54	161.32	36.54	75.5307	36.54	160.942	36.54	161.428	36.54	78.9759	36.54	151.076	36.54	152.747	36.54	146.739	36.54	150.358	36.54	154.983	36.54	146.303	36.54	156.977	36.54	162.855	36.54	146.772	36.54	160.419	36.54	162.45	36.54	16.9198	36.54	4.37999	36.54	83.4404
36.68	36.68	3.0468	36.68	27.7053	36.68	139.279	36.68	63.7921	36.68	161.861	36.68	161.812	36.68	75.8822	36.68	161.349	36.68	161.926	36.68	79.4446	36.68	151.557	36.68	153.323	36.68	147.397	36.68	150.885	36.68	155.57	36.68	146.864	36.68	157.374	36.68	163.35	36.68	147.363	36.68	161.033	36.68	162.853	36.68	17.0227	36.68	4.39734	36.68	83.7779
36.88	36.88	3.02966	36.88	27.8225	36.88	139.841	36.88	64.0419	36.88	162.342	36.88	162.175	36.88	76.2036	36.88	161.814	36.88	162.259	36.88	79.8872	36.88	152.158	36.88	153.823	36.88	147.84	36.88	151.374	36.88	156.042	36.88	147.324	36.88	157.9	36.88	163.654	36.88	147.906	36.88	161.337	36.88	163.36	36.88	17.1626	36.88	4.46689	36.88	84.1356
37.01	37.01	3.0472	37.01	28.0661	37.01	140.443	37.01	64.2678	37.01	162.775	37.01	162.635	37.01	76.4357	37.01	162.162	37.01	162.693	37.01	80.1889	37.01	152.533	37.01	154.279	37.01	148.342	37.01	151.886	37.01	156.351	37.01	147.719	37.01	158.367	37.01	163.95	37.01	148.281	37.01	161.77	37.01	163.705	37.01	17.2492	37.01	4.50585	37.01	84.4145
37.24	37.24	3.0468	37.24	28.2601	37.24	141.059	37.24	64.4461	37.24	163.148	37.24	162.951	37.24	76.7788	37.24	162.676	37.24	163.106	37.24	80.68	37.24	152.97	37.24	154.747	37.24	148.785	37.24	152.289	37.24	156.729	37.24	148.232	37.24	158.664	37.24	164.317	37.24	148.793	37.24	162.106	37.24	164.016	37.24	17.3891	37.24	4.5592	37.24	84.6546
37.48	37.48	3.03604	37.48	28.3957	37.48	141.615	37.48	64.6745	37.48	163.403	37.48	163.298	37.48	77.0227	37.48	162.922	37.48	163.429	37.48	80.9767	37.48	153.272	37.48	155.131	37.48	149.197	37.48	152.538	37.48	157.305	37.48	148.537	37.48	159.02	37.48	164.423	37.48	149.105	37.48	162.454	37.48	164.308	37.48	17.4734	37.48	4.60837	37.48	85.0026
37.62	37.62	3.03604	37.62	28.5495	37.62	141.87	37.62	64.8174	37.62	163.771	37.62	163.507	37.62	77.202	37.62	163.141	37.62	163.598	37.62	81.322	37.62	153.49	37.62	155.357	37.62	149.579	37.62	152.882	37.62	157.473	37.62	148.882	37.62	159.317	37.62	164.759	37.62	149.533	37.62	162.774	37.62	164.519	37.62	17.5992	37.62	4.62996	37.62	85.2057
37.9	37.9	3.04162	37.9	28.6209	37.9	142.348	37.9	65.0647	37.9	163.852	37.9	163.694	37.9	77.452	37.9	163.366	37.9	163.831	37.9	81.6134	37.9	153.602	37.9	155.667	37.9	149.853	37.9	153.015	37.9	157.714	37.9	149.184	37.9	159.535	37.9	164.87	37.9	149.76	37.9	162.934	37.9	164.736	37.9	17.6976	37.9	4.66773	37.9	85.3661
38.12	38.12	3.02488	38.12	28.7088	38.12	142.663	38.12	65.1802	38.12	164.182	38.12	163.876	38.12	77.5444	38.12	163.446	38.12	163.958	38.12	81.8184	38.12	153.91	38.12	155.798	38.12	149.999	38.12	153.359	38.12	157.898	38.12	149.345	38.12	159.667	38.12	164.912	38.12	149.961	38.12	163.132	38.12	164.879	38.12	17.7633	38.12	4.7109	38.12	85.5907
38.31	38.31	3.03006	38.31	28.8368	38.31	142.818	38.31	65.1935	38.31	164.317	38.31	163.977	38.31	77.6319	38.31	163.59	38.31	164.121	38.31	82.0989	38.31	154.049	38.31	156.014	38.31	150.086	38.31	153.561	38.31	158.055	38.31	149.514	38.31	159.742	38.31	165.142	38.31	150.092	38.31	163.191	38.31	165.016	38.31	17.8047	38.31	4.73186	38.31	85.6435
38.48	38.48	3.0189	38.48	28.9247	38.48	143.094	38.48	65.1221	38.48	164.447	38.48	164.106	38.48	77.746	38.48	163.756	38.48	164.322	38.48	82.3147	38.48	154.15	38.48	156.045	38.48	150.452	38.48	153.62	38.48	158.228	38.48	149.735	38.48	160.023	38.48	165.132	38.48	150.168	38.48	163.356	38.48	165.048	38.48	17.8265	38.48	4.77502	38.48	85.7824
38.66	38.66	3.02448	38.66	28.9302	38.66	143.279	38.66	65.199	38.66	164.539	38.66	164.079	38.66	77.7786	38.66	163.928	38.66	164.322	38.66	82.4172	38.66	154.309	38.66	156.292	38.66	150.56	38.66	153.689	38.66	158.328	38.66	149.859	38.66	160.113	38.66	165.205	38.66	150.374	38.66	163.447	38.66	165.159	38.66	17.9085	38.66	4.8074	38.66	85.884
38.85	38.85	3.02488	38.85	28.9835	38.85	143.472	38.85	65.2131	38.85	164.534	38.85	164.245	38.85	77.8487	38.85	163.885	38.85	164.307	38.85	82.6277	38.85	154.314	38.85	156.334	38.85	150.563	38.85	153.757	38.85	158.26	38.85	149.846	38.85	160.177	38.85	165.201	38.85	150.562	38.85	163.559	38.85	165.196	38.85	17.9219	38.85	4.8512	38.85	85.8259
39.02	39.02	3.03046	39.02	29.0714	39.02	143.629	39.02	65.2131	39.02	164.55	39.02	164.192	39.02	77.9085	39.02	164.056	39.02	164.471	39.02	82.8867	39.02	154.314	39.02	156.255	39.02	150.832	39.02	153.804	39.02	158.302	39.02	149.976	39.02	160.172	39.02	165.269	39.02	150.654	39.02	163.415	39.02	165.239	39.02	17.9601	39.02	4.89437	39.02	86.0183
39.21	39.21	2.99737	39.21	29.1247	39.21	143.795	39.21	65.2987	39.21	164.604	39.21	164.256	39.21	78.0547	39.21	163.917	39.21	164.361	39.21	82.8653	39.21	154.265	39.21	156.297	39.21	150.653	39.21	153.798	39.21	158.343	39.21	149.974	39.21	160.124	39.21	165.312	39.21	150.647	39.21	163.517	39.21	165.319	39.21	18.0008	39.21	4.90042	39.21	86.0244
39.42	39.42	3.00295	39.42	29.2236	39.42	143.735	39.42	65.3317	39.42	164.626	39.42	164.219	39.42	78.0329	39.42	164.035	39.42	164.398	39.42	82.8923	39.42	154.329	39.42	156.297	39.42	150.616	39.42	153.761	39.42	158.338	39.42	149.904	39.42	160.145	39.42	165.312	39.42	150.755	39.42	163.437	39.42	165.345	39.42	18.0008	39.42	4.94899	39.42	86.0672
39.6	39.6	3.00295	39.6	29.1851	39.6	143.746	39.6	65.2273	39.6	164.604	39.6	164.138	39.6	77.8645	39.6	163.95	39.6	164.445	39.6	82.9625	39.6	154.308	39.6	156.229	39.6	150.707	39.6	153.798	39.6	158.265	39.6	149.942	39.6	160.06	39.6	165.154	39.6	150.625	39.6	163.442	39.6	165.25	39.6	18.0391	39.6	4.95439	39.6	85.9763
39.82	39.82	3.00814	39.82	29.2362	39.82	143.846	39.82	65.2186	39.82	164.436	39.82	164.165	39.82	77.9683	39.82	163.874	39.82	164.254	39.82	83.1241	39.82	154.234	39.82	156.208	39.82	150.617	39.82	153.582	39.82	158.275	39.82	149.868	39.82	159.981	39.82	165.222	39.82	150.594	39.82	163.367	39.82	165.138	39.82	18.0586	39.82	4.9969	39.82	85.9328
40.12	40.12	2.99658	40.12	29.3092	40.12	143.757	40.12	65.232	40.12	164.382	40.12	163.961	40.12	77.9525	40.12	163.837	40.12	164.169	40.12	83.0915	40.12	154.054	40.12	156.151	40.12	150.63	40.12	153.583	40.12	158.113	40.12	149.843	40.12	159.874	40.12	165.242	40.12	150.488	40.12	163.329	40.12	165.132	40.12	18.0781	40.12	5.01243	40.12	85.9214
40.26	40.26	2.98023	40.26	29.346	40.26	143.765	40.26	65.2296	40.26	164.236	40.26	163.833	40.26	77.8541	40.26	163.655	40.26	164.196	40.26	83.1025	40.26	153.968	40.26	155.814	40.26	150.563	40.26	153.455	40.26	157.971	40.26	149.766	40.26	159.763	40.26	165.096	40.26	150.307	40.26	163.191	40.26	164.969	40.26	18.0586	40.26	5.05086	40.26	85.8473
40.51	40.51	2.99777	40.51	29.3099	40.51	143.743	40.51	65.137	40.51	164.215	40.51	163.732	40.51	77.8313	40.51	163.65	40.51	164.202	40.51	83.0598	40.51	153.823	40.51	155.697	40.51	150.469	40.51	153.336	40.51	157.908	40.51	149.611	40.51	159.635	40.51	165.087	40.51	150.282	40.51	163.074	40.51	164.917	40.51	18.0798	40.51	5.07379	40.51	85.7898
40.68	40.68	2.96986	40.68	29.3428	40.68	143.548	40.68	65.0985	40.68	163.955	40.68	163.529	40.68	77.7661	40.68	163.388	40.68	163.901	40.68	83.103	40.68	153.637	40.68	155.682	40.68	150.189	40.68	153.156	40.68	157.761	40.68	149.39	40.68	159.561	40.68	164.913	40.68	150.163	40.68	162.908	40.68	164.865	40.68	18.0798	40.68	5.10078	40.68	85.7257
40.85	40.85	2.99139	40.85	29.3515	40.85	143.341	40.85	64.9988	40.85	163.89	40.85	163.347	40.85	77.702	40.85	163.243	40.85	163.752	40.85	83.0216	40.85	153.463	40.85	155.572	40.85	150.117	40.85	153.036	40.85	157.478	40.85	149.308	40.85	159.264	40.85	164.77	40.85	150.128	40.85	162.806	40.85	164.726	40.85	18.0695	40.85	5.09403	40.85	85.6014
41.07	41.07	2.96907	41.07	29.379	41.07	143.249	41.07	64.8889	41.07	163.614	41.07	163.224	41.07	77.6096	41.07	163.104	41.07	163.725	41.07	82.9622	41.07	153.261	41.07	155.357	41.07	149.886	41.07	152.834	41.07	157.389	41.07	148.995	41.07	159.142	41.07	164.686	41.07	149.831	41.07	162.48	41.07	164.535	41.07	18.0695	41.07	5.13181	41.07	85.5426
41.33	41.33	2.97984	41.33	29.3477	41.33	143.111	41.33	64.7484	41.33	163.332	41.33	162.865	41.33	77.5069	41.33	162.761	41.33	163.55	41.33	82.9189	41.33	153.055	41.33	155.131	41.33	149.656	41.33	152.549	41.33	157.132	41.33	148.798	41.33	158.871	41.33	164.506	41.33	149.708	41.33	162.475	41.33	164.334	41.33	18.0343	41.33	5.14192	41.33	85.3922
41.49	41.49	2.96868	41.49	29.3806	41.49	142.986	41.49	64.6165	41.49	163.013	41.49	162.79	41.49	77.4037	41.49	162.633	41.49	163.206	41.49	82.9135	41.49	152.689	41.49	154.968	41.49	149.452	41.49	152.252	41.49	156.917	41.49	148.658	41.49	158.627	41.49	164.333	41.49	149.442	41.49	162.219	41.49	164.175	41.49	18.0289	41.49	5.1635	41.49	85.2746
41.66	41.66	2.95272	41.66	29.3774	41.66	142.818	41.66	64.4797	41.66	163.035	41.66	162.523	41.66	77.272	41.66	162.526	41.66	163.138	41.66	82.7628	41.66	152.516	41.66	154.71	41.66	149.308	41.66	151.885	41.66	156.765	41.66	148.406	41.66	158.441	41.66	164.224	41.66	149.184	41.66	162.021	41.66	164.007	41.66	18.0282	41.66	5.17566	41.66	85.201
41.88	41.88	2.95752	41.88	29.452	41.88	142.807	41.88	64.4461	41.88	162.58	41.88	162.288	41.88	77.1374	41.88	162.13	41.88	162.91	41.88	82.6384	41.88	152.327	41.88	154.448	41.88	149.054	41.88	151.807	41.88	156.571	41.88	148.205	41.88	158.207	41.88	164.023	41.88	148.928	41.88	161.781	41.88	163.815	41.88	18.0124	41.88	5.20127	41.88	85.0341
42.07	42.07	2.94636	42.07	29.4136	42.07	142.443	42.07	64.3197	42.07	162.413	42.07	162.058	42.07	76.9744	42.07	161.857	42.07	162.741	42.07	82.4873	42.07	152.104	42.07	154.264	42.07	148.822	42.07	151.521	42.07	156.188	42.07	147.947	42.07	157.878	42.07	163.834	42.07	148.825	42.07	161.508	42.07	163.641	42.07	17.9851	42.07	5.19048	42.07	84.9165
42.28	42.28	2.94078	42.28	29.3751	42.28	142.242	42.28	64.2483	42.28	162.088	42.28	161.817	42.28	76.844	42.28	161.611	42.28	162.46	42.28	82.3308	42.28	151.748	42.28	153.775	42.28	148.575	42.28	151.314	42.28	155.9	42.28	147.742	42.28	157.746	42.28	163.655	42.28	148.511	42.28	161.22	42.28	163.382	42.28	17.9742	42.28	5.21746	42.28	84.692
42.45	42.45	2.96349	42.45	29.3735	42.45	142.115	42.45	64.1249	42.45	161.899	42.45	161.443	42.45	76.6259	42.45	161.445	42.45	162.154	42.45	82.2231	42.45	151.455	42.45	153.68	42.45	148.342	42.45	151.038	42.45	155.643	42.45	147.358	42.45	157.358	42.45	163.456	42.45	148.135	42.45	160.91	42.45	163.223	42.45	17.9547	42.45	5.21815	42.45	84.607
42.66	42.66	2.94156	42.66	29.2675	42.66	141.721	42.66	63.963	42.66	161.693	42.66	161.234	42.66	76.5328	42.66	161.092	42.66	161.958	42.66	82.0235	42.66	151.129	42.66	153.264	42.66	148.012	42.66	150.739	42.66	155.302	42.66	147.038	42.66	157.06	42.66	163.173	42.66	148.079	42.66	160.723	42.66	162.981	42.66	17.8969	42.66	5.24582	42.66	84.5059
42.86	42.86	2.96946	42.86	29.1961	42.86	141.569	42.86	63.908	42.86	161.184	42.86	160.721	42.86	76.2611	42.86	160.835	42.86	161.699	42.86	81.9965	42.86	150.757	42.86	152.959	42.86	147.64	42.86	150.31	42.86	154.955	42.86	146.779	42.86	156.635	42.86	162.957	42.86	147.662	42.86	160.344	42.86	162.594	42.86	17.8258	42.86	5.26741	42.86	84.2546
43.06	43.06	2.93597	43.06	29.1906	43.06	141.292	43.06	63.7376	43.06	160.897	43.06	160.464	43.06	76.2611	43.06	160.471	43.06	161.413	43.06	81.7915	43.06	150.608	43.06	152.744	43.06	147.301	43.06	150.061	43.06	154.688	43.06	146.488	43.06	156.338	43.06	162.726	43.06	147.321	43.06	160.071	43.06	162.42	43.06	17.8367	43.06	5.2836	43.06	84.0621
43.23	43.23	2.93597	43.23	29.1522	43.23	140.982	43.23	63.5452	43.23	160.675	43.23	160.255	43.23	76.0382	43.23	160.246	43.23	161.096	43.23	81.6296	43.23	150.146	43.23	152.423	43.23	146.979	43.23	149.642	43.23	154.363	43.23	146.278	43.23	156.104	43.23	162.4	43.23	147.05	43.23	159.842	43.23	162.013	43.23	17.7437	43.23	5.27281	43.23	83.875
43.47	43.47	2.94195	43.47	29.1395	43.47	140.751	43.47	63.5371	43.47	160.231	43.47	159.891	43.47	75.8091	43.47	159.775	43.47	160.853	43.47	81.4839	43.47	149.873	43.47	152.107	43.47	146.697	43.47	149.392	43.47	153.916	43.47	146.018	43.47	155.679	43.47	162.08	43.47	146.652	43.47	159.35	43.47	161.833	43.47	17.7625	43.47	5.27891	43.47	83.715
43.67	43.67	2.94156	43.67	29.0093	43.67	140.266	43.67	63.3583	43.67	159.885	43.67	159.432	43.67	75.6143	43.67	159.582	43.67	160.456	43.67	81.3004	43.67	149.381	43.67	151.708	43.67	146.419	43.67	148.995	43.67	153.639	43.67	145.648	43.67	155.239	43.67	161.906	43.67	146.438	43.67	159.019	43.67	161.563	43.67	17.7219	43.67	5.2944	43.67	83.4259
43.83	43.83	2.93117	43.83	28.9895	43.83	140.004	43.83	63.0947	43.83	159.532	43.83	159.206	43.83	75.4658	43.83	159.1	43.83	160.133	43.83	81.0899	43.83	149.027	43.83	151.28	43.83	146.097	43.83	148.68	43.83	153.381	43.83	145.234	43.83	154.887	43.83	161.529	43.83	146.086	43.83	158.719	43.83	161.262	43.83	17.7047	43.83	5.27961	43.83	83.3303
44.08	44.08	2.93078	44.08	28.9142	44.08	139.807	44.08	62.9929	44.08	159.252	44.08	158.661	44.08	75.3308	44.08	158.779	44.08	159.8	44.08	80.8794	44.08	148.752	44.08	150.961	44.08	145.782	44.08	148.294	44.08	152.883	44.08	144.87	44.08	154.638	44.08	161.218	44.08	145.764	44.08	158.442	44.08	160.812	44.08	17.6969	44.08	5.3005	44.08	82.9984
44.27	44.27	2.94195	44.27	28.8923	44.27	139.388	44.27	62.7949	44.27	158.705	44.27	158.319	44.27	75.0535	44.27	158.319	44.27	159.466	44.27	80.7931	44.27	148.273	44.27	150.619	44.27	145.534	44.27	147.944	44.27	152.563	44.27	144.568	44.27	154.186	44.27	160.971	44.27	145.271	44.27	157.966	44.27	160.521	44.27	17.5929	44.27	5.30589	44.27	82.8701
44.43	44.43	2.91481	44.43	28.8505	44.43	139.029	44.43	62.6686	44.43	158.433	44.43	157.852	44.43	74.8831	44.43	157.992	44.43	159.074	44.43	80.6364	44.43	148.01	44.43	150.28	44.43	145.078	44.43	147.66	44.43	152.21	44.43	144.138	44.43	153.839	44.43	160.561	44.43	145.071	44.43	157.746	44.43	160.13	44.43	17.5593	44.43	5.2911	44.43	82.5925
44.66	44.66	2.91403	44.66	28.5461	44.66	138.786	44.66	62.4431	44.66	158.066	44.66	157.607	44.66	74.7165	44.66	157.516	44.66	158.694	44.66	80.3451	44.66	147.593	44.66	149.746	44.66	144.711	44.66	147.128	44.66	151.855	44.66	143.9	44.66	153.48	44.66	160.235	44.66	144.588	44.66	157.266	44.66	159.796	44.66	17.4944	44.66	5.3005	44.66	82.3888
44.86	44.86	2.9252	44.86	28.4252	44.86	138.492	44.86	62.2397	44.86	157.617	44.86	157.184	44.86	74.5154	44.86	157.313	44.86	158.381	44.86	80.1292	44.86	147.274	44.86	149.478	44.86	144.404	44.86	146.757	44.86	151.393	44.86	143.539	44.86	152.949	44.86	159.836	44.86	144.209	44.86	156.865	44.86	159.442	44.86	17.489	44.86	5.31669	44.86	82.2498
45.06	45.06	2.90845	45.06	28.3922	45.06	138.237	45.06	62.2177	45.06	157.346	45.06	156.724	45.06	74.3414	45.06	156.868	45.06	157.974	45.06	79.9943	45.06	146.796	45.06	149.063	45.06	143.958	45.06	146.364	45.06	150.853	45.06	143.135	45.06	152.598	45.06	159.515	45.06	143.997	45.06	156.561	45.06	159.029	45.06	17.4452	45.06	5.3005	45.06	82.0038
45.29	45.29	2.90845	45.29	28.3098	45.29	137.705	45.29	61.9703	45.29	156.767	45.29	156.238	45.29	74.1838	45.29	156.499	45.29	157.566	45.29	79.6435	45.29	146.386	45.29	148.627	45.29	143.587	45.29	145.956	45.29	150.575	45.29	142.806	45.29	152.243	45.29	159.047	45.29	143.586	45.29	155.925	45.29	158.675	45.29	17.3741	45.29	5.30589	45.29	81.838
45.45	45.45	2.90364	45.45	28.1854	45.45	137.329	45.45	61.8053	45.45	156.403	45.45	155.798	45.45	73.9371	45.45	155.877	45.45	157.169	45.45	79.4703	45.45	145.978	45.45	148.066	45.45	143.248	45.45	145.549	45.45	150.038	45.45	142.284	45.45	151.922	45.45	158.574	45.45	143.239	45.45	155.64	45.45	158.277	45.45	17.3623	45.45	5.2965	45.45	81.5816
45.6	45.6	2.86975	45.6	28.1267	45.6	137.007	45.6	61.5661	45.6	156.079	45.6	155.424	45.6	73.737	45.6	155.701	45.6	156.693	45.6	79.287	45.6	145.566	45.6	147.831	45.6	142.874	45.6	145.191	45.6	149.63	45.6	142.119	45.6	151.434	45.6	158.238	45.6	142.781	45.6	155.283	45.6	157.923	45.6	17.3162	45.6	5.32279	45.6	81.2445
45.83	45.83	2.90248	45.83	28.0423	45.83	136.596	45.83	61.3409	45.83	155.561	45.83	154.874	45.83	73.5163	45.83	155.098	45.83	156.313	45.83	79.0232	45.83	145.192	45.83	147.461	45.83	142.497	45.83	144.691	45.83	149.365	45.83	141.575	45.83	150.874	45.83	157.843	45.83	142.397	45.83	154.74	45.83	157.432	45.83	17.2022	45.83	5.31059	45.83	81.0466
46.06	46.06	2.8969	46.06	27.9434	46.06	136.259	46.06	61.1595	46.06	155.031	46.06	154.521	46.06	73.2609	46.06	154.723	46.06	155.736	46.06	78.7857	46.06	144.778	46.06	147.019	46.06	141.986	46.06	144.399	46.06	148.919	46.06	141.295	46.06	150.523	46.06	157.539	46.06	141.99	46.06	154.318	46.06	156.998	46.06	17.2022	46.06	5.32678	46.06	80.822
46.29	46.29	2.89132	46.29	27.8665	46.29	135.933	46.29	60.9836	46.29	154.625	46.29	154.136	46.29	73.0706	46.29	154.348	46.29	155.471	46.29	78.5267	46.29	144.278	46.29	146.546	46.29	141.663	46.29	143.906	46.29	148.562	46.29	140.945	46.29	149.976	46.29	157.129	46.29	141.541	46.29	153.944	46.29	156.691	46.29	17.1311	46.29	5.32138	46.29	80.6188
46.48	46.48	2.88574	46.48	27.8335	46.48	135.575	46.48	60.7967	46.48	154.171	46.48	153.682	46.48	72.8913	46.48	153.904	46.48	155.037	46.48	78.4026	46.48	144.06	46.48	146.178	46.48	141.276	46.48	143.503	46.48	148.017	46.48	140.482	46.48	149.642	46.48	156.608	46.48	141.14	46.48	153.479	46.48	156.13	46.48	17.0983	46.48	5.30519	46.48	80.3301
46.63	46.63	2.86937	46.63	27.6999	46.63	135.137	46.63	60.6453	46.63	153.774	46.63	153.263	46.63	72.5802	46.63	153.395	46.63	154.629	46.63	78.1108	46.63	143.558	46.63	145.756	46.63	140.95	46.63	143.019	46.63	147.627	46.63	140.091	46.63	149.221	46.63	156.193	46.63	140.888	46.63	153.141	46.63	155.733	46.63	17.024	46.63	5.34368	46.63	80.1429
46.83	46.83	2.86937	46.83	27.513	46.83	134.838	46.83	60.3704	46.83	153.282	46.83	152.841	46.83	72.4606	46.83	153.052	46.83	154.174	46.83	77.8841	46.83	143.096	46.83	145.23	46.83	140.406	46.83	142.748	46.83	147.145	46.83	139.557	46.83	148.769	46.83	155.735	46.83	140.476	46.83	152.629	46.83	155.352	46.83	16.9529	46.83	5.31129	46.83	79.8327
47.04	47.04	2.87496	47.04	27.3702	47.04	134.463	47.04	60.277	47.04	152.86	47.04	152.081	47.04	72.2051	47.04	152.511	47.04	153.772	47.04	77.6898	47.04	142.681	47.04	144.741	47.04	139.949	47.04	142.261	47.04	146.809	47.04	139.202	47.04	148.302	47.04	155.257	47.04	139.934	47.04	152.308	47.04	154.902	47.04	16.8872	47.04	5.31669	47.04	79.6188
47.27	47.27	2.86937	47.27	27.3152	47.27	134.013	47.27	59.9966	47.27	152.34	47.27	151.808	47.27	72.0149	47.27	152.046	47.27	153.322	47.27	77.3876	47.27	142.341	47.27	144.426	47.27	139.605	47.27	141.836	47.27	146.316	47.27	138.9	47.27	147.776	47.27	154.716	47.27	139.528	47.27	151.779	47.27	154.342	47.27	16.8544	47.27	5.30589	47.27	79.4049
47.5	47.5	2.86899	47.5	27.1907	47.5	133.599	47.5	59.8787	47.5	151.806	47.5	151.275	47.5	71.6683	47.5	151.56	47.5	152.699	47.5	77.21	47.5	141.817	47.5	144.018	47.5	139.037	47.5	141.362	47.5	145.824	47.5	138.386	47.5	147.48	47.5	154.39	47.5	139.168	47.5	151.305	47.5	153.967	47.5	16.8248	47.5	5.30519	47.5	79.0896
47.68	47.68	2.8865	47.68	27.2034	47.68	133.319	47.68	59.6087	47.68	151.467	47.68	150.828	47.68	71.4916	47.68	151.151	47.68	152.401	47.68	76.912	47.68	141.424	47.68	143.604	47.68	138.724	47.68	140.98	47.68	145.449	47.68	138.04	47.68	147.004	47.68	153.948	47.68	138.766	47.68	150.896	47.68	153.568	47.68	16.7855	47.68	5.2958	47.68	78.9502
47.83	47.83	2.86937	47.83	27.057	47.83	132.927	47.83	59.4688	47.83	150.96	47.83	150.337	47.83	71.281	47.83	150.676	47.83	151.925	47.83	76.6266	47.83	141.017	47.83	142.944	47.83	138.389	47.83	140.606	47.83	144.999	47.83	137.612	47.83	146.501	47.83	153.444	47.83	138.293	47.83	150.272	47.83	153.104	47.83	16.7067	47.83	5.2897	47.83	78.6349
48.02	48.02	2.85897	48.02	26.9872	48.02	132.538	48.02	59.2976	48.02	150.588	48.02	150.035	48.02	71.0335	48.02	150.164	48.02	151.468	48.02	76.4688	48.02	140.651	48.02	142.682	48.02	137.919	48.02	140.23	48.02	144.45	48.02	137.148	48.02	146.174	48.02	153.011	48.02	137.928	48.02	149.96	48.02	152.679	48.02	16.6674	48.02	5.2857	48.02	78.4525
48.23	48.23	2.86379	48.23	26.8976	48.23	132.025	48.23	59.095	48.23	150.099	48.23	149.529	48.23	70.8135	48.23	149.803	48.23	150.994	48.23	76.1624	48.23	140.034	48.23	142.155	48.23	137.463	48.23	139.732	48.23	144.097	48.23	136.745	48.23	145.673	48.23	152.534	48.23	137.529	48.23	149.428	48.23	152.183	48.23	16.6192	48.23	5.2897	48.23	78.1376
48.45	48.45	2.85859	48.45	26.8847	48.45	131.636	48.45	58.8939	48.45	149.632	48.45	149.041	48.45	70.5783	48.45	149.325	48.45	150.585	48.45	76.0322	48.45	139.664	48.45	141.853	48.45	137.104	48.45	139.268	48.45	143.681	48.45	136.375	48.45	145.182	48.45	152.113	48.45	137.054	48.45	149.122	48.45	151.695	48.45	16.5229	48.45	5.2958	48.45	77.8859
48.71	48.71	2.84742	48.71	26.7583	48.71	131.255	48.71	58.6299	48.71	149.183	48.71	148.522	48.71	70.3336	48.71	148.79	48.71	150.082	48.71	75.6975	48.71	139.149	48.71	141.296	48.71	136.647	48.71	138.843	48.71	143.02	48.71	135.847	48.71	144.805	48.71	151.471	48.71	136.702	48.71	148.492	48.71	151.187	48.71	16.4682	48.71	5.27961	48.71	77.6185
48.86	48.86	2.8478	48.86	26.6464	48.86	130.914	48.86	58.4233	48.86	148.656	48.86	148.119	48.86	70.1853	48.86	148.386	48.86	149.547	48.86	75.5456	48.86	138.811	48.86	140.941	48.86	136.261	48.86	138.411	48.86	142.813	48.86	135.439	48.86	144.421	48.86	151.123	48.86	136.292	48.86	148.073	48.86	150.705	48.86	16.4375	48.86	5.2911	48.86	77.4469
49.03	49.03	2.83663	49.03	26.6299	49.03	130.567	49.03	58.2583	49.03	148.114	49.03	147.659	49.03	69.9678	49.03	147.98	49.03	149.202	49.03	75.1947	49.03	138.364	49.03	140.484	49.03	135.766	49.03	137.934	49.03	142.377	49.03	135.051	49.03	143.82	49.03	150.671	49.03	135.902	49.03	147.72	49.03	150.292	49.03	16.3555	49.03	5.28031	49.03	77.1794
49.26	49.26	2.83626	49.26	26.544	49.26	130.148	49.26	58.0746	49.26	147.635	49.26	147.099	49.26	69.6214	49.26	147.483	49.26	148.701	49.26	74.9473	49.26	137.952	49.26	140.018	49.26	135.361	49.26	137.491	49.26	141.871	49.26	134.689	49.26	143.387	49.26	150.22	49.26	135.515	49.26	147.214	49.26	149.69	49.26	16.2767	49.26	5.26341	49.26	76.8109
49.47	49.47	2.84742	49.47	26.456	49.47	129.572	49.47	57.8657	49.47	147.234	49.47	146.623	49.47	69.3985	49.47	146.884	49.47	148.145	49.47	74.7152	49.47	137.522	49.47	139.571	49.47	134.871	49.47	137.109	49.47	141.267	49.47	134.268	49.47	142.872	49.47	149.668	49.47	134.957	49.47	146.669	49.47	149.33	49.47	16.2056	49.47	5.24721	49.47	76.6023
49.65	49.65	2.83067	49.65	26.3516	49.65	129.241	49.65	57.6567	49.65	146.899	49.65	146.259	49.65	69.143	49.65	146.509	49.65	147.785	49.65	74.4021	49.65	137.017	49.65	139.193	49.65	134.537	49.65	136.738	49.65	140.874	49.65	133.864	49.65	142.41	49.65	149.232	49.65	134.616	49.65	146.301	49.65	148.833	49.65	16.1727	49.65	5.26881	49.65	76.3295
49.9	49.9	2.81913	49.9	26.2437	49.9	128.838	49.9	57.5116	49.9	146.468	49.9	145.688	49.9	68.9164	49.9	146.019	49.9	147.184	49.9	74.1602	49.9	136.626	49.9	138.612	49.9	133.998	49.9	136.28	49.9	140.467	49.9	133.426	49.9	141.95	49.9	148.713	49.9	134.121	49.9	145.816	49.9	148.337	49.9	16.1268	49.9	5.26271	49.9	76.052
50.05	50.05	2.83701	50.05	26.1167	50.05	128.476	50.05	57.3035	50.05	145.947	50.05	145.286	50.05	68.7209	50.05	145.616	50.05	146.718	50.05	73.9197	50.05	136.181	50.05	138.183	50.05	133.674	50.05	135.777	50.05	139.956	50.05	132.897	50.05	141.603	50.05	148.283	50.05	133.757	50.05	145.372	50.05	147.724	50.05	16.0348	50.05	5.27021	50.05	75.8255
50.29	50.29	2.83105	50.29	26.0473	50.29	128.057	50.29	57.12	50.29	145.299	50.29	144.716	50.29	68.5378	50.29	145.078	50.29	146.408	50.29	73.6238	50.29	135.7	50.29	137.896	50.29	133.263	50.29	135.293	50.29	139.681	50.29	132.475	50.29	141.074	50.29	147.795	50.29	133.295	50.29	144.845	50.29	147.461	50.29	15.9943	50.29	5.25871	50.29	75.5427
50.47	50.47	2.82621	50.47	25.8948	50.47	127.646	50.47	56.8106	50.47	144.883	50.47	144.262	50.47	68.2894	50.47	144.516	50.47	145.853	50.47	73.3841	50.47	135.247	50.47	137.344	50.47	132.9	50.47	134.888	50.47	139.062	50.47	132.327	50.47	140.686	50.47	147.287	50.47	132.956	50.47	144.429	50.47	146.907	50.47	15.9712	50.47	5.2385	50.47	75.2578
50.65	50.65	2.821	50.65	25.8267	50.65	127.228	50.65	56.5595	50.65	144.485	50.65	143.815	50.65	68.0646	50.65	144.112	50.65	145.264	50.65	73.1941	50.65	134.808	50.65	136.952	50.65	132.326	50.65	134.487	50.65	138.539	50.65	131.757	50.65	140.243	50.65	146.876	50.65	132.481	50.65	143.898	50.65	146.508	50.65	15.8967	50.65	5.21219	50.65	75.0858
50.86	50.86	2.82584	50.86	25.7539	50.86	126.809	50.86	56.4235	50.86	143.976	50.86	143.434	50.86	67.8018	50.86	143.673	50.86	144.828	50.86	72.8831	50.86	134.304	50.86	136.426	50.86	131.903	50.86	133.9	50.86	138.235	50.86	131.404	50.86	139.743	50.86	146.327	50.86	132.066	50.86	143.485	50.86	145.866	50.86	15.8323	50.86	5.22161	50.86	74.7182
51.07	51.07	2.82584	51.07	25.7044	51.07	126.423	51.07	56.242	51.07	143.483	51.07	142.873	51.07	67.5408	51.07	143.185	51.07	144.346	51.07	72.6455	51.07	133.974	51.07	135.974	51.07	131.462	51.07	133.603	51.07	137.831	51.07	130.94	51.07	139.249	51.07	145.801	51.07	131.605	51.07	143.004	51.07	145.511	51.07	15.7721	51.07	5.23241	51.07	74.5149
51.24	51.24	2.79866	51.24	25.5683	51.24	125.935	51.24	56.0369	51.24	143.061	51.24	142.413	51.24	67.3738	51.24	142.666	51.24	143.961	51.24	72.4056	51.24	133.595	51.24	135.61	51.24	131.125	51.24	133.023	51.24	137.295	51.24	130.468	51.24	138.856	51.24	145.292	51.24	131.201	51.24	142.481	51.24	145.026	51.24	15.7325	51.24	5.20679	51.24	74.2136
51.46	51.46	2.79866	51.46	25.5408	51.46	125.565	51.46	55.8719	51.46	142.6	51.46	141.904	51.46	67.1181	51.46	142.243	51.46	143.389	51.46	72.0653	51.46	133.169	51.46	135.132	51.46	130.7	51.46	132.694	51.46	136.839	51.46	129.967	51.46	138.441	51.46	144.972	51.46	130.843	51.46	142.117	51.46	144.465	51.46	15.6941	51.46	5.19599	51.46	73.9567
51.66	51.66	2.80424	51.66	25.5958	51.66	125.174	51.66	55.6023	51.66	142.183	51.66	141.444	51.66	66.8842	51.66	141.847	51.66	142.966	51.66	71.9141	51.66	132.712	51.66	134.579	51.66	130.134	51.66	132.169	51.66	136.335	51.66	129.493	51.66	137.952	51.66	144.414	51.66	130.431	51.66	141.588	51.66	144.025	51.66	15.6394	51.66	5.19599	51.66	73.6303
51.87	51.87	2.80983	51.87	25.8817	51.87	124.783	51.87	55.4373	51.87	141.685	51.87	141.042	51.87	66.5144	51.87	141.397	51.87	142.489	51.87	71.6549	51.87	132.19	51.87	134.216	51.87	129.843	51.87	131.802	51.87	136.01	51.87	129.099	51.87	137.5	51.87	143.862	51.87	130.025	51.87	141.171	51.87	143.554	51.87	15.5573	51.87	5.19599	51.87	73.4109
52.07	52.07	2.8102	52.07	25.8852	52.07	124.338	52.07	55.186	52.07	141.211	52.07	140.515	52.07	66.4035	52.07	140.885	52.07	142.052	52.07	71.3295	52.07	131.724	52.07	133.792	52.07	129.441	52.07	131.326	52.07	135.513	52.07	128.814	52.07	137.003	52.07	143.565	52.07	129.543	52.07	140.751	52.07	143.128	52.07	15.5156	52.07	5.16427	52.07	73.137
52.25	52.25	2.80983	52.25	25.7827	52.25	123.919	52.25	55.0137	52.25	140.705	52.25	140.073	52.25	66.0466	52.25	140.315	52.25	141.621	52.25	71.0878	52.25	131.27	52.25	133.474	52.25	128.912	52.25	130.948	52.25	135.117	52.25	128.376	52.25	136.443	52.25	143.057	52.25	129.179	52.25	140.203	52.25	142.771	52.25	15.4533	52.25	5.16898	52.25	72.8812
52.42	52.42	2.81579	52.42	25.7092	52.42	123.555	52.42	54.8449	52.42	140.225	52.42	139.621	52.42	65.8812	52.42	139.985	52.42	141.03	52.42	70.7894	52.42	130.889	52.42	132.924	52.42	128.531	52.42	130.52	52.42	134.652	52.42	128.005	52.42	136.068	52.42	142.539	52.42	128.665	52.42	139.751	52.42	142.165	52.42	15.4115	52.42	5.15886	52.42	72.6554
52.66	52.66	2.81058	52.66	25.5916	52.66	123.104	52.66	54.6101	52.66	139.919	52.66	139.082	52.66	65.5581	52.66	139.431	52.66	140.731	52.66	70.4747	52.66	130.438	52.66	132.452	52.66	128.16	52.66	130.097	52.66	134.24	52.66	127.494	52.66	135.543	52.66	142.037	52.66	128.264	52.66	139.246	52.66	141.733	52.66	15.3698	52.66	5.15955	52.66	72.392
52.87	52.87	2.79233	52.87	25.4736	52.87	122.767	52.87	54.3556	52.87	139.314	52.87	138.581	52.87	65.3003	52.87	139.025	52.87	140.238	52.87	70.2267	52.87	130.065	52.87	132.045	52.87	127.737	52.87	129.625	52.87	133.79	52.87	127.07	52.87	135.174	52.87	141.583	52.87	127.871	52.87	138.873	52.87	141.187	52.87	15.3343	52.87	5.13521	52.87	72.022
53.03	53.03	2.7927	53.03	25.3065	53.03	122.224	53.03	54.1868	53.03	138.834	53.03	138.171	53.03	65.0751	53.03	138.497	53.03	139.712	53.03	70.02	53.03	129.54	53.03	131.61	53.03	127.22	53.03	129.233	53.03	133.215	53.03	126.597	53.03	134.777	53.03	141.155	53.03	127.498	53.03	138.501	53.03	140.724	53.03	15.2378	53.03	5.13589	53.03	71.8549
53.24	53.24	2.79866	53.24	25.2329	53.24	121.876	53.24	54.0069	53.24	138.403	53.24	137.782	53.24	64.8172	53.24	138.039	53.24	139.28	53.24	69.7917	53.24	129.105	53.24	131.128	53.24	126.925	53.24	128.853	53.24	132.855	53.24	126.268	53.24	134.306	53.24	140.643	53.24	127.151	53.24	137.856	53.24	140.198	53.24	15.1851	53.24	5.13117	53.24	71.5434
53.44	53.44	2.77036	53.44	25.0646	53.44	121.447	53.44	53.7907	53.44	137.93	53.44	137.084	53.44	64.5367	53.44	137.501	53.44	138.743	53.44	69.5124	53.44	128.684	53.44	130.664	53.44	126.381	53.44	128.406	53.44	132.328	53.44	125.837	53.44	133.805	53.44	140.224	53.44	126.571	53.44	137.432	53.44	139.888	53.44	15.1283	53.44	5.14129	53.44	71.2878
53.65	53.65	2.78675	53.65	24.9019	53.65	121.045	53.65	53.5856	53.65	137.419	53.65	136.67	53.65	64.316	53.65	136.931	53.65	138.237	53.65	69.3142	53.65	128.247	53.65	130.336	53.65	126.014	53.65	127.954	53.65	131.838	53.65	125.281	53.65	133.314	53.65	139.816	53.65	126.137	53.65	137.039	53.65	139.34	53.65	15.0661	53.65	5.13521	53.65	71.0858
53.88	53.88	2.77558	53.88	24.7699	53.88	120.725	53.88	53.3766	53.88	136.959	53.88	136.29	53.88	64.0822	53.88	136.545	53.88	137.792	53.88	68.9795	53.88	127.795	53.88	129.757	53.88	125.626	53.88	127.423	53.88	131.424	53.88	125.006	53.88	132.889	53.88	139.227	53.88	125.763	53.88	136.585	53.88	138.848	53.88	15.0333	53.88	5.10821	53.88	70.8718
54.08	54.08	2.77594	54.08	24.6523	54.08	120.366	54.08	53.2077	54.08	136.495	54.08	135.885	54.08	63.8296	54.08	136.119	54.08	137.424	54.08	68.7997	54.08	127.514	54.08	129.207	54.08	125.196	54.08	127.127	54.08	131.063	54.08	124.661	54.08	132.461	54.08	138.725	54.08	125.308	54.08	136.101	54.08	138.374	54.08	14.9641	54.08	5.10889	54.08	70.6404
54.22	54.22	2.77109	54.22	24.5708	54.22	119.909	54.22	53.0842	54.22	136.017	54.22	135.311	54.22	63.6943	54.22	135.657	54.22	136.809	54.22	68.5046	54.22	126.909	54.22	129.009	54.22	124.691	54.22	126.572	54.22	130.615	54.22	124.231	54.22	132.071	54.22	138.368	54.22	125.043	54.22	135.714	54.22	137.934	54.22	14.9243	54.22	5.11025	54.22	70.3327
54.41	54.41	2.78749	54.41	24.4356	54.41	119.605	54.41	52.7911	54.41	135.657	54.41	134.886	54.41	63.3866	54.41	135.205	54.41	136.516	54.41	68.3929	54.41	126.483	54.41	128.54	54.41	124.416	54.41	126.142	54.41	130.026	54.41	123.751	54.41	131.522	54.41	137.786	54.41	124.549	54.41	135.06	54.41	137.445	54.41	14.8676	54.41	5.08256	54.41	70.0719
54.61	54.61	2.78712	54.61	24.3114	54.61	119.154	54.61	52.5861	54.61	135.119	54.61	134.585	54.61	63.1824	54.61	134.839	54.61	135.873	54.61	68.0113	54.61	126.003	54.61	128.091	54.61	123.856	54.61	125.822	54.61	129.562	54.61	123.33	54.61	131.058	54.61	137.342	54.61	124.115	54.61	134.721	54.61	136.945	54.61	14.8109	54.61	5.09269	54.61	69.8272
54.85	54.85	2.77073	54.85	24.2816	54.85	118.665	54.85	52.4225	54.85	134.726	54.85	133.966	54.85	62.9188	54.85	134.257	54.85	135.451	54.85	67.7503	54.85	125.648	54.85	127.582	54.85	123.527	54.85	125.245	54.85	129.259	54.85	122.899	54.85	130.687	54.85	136.903	54.85	123.568	54.85	134.205	54.85	136.619	54.85	14.7745	54.85	5.07716	54.85	69.51
55.05	55.05	2.76514	55.05	24.1222	55.05	118.453	55.05	52.2355	55.05	134.135	55.05	133.43	55.05	62.7611	55.05	133.845	55.05	135.06	55.05	67.5072	55.05	125.153	55.05	127.177	55.05	123.043	55.05	124.736	55.05	128.798	55.05	122.516	55.05	130.214	55.05	136.398	55.05	123.264	55.05	133.772	55.05	136.026	55.05	14.7417	55.05	5.06636	55.05	69.3655
55.21	55.21	2.76514	55.21	24.0012	55.21	117.85	55.21	52.0154	55.21	133.789	55.21	133.013	55.21	62.4891	55.21	133.411	55.21	134.583	55.21	67.329	55.21	124.802	55.21	126.699	55.21	122.644	55.21	124.348	55.21	128.388	55.21	122.16	55.21	129.773	55.21	135.814	55.21	122.814	55.21	133.376	55.21	135.608	55.21	14.6814	55.21	5.06096	55.21	69.0391
55.41	55.41	2.77036	55.41	23.9156	55.41	117.508	55.41	51.7995	55.41	133.284	55.41	132.562	55.41	62.2796	55.41	132.884	55.41	134.115	55.41	67.0123	55.41	124.418	55.41	126.324	55.41	122.283	55.41	123.992	55.41	127.846	55.41	121.686	55.41	129.246	55.41	135.559	55.41	122.305	55.41	132.877	55.41	135.124	55.41	14.6631	55.41	5.05488	55.41	68.7197
55.61	55.61	2.76477	55.61	23.8276	55.61	117.052	55.61	51.5575	55.61	132.823	55.61	132.096	55.61	62.0348	55.61	132.445	55.61	133.612	55.61	66.8395	55.61	123.929	55.61	125.882	55.61	121.783	55.61	123.478	55.61	127.489	55.61	121.238	55.61	128.847	55.61	135.023	55.61	122.007	55.61	132.343	55.61	134.647	55.61	14.6467	55.61	5.04408	55.61	68.4842
55.83	55.83	2.76514	55.83	23.7153	55.83	116.654	55.83	51.4323	55.83	132.359	55.83	131.664	55.83	61.8092	55.83	132.077	55.83	133.121	55.83	66.5567	55.83	123.61	55.83	125.241	55.83	121.438	55.83	123.117	55.83	126.981	55.83	121.001	55.83	128.423	55.83	134.483	55.83	121.562	55.83	131.986	55.83	134.088	55.83	14.6595	55.83	5.03935	55.83	68.2097
56.03	56.03	2.75919	56.03	23.6022	56.03	116.318	56.03	51.2164	56.03	131.838	56.03	131.031	56.03	61.5671	56.03	131.61	56.03	132.67	56.03	66.3535	56.03	123.094	56.03	124.925	56.03	120.981	56.03	122.709	56.03	126.476	56.03	120.521	56.03	127.907	56.03	134.092	56.03	121.139	56.03	131.418	56.03	133.679	56.03	14.6302	56.03	5.01708	56.03	67.9653
56.23	56.23	2.74243	56.23	23.4757	56.23	115.873	56.23	51.0734	56.23	131.394	56.23	130.635	56.23	61.2952	56.23	131.139	56.23	132.283	56.23	66.0349	56.23	122.658	56.23	124.609	56.23	120.588	56.23	122.247	56.23	126.046	56.23	120.036	56.23	127.529	56.23	133.655	56.23	120.706	56.23	130.91	56.23	133.176	56.23	14.5755	56.23	5.03868	56.23	67.687
56.42	56.42	2.75955	56.42	23.4294	56.42	115.459	56.42	50.8711	56.42	130.875	56.42	130.17	56.42	61.1728	56.42	130.61	56.42	131.813	56.42	65.8601	56.42	122.275	56.42	124.137	56.42	120.248	56.42	121.839	56.42	125.648	56.42	119.723	56.42	126.962	56.42	133.215	56.42	120.299	56.42	130.639	56.42	132.791	56.42	14.5063	56.42	5.01235	56.42	67.3696
56.62	56.62	2.73162	56.62	23.3359	56.62	115.03	56.62	50.6456	56.62	130.528	56.62	129.769	56.62	60.8355	56.62	130.101	56.62	131.337	56.62	65.59	56.62	121.807	56.62	123.616	56.62	119.737	56.62	121.478	56.62	125.186	56.62	119.319	56.62	126.616	56.62	132.705	56.62	119.946	56.62	130.163	56.62	132.336	56.62	14.4461	56.62	5.01235	56.62	67.1181
56.81	56.81	2.7428	56.81	23.1764	56.81	114.671	56.81	50.442	56.81	130.171	56.81	129.287	56.81	60.6125	56.81	129.694	56.81	130.876	56.81	65.3092	56.81	121.35	56.81	123.184	56.81	119.29	56.81	120.937	56.81	124.814	56.81	118.882	56.81	126.127	56.81	132.3	56.81	119.594	56.81	129.644	56.81	131.965	56.81	14.3913	56.81	5.01775	56.81	66.9255
57.04	57.04	2.7428	57.04	23.1049	57.04	114.177	57.04	50.277	57.04	129.619	57.04	128.768	57.04	60.4439	57.04	129.346	57.04	130.415	57.04	65.0446	57.04	120.993	57.04	122.774	57.04	118.94	57.04	120.55	57.04	124.425	57.04	118.321	57.04	125.75	57.04	131.748	57.04	119.117	57.04	129.104	57.04	131.499	57.04	14.3475	57.04	4.99614	57.04	66.7007
57.22	57.22	2.75324	57.22	23.0109	57.22	113.826	57.22	50.0272	57.22	129.178	57.22	128.391	57.22	60.1668	57.22	128.803	57.22	129.91	57.22	64.8384	57.22	120.456	57.22	122.41	57.22	118.413	57.22	120.157	57.22	123.957	57.22	117.843	57.22	125.318	57.22	131.282	57.22	118.701	57.22	128.749	57.22	130.978	57.22	14.2945	57.22	4.97862	57.22	66.3888
57.42	57.42	2.74765	57.42	22.8789	57.42	113.532	57.42	49.8787	57.42	128.734	57.42	127.834	57.42	59.9058	57.42	128.283	57.42	129.47	57.42	64.5792	57.42	120.137	57.42	121.947	57.42	118.085	57.42	119.611	57.42	123.4	57.42	117.546	57.42	124.739	57.42	130.845	57.42	118.37	57.42	128.295	57.42	130.485	57.42	14.196	57.42	4.96242	57.42	66.1213
57.62	57.62	2.73685	57.62	22.838	57.62	113.042	57.62	49.6928	57.62	128.215	57.62	127.445	57.62	59.7505	57.62	127.92	57.62	129.106	57.62	64.334	57.62	119.621	57.62	121.548	57.62	117.707	57.62	119.276	57.62	123.013	57.62	117.174	57.62	124.341	57.62	130.416	57.62	117.8	57.62	127.868	57.62	130.01	57.62	14.1541	57.62	4.97388	57.62	65.9214
57.81	57.81	2.7309	57.81	22.7085	57.81	112.728	57.81	49.4937	57.81	127.754	57.81	127.042	57.81	59.5251	57.81	127.453	57.81	128.692	57.81	64.1311	57.81	119.233	57.81	121.011	57.81	117.245	57.81	118.921	57.81	122.592	57.81	116.695	57.81	124.027	57.81	129.857	57.81	117.362	57.81	127.413	57.81	129.512	57.81	14.1303	57.81	4.94622	57.81	65.7682
58.03	58.03	2.73721	58.03	22.6431	58.03	112.253	58.03	49.3748	58.03	127.295	58.03	126.546	58.03	59.307	58.03	127.058	58.03	128.144	58.03	63.9429	58.03	118.828	58.03	120.607	58.03	116.904	58.03	118.443	58.03	122.168	58.03	116.327	58.03	123.571	58.03	129.533	58.03	117.095	58.03	127.008	58.03	129.064	58.03	14.0683	58.03	4.95293	58.03	65.4593
58.22	58.22	2.73054	58.22	22.5406	58.22	111.915	58.22	49.0857	58.22	126.876	58.22	126.046	58.22	59.0442	58.22	126.51	58.22	127.664	58.22	63.6799	58.22	118.388	58.22	120.18	58.22	116.368	58.22	117.983	58.22	121.7	58.22	115.822	58.22	123.039	58.22	128.993	58.22	116.609	58.22	126.488	58.22	128.568	58.22	13.9916	58.22	4.92397	58.22	65.1925
58.41	58.41	2.73648	58.41	22.4392	58.41	111.555	58.41	48.8887	58.41	126.449	58.41	125.624	58.41	58.7475	58.41	126.131	58.41	127.231	58.41	63.4292	58.41	117.93	58.41	119.802	58.41	116.044	58.41	117.6	58.41	121.301	58.41	115.444	58.41	122.667	58.41	128.479	58.41	116.202	58.41	126.152	58.41	128.109	58.41	13.895	58.41	4.91382	58.41	64.8374
58.6	58.6	2.72568	58.6	22.3157	58.6	111.13	58.6	48.7466	58.6	125.979	58.6	125.181	58.6	58.6465	58.6	125.73	58.6	126.877	58.6	63.1676	58.6	117.595	58.6	119.218	58.6	115.651	58.6	117.192	58.6	120.861	58.6	115.098	58.6	122.168	58.6	128.028	58.6	115.849	58.6	125.634	58.6	127.697	58.6	13.8859	58.6	4.93607	58.6	64.5731
58.79	58.79	2.70856	58.79	22.1753	58.79	110.735	58.79	48.5202	58.79	125.469	58.79	124.688	58.79	58.4049	58.79	125.135	58.79	126.188	58.79	62.9648	58.79	117.159	58.79	118.881	58.79	115.156	58.79	116.778	58.79	120.499	58.79	114.598	58.79	121.711	58.79	127.532	58.79	115.362	58.79	125.179	58.79	127.193	58.79	13.8348	58.79	4.90842	58.79	64.3399
59.01	59.01	2.73017	59.01	22.0925	59.01	110.276	59.01	48.3753	59.01	125.008	59.01	124.312	59.01	58.1284	59.01	124.775	59.01	125.8	59.01	62.7268	59.01	116.745	59.01	118.55	59.01	114.717	59.01	116.376	59.01	119.942	59.01	114.298	59.01	121.36	59.01	127.188	59.01	114.958	59.01	124.766	59.01	126.763	59.01	13.7654	59.01	4.92871	59.01	64.1249
59.2	59.2	2.72495	59.2	22.035	59.2	110.058	59.2	48.1508	59.2	124.608	59.2	123.895	59.2	57.9349	59.2	124.309	59.2	125.356	59.2	62.4922	59.2	116.293	59.2	118.082	59.2	114.333	59.2	115.93	59.2	119.638	59.2	113.99	59.2	120.999	59.2	126.721	59.2	114.561	59.2	124.296	59.2	126.314	59.2	13.6797	59.2	4.91857	59.2	63.8821
59.39	59.39	2.7309	59.39	21.9114	59.39	109.437	59.39	47.9152	59.39	124.181	59.39	123.409	59.39	57.6925	59.39	123.86	59.39	124.87	59.39	62.1874	59.39	115.93	59.39	117.556	59.39	113.993	59.39	115.521	59.39	119.176	59.39	113.498	59.39	120.393	59.39	126.302	59.39	114.153	59.39	123.821	59.39	125.934	59.39	13.6159	59.39	4.89762	59.39	63.5963
59.58	59.58	2.71415	59.58	21.8565	59.58	109.198	59.58	47.7722	59.58	123.812	59.58	122.89	59.58	57.5185	59.58	123.389	59.58	124.436	59.58	61.9552	59.58	115.468	59.58	117.119	59.58	113.563	59.58	115.044	59.58	118.814	59.58	113.029	59.58	120.053	59.58	125.818	59.58	113.703	59.58	123.458	59.58	125.542	59.58	13.5502	59.58	4.88142	59.58	63.3823
59.77	59.77	2.73126	59.77	21.6999	59.77	108.756	59.77	47.6575	59.77	123.266	59.77	122.499	59.77	57.2977	59.77	122.982	59.77	124.018	59.77	61.8014	59.77	115.004	59.77	116.798	59.77	113.082	59.77	114.783	59.77	118.342	59.77	112.796	59.77	119.591	59.77	125.414	59.77	113.361	59.77	122.907	59.77	124.961	59.77	13.5246	59.77	4.87127	59.77	63.1232
60.01	60.01	2.73648	60.01	21.6366	60.01	108.388	60.01	47.4202	60.01	122.87	60.01	122.092	60.01	57.0399	60.01	122.537	60.01	123.504	60.01	61.4909	60.01	114.697	60.01	116.367	60.01	112.777	60.01	114.312	60.01	117.917	60.01	112.275	60.01	119.16	60.01	124.882	60.01	112.961	60.01	122.533	60.01	124.473	60.01	13.5009	60.01	4.88682	60.01	62.9329
60.17	60.17	2.71379	60.17	21.5843	60.17	107.972	60.17	47.2104	60.17	122.426	60.17	121.578	60.17	56.7985	60.17	122.12	60.17	123.159	60.17	61.229	60.17	114.182	60.17	115.879	60.17	112.191	60.17	113.867	60.17	117.529	60.17	111.931	60.17	118.736	60.17	124.361	60.17	112.61	60.17	122.068	60.17	124.107	60.17	13.3788	60.17	4.87537	60.17	62.609
60.36	60.36	2.72009	60.36	21.4855	60.36	107.604	60.36	47.0139	60.36	121.982	60.36	121.156	60.36	56.6178	60.36	121.595	60.36	122.79	60.36	61.0724	60.36	113.84	60.36	115.431	60.36	111.801	60.36	113.388	60.36	117.024	60.36	111.497	60.36	118.305	60.36	124.041	60.36	112.201	60.36	121.705	60.36	123.632	60.36	13.3495	60.36	4.83886	60.36	62.3902
60.6	60.6	2.70226	60.6	21.4275	60.6	107.241	60.6	46.8248	60.6	121.522	60.6	120.69	60.6	56.3452	60.6	121.236	60.6	122.254	60.6	60.816	60.6	113.412	60.6	115.001	60.6	111.482	60.6	113.025	60.6	116.537	60.6	111.146	60.6	117.812	60.6	123.482	60.6	111.712	60.6	121.159	60.6	123.218	60.6	13.284	60.6	4.85313	60.6	62.0498
60.79	60.79	2.7082	60.79	21.3149	60.79	106.81	60.79	46.6165	60.79	121.203	60.79	120.283	60.79	56.0754	60.79	120.733	60.79	121.788	60.79	60.5704	60.79	113.092	60.79	114.595	60.79	111.099	60.79	112.674	60.79	116.233	60.79	110.702	60.79	117.461	60.79	123.025	60.79	111.358	60.79	120.801	60.79	122.588	60.79	13.231	60.79	4.82138	60.79	61.903
61.01	61.01	2.70226	61.01	21.2352	61.01	106.437	61.01	46.4619	61.01	120.689	61.01	119.652	61.01	55.9266	61.01	120.283	61.01	121.386	61.01	60.3356	61.01	112.534	61.01	114.281	61.01	110.729	61.01	112.129	61.01	115.845	61.01	110.343	61.01	117.126	61.01	122.599	61.01	110.959	61.01	120.315	61.01	122.265	61.01	13.191	61.01	4.84234	61.01	61.7396
61.2	61.2	2.69596	61.2	21.1856	61.2	106.061	61.2	46.2407	61.2	120.159	61.2	119.423	61.2	55.7106	61.2	119.93	61.2	120.84	61.2	60.1362	61.2	112.164	61.2	113.846	61.2	110.204	61.2	111.765	61.2	115.321	61.2	110.039	61.2	116.607	61.2	122.177	61.2	110.436	61.2	119.909	61.2	121.894	61.2	13.1218	61.2	4.82486	61.2	61.4399
61.37	61.37	2.68444	61.37	21.0015	61.37	105.683	61.37	46.0257	61.37	119.824	61.37	118.856	61.37	55.5239	61.37	119.401	61.37	120.491	61.37	59.8476	61.37	111.756	61.37	113.494	61.37	109.856	61.37	111.385	61.37	114.902	61.37	109.442	61.37	116.198	61.37	121.767	61.37	110.07	61.37	119.525	61.37	121.434	61.37	13.0654	61.37	4.82422	61.37	61.2233
61.59	61.59	2.70748	61.59	20.9411	61.59	105.266	61.59	45.8895	61.59	119.401	61.59	118.524	61.59	55.2505	61.59	119.047	61.59	120.163	61.59	59.68	61.59	111.366	61.59	113.035	61.59	109.546	61.59	110.948	61.59	114.434	61.59	109.121	61.59	115.857	61.59	121.337	61.59	109.768	61.59	119.092	61.59	120.884	61.59	13.0032	61.59	4.81471	61.59	60.9507
61.78	61.78	2.71307	61.78	20.8422	61.78	104.886	61.78	45.7025	61.78	118.968	61.78	118.069	61.78	55.0929	61.78	118.619	61.78	119.608	61.78	59.3994	61.78	110.877	61.78	112.588	61.78	109.062	61.78	110.534	61.78	114.14	61.78	108.857	61.78	115.295	61.78	120.953	61.78	109.357	61.78	118.584	61.78	120.556	61.78	12.9704	61.78	4.76613	61.78	60.7636
61.99	61.99	2.70748	61.99	20.7213	61.99	104.674	61.99	45.5266	61.99	118.524	61.99	117.625	61.99	54.8374	61.99	118.244	61.99	119.184	61.99	59.2806	61.99	110.574	61.99	112.099	61.99	108.745	61.99	110.211	61.99	113.632	61.99	108.324	61.99	114.902	61.99	120.49	61.99	108.983	61.99	118.242	61.99	120.112	61.99	12.9048	61.99	4.79312	61.99	60.5604
62.15	62.15	2.70226	62.15	20.6526	62.15	104.243	62.15	45.3622	62.15	118.128	62.15	117.223	62.15	54.649	62.15	117.778	62.15	118.708	62.15	58.9916	62.15	110.099	62.15	111.788	62.15	108.285	62.15	109.801	62.15	113.185	62.15	107.864	62.15	114.55	62.15	119.996	62.15	108.526	62.15	117.83	62.15	119.683	62.15	12.8244	62.15	4.77756	62.15	60.2368
62.39	62.39	2.70262	62.39	20.5235	62.39	103.822	62.39	45.1592	62.39	117.662	62.39	116.698	62.39	54.3789	62.39	117.231	62.39	118.406	62.39	58.7619	62.39	109.588	62.39	111.451	62.39	107.939	62.39	109.407	62.39	112.801	62.39	107.517	62.39	114.188	62.39	119.634	62.39	108.128	62.39	117.365	62.39	119.207	62.39	12.8042	62.39	4.75659	62.39	60.0469
62.58	62.58	2.70226	62.58	20.4548	62.58	103.445	62.58	44.9993	62.58	117.138	62.58	116.356	62.58	54.176	62.58	116.857	62.58	117.835	62.58	58.5598	62.58	109.323	62.58	110.989	62.58	107.451	62.58	108.915	62.58	112.388	62.58	107.196	62.58	113.637	62.58	119.097	62.58	107.783	62.58	116.97	62.58	118.704	62.58	12.7259	62.58	4.75056	62.58	59.7073
62.79	62.79	2.69181	62.79	20.3448	62.79	103.075	62.79	44.7747	62.79	116.801	62.79	115.916	62.79	54.0218	62.79	116.428	62.79	117.458	62.79	58.2568	62.79	108.937	62.79	110.493	62.79	107.124	62.79	108.557	62.79	111.992	62.79	106.691	62.79	113.268	62.79	118.735	62.79	107.335	62.79	116.611	62.79	118.386	62.79	12.6417	62.79	4.76262	62.79	59.552
62.99	62.99	2.70298	62.99	20.2678	62.99	102.75	62.99	44.5657	62.99	116.373	62.99	115.424	62.99	53.7553	62.99	116.01	62.99	117.008	62.99	58.111	62.99	108.459	62.99	110.13	62.99	106.753	62.99	108.128	62.99	111.62	62.99	106.453	62.99	112.785	62.99	118.261	62.99	107.07	62.99	116.034	62.99	117.847	62.99	12.6034	62.99	4.75183	62.99	59.338
63.18	63.18	2.70333	63.18	20.21	63.18	102.388	63.18	44.4231	63.18	116.009	63.18	115.006	63.18	53.5666	63.18	115.661	63.18	116.605	63.18	57.8919	63.18	108.127	63.18	109.781	63.18	106.336	63.18	107.882	63.18	111.141	63.18	106.009	63.18	112.513	63.18	117.856	63.18	106.661	63.18	115.744	63.18	117.523	63.18	12.5394	63.18	4.73625	63.18	59.0944
63.36	63.36	2.67505	63.36	20.1084	63.36	101.946	63.36	44.3128	63.36	115.517	63.36	114.509	63.36	53.2224	63.36	115.191	63.36	116.219	63.36	57.6035	63.36	107.682	63.36	109.383	63.36	106.042	63.36	107.364	63.36	110.764	63.36	105.656	63.36	112.03	63.36	117.457	63.36	106.235	63.36	115.221	63.36	117.016	63.36	12.5268	63.36	4.71403	63.36	58.9154
63.57	63.57	2.68099	63.57	19.9791	63.57	101.584	63.57	44.0821	63.57	115.202	63.57	114.182	63.57	53.0608	63.57	114.842	63.57	115.748	63.57	57.4383	63.57	107.367	63.57	108.94	63.57	105.572	63.57	107.07	63.57	110.443	63.57	105.287	63.57	111.657	63.57	116.92	63.57	105.832	63.57	114.868	63.57	116.639	63.57	12.4847	63.57	4.71465	63.57	58.661
63.79	63.79	2.68658	63.79	19.8912	63.79	101.204	63.79	43.9171	63.79	114.634	63.79	113.732	63.79	52.8868	63.79	114.355	63.79	115.239	63.79	57.2817	63.79	106.888	63.79	108.535	63.79	105.163	63.79	106.609	63.79	109.96	63.79	104.942	63.79	111.254	63.79	116.589	63.79	105.501	63.79	114.435	63.79	116.253	63.79	12.4354	63.79	4.70385	63.79	58.4684
64	64	2.70298	64	19.8335	64	100.821	64	43.7243	64	114.207	64	113.358	64	52.6296	64	113.857	64	114.732	64	56.961	64	106.523	64	108.21	64	104.858	64	106.202	64	109.547	64	104.394	64	110.782	64	116.132	64	105.091	64	113.987	64	115.735	64	12.3572	64	4.68703	64	58.1878
64.17	64.17	2.69775	64.17	19.7427	64.17	100.547	64.17	43.5375	64.17	113.843	64.17	112.886	64.17	52.5387	64.17	113.487	64.17	114.445	64.17	56.7688	64.17	106.154	64.17	107.809	64.17	104.414	64.17	105.787	64.17	109.105	64.17	104.096	64.17	110.419	64.17	115.679	64.17	104.753	64.17	113.537	64.17	115.374	64.17	12.2876	64.17	4.68765	64.17	57.9655
64.36	64.36	2.70369	64.36	19.6629	64.36	100.228	64.36	43.3508	64.36	113.43	64.36	112.516	64.36	52.252	64.36	113.095	64.36	113.92	64.36	56.5711	64.36	105.759	64.36	107.423	64.36	104.078	64.36	105.413	64.36	108.72	64.36	103.705	64.36	110.014	64.36	115.263	64.36	104.257	64.36	113.167	64.36	114.955	64.36	12.2729	64.36	4.68287	64.36	57.7324
64.54	64.54	2.68622	64.54	19.5642	64.54	99.7564	64.54	43.1523	64.54	113.016	64.54	112.063	64.54	52.0967	64.54	112.728	64.54	113.631	64.54	56.2969	64.54	105.295	64.54	107.116	64.54	103.722	64.54	105.062	64.54	108.298	64.54	103.236	64.54	109.501	64.54	114.848	64.54	104.013	64.54	112.8	64.54	114.454	64.54	12.2203	64.54	4.67083	64.54	57.5352
64.8	64.8	2.68693	64.8	19.4814	64.8	99.3265	64.8	43.0317	64.8	112.64	64.8	111.595	64.8	51.795	64.8	112.184	64.8	113.274	64.8	56.1228	64.8	104.987	64.8	106.624	64.8	103.33	64.8	104.612	64.8	108.059	64.8	102.902	64.8	109.18	64.8	114.379	64.8	103.639	64.8	112.413	64.8	114.04	64.8	12.1469	64.8	4.68827	64.8	57.3311
64.96	64.96	2.69811	64.96	19.3934	64.96	99.0439	64.96	42.8336	64.96	112.131	64.96	111.263	64.96	51.5938	64.96	111.777	64.96	112.697	64.96	55.9014	64.96	104.493	64.96	106.213	64.96	102.888	64.96	104.262	64.96	107.45	64.96	102.454	64.96	108.808	64.96	113.943	64.96	103.178	64.96	111.996	64.96	113.77	64.96	12.0922	64.96	4.63966	64.96	57.1277
65.14	65.14	2.69216	65.14	19.3029	65.14	98.6016	65.14	42.6574	65.14	111.758	65.14	110.783	65.14	51.4183	65.14	111.468	65.14	112.29	65.14	55.651	65.14	104.266	65.14	105.821	65.14	102.509	65.14	103.898	65.14	107.111	65.14	102.182	65.14	108.411	65.14	113.528	65.14	102.877	65.14	111.532	65.14	113.22	65.14	12.0468	65.14	4.63905	65.14	56.9543
65.35	65.35	2.69181	65.35	19.2069	65.35	98.3223	65.35	42.4593	65.35	111.294	65.35	110.335	65.35	51.2592	65.35	111.003	65.35	111.947	65.35	55.4546	65.35	103.768	65.35	105.396	65.35	102.167	65.35	103.524	65.35	106.692	65.35	101.786	65.35	107.95	65.35	113.071	65.35	102.446	65.35	111.09	65.35	112.85	65.35	12.0288	65.35	4.61683	65.35	56.7006
65.59	65.59	2.70892	65.59	19.094	65.59	97.9877	65.59	42.3054	65.59	110.908	65.59	109.916	65.59	50.9778	65.59	110.708	65.59	111.432	65.59	55.1974	65.59	103.447	65.59	105.074	65.59	101.782	65.59	103.113	65.59	106.26	65.59	101.406	65.59	107.63	65.59	112.702	65.59	101.999	65.59	110.73	65.59	112.346	65.59	11.9647	65.59	4.62284	65.59	56.4406
65.76	65.76	2.68099	65.76	18.9785	65.76	97.5585	65.76	42.1679	65.76	110.605	65.76	109.509	65.76	50.8201	65.76	110.252	65.76	111.03	65.76	55.03	65.76	102.974	65.76	104.611	65.76	101.448	65.76	102.752	65.76	105.935	65.76	100.953	65.76	107.157	65.76	112.334	65.76	101.636	65.76	110.324	65.76	111.96	65.76	11.91	65.76	4.61204	65.76	56.2373
65.98	65.98	2.68064	65.98	18.9045	65.98	97.1924	65.98	41.9533	65.98	110.179	65.98	109.104	65.98	50.6502	65.98	109.847	65.98	110.687	65.98	54.7797	65.98	102.678	65.98	104.15	65.98	100.982	65.98	102.293	65.98	105.501	65.98	100.643	65.98	106.776	65.98	111.83	65.98	101.314	65.98	109.994	65.98	111.554	65.98	11.8427	65.98	4.62763	65.98	56.0212
66.15	66.15	2.70369	66.15	18.8271	66.15	96.9248	66.15	41.7719	66.15	109.731	66.15	108.715	66.15	50.4732	66.15	109.437	66.15	110.303	66.15	54.6701	66.15	102.333	66.15	103.93	66.15	100.691	66.15	101.981	66.15	105.162	66.15	100.373	66.15	106.363	66.15	111.46	66.15	100.95	66.15	109.483	66.15	111.181	66.15	11.8076	66.15	4.60725	66.15	55.7846
66.36	66.36	2.70333	66.36	18.7091	66.36	96.5317	66.36	41.6453	66.36	109.343	66.36	108.289	66.36	50.2163	66.36	109.037	66.36	109.886	66.36	54.3928	66.36	101.889	66.36	103.585	66.36	100.21	66.36	101.691	66.36	104.702	66.36	99.8693	66.36	105.95	66.36	111.093	66.36	100.633	66.36	109.153	66.36	110.769	66.36	11.7403	66.36	4.61204	66.36	55.606
66.57	66.57	2.68658	66.57	18.6541	66.57	96.1677	66.57	41.4858	66.57	108.926	66.57	107.93	66.57	50.0423	66.57	108.56	66.57	109.479	66.57	54.1984	66.57	101.639	66.57	103.191	66.57	99.9189	66.57	101.251	66.57	104.355	66.57	99.5243	66.57	105.584	66.57	110.667	66.57	100.216	66.57	108.784	66.57	110.367	66.57	11.6965	66.57	4.57424	66.57	55.3759
66.75	66.75	2.69811	66.75	18.5411	66.75	95.8055	66.75	41.2492	66.75	108.545	66.75	107.521	66.75	49.8858	66.75	108.221	66.75	109.117	66.75	53.9734	66.75	101.152	66.75	102.736	66.75	99.5768	66.75	100.808	66.75	104.012	66.75	99.3272	66.75	105.151	66.75	110.282	66.75	99.9039	66.75	108.376	66.75	109.974	66.75	11.6214	66.75	4.58565	66.75	55.1639
66.95	66.95	2.68693	66.95	18.4697	66.95	95.5393	66.95	41.0842	66.95	108.166	66.95	107.002	66.95	49.554	66.95	107.825	66.95	108.545	66.95	53.8114	66.95	100.801	66.95	102.352	66.95	99.1245	66.95	100.495	66.95	103.624	66.95	98.8474	66.95	104.843	66.95	109.956	66.95	99.4268	66.95	107.986	66.95	109.466	66.95	11.5941	66.95	4.59105	66.95	54.9605
67.16	67.16	2.69288	67.16	18.3731	67.16	95.1118	67.16	40.9246	67.16	107.834	67.16	106.668	67.16	49.4463	67.16	107.421	67.16	108.141	67.16	53.6403	67.16	100.431	67.16	101.929	67.16	98.7338	67.16	100.121	67.16	103.244	67.16	98.4615	67.16	104.49	67.16	109.528	67.16	99.1256	67.16	107.503	67.16	109.056	67.16	11.5409	67.16	4.54304	67.16	54.7217
67.34	67.34	2.68693	67.34	18.2662	67.34	94.7459	67.34	40.8036	67.34	107.262	67.34	106.247	67.34	49.233	67.34	106.93	67.34	107.793	67.34	53.4063	67.34	100.078	67.34	101.558	67.34	98.473	67.34	99.7153	67.34	102.763	67.34	98.0602	67.34	104.041	67.34	109.009	67.34	98.798	67.34	107.083	67.34	108.671	67.34	11.5229	67.34	4.54784	67.34	54.5753
67.54	67.54	2.68658	67.54	18.1923	67.54	94.402	67.54	40.6002	67.54	106.814	67.54	105.853	67.54	49.047	67.54	106.509	67.54	107.361	67.54	53.1022	67.54	99.6123	67.54	101.208	67.54	98.0077	67.54	99.3626	67.54	102.345	67.54	97.6968	67.54	103.65	67.54	108.652	67.54	98.3241	67.54	106.769	67.54	108.302	67.54	11.39	67.54	4.53103	67.54	54.3219
67.75	67.75	2.68135	67.75	18.0958	67.75	94.0559	67.75	40.4515	67.75	106.563	67.75	105.455	67.75	48.8686	67.75	106.159	67.75	106.936	67.75	52.9473	67.75	99.3276	67.75	100.853	67.75	97.6384	67.75	99.0044	67.75	102.007	67.75	97.3324	67.75	103.259	67.75	108.183	67.75	98.0227	67.75	106.281	67.75	107.909	67.75	11.3861	67.75	4.53164	67.75	54.1579
67.96	67.96	2.68099	67.96	18.0274	67.96	93.6631	67.96	40.2922	67.96	106.045	67.96	105.067	67.96	48.6989	67.96	105.786	67.96	106.604	67.96	52.7081	67.96	98.9103	67.96	100.408	67.96	97.3616	67.96	98.5297	67.96	101.616	67.96	96.9852	67.96	102.815	67.96	107.811	67.96	97.6899	67.96	105.919	67.96	107.54	67.96	11.3079	67.96	4.52563	67.96	53.9206
68.13	68.13	2.69775	68.13	17.9449	68.13	93.3317	68.13	40.1106	68.13	105.731	68.13	104.649	68.13	48.4433	68.13	105.304	68.13	106.212	68.13	52.5191	68.13	98.6443	68.13	99.9768	68.13	96.904	68.13	98.2645	68.13	101.343	68.13	96.5917	68.13	102.417	68.13	107.459	68.13	97.3538	68.13	105.588	68.13	107.064	68.13	11.3024	68.13	4.52563	68.13	53.6264
68.37	68.37	2.68693	68.37	17.8868	68.37	92.9257	68.37	39.9179	68.37	105.334	68.37	104.326	68.37	48.2321	68.37	104.991	68.37	105.85	68.37	52.31	68.37	98.1414	68.37	99.6323	68.37	96.5345	68.37	97.9114	68.37	100.978	68.37	96.281	68.37	102.08	68.37	107.005	68.37	96.9168	68.37	105.035	68.37	106.718	68.37	11.2602	68.37	4.49923	68.37	53.4944
68.57	68.57	2.6817	68.57	17.8067	68.57	92.7152	68.57	39.7582	68.57	104.931	68.57	103.82	68.57	48.0699	68.57	104.641	68.57	105.435	68.57	52.0577	68.57	97.8778	68.57	99.2983	68.57	96.2619	68.57	97.5424	68.57	100.546	68.57	95.9541	68.57	101.758	68.57	106.598	68.57	96.5555	68.57	104.819	68.57	106.271	68.57	11.2069	68.57	4.52684	68.57	53.2874
68.75	68.75	2.69811	68.75	17.6999	68.75	92.2954	68.75	39.6098	68.75	104.64	68.75	103.512	68.75	47.9058	68.75	104.231	68.75	105.082	68.75	51.8996	68.75	97.5191	68.75	98.9747	68.75	95.8776	68.75	97.105	68.75	100.149	68.75	95.6179	68.75	101.341	68.75	106.2	68.75	96.2554	68.75	104.409	68.75	105.903	68.75	11.1288	68.75	4.49923	68.75	53.0128
68.96	68.96	2.69811	68.96	17.6284	68.96	91.9639	68.96	39.4778	68.96	104.261	68.96	103.025	68.96	47.7317	68.96	103.952	68.96	104.727	68.96	51.6943	68.96	97.1201	68.96	98.5749	68.96	95.603	68.96	96.8344	68.96	99.8183	68.96	95.1704	68.96	100.99	68.96	105.758	68.96	95.9301	68.96	104.035	68.96	105.416	68.96	11.0905	68.96	4.46142	68.96	52.7987
69.13	69.13	2.69216	69.13	17.5106	69.13	91.6149	69.13	39.302	69.13	103.82	69.13	102.754	69.13	47.4861	69.13	103.435	69.13	104.301	69.13	51.4877	69.13	96.7562	69.13	98.3146	69.13	95.1865	69.13	96.4344	69.13	99.401	69.13	94.9152	69.13	100.552	69.13	105.35	69.13	95.4729	69.13	103.578	69.13	105.02	69.13	11.0726	69.13	4.46083	69.13	52.6473
69.37	69.37	2.69252	69.37	17.4799	69.37	91.2739	69.37	39.1752	69.37	103.406	69.37	102.254	69.37	47.2802	69.37	103.116	69.37	103.806	69.37	51.2893	69.37	96.418	69.37	97.9068	69.37	94.7684	69.37	96.0227	69.37	99.0362	69.37	94.518	69.37	100.321	69.37	104.98	69.37	95.1494	69.37	103.244	69.37	104.659	69.37	11.0357	69.37	4.46142	69.37	52.4081
69.57	69.57	2.70405	69.57	17.4163	69.57	90.9599	69.57	38.9493	69.57	102.975	69.57	101.946	69.57	47.194	69.57	102.696	69.57	103.465	69.57	51.1071	69.57	96.0371	69.57	97.5357	69.57	94.4202	69.57	95.7118	69.57	98.5979	69.57	94.2556	69.57	99.8821	69.57	104.636	69.57	94.815	69.57	102.894	69.57	104.296	69.57	10.9715	69.57	4.45121	69.57	52.3134
69.74	69.74	2.69775	69.74	17.3347	69.74	90.6315	69.74	38.8455	69.74	102.683	69.74	101.571	69.74	46.9422	69.74	102.31	69.74	103.04	69.74	50.8829	69.74	95.6127	69.74	97.2416	69.74	94.1259	69.74	95.3416	69.74	98.3199	69.74	93.7615	69.74	99.5049	69.74	104.287	69.74	94.405	69.74	102.466	69.74	103.872	69.74	10.9193	69.74	4.43383	69.74	52.0266
69.92	69.92	2.69288	69.92	17.2238	69.92	90.2263	69.92	38.6192	69.92	102.266	69.92	101.159	69.92	46.7425	69.92	101.962	69.92	102.734	69.92	50.7182	69.92	95.2816	69.92	96.8097	69.92	93.7362	69.92	95.0167	69.92	97.9365	69.92	93.4737	69.92	99.0157	69.92	103.773	69.92	94.0072	69.92	102.097	69.92	103.46	69.92	10.8784	69.92	4.4188	69.92	51.8264
70.13	70.13	2.72117	70.13	17.1601	70.13	89.9882	70.13	38.5308	70.13	101.916	70.13	100.852	70.13	46.5202	70.13	101.467	70.13	102.319	70.13	50.5466	70.13	94.9963	70.13	96.491	70.13	93.4524	70.13	94.6525	70.13	97.5085	70.13	93.1733	70.13	98.7897	70.13	103.466	70.13	93.7376	70.13	101.704	70.13	103.177	70.13	10.8415	70.13	4.43019	70.13	51.5977
70.35	70.35	2.70964	70.35	17.0918	70.35	89.547	70.35	38.3881	70.35	101.491	70.35	100.367	70.35	46.4052	70.35	101.18	70.35	101.977	70.35	50.3455	70.35	94.6592	70.35	96.1046	70.35	92.9877	70.35	94.3534	70.35	97.2173	70.35	92.8158	70.35	98.4257	70.35	103.063	70.35	93.3945	70.35	101.327	70.35	102.872	70.35	10.7634	70.35	4.4188	70.35	51.4731
70.54	70.54	2.72117	70.54	16.9786	70.54	89.3034	70.54	38.2557	70.54	101.152	70.54	99.9627	70.54	46.1992	70.54	100.749	70.54	101.508	70.54	50.0875	70.54	94.2887	70.54	95.8227	70.54	92.763	70.54	93.9149	70.54	96.8259	70.54	92.4992	70.54	98.0135	70.54	102.682	70.54	93.0273	70.54	101.073	70.54	102.43	70.54	10.732	70.54	4.40317	70.54	51.1856
70.72	70.72	2.72604	70.72	16.9301	70.72	88.9374	70.72	38.075	70.72	100.763	70.72	99.6525	70.72	45.9258	70.72	100.38	70.72	101.179	70.72	49.9122	70.72	93.9605	70.72	95.4027	70.72	92.2915	70.72	93.63	70.72	96.48	70.72	92.0164	70.72	97.7165	70.72	102.286	70.72	92.6719	70.72	100.56	70.72	101.89	70.72	10.6963	70.72	4.41281	70.72	51.081
70.94	70.94	2.72081	70.94	16.8333	70.94	88.6177	70.94	37.8544	70.94	100.332	70.94	99.2427	70.94	45.834	70.94	100.029	70.94	100.902	70.94	49.7243	70.94	93.558	70.94	95.0155	70.94	91.9591	70.94	93.3081	70.94	96.0729	70.94	91.732	70.94	97.3042	70.94	101.879	70.94	92.386	70.94	100.242	70.94	101.639	70.94	10.6485	70.94	4.41339	70.94	50.863
71.15	71.15	2.70964	71.15	16.7783	71.15	88.3188	71.15	37.8269	71.15	100.104	71.15	98.8465	71.15	45.6	71.15	99.7554	71.15	100.473	71.15	49.4705	71.15	93.2388	71.15	94.5841	71.15	91.7114	71.15	92.9844	71.15	95.7894	71.15	91.3492	71.15	97.0279	71.15	101.479	71.15	92.1745	71.15	99.8728	71.15	101.294	71.15	10.6047	71.15	4.39719	71.15	50.574
71.33	71.33	2.73721	71.33	16.6661	71.33	87.9322	71.33	37.5963	71.33	99.6578	71.33	98.4908	71.33	45.4362	71.33	99.319	71.33	99.9721	71.33	49.2425	71.33	92.8806	71.33	94.3348	71.33	91.2792	71.33	92.4734	71.33	95.4145	71.33	91.1052	71.33	96.6217	71.33	101.203	71.33	91.6039	71.33	99.4586	71.33	100.836	71.33	10.5485	71.33	4.3804	71.33	50.4229
71.53	71.53	2.71	71.53	16.6321	71.53	87.6294	71.53	37.3807	71.53	99.3592	71.53	98.1047	71.53	45.2089	71.53	98.8685	71.53	99.6703	71.53	49.0989	71.53	92.4158	71.53	93.9441	71.53	90.9587	71.53	92.2857	71.53	94.9883	71.53	90.7303	71.53	96.2168	71.53	100.756	71.53	91.3245	71.53	99.1481	71.53	100.492	71.53	10.5239	71.53	4.37616	71.53	50.2436
71.73	71.73	2.73162	71.73	16.5342	71.73	87.291	71.73	37.2498	71.73	98.8725	71.73	97.7468	71.73	45.0664	71.73	98.5852	71.73	99.289	71.73	48.9779	71.73	92.2689	71.73	93.5562	71.73	90.6115	71.73	91.8208	71.73	94.6009	71.73	90.4259	71.73	95.9787	71.73	100.372	71.73	91.0509	71.73	98.7849	71.73	100.122	71.73	10.4774	71.73	4.3588	71.73	50.0322
71.91	71.91	2.72604	71.91	16.4627	71.91	86.8563	71.91	37.1122	71.91	98.5638	71.91	97.4149	71.91	44.8325	71.91	98.0442	71.91	99.0348	71.91	48.7834	71.91	91.8061	71.91	93.1249	71.91	90.2292	71.91	91.4813	71.91	94.3595	71.91	90.4744	71.91	95.5057	71.91	99.9247	71.91	90.6497	71.91	98.4535	71.91	99.698	71.91	10.45	71.91	4.34259	71.91	49.8449
72.17	72.17	2.75397	72.17	16.4242	72.17	86.5955	72.17	36.9692	72.17	98.0439	72.17	97.0027	72.17	44.7073	72.17	97.7496	72.17	98.5	72.17	48.5404	72.17	91.5029	72.17	92.9355	72.17	89.89	72.17	91.2478	72.17	94.0078	72.17	90.8518	72.17	95.1709	72.17	99.546	72.17	90.254	72.17	97.9937	72.17	99.3645	72.17	10.4062	72.17	4.34799	72.17	49.6041
72.31	72.31	2.74838	72.31	16.3582	72.31	86.2858	72.31	36.7601	72.31	97.8868	72.31	96.5423	72.31	44.5714	72.31	97.5247	72.31	98.1717	72.31	48.3838	72.31	91.205	72.31	92.5041	72.31	89.5131	72.31	90.834	72.31	93.5616	72.31	90.9866	72.31	94.7617	72.31	99.1462	72.31	89.9395	72.31	97.6836	72.31	98.978	72.31	10.335	72.31	4.32639	72.31	49.4704
72.52	72.52	2.75397	72.52	16.2647	72.52	86.0087	72.52	36.6501	72.52	97.5186	72.52	96.2586	72.52	44.3211	72.52	97.0801	72.52	97.7745	72.52	48.13	72.52	90.838	72.52	92.2253	72.52	89.2061	72.52	90.5104	72.52	93.2205	72.52	90.9489	72.52	94.379	72.52	98.8464	72.52	89.5438	72.52	97.32	72.52	98.6445	72.52	10.2967	72.52	4.32099	72.52	49.2884
72.75	72.75	2.75397	72.75	16.1988	72.75	85.6229	72.75	36.4741	72.75	97.1124	72.75	95.8678	72.75	44.1743	72.75	96.732	72.75	97.4621	72.75	47.9517	72.75	90.4763	72.75	91.8255	72.75	88.8669	72.75	90.1868	72.75	92.8583	72.75	90.3935	72.75	94.1346	72.75	98.5045	72.75	89.2402	72.75	96.8709	72.75	98.2739	72.75	10.2803	72.75	4.30478	72.75	49.1012
72.95	72.95	2.75433	72.95	16.1129	72.95	85.368	72.95	36.3138	72.95	96.7028	72.95	95.5647	72.95	43.9353	72.95	96.4341	72.95	97.099	72.95	47.7961	72.95	90.1159	72.95	91.4904	72.95	88.4964	72.95	89.7636	72.95	92.5819	72.95	89.7746	72.95	93.7218	72.95	98.102	72.95	88.9105	72.95	96.6271	72.95	97.8633	72.95	10.1995	72.95	4.29995	72.95	48.824
73.1	73.1	2.77109	73.1	16.0744	73.1	84.9495	73.1	36.1598	73.1	96.3777	73.1	95.1739	73.1	43.7721	73.1	96.0538	73.1	96.6753	73.1	47.58	73.1	89.8286	73.1	91.2273	73.1	88.2432	73.1	89.4824	73.1	92.2617	73.1	89.2246	73.1	93.4773	73.1	97.8389	73.1	88.6014	73.1	96.2742	73.1	97.5245	73.1	10.1667	73.1	4.31076	73.1	48.626
73.33	73.33	2.78227	73.33	15.9919	73.33	84.667	73.33	36.0442	73.33	96.1015	73.33	94.8473	73.33	43.5763	73.33	95.6467	73.33	96.4476	73.33	47.4126	73.33	89.4669	73.33	90.8485	73.33	87.8824	73.33	89.1481	73.33	91.8207	73.33	88.6423	73.33	93.0309	73.33	97.3707	73.33	88.352	73.33	95.8358	73.33	97.0956	73.33	10.1229	73.33	4.27835	73.33	48.4494
73.53	73.53	2.79866	73.53	15.9018	73.53	84.3406	73.53	35.8579	73.53	95.6338	73.53	94.5242	73.53	43.478	73.53	95.2858	73.53	96.0641	73.53	47.1849	73.53	89.1943	73.53	90.5524	73.53	87.5531	73.53	88.8816	73.53	91.4673	73.53	88.0213	73.53	92.6146	73.53	96.9686	73.53	87.9174	73.53	95.5718	73.53	96.8286	73.53	10.0668	73.53	4.27778	73.53	48.2396
73.71	73.71	2.79307	73.71	15.8469	73.71	84.0526	73.71	35.7259	73.71	95.3197	73.71	94.0478	73.71	43.1952	73.71	94.9805	73.71	95.667	73.71	47.0174	73.71	88.806	73.71	90.1631	73.71	87.2085	73.71	88.4784	73.71	91.2206	73.71	87.536	73.71	92.317	73.71	96.6635	73.71	87.6409	73.71	95.251	73.71	96.4686	73.71	10.0449	73.71	4.26698	73.71	48.0898
73.93	73.93	2.81579	73.93	15.7445	73.93	83.6996	73.93	35.5711	73.93	95.0128	73.93	93.7605	73.93	43.0649	73.93	94.6235	73.93	95.2983	73.93	46.8076	73.93	88.4933	73.93	89.812	73.93	86.8323	73.93	88.1028	73.93	90.8443	73.93	87.0947	73.93	91.9413	73.93	96.3344	73.93	87.3706	73.93	94.8305	73.93	96.0737	73.93	10.0243	73.93	4.26754	73.93	47.9196
74.12	74.12	2.821	74.12	15.7039	74.12	83.4169	74.12	35.4288	74.12	94.5452	74.12	93.2288	74.12	42.9558	74.12	94.3056	74.12	94.9203	74.12	46.6124	74.12	88.0773	74.12	89.5055	74.12	86.5031	74.12	87.9267	74.12	90.4595	74.12	86.6249	74.12	91.7271	74.12	95.8955	74.12	87.0337	74.12	94.449	74.12	95.6162	74.12	9.95732	74.12	4.25617	74.12	47.6564
74.34	74.34	2.83776	74.34	15.6379	74.34	83.0691	74.34	35.2913	74.34	94.334	74.34	92.9558	74.34	42.7382	74.34	93.9521	74.34	94.5073	74.34	46.4612	74.34	87.7528	74.34	89.1741	74.34	86.2446	74.34	87.5394	74.34	90.1184	74.34	86.2097	74.34	91.3923	74.34	95.5957	74.34	86.703	74.34	94.2191	74.34	95.3304	74.34	9.92448	74.34	4.25617	74.34	47.4637
74.51	74.51	2.84335	74.51	15.5884	74.51	82.792	74.51	35.1812	74.51	93.9711	74.51	92.656	74.51	42.5152	74.51	93.5022	74.51	94.1578	74.51	46.202	74.51	87.4762	74.51	88.8163	74.51	85.9162	74.51	87.1733	74.51	89.8612	74.51	85.8539	74.51	90.9459	74.51	95.2748	74.51	86.3398	74.51	93.8021	74.51	94.9757	74.51	9.86426	74.51	4.22917	74.51	47.346
74.72	74.72	2.82696	74.72	15.5025	74.72	82.4824	74.72	34.9768	74.72	93.5286	74.72	92.331	74.72	42.3577	74.72	93.145	74.72	93.9584	74.72	46.0839	74.72	87.1314	74.72	88.4861	74.72	85.4698	74.72	86.893	74.72	89.5004	74.72	85.4609	74.72	90.671	74.72	94.8824	74.72	86.0205	74.72	93.483	74.72	94.6335	74.72	9.82177	74.72	4.22433	74.72	47.0847
74.93	74.93	2.84259	74.93	15.4139	74.93	82.1671	74.93	34.9079	74.93	93.2477	74.93	91.9143	74.93	42.3027	74.93	92.8884	74.93	93.5293	74.93	45.8657	74.93	86.7989	74.93	88.1354	74.93	85.1182	74.93	86.4712	74.93	89.2181	74.93	85.055	74.93	90.3905	74.93	94.5134	74.93	85.6882	74.93	93.1946	74.93	94.363	74.93	9.75767	74.93	4.22804	74.93	46.9911
75.12	75.12	2.84931	75.12	15.332	75.12	81.9552	75.12	34.7182	75.12	92.8895	75.12	91.528	75.12	42.0367	75.12	92.5343	75.12	93.2064	75.12	45.7058	75.12	86.4664	75.12	87.8548	75.12	84.8721	75.12	86.2085	75.12	88.8389	75.12	84.7761	75.12	90.0331	75.12	94.1459	75.12	85.3644	75.12	92.7665	75.12	93.9134	75.12	9.73418	75.12	4.21892	75.12	46.7743
75.33	75.33	2.84335	75.33	15.2915	75.33	81.5097	75.33	34.5596	75.33	92.6442	75.33	91.216	75.33	41.9386	75.33	92.1203	75.33	92.8074	75.33	45.4459	75.33	86.2368	75.33	87.538	75.33	84.5269	75.33	85.9053	75.33	88.4492	75.33	84.3928	75.33	89.5854	75.33	93.7179	75.33	85.0278	75.33	92.5243	75.33	93.5304	75.33	9.70552	75.33	4.20216	75.33	46.5862
75.54	75.54	2.85376	75.54	15.2435	75.54	81.2273	75.54	34.4294	75.54	92.2082	75.54	90.86	75.54	41.6665	75.54	91.796	75.54	92.5128	75.54	45.2772	75.54	85.8204	75.54	87.1677	75.54	84.2354	75.54	85.5377	75.54	88.0689	75.54	83.9446	75.54	89.2429	75.54	93.4301	75.54	84.7289	75.54	92.1043	75.54	93.2198	75.54	9.64821	75.54	4.20105	75.54	46.408
75.73	75.73	2.8318	75.73	15.1355	75.73	80.8849	75.73	34.236	75.73	91.8792	75.73	90.5295	75.73	41.5524	75.73	91.4494	75.73	92.0644	75.73	45.0835	75.73	85.5605	75.73	86.8058	75.73	83.9397	75.73	85.2945	75.73	87.7867	75.73	83.7563	75.73	88.9518	75.73	93.0322	75.73	84.3281	75.73	91.7262	75.73	92.8616	75.73	9.63855	75.73	4.1908	75.73	46.2376
75.91	75.91	2.84893	75.91	15.0771	75.91	80.624	75.91	34.147	75.91	91.5827	75.91	90.1936	75.91	41.4164	75.91	91.1776	75.91	91.7589	75.91	44.9814	75.91	85.2634	75.91	86.5122	75.91	83.6008	75.91	85.0034	75.91	87.5779	75.91	83.4493	75.91	88.6554	75.91	92.7342	75.91	84.0791	75.91	91.4604	75.91	92.5086	75.91	9.59056	75.91	4.18596	75.91	46.0564
76.12	76.12	2.85414	76.12	15.0256	76.12	80.3797	76.12	34.0214	76.12	91.0995	76.12	89.8552	76.12	41.1608	76.12	90.7692	76.12	91.4979	76.12	44.7757	76.12	85.0234	76.12	86.2692	76.12	83.3205	76.12	84.6261	76.12	87.1307	76.12	83.0663	76.12	88.3301	76.12	92.4116	76.12	83.824	76.12	91.0687	76.12	92.2052	76.12	9.57287	76.12	4.1584	76.12	45.8416
76.32	76.32	2.83217	76.32	14.9726	76.32	80.0154	76.32	33.8444	76.32	90.8895	76.32	89.5084	76.32	41.0139	76.32	90.4813	76.32	91.15	76.32	44.5386	76.32	84.6144	76.32	85.9335	76.32	82.9331	76.32	84.3455	76.32	86.8168	76.32	82.743	76.32	88.0602	76.32	92.103	76.32	83.4557	76.32	90.8188	76.32	91.9051	76.32	9.50298	76.32	4.12654	76.32	45.6979
76.49	76.49	2.84297	76.49	14.8661	76.49	79.6951	76.49	33.6859	76.49	90.5146	76.49	89.2503	76.49	40.8997	76.49	90.1802	76.49	90.8731	76.49	44.3329	76.49	84.3798	76.49	85.5854	76.49	82.7014	76.49	84.1115	76.49	86.5691	76.49	82.4356	76.49	87.6818	76.49	91.6175	76.49	83.0977	76.49	90.5021	76.49	91.5435	76.49	9.45793	76.49	4.1476	76.49	45.5153
76.73	76.73	2.84259	76.73	14.8202	76.73	79.4292	76.73	33.6209	76.73	90.194	76.73	88.9013	76.73	40.7094	76.73	89.7398	76.73	90.4852	76.73	44.1812	76.73	83.9485	76.73	85.2848	76.73	82.3782	76.73	83.7026	76.73	86.1431	76.73	82.085	76.73	87.4045	76.73	91.2425	76.73	82.7723	76.73	90.0465	76.73	91.1715	76.73	9.42384	76.73	4.12545	76.73	45.322
76.9	76.9	2.84931	76.9	14.7326	76.9	79.1185	76.9	33.4527	76.9	89.8778	76.9	88.5084	76.9	40.5841	76.9	89.4916	76.9	89.9916	76.9	43.9449	76.9	83.6574	76.9	84.94	76.9	82.0448	76.9	83.4865	76.9	85.9306	76.9	81.7942	76.9	87.0886	76.9	91.021	76.9	82.4962	76.9	89.7615	76.9	90.8795	76.9	9.39474	76.9	4.11089	76.9	45.0992
77.1	77.1	2.83776	77.1	14.6757	77.1	78.9015	77.1	33.3328	77.1	89.5951	77.1	88.2076	77.1	40.4536	77.1	89.1477	77.1	89.7414	77.1	43.7987	77.1	83.375	77.1	84.6025	77.1	81.6893	77.1	83.0722	77.1	85.5361	77.1	81.4706	77.1	86.7156	77.1	90.6723	77.1	82.1491	77.1	89.4929	77.1	90.4598	77.1	9.34423	77.1	4.13194	77.1	44.8685
77.31	77.31	2.83738	77.31	14.6077	77.31	78.4945	77.31	33.1688	77.31	89.15	77.31	87.8159	77.31	40.209	77.31	88.8841	77.31	89.4277	77.31	43.5823	77.31	83.114	77.31	84.3546	77.31	81.3769	77.31	82.8437	77.31	85.2413	77.31	81.1364	77.31	86.3853	77.31	90.3605	77.31	81.8563	77.31	89.171	77.31	90.2202	77.31	9.33204	77.31	4.11519	77.31	44.7074
77.51	77.51	2.83217	77.51	14.5052	77.51	78.2223	77.51	33.0907	77.51	88.9019	77.51	87.5064	77.51	40.0892	77.51	88.4942	77.51	89.0636	77.51	43.4369	77.51	82.7686	77.51	84.1291	77.51	81.0593	77.51	82.5151	77.51	84.9587	77.51	80.8722	77.51	86.1098	77.51	90.0411	77.51	81.5419	77.51	88.7765	77.51	89.8775	77.51	9.27306	77.51	4.11034	77.51	44.5956
77.72	77.72	2.83738	77.72	14.4703	77.72	77.9023	77.72	32.8993	77.72	88.5381	77.72	87.1308	77.72	39.9098	77.72	88.1397	77.72	88.7552	77.72	43.2475	77.72	82.5077	77.72	83.6708	77.72	80.7955	77.72	82.1806	77.72	84.6378	77.72	80.511	77.72	85.8061	77.72	89.6189	77.72	81.2492	77.72	88.5188	77.72	89.4738	77.72	9.23352	77.72	4.09359	77.72	44.4185
77.91	77.91	2.84855	77.91	14.3988	77.91	77.723	77.91	32.7288	77.91	88.2619	77.91	86.8846	77.91	39.7412	77.91	87.8238	77.91	88.4587	77.91	43.0855	77.91	82.1992	77.91	83.4078	77.91	80.4455	77.91	81.9207	77.91	84.2652	77.91	80.2954	77.91	85.4713	77.91	89.356	77.91	80.924	77.91	88.1714	77.91	89.2568	77.91	9.22805	77.91	4.08819	77.91	44.2098
78.12	78.12	2.83217	78.12	14.2963	78.12	77.391	78.12	32.6286	78.12	87.927	78.12	86.5107	78.12	39.6105	78.12	87.5408	78.12	88.121	78.12	42.9508	78.12	81.8643	78.12	83.0454	78.12	80.1331	78.12	81.7034	78.12	83.9824	78.12	79.9071	78.12	85.1479	78.12	88.9944	78.12	80.6257	78.12	87.873	78.12	88.9245	78.12	9.16906	78.12	4.07793	78.12	44.0712
78.3	78.3	2.82063	78.3	14.2779	78.3	76.9515	78.3	32.4923	78.3	87.6608	78.3	86.253	78.3	39.5074	78.3	87.2454	78.3	87.8287	78.3	42.7021	78.3	81.6035	78.3	82.8292	78.3	79.9072	78.3	81.3053	78.3	83.7141	78.3	79.6485	78.3	84.8071	78.3	88.6828	78.3	80.3494	78.3	87.5566	78.3	88.4734	78.3	9.12953	78.3	4.09359	78.3	43.8674
78.52	78.52	2.82621	78.52	14.2284	78.52	76.7505	78.52	32.3437	78.52	87.2601	78.52	85.9319	78.52	39.3007	78.52	86.9401	78.52	87.5057	78.52	42.5509	78.52	81.3056	78.52	82.4663	78.52	79.5303	78.52	81.1037	78.52	83.4412	78.52	79.3682	78.52	84.5786	78.52	88.2357	78.52	80.0242	78.52	87.2359	78.52	88.2299	78.52	9.06385	78.52	4.05039	78.52	43.6266
78.7	78.7	2.83217	78.7	14.1148	78.7	76.4455	78.7	32.227	78.7	87.0225	78.7	85.6221	78.7	39.1427	78.7	86.5285	78.7	87.1943	78.7	42.4216	78.7	81.0239	78.7	82.2247	78.7	79.2878	78.7	80.6954	78.7	83.1268	78.7	79.0499	78.7	84.2125	78.7	88.0318	78.7	79.7854	78.7	86.8572	78.7	87.8287	78.7	9.02673	78.7	4.06713	78.7	43.4986
78.88	78.88	2.84335	78.88	14.0653	78.88	76.163	78.88	32.073	78.88	86.6489	78.88	85.2474	78.88	38.9687	78.88	86.2768	78.88	86.7759	78.88	42.2595	78.88	80.7207	78.88	81.9932	78.88	78.9755	78.88	80.4513	78.88	82.8171	78.88	78.8234	78.88	83.8777	78.88	87.732	78.88	79.4114	78.88	86.5738	78.88	87.5534	78.88	9.01031	78.88	4.06713	78.88	43.2953
79.1	79.1	2.83738	79.1	14.0195	79.1	75.8704	79.1	31.9752	79.1	86.437	79.1	85.0006	79.1	38.833	79.1	85.9547	79.1	86.5685	79.1	42.0001	79.1	80.4653	79.1	81.6825	79.1	78.7066	79.1	80.1913	79.1	82.4755	79.1	78.5057	79.1	83.6912	79.1	87.2996	79.1	79.1623	79.1	86.2737	79.1	87.1659	79.1	8.97627	79.1	4.03419	79.1	43.1986
79.34	79.34	2.84855	79.34	13.9315	79.34	75.6476	79.34	31.8432	79.34	86.0471	79.34	84.5991	79.34	38.6644	79.34	85.6387	79.34	86.2667	79.34	41.9029	79.34	80.226	79.34	81.3774	79.34	78.4212	79.34	79.9155	79.34	82.1396	79.34	78.2146	79.34	83.2714	79.34	87.0629	79.34	78.8317	79.34	86.0438	79.34	86.9013	79.34	8.93796	79.34	4.02879	79.34	42.9846
79.49	79.49	2.83738	79.49	13.8765	79.49	75.3868	79.49	31.7057	79.49	85.7493	79.49	84.3262	79.49	38.5393	79.49	85.2585	79.49	85.8908	79.49	41.7409	79.49	79.9547	79.49	81.0724	79.49	78.0013	79.49	79.5919	79.49	81.8825	79.49	77.9289	79.49	83.112	79.49	86.7999	79.49	78.4576	79.49	85.6856	79.49	86.5942	79.49	8.92701	79.49	4.00718	79.49	42.8508
79.73	79.73	2.83738	79.73	13.8106	79.73	74.9468	79.73	31.5076	79.73	85.4406	79.73	84.0211	79.73	38.3489	79.73	85.0175	79.73	85.5731	79.73	41.5735	79.73	79.5239	79.73	80.762	79.73	77.7213	79.73	79.263	79.73	81.5886	79.73	77.6486	79.73	82.7241	79.73	86.4213	79.73	78.23	79.73	85.4451	79.73	86.2978	79.73	8.85039	79.73	3.98018	79.73	42.6796
79.89	79.89	2.82621	79.89	13.7776	79.89	74.8435	79.89	31.4031	79.89	85.0886	79.89	83.6678	79.89	38.1966	79.89	84.723	79.89	85.2449	79.89	41.3684	79.89	79.3484	79.89	80.5569	79.89	77.4413	79.89	79.0031	79.89	81.3104	79.89	77.3682	79.89	82.3894	79.89	86.1373	79.89	77.8993	79.89	85.0121	79.89	85.9855	79.89	8.83397	79.89	4.00718	79.89	42.4816
80.1	80.1	2.83738	80.1	13.7061	80.1	74.4795	80.1	31.2876	80.1	84.7745	80.1	83.4109	80.1	38.0661	80.1	84.4016	80.1	84.9801	80.1	41.2712	80.1	79.0186	80.1	80.0782	80.1	77.1775	80.1	78.7007	80.1	81.0533	80.1	76.9531	80.1	82.1184	80.1	85.727	80.1	77.5958	80.1	84.7608	80.1	85.652	80.1	8.77923	80.1	3.99638	80.1	42.3425
80.3	80.3	2.83814	80.3	13.6327	80.3	74.1461	80.3	31.1639	80.3	84.4991	80.3	83.1118	80.3	37.9402	80.3	84.1294	80.3	84.6637	80.3	41.0336	80.3	78.7683	80.3	79.8364	80.3	76.8641	80.3	78.4987	80.3	80.7336	80.3	76.8064	80.3	81.7947	80.3	85.5078	80.3	77.3724	80.3	84.4892	80.3	85.3624	80.3	8.71039	80.3	3.97043	80.3	42.1932
80.47	80.47	2.82138	80.47	13.5612	80.47	73.945	80.47	31.0098	80.47	84.1958	80.47	82.7906	80.47	37.7389	80.47	83.7062	80.47	84.3566	80.47	40.904	80.47	78.4863	80.47	79.5628	80.47	76.5356	80.47	78.2016	80.47	80.4816	80.47	76.5206	80.47	81.5874	80.47	85.1553	80.47	77.0579	80.47	84.2433	80.47	84.9811	80.47	8.69944	80.47	3.97043	80.47	42.0166
80.68	80.68	2.8549	80.68	13.5173	80.68	73.6624	80.68	30.8888	80.68	83.8979	80.68	82.4587	80.68	37.641	80.68	83.4544	80.68	84.0653	80.68	40.6718	80.68	78.1352	80.68	79.3629	80.68	76.2718	80.68	77.9098	80.68	80.1141	80.68	76.1647	80.68	81.2738	80.68	84.8607	80.68	76.7543	80.68	83.8904	80.68	84.7164	80.68	8.65564	80.68	3.97043	80.68	41.7383
80.86	80.86	2.83255	80.86	13.4623	80.86	73.4559	80.86	30.8117	80.86	83.7029	80.86	82.2285	80.86	37.4179	80.86	83.1652	80.86	83.7846	80.86	40.4935	80.86	77.8905	80.86	79.0051	80.86	76.0186	80.86	77.6073	80.86	79.7729	80.86	75.8682	80.86	80.9389	80.86	84.5767	80.86	76.4669	80.86	83.6498	80.86	84.4411	80.86	8.65017	80.86	3.97584	80.86	41.6259
81.13	81.13	2.83814	81.13	13.4018	81.13	73.1299	81.13	30.6522	81.13	83.3454	81.13	81.7948	81.13	37.3091	81.13	82.8866	81.13	83.488	81.13	40.4071	81.13	77.6564	81.13	78.6684	81.13	75.7494	81.13	77.2942	81.13	79.6259	81.13	75.6471	81.13	80.721	81.13	84.2768	81.13	76.2066	81.13	83.2808	81.13	84.0599	81.13	8.59542	81.13	3.96503	81.13	41.4868
81.27	81.27	2.86569	81.27	13.3505	81.27	72.805	81.27	30.5601	81.27	83.0527	81.27	81.6234	81.27	37.1845	81.27	82.5435	81.27	83.1804	81.27	40.2505	81.27	77.3003	81.27	78.5738	81.27	75.4055	81.27	77.0346	81.27	79.2899	81.27	75.3783	81.27	80.4605	81.27	83.9395	81.27	75.9526	81.27	82.9811	81.27	83.8211	81.27	8.54501	81.27	3.9429	81.27	41.3047
81.47	81.47	2.84969	81.47	13.2715	81.47	72.6178	81.47	30.4086	81.47	82.831	81.47	81.3238	81.47	37.0148	81.47	82.3672	81.47	82.8476	81.47	40.0829	81.47	77.1346	81.47	78.2	81.47	75.14	81.47	76.8693	81.47	78.9487	81.47	75.1124	81.47	80.1098	81.47	83.6777	81.47	75.6202	81.47	82.6608	81.47	83.5573	81.47	8.50348	81.47	3.94395	81.47	41.1337
81.69	81.69	2.85528	81.69	13.2385	81.69	72.2917	81.69	30.238	81.69	82.4518	81.69	80.9597	81.69	36.8897	81.69	82.0083	81.69	82.535	81.69	39.9101	81.69	76.8101	81.69	77.9579	81.69	74.833	81.69	76.5722	81.69	78.7544	81.69	74.7835	81.69	79.8493	81.69	83.3462	81.69	75.3708	81.69	82.356	81.69	83.192	81.69	8.4761	81.69	3.93855	81.69	40.957
81.89	81.89	2.83814	81.89	13.1488	81.89	72.1136	81.89	30.1625	81.89	82.1916	81.89	80.7134	81.89	36.7053	81.89	81.7295	81.89	82.2805	81.89	39.7157	81.89	76.5286	81.89	77.7476	81.89	74.57	81.89	76.3073	81.89	78.555	81.89	74.5363	81.89	79.5676	81.89	83.0616	81.89	75.0734	81.89	82.1579	81.89	83.0062	81.89	8.48593	81.89	3.92182	81.89	40.8553
82.09	82.09	2.84335	82.09	13.1141	82.09	71.8107	82.09	30.0375	82.09	81.9099	82.09	80.3493	82.09	36.5916	82.09	81.4616	82.09	82.0313	82.09	39.5646	82.09	76.2418	82.09	77.4638	82.09	74.2586	82.09	76.0107	82.09	78.2086	82.09	74.3	82.09	79.2595	82.09	82.7665	82.09	74.7328	82.09	81.8049	82.09	82.5717	82.09	8.41364	82.09	3.89969	82.09	40.6679
82.27	82.27	2.82659	82.27	13.0481	82.27	71.5716	82.27	29.9274	82.27	81.6554	82.27	80.0763	82.27	36.4556	82.27	81.1884	82.27	81.7559	82.27	39.4134	82.27	75.9226	82.27	77.1849	82.27	74.0378	82.27	75.7719	82.27	77.8569	82.27	74.0088	82.27	78.9406	82.27	82.4877	82.27	74.5213	82.27	81.4039	82.27	82.3652	82.27	8.38079	82.27	3.89429	82.27	40.4164
82.49	82.49	2.83217	82.49	12.9821	82.49	71.2619	82.49	29.7844	82.49	81.325	82.49	79.8087	82.49	36.2815	82.49	80.8831	82.49	81.417	82.49	39.3702	82.49	75.7524	82.49	76.8956	82.49	73.7417	82.49	75.4961	82.49	77.7205	82.49	73.7716	82.49	78.728	82.49	82.2458	82.49	74.2503	82.49	81.2863	82.49	82.0211	82.49	8.337	82.49	3.88889	82.49	40.3361
82.65	82.65	2.82696	82.65	12.9233	82.65	71.0105	82.65	29.6618	82.65	81.0379	82.65	79.4766	82.65	36.0905	82.65	80.6314	82.65	81.1153	82.65	39.1432	82.65	75.571	82.65	76.6112	82.65	73.4445	82.65	75.1506	82.65	77.3791	82.65	73.474	82.65	78.393	82.65	81.8621	82.65	73.8968	82.65	80.9709	82.65	81.7037	82.65	8.29978	82.65	3.89481	82.65	40.1488
82.89	82.89	2.83142	82.89	12.8852	82.89	70.7704	82.89	29.518	82.89	80.7349	82.89	79.2042	82.89	35.9783	82.89	80.2673	82.89	80.8607	82.89	38.9872	82.89	75.2218	82.89	76.3808	82.89	73.1299	82.89	74.9615	82.89	77.1436	82.89	73.2939	82.89	78.1493	82.89	81.5824	82.89	73.7103	82.89	80.789	82.89	81.4489	82.89	8.2527	82.89	3.88786	82.89	39.9884
83.08	83.08	2.82063	83.08	12.8209	83.08	70.5353	83.08	29.4229	83.08	80.502	83.08	78.8989	83.08	35.8743	83.08	80.0959	83.08	80.559	83.08	38.8088	83.08	75.0403	83.08	76.1174	83.08	72.892	83.08	74.6797	83.08	76.9019	83.08	72.9262	83.08	77.9205	83.08	81.3197	83.08	75.0535	83.08	80.4095	83.08	81.1897	83.08	8.22643	83.08	3.86137	83.08	39.8279
83.27	83.27	2.84893	83.27	12.7787	83.27	70.2403	83.27	29.3003	83.27	80.3123	83.27	78.6792	83.27	35.6995	83.27	79.8066	83.27	80.2944	83.27	38.7168	83.27	74.7364	83.27	75.875	83.27	72.7778	83.27	74.4509	83.27	76.7127	83.27	72.6987	83.27	77.6173	83.27	81.1254	83.27	74.44	83.27	80.1261	83.27	80.9093	83.27	8.22204	83.27	3.85108	83.27	39.6994
83.45	83.45	2.82621	83.45	12.7	83.45	70.0028	83.45	29.1864	83.45	79.9659	83.45	78.4814	83.45	35.6132	83.45	79.5389	83.45	80.0507	83.45	38.5172	83.45	74.4819	83.45	75.6493	83.45	73.1289	83.45	74.2023	83.45	76.3089	83.45	72.4519	83.45	77.3891	83.45	80.7675	83.45	73.6604	83.45	79.8642	83.45	80.6022	83.45	8.13885	83.45	3.85057	83.45	39.4908
83.67	83.67	2.84969	83.67	12.639	83.67	69.6774	83.67	29.1155	83.67	79.8189	83.67	78.2182	83.67	35.4914	83.67	79.1366	83.67	79.7648	83.67	38.3867	83.67	74.304	83.67	75.3742	83.67	73.3573	83.67	73.9771	83.67	76.103	83.67	72.2542	83.67	77.1276	83.67	80.4998	83.67	73.0932	83.67	79.6607	83.67	80.3854	83.67	8.13662	83.67	3.83049	83.67	39.3941
83.87	83.87	2.82621	83.87	12.568	83.87	69.4813	83.87	28.9829	83.87	79.4677	83.87	77.8338	83.87	35.3304	83.87	78.8963	83.87	79.4683	83.87	38.1824	83.87	74.0085	83.87	75.0812	83.87	72.7359	83.87	73.6294	83.87	75.8365	83.87	72.0368	83.87	76.8312	83.87	80.2205	83.87	72.56	83.87	79.319	83.87	80.0516	83.87	8.06223	83.87	3.83977	83.87	39.2019
84.05	84.05	2.84372	84.05	12.5219	84.05	69.2117	84.05	28.8915	84.05	79.2125	84.05	77.5814	84.05	35.1874	84.05	78.7351	84.05	79.1875	84.05	38.0575	84.05	73.8207	84.05	74.9012	84.05	72.292	84.05	73.4208	84.05	75.6204	84.05	71.727	84.05	76.6124	84.05	79.8894	84.05	72.1726	84.05	79.1582	84.05	79.7976	84.05	8.03699	84.05	3.81378	84.05	39.0785
84.25	84.25	2.83776	84.25	12.4707	84.25	68.8819	84.25	28.7281	84.25	78.8825	84.25	77.3302	84.25	34.9978	84.25	78.4247	84.25	78.9493	84.25	37.9283	84.25	73.5715	84.25	74.5651	84.25	71.8624	84.25	73.2041	84.25	75.3427	84.25	71.5072	84.25	76.31	84.25	79.763	84.25	71.7294	84.25	78.7948	84.25	79.4111	84.25	8.02498	84.25	3.81327	84.25	38.8914
84.47	84.47	2.82696	84.47	12.4064	84.47	68.6683	84.47	28.6164	84.47	78.6438	84.47	77.0567	84.47	34.9154	84.47	78.194	84.47	78.7003	84.47	37.7929	84.47	73.3312	84.47	74.3909	84.47	71.4412	84.47	72.9698	84.47	75.0377	84.47	71.2686	84.47	76.1394	84.47	79.4422	84.47	71.4081	84.47	78.5166	84.47	79.1887	84.47	7.99867	84.47	3.80838	84.47	38.7199
84.67	84.67	2.82696	84.67	12.3294	84.67	68.4889	84.67	28.5009	84.67	78.4109	84.67	76.8426	84.67	34.8175	84.67	77.9262	84.67	78.409	84.67	37.647	84.67	73.0652	84.67	74.1383	84.67	71.1396	84.67	72.7469	84.67	74.8173	84.67	71.0152	84.67	75.8364	84.67	79.1318	84.67	71.0774	84.67	78.3187	84.67	78.8816	84.67	7.9713	84.67	3.79217	84.67	38.5594
84.88	84.88	2.83217	84.88	12.2948	84.88	68.2027	84.88	28.354	84.88	78.1513	84.88	76.5647	84.88	34.6497	84.88	77.6855	84.88	78.1285	84.88	37.48	84.88	72.8534	84.88	73.8812	84.88	70.7425	84.88	72.4932	84.88	74.5921	84.88	70.6985	84.88	75.5447	84.88	78.853	84.88	70.7589	84.88	78.0731	84.88	78.6752	84.88	7.92645	84.88	3.77546	84.88	38.49
85.06	85.06	2.83217	85.06	12.2453	85.06	67.855	85.06	28.299	85.06	77.8914	85.06	76.3613	85.06	34.53	85.06	77.407	85.06	77.9273	85.06	37.3882	85.06	72.614	85.06	73.6603	85.06	70.4786	85.06	72.2332	85.06	74.3349	85.06	70.6284	85.06	75.3108	85.06	78.5848	85.06	70.5367	85.06	77.7897	85.06	78.4529	85.06	7.85528	85.06	3.75926	85.06	38.3295
85.25	85.25	2.82696	85.25	12.1699	85.25	67.701	85.25	28.1377	85.25	77.6363	85.25	76.077	85.25	34.3823	85.25	77.0209	85.25	77.6146	85.25	37.1933	85.25	72.2991	85.25	73.4017	85.25	70.2618	85.25	72.0306	85.25	74.0876	85.25	70.3412	85.25	75.0763	85.25	78.39	85.25	70.2587	85.25	77.4953	85.25	78.2197	85.25	7.85632	85.25	3.77056	85.25	38.1312
85.45	85.45	2.83851	85.45	12.1385	85.45	67.4599	85.45	27.9984	85.45	77.4082	85.45	75.814	85.45	34.2236	85.45	76.9882	85.45	77.3601	85.45	37.0956	85.45	72.0906	85.45	73.1694	85.45	69.9372	85.45	71.7589	85.45	73.8401	85.45	70.1186	85.45	74.8418	85.45	78.1005	85.45	69.9914	85.45	77.3451	85.45	77.9177	85.45	7.81356	85.45	3.74405	85.45	37.9543
85.66	85.66	2.83217	85.66	12.0803	85.66	67.1703	85.66	27.9304	85.66	77.1061	85.66	75.4995	85.66	34.084	85.66	76.6196	85.66	77.0853	85.66	36.8968	85.66	71.9544	85.66	72.8922	85.66	69.5794	85.66	71.5435	85.66	73.6788	85.66	69.9059	85.66	74.5721	85.66	77.8694	85.66	69.7397	85.66	77.0359	85.66	77.664	85.66	7.79507	85.66	3.76466	85.66	37.8479
85.85	85.85	2.85452	85.85	12.0528	85.85	67.0291	85.85	27.8424	85.85	76.8461	85.85	75.2318	85.85	33.9806	85.85	76.4643	85.85	76.8418	85.85	36.7401	85.85	71.6938	85.85	72.666	85.85	69.3802	85.85	71.2942	85.85	73.4899	85.85	69.6417	85.85	74.3436	85.85	77.638	85.85	69.4741	85.85	76.8648	85.85	77.3358	85.85	7.79507	85.85	3.74846	85.85	37.7623
86.05	86.05	2.83814	86.05	11.972	86.05	66.7065	86.05	27.7086	86.05	76.6505	86.05	74.9795	86.05	33.8546	86.05	76.2227	86.05	76.5766	86.05	36.6262	86.05	71.4958	86.05	72.5073	86.05	69.0716	86.05	71.0967	86.05	73.1269	86.05	69.3544	86.05	74.1249	86.05	77.3642	86.05	69.1743	86.05	76.5488	86.05	77.1396	86.05	7.7304	86.05	3.73275	86.05	37.489
86.23	86.23	2.82734	86.23	11.9405	86.23	66.6284	86.23	27.6242	86.23	76.4114	86.23	74.7324	86.23	33.7394	86.23	75.8685	86.23	76.3695	86.23	36.496	86.23	71.2286	86.23	72.2012	86.23	68.8923	86.23	70.8514	86.23	72.9686	86.23	69.1802	86.23	73.8318	86.23	77.0377	86.23	68.8852	86.23	76.3558	86.23	76.8639	86.23	7.715	86.23	3.72244	86.23	37.4084
86.45	86.45	2.81579	86.45	11.8565	86.45	66.3152	86.45	27.4885	86.45	76.1575	86.45	74.5351	86.45	33.588	86.45	75.6656	86.45	76.1211	86.45	36.3669	86.45	71.0543	86.45	71.9811	86.45	68.6031	86.45	70.5767	86.45	72.7017	86.45	68.9176	86.45	73.6519	86.45	76.8434	86.45	68.7242	86.45	76.0302	86.45	76.5677	86.45	7.65923	86.45	3.70034	86.45	37.2375
86.68	86.68	2.84931	86.68	11.8455	86.68	66.0761	86.68	27.3894	86.68	75.968	86.68	74.2621	86.68	33.4683	86.68	75.4513	86.68	75.8881	86.68	36.2427	86.68	70.7989	86.68	71.7759	86.68	68.28	86.68	70.4547	86.68	72.5074	86.68	68.7019	86.68	73.3277	86.68	76.6382	86.68	68.4477	86.68	75.8805	86.68	76.3983	86.68	7.62638	86.68	3.72194	86.68	37.1358
86.84	86.84	2.82659	86.84	11.7614	86.84	65.8174	86.84	27.2428	86.84	75.66	86.84	74.0381	86.84	33.3388	86.84	75.2163	86.84	75.6344	86.84	36.0597	86.84	70.582	86.84	71.556	86.84	68.0879	86.84	70.2013	86.84	72.2721	86.84	68.5095	86.84	73.116	86.84	76.3282	86.84	68.2109	86.84	75.6031	86.84	76.1023	86.84	7.6199	86.84	3.69444	86.84	36.981
87.02	87.02	2.85414	87.02	11.7104	87.02	65.6076	87.02	27.1731	87.02	75.4983	87.02	73.8195	87.02	33.2038	87.02	74.9065	87.02	75.3755	87.02	35.8767	87.02	70.3759	87.02	71.3519	87.02	67.7935	87.02	69.9267	87.02	71.9424	87.02	68.1662	87.02	72.9309	87.02	76.1182	87.02	67.9471	87.02	75.3899	87.02	75.9122	87.02	7.56963	87.02	3.69395	87.02	36.8317
87.26	87.26	2.84335	87.26	11.6789	87.26	65.3936	87.26	27.0667	87.26	75.2267	87.26	73.6152	87.26	33.0178	87.26	74.7182	87.26	75.1419	87.26	35.7788	87.26	70.2629	87.26	71.1246	87.26	67.7433	87.26	69.7715	87.26	71.8365	87.26	68.0135	87.26	72.7599	87.26	75.8496	87.26	67.7501	87.26	75.1058	87.26	75.6417	87.26	7.55968	87.26	3.68904	87.26	36.6814
87.44	87.44	2.84297	87.44	11.6279	87.44	65.2056	87.44	26.9971	87.44	75.011	87.44	73.3699	87.44	32.9591	87.44	74.5262	87.44	74.9572	87.44	35.6715	87.44	69.9345	87.44	70.9942	87.44	67.3359	87.44	69.6243	87.44	71.659	87.44	67.8481	87.44	72.4952	87.44	75.6239	87.44	67.4593	87.44	74.8981	87.44	75.4464	87.44	7.49847	87.44	3.68315	87.44	36.5428
87.65	87.65	2.84855	87.65	11.5839	87.65	64.9828	87.65	26.8761	87.65	74.7619	87.65	73.0863	87.65	32.8068	87.65	74.3174	87.65	74.7084	87.65	35.5419	87.65	69.8174	87.65	70.7312	87.65	67.142	87.65	69.2636	87.65	71.4648	87.65	67.7188	87.65	72.2667	87.65	75.424	87.65	67.2858	87.65	74.7003	87.65	75.1606	87.65	7.47658	87.65	3.66155	87.65	36.4144
87.84	87.84	2.84297	87.84	11.5564	87.84	64.7927	87.84	26.7661	87.84	74.5724	87.84	72.8507	87.84	32.6708	87.84	73.9639	87.84	74.4436	87.84	35.4393	87.84	69.5994	87.84	70.5208	87.84	66.8944	87.84	69.2424	87.84	71.1814	87.84	67.4492	87.84	72.0276	87.84	75.2399	87.84	67.031	87.84	74.4651	87.84	74.9171	87.84	7.46016	87.84	3.67235	87.84	36.2645
88.02	88.02	2.83701	88.02	11.4889	88.02	64.5342	88.02	26.6855	88.02	74.4217	88.02	72.6859	88.02	32.5577	88.02	73.7881	88.02	74.2961	88.02	35.3158	88.02	69.3774	88.02	70.2853	88.02	66.6217	88.02	68.8778	88.02	71.046	88.02	67.1977	88.02	71.8693	88.02	74.946	88.02	66.7782	88.02	74.2254	88.02	74.6954	88.02	7.39897	88.02	3.65027	88.02	36.1206
88.23	88.23	2.84855	88.23	11.419	88.23	64.3472	88.23	26.5131	88.23	74.177	88.23	72.4226	88.23	32.4859	88.23	73.5622	88.23	74.0995	88.23	35.1369	88.23	69.1952	88.23	70.1526	88.23	66.3668	88.23	68.7172	88.23	70.8508	88.23	67.0503	88.23	71.6344	88.23	74.8245	88.23	66.5432	88.23	74.0749	88.23	74.4354	88.23	7.38353	88.23	3.65075	88.23	36.0184
88.45	88.45	2.83776	88.45	11.3875	88.45	64.1112	88.45	26.4341	88.45	73.8457	88.45	72.2502	88.45	32.327	88.45	73.2721	88.45	73.8551	88.45	35.1092	88.45	68.9597	88.45	69.9725	88.45	66.2356	88.45	68.5778	88.45	70.6187	88.45	66.8004	88.45	71.4207	88.45	74.5503	88.45	66.3731	88.45	73.8227	88.45	74.3711	88.45	7.37904	88.45	3.62963	88.45	35.8841
88.64	88.64	2.85414	88.64	11.331	88.64	63.9343	88.64	26.3535	88.64	73.7222	88.64	72.0158	88.64	32.2847	88.64	73.0213	88.64	73.6865	88.64	34.8939	88.64	68.8122	88.64	69.7844	88.64	66.0114	88.64	68.3088	88.64	70.4466	88.64	66.6406	88.64	71.2093	88.64	74.3511	88.64	66.1312	88.64	73.7114	88.64	74.0437	88.64	7.33975	88.64	3.63995	88.64	35.6921
88.81	88.81	2.82621	88.81	11.2706	88.81	63.717	88.81	26.26	88.81	73.5164	88.81	71.7642	88.81	32.1432	88.81	72.9357	88.81	73.4324	88.81	34.8075	88.81	68.5676	88.81	69.5582	88.81	65.8068	88.81	68.1974	88.81	70.242	88.81	66.3926	88.81	71.0924	88.81	74.1092	88.81	65.9035	88.81	73.4173	88.81	73.8213	88.81	7.30143	88.81	3.61295	88.81	35.6118
89.01	89.01	2.85414	89.01	11.2376	89.01	63.5323	89.01	26.1225	89.01	73.3214	89.01	71.5608	89.01	32.0182	89.01	72.7429	89.01	73.2312	89.01	34.6671	89.01	68.4718	89.01	69.3373	89.01	65.6184	89.01	68.0064	89.01	70.0583	89.01	66.2094	89.01	70.8161	89.01	73.8778	89.01	65.7464	89.01	73.2837	89.01	73.6784	89.01	7.29596	89.01	3.59674	89.01	35.4941
89.22	89.22	2.84855	89.22	11.1881	89.22	63.3095	89.22	26.0345	89.22	73.1048	89.22	71.3842	89.22	31.8713	89.22	72.5179	89.22	73.0247	89.22	34.5483	89.22	68.2538	89.22	69.1479	89.22	65.4192	89.22	67.7942	89.22	69.8693	89.22	66.1177	89.22	70.6832	89.22	73.6832	89.22	65.5187	89.22	73.0806	89.22	73.3926	89.22	7.24123	89.22	3.59674	89.22	35.3229
89.43	89.43	2.84893	89.43	11.1181	89.43	63.0462	89.43	25.9004	89.43	72.8654	89.43	71.1849	89.43	31.8483	89.43	72.2437	89.43	72.8384	89.43	34.4287	89.43	68.0341	89.43	69.0729	89.43	65.2071	89.43	67.6918	89.43	69.6897	89.43	65.9809	89.43	70.4481	89.43	73.5352	89.43	65.381	89.43	72.8497	89.43	73.2753	89.43	7.23124	89.43	3.57022	89.43	35.2366
89.59	89.59	2.85414	89.59	11.0836	89.59	62.8966	89.59	25.82	89.59	72.7041	89.59	71.0149	89.59	31.7571	89.59	72.1752	89.59	72.6328	89.59	34.3269	89.59	67.8921	89.59	68.8166	89.59	64.9777	89.59	67.4706	89.59	69.481	89.59	65.6918	89.59	70.2847	89.59	73.3571	89.59	65.1284	89.59	72.6903	89.59	73.0591	89.59	7.1646	89.59	3.56974	89.59	35.1089
89.81	89.81	2.84855	89.81	11.0561	89.81	62.7173	89.81	25.7705	89.81	72.52	89.81	70.8276	89.81	31.6048	89.81	72.0092	89.81	72.4581	89.81	34.1649	89.81	67.7485	89.81	68.7166	89.81	64.7947	89.81	67.3433	89.81	69.334	89.81	65.6379	89.81	70.0562	89.81	73.1257	89.81	64.9604	89.81	72.5032	89.81	72.7944	89.81	7.17007	89.81	3.56974	89.81	35.0286
90.03	90.03	2.83776	90.03	10.9586	90.03	62.5898	90.03	25.6804	90.03	72.3563	90.03	70.6175	90.03	31.5383	90.03	71.7188	90.03	72.3036	90.03	34.0669	90.03	67.5554	90.03	68.4522	90.03	64.6094	90.03	67.2302	90.03	69.1963	90.03	65.3555	90.03	69.922	90.03	73.0039	90.03	64.7467	90.03	72.299	90.03	72.6611	90.03	7.11081	90.03	3.57562	90.03	34.7978
90.2	90.2	2.83142	90.2	10.9612	90.2	62.3559	90.2	25.5911	90.2	72.2342	90.2	70.4757	90.2	31.3613	90.2	71.5766	90.2	72.1309	90.2	33.9282	90.2	67.3513	90.2	68.3341	90.2	64.3393	90.2	66.9684	90.2	69.0625	90.2	65.2896	90.2	69.7759	90.2	72.8478	90.2	64.5561	90.2	72.1141	90.2	72.4513	90.2	7.1144	90.2	3.55847	90.2	34.7404
90.4	90.4	2.83142	90.4	10.9117	90.4	62.1875	90.4	25.5471	90.4	71.9148	90.4	70.2455	90.4	31.3178	90.4	71.4106	90.4	71.9032	90.4	33.885	90.4	67.2556	90.4	68.129	90.4	64.2209	90.4	66.8305	90.4	68.8473	90.4	65.0417	90.4	69.6006	90.4	72.6953	90.4	64.361	90.4	71.9858	90.4	72.3031	90.4	7.0542	90.4	3.54227	90.4	34.6334
90.62	90.62	2.85338	90.62	10.8663	90.62	61.9131	90.62	25.4502	90.62	71.8944	90.62	70.0918	90.62	31.2212	90.62	71.2994	90.62	71.8249	90.62	33.7834	90.62	67.1403	90.62	67.9569	90.62	64.1316	90.62	66.636	90.62	68.665	90.62	64.893	90.62	69.3895	90.62	72.4491	90.62	64.2115	90.62	71.7144	90.62	72.103	90.62	7.0642	90.62	3.5202	90.62	34.5754
90.76	90.76	2.83142	90.76	10.7963	90.76	61.7855	90.76	25.3931	90.76	71.6278	90.76	69.9137	90.76	31.1329	90.76	71.1268	90.76	71.5327	90.76	33.6367	90.76	66.9418	90.76	67.8029	90.76	63.8925	90.76	66.507	90.76	68.6164	90.76	64.7992	90.76	69.2925	90.76	72.3745	90.76	64.0683	90.76	71.6117	90.76	72.0332	90.76	7.01042	90.76	3.52067	90.76	34.5051
90.99	90.99	2.8478	90.99	10.8004	90.99	61.5492	90.99	25.2962	90.99	71.4992	90.99	69.7118	90.99	31.069	90.99	70.9621	90.99	71.3855	90.99	33.5297	90.99	66.8053	90.99	67.7045	90.99	63.7118	90.99	66.4133	90.99	68.5024	90.99	64.6504	90.99	69.1664	90.99	72.1231	90.99	63.9027	90.99	71.4686	90.99	71.7696	90.99	6.99307	90.99	3.50941	90.99	34.3347
91.17	91.17	2.85376	91.17	10.7303	91.17	61.3836	91.17	25.2996	91.17	71.3409	91.17	69.6355	91.17	30.9916	91.17	70.7787	91.17	71.1991	91.17	33.4369	91.17	66.7557	91.17	67.6031	91.17	63.6018	91.17	66.2418	91.17	68.2281	91.17	64.4758	91.17	68.9577	91.17	72.0012	91.17	63.6943	91.17	71.3979	91.17	71.6204	91.17	6.9338	91.17	3.49907	91.17	34.2055
91.4	91.4	2.84818	91.4	10.6754	91.4	61.226	91.4	25.4866	91.4	71.1405	91.4	69.5338	91.4	30.9426	91.4	70.5806	91.4	71.1568	91.4	33.3559	91.4	66.5802	91.4	67.4348	91.4	63.4726	91.4	66.1304	91.4	68.1441	91.4	64.3194	91.4	68.8621	91.4	71.9012	91.4	63.5426	91.4	71.1413	91.4	71.5728	91.4	6.92833	91.4	3.48827	91.4	34.1359
91.59	91.59	2.84259	91.59	10.6314	91.59	61.0902	91.59	25.0796	91.59	71.0431	91.59	69.3197	91.59	30.8991	91.59	70.4253	91.59	70.9927	91.59	33.3019	91.59	66.4366	91.59	67.2559	91.59	63.295	91.59	66.0349	91.59	68.0707	91.59	64.2763	91.59	68.7027	91.59	71.7435	91.59	63.4775	91.59	70.9703	91.59	71.324	91.59	6.89002	91.59	3.49367	91.59	34.0129
91.77	91.77	2.86493	91.77	10.5874	91.77	60.8947	91.77	24.7881	91.77	70.8806	91.77	69.1913	91.77	30.9644	91.77	70.3825	91.77	70.8444	91.77	33.2048	91.77	66.3143	91.77	67.1665	91.77	63.1012	91.77	65.9182	91.77	67.9395	91.77	64.12	91.77	68.5858	91.77	71.612	91.77	63.3366	91.77	70.9115	91.77	71.1758	91.77	6.88455	91.77	3.47747	91.77	33.9968
91.97	91.97	2.85376	91.97	10.5434	91.97	60.6665	91.97	24.5241	91.97	70.7615	91.97	69.1003	91.97	30.649	91.97	70.27	91.97	70.8233	91.97	33.2587	91.97	66.2558	91.97	67.0456	91.97	63.0043	91.97	65.7644	91.97	67.8503	91.97	64.023	91.97	68.4955	91.97	71.5647	91.97	63.1957	91.97	70.8367	91.97	71.0382	91.97	6.85718	91.97	3.46127	91.97	33.9754
92.14	92.14	2.85897	92.14	10.5036	92.14	60.5227	92.14	24.3284	92.14	70.6114	92.14	69.043	92.14	30.3621	92.14	70.084	92.14	70.6392	92.14	33.2759	92.14	66.1513	92.14	66.9368	92.14	62.8021	92.14	65.6761	92.14	67.7573	92.14	63.9337	92.14	68.3749	92.14	71.3817	92.14	63.0302	92.14	70.7097	92.14	70.9229	92.14	6.81797	92.14	3.47161	92.14	34.2009
92.37	92.37	2.87013	92.37	10.5036	92.37	60.3978	92.37	24.1964	92.37	70.4977	92.37	68.7968	92.37	30.248	92.37	69.9341	92.37	70.4698	92.37	32.9142	92.37	66.0078	92.37	66.8053	92.37	62.6676	92.37	65.6549	92.37	67.6629	92.37	63.8043	92.37	68.2102	92.37	71.2345	92.37	62.9272	92.37	70.5601	92.37	70.8383	92.37	6.77419	92.37	3.45541	92.37	33.6607
92.54	92.54	2.84222	92.54	10.4321	92.54	60.2022	92.54	24.0864	92.54	70.3461	92.54	68.7487	92.54	30.0631	92.54	69.8431	92.54	70.3375	92.54	32.6389	92.54	65.8908	92.54	66.8106	92.54	62.5815	92.54	65.4587	92.54	67.5422	92.54	63.6965	92.54	68.0827	92.54	71.245	92.54	62.8568	92.54	70.512	92.54	70.7218	92.54	6.75778	92.54	3.46081	92.54	33.3237
92.76	92.76	2.85935	92.76	10.3785	92.76	60.1124	92.76	23.9741	92.76	70.2471	92.76	68.6829	92.76	29.9583	92.76	69.7024	92.76	70.3256	92.76	32.4165	92.76	65.7985	92.76	66.709	92.76	62.5521	92.76	65.4196	92.76	67.4515	92.76	63.6241	92.76	68.0439	92.76	71.1177	92.76	62.6537	92.76	70.377	92.76	70.5089	92.76	6.72037	92.76	3.44507	92.76	33.0821
92.95	92.95	2.84818	92.95	10.351	92.95	59.8517	92.95	23.8366	92.95	70.2201	92.95	68.5437	92.95	29.8713	92.95	69.6489	92.95	70.1668	92.95	32.2977	92.95	65.7932	92.95	66.5565	92.95	62.4067	92.95	65.3454	92.95	67.336	92.95	63.5325	92.95	67.9854	92.95	71.0756	92.95	62.6483	92.95	70.2274	92.95	70.4983	92.95	6.66017	92.95	3.43427	92.95	32.9483
93.1	93.1	2.853	93.1	10.2714	93.1	59.7489	93.1	23.7973	93.1	70.1148	93.1	68.4506	93.1	29.7057	93.1	69.5769	93.1	70.0688	93.1	32.1218	93.1	65.68	93.1	66.4704	93.1	62.2825	93.1	65.222	93.1	67.3024	93.1	63.4402	93.1	67.9727	93.1	70.9674	93.1	62.4745	93.1	70.1927	93.1	70.4214	93.1	6.66387	93.1	3.43336	93.1	32.7898
93.33	93.33	2.85859	93.33	10.2878	93.33	59.5806	93.33	23.7423	93.33	70.0715	93.33	68.4025	93.33	29.6894	93.33	69.4538	93.33	70.0423	93.33	32.084	93.33	65.579	93.33	66.4599	93.33	62.2072	93.33	65.2644	93.33	67.2867	93.33	63.3917	93.33	67.824	93.33	70.9254	93.33	62.5016	93.33	70.1553	93.33	70.3844	93.33	6.63652	93.33	3.41717	93.33	32.6989
93.5	93.5	2.853	93.5	10.2494	93.5	59.4665	93.5	23.6268	93.5	69.9579	93.5	68.3436	93.5	29.6405	93.5	69.4859	93.5	70.0106	93.5	31.9599	93.5	65.6534	93.5	66.3127	93.5	62.1319	93.5	65.1212	93.5	67.2657	93.5	63.4025	93.5	67.7868	93.5	70.8307	93.5	62.3662	93.5	70.0484	93.5	70.2468	93.5	6.58181	93.5	3.39557	93.5	32.5866
93.68	93.68	2.85859	93.68	10.2054	93.68	59.3145	93.68	23.5828	93.68	69.9308	93.68	68.349	93.68	29.597	93.68	69.3788	93.68	69.9365	93.68	31.8465	93.68	65.6003	93.68	66.3337	93.68	62.105	93.68	65.0735	93.68	67.229	93.68	63.2624	93.68	67.6753	93.68	70.8412	93.68	62.3228	93.68	70.0217	93.68	70.2362	93.68	6.57086	93.68	3.39018	93.68	32.485
93.88	93.88	2.84259	93.88	10.1861	93.88	59.2161	93.88	23.5011	93.88	69.8032	93.88	68.1745	93.88	29.5342	93.88	69.2205	93.88	70.0133	93.88	31.7848	93.88	65.4688	93.88	66.3461	93.88	62.0622	93.88	65.0855	93.88	67.1996	93.88	63.1875	93.88	67.7198	93.88	70.7075	93.88	62.3339	93.88	70.0617	93.88	70.1649	93.88	6.58355	93.88	3.39108	93.88	32.4401
94.07	94.07	2.8761	94.07	10.2136	94.07	59.0532	94.07	23.4626	94.07	69.906	94.07	68.1905	94.07	29.4635	94.07	69.2259	94.07	69.8915	94.07	31.7578	94.07	65.3943	94.07	66.3619	94.07	61.9922	94.07	65.0749	94.07	67.2416	94.07	63.1714	94.07	67.6401	94.07	70.7549	94.07	62.2743	94.07	69.9227	94.07	70.0432	94.07	6.53977	94.07	3.37488	94.07	32.3599
94.26	94.26	2.85897	94.26	10.2947	94.26	58.9258	94.26	23.4485	94.26	69.7885	94.26	68.2029	94.26	29.3943	94.26	69.1953	94.26	69.8187	94.26	31.6726	94.26	65.4654	94.26	66.3005	94.26	61.9786	94.26	65.045	94.26	67.2117	94.26	63.2061	94.26	67.6418	94.26	70.7455	94.26	62.2498	94.26	69.9562	94.26	70.0339	94.26	6.5389	94.26	3.36363	94.26	32.3021
94.45	94.45	2.8478	94.45	10.2672	94.45	58.7249	94.45	23.355	94.45	69.8589	94.45	68.1173	94.45	29.3617	94.45	69.2381	94.45	69.8717	94.45	31.5484	94.45	65.5558	94.45	66.2163	94.45	61.9248	94.45	65.0344	94.45	67.2379	94.45	63.2654	94.45	67.663	94.45	70.7823	94.45	62.2607	94.45	69.8814	94.45	70.0709	94.45	6.51702	94.45	3.36363	94.45	32.1951
94.62	94.62	2.84222	94.62	10.0364	94.62	58.8444	94.62	23.311	94.62	69.9022	94.62	68.235	94.62	29.3019	94.62	69.222	94.62	69.9087	94.62	31.5592	94.62	65.4973	94.62	66.3215	94.62	61.8979	94.62	65.0769	94.62	67.2274	94.62	63.2384	94.62	67.6152	94.62	70.777	94.62	62.2173	94.62	69.9775	94.62	70.0709	94.62	6.52249	94.62	3.36903	94.62	32.1363
94.82	94.82	2.85859	94.82	9.94162	94.82	58.8528	94.82	23.2474	94.82	69.855	94.82	68.1564	94.82	29.2925	94.82	69.17	94.82	69.8518	94.82	31.4903	94.82	65.5684	94.82	66.318	94.82	61.9543	94.82	65.0788	94.82	67.3339	94.82	63.2408	94.82	67.7921	94.82	70.8202	94.82	62.3337	94.82	69.9095	94.82	70.0669	94.82	6.57086	94.82	3.36318	94.82	32.1267
94.97	94.97	2.87572	94.97	9.87698	94.97	58.8226	94.97	23.223	94.97	69.9346	94.97	68.2403	94.97	29.2584	94.97	69.222	94.97	69.9087	94.97	31.4243	94.97	65.5611	94.97	66.2006	94.97	61.8979	94.97	65.1723	94.97	67.3848	94.97	63.3247	94.97	67.7639	94.97	70.8349	94.97	62.2715	94.97	69.9829	94.97	70.0074	94.97	6.63193	94.97	3.35823	94.97	32.0721
95.14	95.14	2.853	95.14	9.80423	95.14	58.7062	95.14	23.1925	95.14	69.7901	95.14	68.3169	95.14	29.2382	95.14	69.1968	95.14	69.9312	95.14	31.4147	95.14	65.6375	95.14	66.2759	95.14	61.965	95.14	65.1425	95.14	67.3339	95.14	63.3324	95.14	67.7921	95.14	70.9464	95.14	62.3174	95.14	70.0858	95.14	70.0669	95.14	6.52709	95.14	3.34699	95.14	31.9609
95.34	95.34	2.87572	95.34	9.80003	95.34	58.638	95.34	23.1625	95.34	69.9401	95.34	68.3527	95.34	29.2312	95.34	69.3666	95.34	69.9934	95.34	31.4459	95.34	65.6675	95.34	66.3478	95.34	61.9786	95.34	65.2147	95.34	67.5684	95.34	63.4432	95.34	67.8277	95.34	71.0557	95.34	62.4286	95.34	70.0951	95.34	70.108	95.34	6.38569	95.34	3.34743	95.34	31.9811
95.51	95.51	2.86569	95.51	9.73795	95.51	58.6015	95.51	23.1828	95.51	70.0491	95.51	68.4334	95.51	29.2211	95.51	69.4049	95.51	70.0795	95.51	31.3936	95.51	65.7893	95.51	66.411	95.51	62.111	95.51	65.3468	95.51	67.6426	95.51	63.4847	95.51	67.9025	95.51	71.1208	95.51	62.5131	95.51	70.2032	95.51	70.3106	95.51	6.32802	95.51	3.34336	95.51	31.9404
95.69	95.69	2.85935	95.69	9.69689	95.69	58.4991	95.69	23.1381	95.69	70.1118	95.69	68.533	95.69	29.2024	95.69	69.349	95.69	70.135	95.69	31.4068	95.69	65.8463	95.69	66.4723	95.69	62.116	95.69	65.409	95.69	67.7348	95.69	63.5433	95.69	68.012	95.69	71.2124	95.69	62.5941	95.69	70.2434	95.69	70.3607	95.69	6.23878	95.69	3.33168	95.69	31.9426
95.82	95.82	2.8709	95.82	9.68168	95.82	58.3493	95.82	23.1467	95.82	70.2619	95.82	68.5528	95.82	29.2172	95.82	69.4814	95.82	70.2608	95.82	31.384	95.82	65.9508	95.82	66.5074	95.82	62.2481	95.82	65.4654	95.82	67.8908	95.82	63.6973	95.82	68.1911	95.82	71.327	95.82	62.7704	95.82	70.3596	95.82	70.3807	95.82	6.22866	95.82	3.31052	95.82	31.904
95.99	95.99	2.87648	95.99	9.68168	95.99	58.2841	95.99	23.0917	95.99	70.2944	95.99	68.7562	95.99	29.2172	95.99	69.5724	95.99	70.3402	95.99	31.3516	95.99	66.0731	95.99	66.6126	95.99	62.3396	95.99	65.6246	95.99	67.9642	95.99	63.7673	95.99	68.2761	95.99	71.5058	95.99	62.8951	95.99	70.4612	95.99	70.4653	95.99	6.16298	95.99	3.30512	95.99	31.9361
96.16	96.16	2.88168	96.16	9.63092	96.16	58.2818	96.16	23.0776	96.16	70.4583	96.16	68.9451	96.16	29.2187	96.16	69.6489	96.16	70.3997	96.16	31.423	96.16	66.2133	96.16	66.7247	96.16	62.4982	96.16	65.8068	96.16	68.0812	96.16	63.8775	96.16	68.3999	96.16	71.6488	96.16	62.9898	96.16	70.5908	96.16	70.6307	96.16	6.1348	96.16	3.31008	96.16	31.9426
96.32	96.32	2.85897	96.32	9.60766	96.32	58.1274	96.32	23.0745	96.32	70.5789	96.32	69.1072	96.32	29.1768	96.32	69.8431	96.32	70.6074	96.32	31.4567	96.32	66.3161	96.32	66.8737	96.32	62.603	96.32	65.9572	96.32	68.2873	96.32	64.0576	96.32	68.6352	96.32	71.8234	96.32	63.1982	96.32	70.7257	96.32	70.833	96.32	6.07927	96.32	3.27185	96.32	31.9277
96.48	96.48	2.87013	96.48	9.53621	96.48	58.1002	96.48	23.0086	96.48	70.6655	96.48	69.2356	96.48	29.2203	96.48	69.9341	96.48	70.8086	96.48	31.4728	96.48	66.5129	96.48	66.9315	96.48	62.829	96.48	66.1057	96.48	68.5234	96.48	64.2247	96.48	68.7095	96.48	72.0389	96.48	63.4908	96.48	70.9075	96.48	71.0605	96.48	6.04643	96.48	3.26105	96.48	31.9544
96.62	96.62	2.8813	96.62	9.53621	96.62	58.0133	96.62	23.0196	96.62	70.92	96.62	69.4978	96.62	29.1877	96.62	70.1536	96.62	70.9409	96.62	31.5214	96.62	66.6511	96.62	67.1471	96.62	63.0336	96.62	66.3602	96.62	68.7805	96.62	64.381	96.62	68.8795	96.62	72.265	96.62	63.6805	96.62	71.1319	96.62	71.251	96.62	6.02455	96.62	3.26105	96.62	31.9544
96.76	96.76	2.8813	96.76	9.45926	96.76	57.9264	96.76	22.9866	96.76	71.0607	96.76	69.653	96.76	29.1877	96.76	70.2393	96.76	71.0415	96.76	31.4836	96.76	66.7734	96.76	67.247	96.76	63.1843	96.76	66.5353	96.76	68.9379	96.76	64.6397	96.76	69.1345	96.76	72.4385	96.76	63.9297	96.76	71.3296	96.76	71.378	96.76	5.99719	96.76	3.27185	96.76	31.9384
96.9	96.9	2.88689	96.9	9.45926	96.9	57.8884	96.9	23.0306	96.9	71.3206	96.9	70.0115	96.9	29.2094	96.9	70.5766	96.9	71.2479	96.9	31.6024	96.9	67.0446	96.9	67.51	96.9	63.5611	96.9	66.8269	96.9	69.2737	96.9	64.8768	96.9	69.4267	96.9	72.7698	96.9	64.3741	96.9	71.5274	96.9	71.6215	96.9	5.98077	96.9	3.24485	96.9	31.9758
96.98	96.98	2.89882	96.98	9.42878	96.98	57.8169	96.98	22.9817	96.98	71.5507	96.98	70.3887	96.98	29.1845	96.98	70.847	96.98	71.6745	96.98	31.6594	96.98	67.3549	96.98	67.6488	96.98	63.9709	96.98	67.2266	96.98	69.6542	96.98	65.2282	96.98	69.7533	96.98	73.0941	96.98	64.7761	96.98	71.835	96.98	72.011	96.98	5.97141	96.98	3.24031	96.98	32.0485
97.12	97.12	2.89882	97.12	9.47826	97.12	57.7191	97.12	23.0422	97.12	72.0164	97.12	70.9507	97.12	29.3477	97.12	71.2219	97.12	71.9922	97.12	31.9186	97.12	67.7485	97.12	68.1117	97.12	64.4824	97.12	67.7518	97.12	70.1842	97.12	65.6972	97.12	70.205	97.12	73.6832	97.12	65.2964	97.12	72.3215	97.12	72.4451	97.12	5.94952	97.12	3.24571	97.12	32.2678
97.29	97.29	2.89844	97.29	9.58694	97.29	57.8798	97.29	23.5176	97.29	72.9923	97.29	71.9848	97.29	29.8006	97.29	72.1388	97.29	72.925	97.29	32.6	97.29	68.6489	97.29	68.8705	97.29	65.6205	97.29	68.6286	97.29	71.2087	97.29	66.524	97.29	71.2317	97.29	74.8829	97.29	66.4422	97.29	73.3274	97.29	73.4622	97.29	5.94873	97.29	3.22368	97.29	33.0018
97.62	97.62	2.91442	97.62	9.73828	97.62	57.9622	97.62	24.3141	97.62	75.084	97.62	74.3145	97.62	30.8529	97.62	74.1004	97.62	75.1444	97.62	34.119	97.62	70.6562	97.62	70.8608	97.62	67.8526	97.62	70.7685	97.62	73.4561	97.62	68.5486	97.62	73.6084	97.62	77.4128	97.62	68.7328	97.62	75.5469	97.62	75.8609	97.62	5.78849	97.62	3.20663	97.62	34.3889
98.43	98.43	2.90961	98.43	9.60893	98.43	58.2383	98.43	25.2611	98.43	78.4555	98.43	78.4764	98.43	32.1553	98.43	77.3918	98.43	78.7219	98.43	35.8935	98.43	74.2593	98.43	74.1509	98.43	71.2728	98.43	74.691	98.43	77.6736	98.43	72.3129	98.43	77.4692	98.43	81.5771	98.43	73.423	98.43	79.4314	98.43	79.914	98.43	5.6751	98.43	3.20748	98.43	36.1688
98.88	98.88	2.91403	98.88	9.3963	98.88	58.3075	98.88	25.3775	98.88	79.1549	98.88	79.2048	98.88	32.3599	98.88	78.0355	98.88	79.3785	98.88	36.2085	98.88	74.8145	98.88	74.6839	98.88	71.874	98.88	75.2657	98.88	78.3718	98.88	73.0654	98.88	78.1978	98.88	82.2333	98.88	74.4773	98.88	80.0356	98.88	80.5118	98.88	5.74396	98.88	3.2224	98.88	36.5341

## Sheet: EA#14.3K31 (2)
Text	X	A1: NC short	X	A2: NC short	X	A3: NC short	X	B1: 5 nM short	X	B2: 5 nM short	X	B3: 5 nM short	X	C1: 10 nM short	X	C2: 10 nM short	X	C3: 10 nM short	X	D1: 15 nM short	X	D2: 15 nM short	X	D3: 15 nM short	X	E1: 25 nM short	X	E2: 25 nM short	X	E3: 25 nM short	X	F1: 75 nM short	X	F2: 75 nM short	X	F3: 75 nM short	X	G1: 100 nM short	X	G2: 100 nM short	X	G3: 100 nM short	X	H1: 1000 nM short	X	H2: 1000 nM short	X	H3: 1000 nM short
20.09	20.09	22.2372	20.09	3.32581	20.09	3.29723	20.09	9.02328	20.09	28.8633	20.09	14.8812	20.09	5.6746	20.09	28.8562	20.09	28.8681	20.09	22.7541	20.09	27.8247	20.09	27.829	20.09	25.2751	20.09	27.1614	20.09	27.2495	20.09	10.6701	20.09	28.6629	20.09	29.0638	20.09	25.6772	20.09	28.9774	20.09	28.7044	20.09	20.0924	20.09	23.2995	20.09	14.9758
20.24	20.24	22.4738	20.24	3.32039	20.24	3.27582	20.24	9.13166	20.24	29.3115	20.24	15.0921	20.24	5.69068	20.24	29.3628	20.24	29.2854	20.24	23.0999	20.24	28.2963	20.24	28.3057	20.24	25.6093	20.24	27.6422	20.24	27.6166	20.24	10.8028	20.24	29.1603	20.24	29.4421	20.24	26.1045	20.24	29.4303	20.24	29.1007	20.24	20.2596	20.24	23.5283	20.24	15.1286
20.47	20.47	22.787	20.47	3.33035	20.47	3.28031	20.47	9.19971	20.47	29.8052	20.47	15.2938	20.47	5.7374	20.47	29.8404	20.47	29.7471	20.47	23.4981	20.47	28.6975	20.47	28.7284	20.47	26.064	20.47	28.0739	20.47	28.1418	20.47	10.954	20.47	29.6865	20.47	29.9783	20.47	26.5194	20.47	29.8175	20.47	29.578	20.47	20.4807	20.47	23.8892	20.47	15.3407
20.7	20.7	23.0431	20.7	3.32537	20.7	3.29145	20.7	9.33638	20.7	30.3106	20.7	15.5225	20.7	5.79709	20.7	30.3138	20.7	30.2205	20.7	23.8309	20.7	29.199	20.7	29.2088	20.7	26.481	20.7	28.506	20.7	28.616	20.7	11.1041	20.7	30.1458	20.7	30.4744	20.7	26.9554	20.7	30.3217	20.7	30.0772	20.7	20.7098	20.7	24.1956	20.7	15.5219
20.85	20.85	23.3341	20.85	3.30826	20.85	3.27453	20.85	9.46937	20.85	30.8573	20.85	15.7609	20.85	5.85985	20.85	30.8491	20.85	30.7497	20.85	24.2289	20.85	29.7518	20.85	29.7762	20.85	26.9301	20.85	29.0471	20.85	29.1254	20.85	11.2393	20.85	30.6403	20.85	30.9741	20.85	27.4235	20.85	30.8824	20.85	30.5229	20.85	20.9147	20.85	24.5297	20.85	15.7497
21.08	21.08	23.6642	21.08	3.30284	21.08	3.27453	21.08	9.55063	21.08	31.3746	21.08	15.9823	21.08	5.92413	21.08	31.3502	21.08	31.2659	21.08	24.6384	21.08	30.2547	21.08	30.3408	21.08	27.3914	21.08	29.5957	21.08	29.6422	21.08	11.4145	21.08	31.2421	21.08	31.5438	21.08	27.9093	21.08	31.4141	21.08	31.0547	21.08	21.2219	21.08	24.8754	21.08	15.971
21.31	21.31	23.9966	21.31	3.297	21.31	3.25806	21.31	9.66313	21.31	31.9571	21.31	16.2859	21.31	5.97155	21.31	32.0053	21.31	31.8927	21.31	25.1137	21.31	30.8373	21.31	30.9015	21.31	27.9074	21.31	30.1873	21.31	30.2017	21.31	11.5722	21.31	31.7561	21.31	32.1249	21.31	28.3914	21.31	31.9469	21.31	31.6083	21.31	21.4832	21.31	25.2603	21.31	16.2166
21.46	21.46	24.2748	21.46	3.29201	21.46	3.25848	21.46	9.77816	21.46	32.5639	21.46	16.5147	21.46	6.03125	21.46	32.5949	21.46	32.3974	21.46	25.569	21.46	31.4489	21.46	31.4339	21.46	28.4519	21.46	30.7189	21.46	30.7897	21.46	11.7596	21.46	32.4562	21.46	32.7869	21.46	28.9289	21.46	32.5302	21.46	32.1963	21.46	21.8041	21.46	25.6306	21.46	16.4716
21.68	21.68	24.6433	21.68	3.30826	21.68	3.25313	21.68	9.96776	21.68	33.2145	21.68	16.8363	21.68	6.12767	21.68	33.2648	21.68	33.0909	21.68	26.0264	21.68	32.1299	21.68	32.0918	21.68	28.9715	21.68	31.372	21.68	31.4461	21.68	11.9507	21.68	33.0214	21.68	33.3774	21.68	29.5108	21.68	33.2041	21.68	32.8219	21.68	22.079	21.68	26.0614	21.68	16.7825
21.9	21.9	25.0394	21.9	3.28119	21.9	3.24778	21.9	10.0869	21.9	33.9291	21.9	17.1051	21.9	6.17052	21.9	33.9451	21.9	33.7688	21.9	26.4624	21.9	32.7008	21.9	32.76	21.9	29.5176	21.9	32.0459	21.9	32.1284	21.9	12.1153	21.9	33.754	21.9	34.0818	21.9	30.0607	21.9	33.899	21.9	33.4788	21.9	22.4186	21.9	26.471	21.9	17.0196
22.05	22.05	25.3936	22.05	3.28617	22.05	3.25806	22.05	10.2048	22.05	34.5593	22.05	17.4191	22.05	6.24469	22.05	34.5946	22.05	34.4161	22.05	27.0226	22.05	33.4245	22.05	33.4446	22.05	30.1075	22.05	32.6738	22.05	32.765	22.05	12.3419	22.05	34.4142	22.05	34.7351	22.05	30.6493	22.05	34.5368	22.05	34.1103	22.05	22.766	22.05	26.8929	22.05	17.3282
22.26	22.26	25.859	22.26	3.2866	22.26	3.23708	22.26	10.3632	22.26	35.3531	22.26	17.7745	22.26	6.32585	22.26	35.385	22.26	35.1402	22.26	27.5473	22.26	34.1832	22.26	34.2519	22.26	30.8167	22.26	33.4251	22.26	33.4154	22.26	12.54	22.26	35.1827	22.26	35.501	22.26	31.3152	22.26	35.2994	22.26	34.8185	22.26	23.0708	22.26	27.4124	22.26	17.6572
22.48	22.48	26.3066	22.48	3.27534	22.48	3.25271	22.48	10.5569	22.48	36.1323	22.48	18.1201	22.48	6.41607	22.48	36.145	22.48	35.8708	22.48	28.1552	22.48	34.9067	22.48	34.9674	22.48	31.4965	22.48	34.2095	22.48	34.1965	22.48	12.7772	22.48	36.0362	22.48	36.2007	22.48	31.925	22.48	36.0528	22.48	35.5594	22.48	23.4612	22.48	27.8502	22.48	17.9763
22.69	22.69	26.7631	22.69	3.27534	22.69	3.23666	22.69	10.7627	22.69	36.9588	22.69	18.4996	22.69	6.50712	22.69	36.9625	22.69	36.778	22.69	28.8199	22.69	35.7551	22.69	35.7599	22.69	32.2388	22.69	34.9774	22.69	35.0802	22.69	12.9896	22.69	36.8316	22.69	37.0656	22.69	32.6989	22.69	36.874	22.69	36.3621	22.69	23.8655	22.69	28.4139	22.69	18.2713
22.9	22.9	27.2361	22.9	3.26993	22.9	3.25271	22.9	10.9523	22.9	37.924	22.9	18.9159	22.9	6.59281	22.9	37.8906	22.9	37.6747	22.9	29.4314	22.9	36.6245	22.9	36.6715	22.9	32.9492	22.9	35.8549	22.9	35.9588	22.9	13.2603	22.9	37.7368	22.9	37.946	22.9	33.5263	22.9	37.7478	22.9	37.2065	22.9	24.3398	22.9	28.9723	22.9	18.6823
23.12	23.12	27.7531	23.12	3.25369	23.12	3.24201	23.12	11.1473	23.12	38.7772	23.12	19.3007	23.12	6.69457	23.12	38.8082	23.12	38.535	23.12	30.1705	23.12	37.562	23.12	37.5158	23.12	33.7656	23.12	36.7586	23.12	36.8219	23.12	13.5788	23.12	38.6002	23.12	38.8265	23.12	34.3109	23.12	38.669	23.12	38.1135	23.12	24.744	23.12	29.5572	23.12	19.0511
23.33	23.33	28.3049	23.33	3.27492	23.33	3.23623	23.33	11.3624	23.33	39.7798	23.33	19.7039	23.33	6.78472	23.33	39.7575	23.33	39.4475	23.33	30.8949	23.33	38.4945	23.33	38.5674	23.33	34.6199	23.33	37.7253	23.33	37.7317	23.33	13.8477	23.33	39.563	23.33	39.8208	23.33	35.1284	23.33	39.585	23.33	39.0362	23.33	25.2365	23.33	30.1542	23.33	19.4595
23.53	23.53	28.8861	23.53	3.25369	23.53	3.23131	23.53	11.586	23.53	40.8462	23.53	20.1861	23.53	6.90879	23.53	40.8227	23.53	40.485	23.53	31.6646	23.53	39.4998	23.53	39.5721	23.53	35.5045	23.53	38.6548	23.53	38.6978	23.53	14.1521	23.53	40.667	23.53	40.8773	23.53	35.9496	23.53	40.6061	23.53	40.0056	23.53	25.7033	23.53	30.8442	23.53	19.9098
23.68	23.68	29.4306	23.68	3.2591	23.68	3.20456	23.68	11.8243	23.68	41.8913	23.68	20.6974	23.68	7.04268	23.68	41.8563	23.68	41.5538	23.68	32.441	23.68	40.6049	23.68	40.5925	23.68	36.4058	23.68	39.7257	23.68	39.7624	23.68	14.4228	23.68	41.7397	23.68	41.939	23.68	36.8677	23.68	41.6326	23.68	41.0533	23.68	26.2154	23.68	31.493	23.68	20.3577
23.89	23.89	30.1087	23.89	3.25868	23.89	3.22554	23.89	12.0557	23.89	42.9522	23.89	21.1742	23.89	7.16493	23.89	42.9793	23.89	42.6379	23.89	33.2874	23.89	41.6207	23.89	41.6851	23.89	37.3552	23.89	40.8016	23.89	40.8475	23.89	14.7447	23.89	42.7963	23.89	43.0624	23.89	37.8396	23.89	42.7272	23.89	42.1059	23.89	26.7239	23.89	32.2439	23.89	20.8238
24.09	24.09	30.7506	24.09	3.26452	24.09	3.20991	24.09	12.3064	24.09	44.1202	24.09	21.6671	24.09	7.25691	24.09	44.1714	24.09	43.7801	24.09	34.1053	24.09	42.8098	24.09	42.7627	24.09	38.378	24.09	41.8517	24.09	41.8968	24.09	15.0917	24.09	43.9739	24.09	44.2281	24.09	38.7893	24.09	43.8908	24.09	43.1696	24.09	27.2448	24.09	32.9395	24.09	21.3534
24.36	24.36	31.4725	24.36	3.24785	24.36	3.20414	24.36	12.5918	24.36	45.2501	24.36	22.2493	24.36	7.4059	24.36	45.3626	24.36	45.0307	24.36	35.0578	24.36	43.9929	24.36	44.0053	24.36	39.4225	24.36	43.0109	24.36	43.1418	24.36	15.44	24.36	45.1872	24.36	45.3822	24.36	39.7342	24.36	45.0167	24.36	44.3522	24.36	27.861	24.36	33.6849	24.36	21.8669
24.56	24.56	32.1942	24.56	3.24201	24.56	3.19837	24.56	12.8826	24.56	46.4224	24.56	22.8418	24.56	7.53343	24.56	46.622	24.56	46.2237	24.56	35.9782	24.56	45.2176	24.56	45.2526	24.56	40.4933	24.56	44.243	24.56	44.3555	24.56	15.8413	24.56	46.4839	24.56	46.6396	24.56	40.8924	24.56	46.2686	24.56	45.5345	24.56	28.4069	24.56	34.4674	24.56	22.3855
24.7	24.7	32.898	24.7	3.24201	24.7	3.20907	24.7	13.1425	24.7	47.6592	24.7	23.4477	24.7	7.68335	24.7	47.9453	24.7	47.4799	24.7	37.0201	24.7	46.4847	24.7	46.5576	24.7	41.654	24.7	45.5485	24.7	45.5903	24.7	16.2181	24.7	47.8492	24.7	47.991	24.7	42.013	24.7	47.5947	24.7	46.7904	24.7	29.0912	24.7	35.3499	24.7	22.9859
24.9	24.9	33.7118	24.9	3.24201	24.9	3.21442	24.9	13.4566	24.9	48.9759	24.9	24.0747	24.9	7.82792	24.9	49.3688	24.9	48.8924	24.9	38.078	24.9	47.8722	24.9	47.9919	24.9	42.889	24.9	46.8802	24.9	47.0267	24.9	16.648	24.9	49.2354	24.9	49.3475	24.9	43.1816	24.9	48.9788	24.9	48.1505	24.9	29.7648	24.9	36.2378	24.9	23.5758
25.1	25.1	34.5751	25.1	3.24201	25.1	3.18768	25.1	13.749	25.1	50.4366	25.1	24.7597	25.1	8.03673	25.1	50.8767	25.1	50.3728	25.1	39.1731	25.1	49.3226	25.1	49.3383	25.1	44.1981	25.1	48.3216	25.1	48.4372	25.1	17.0778	25.1	50.7368	25.1	50.8335	25.1	44.4837	25.1	50.4049	25.1	49.5158	25.1	30.4976	25.1	37.2479	25.1	24.25
25.29	25.29	35.4879	25.29	3.22036	25.29	3.18233	25.29	14.1173	25.29	52.0199	25.29	25.4763	25.29	8.1813	25.29	52.395	25.29	51.9209	25.29	40.4117	25.29	50.7834	25.29	50.8348	25.29	45.555	25.29	49.789	25.29	49.9045	25.29	17.5661	25.29	52.28	25.29	52.4437	25.29	45.8178	25.29	52.0258	25.29	51.0166	25.29	31.3004	25.29	38.2581	25.29	24.9084
25.56	25.56	36.4571	25.56	3.21952	25.56	3.18684	25.56	14.4871	25.56	53.6212	25.56	26.2335	25.56	8.40398	25.56	54.0522	25.56	53.5019	25.56	41.5916	25.56	52.3301	25.56	52.5092	25.56	46.9366	25.56	51.3371	25.56	51.534	25.56	18.0231	25.56	53.8509	25.56	54.0036	25.56	47.2142	25.56	53.5695	25.56	52.6287	25.56	32.0787	25.56	39.3218	25.56	25.597
25.75	25.75	37.4686	25.75	3.23576	25.75	3.18684	25.75	14.8661	25.75	55.332	25.75	26.9447	25.75	8.55921	25.75	55.7178	25.75	55.159	25.75	42.883	25.75	53.8795	25.75	54.1451	25.75	48.3673	25.75	52.9555	25.75	53.0939	25.75	18.5006	25.75	55.5454	25.75	55.66	25.75	48.708	25.75	55.0848	25.75	54.2281	25.75	32.9245	25.75	40.4486	25.75	26.3974
25.94	25.94	38.4961	25.94	3.22535	25.94	3.17122	25.94	15.2416	25.94	56.981	25.94	27.7068	25.94	8.737	25.94	57.4647	25.94	56.8444	25.94	44.1962	25.94	55.5095	25.94	55.84	25.94	49.9211	25.94	54.6438	25.94	54.754	25.94	19.0283	25.94	57.1898	25.94	57.3446	25.94	50.203	25.94	56.7442	25.94	55.8713	25.94	33.8016	25.94	41.6393	25.94	27.1698
26.2	26.2	39.5627	26.2	3.21453	26.2	3.17656	26.2	15.6694	26.2	58.74	26.2	28.5709	26.2	8.9672	26.2	59.2148	26.2	58.6372	26.2	45.5675	26.2	57.258	26.2	57.5797	26.2	51.4155	26.2	56.3043	26.2	56.4897	26.2	19.5643	26.2	59.0047	26.2	59.172	26.2	51.697	26.2	58.549	26.2	57.6011	26.2	34.7444	26.2	42.8726	26.2	27.9334
26.32	26.32	40.7229	26.32	3.21411	26.32	3.17615	26.32	16.0788	26.32	60.6456	26.32	29.3994	26.32	9.14268	26.32	61.1204	26.32	60.4378	26.32	46.9806	26.32	59.0774	26.32	59.4151	26.32	53.0726	26.32	58.1294	26.32	58.3263	26.32	20.1453	26.32	60.8327	26.32	61.0847	26.32	53.3868	26.32	60.3986	26.32	59.391	26.32	35.6772	26.32	44.1214	26.32	28.7196
26.51	26.51	41.8553	26.51	3.21411	26.51	3.1708	26.51	16.4794	26.51	62.6283	26.51	30.2686	26.51	9.38891	26.51	63.06	26.51	62.3763	26.51	48.5218	26.51	60.9724	26.51	61.3151	26.51	54.763	26.51	59.9672	26.51	60.1703	26.51	20.7077	26.51	62.7415	26.51	63.0413	26.51	55.142	26.51	62.2347	26.51	61.256	26.51	36.733	26.51	45.4821	26.51	29.6096
26.77	26.77	43.1691	26.77	3.21411	26.77	3.16011	26.77	16.945	26.77	64.6269	26.77	31.1589	26.77	9.62979	26.77	65.0629	26.77	64.419	26.77	50.0577	26.77	62.951	26.77	63.2305	26.77	56.5592	26.77	61.9616	26.77	62.19	26.77	21.3019	26.77	64.7812	26.77	64.972	26.77	56.8758	26.77	64.2024	26.77	63.2514	26.77	37.7888	26.77	46.9012	26.77	30.4942
27	27	44.4554	27	3.19788	27	3.1708	27	17.4376	27	66.7161	27	32.1176	27	9.88137	27	67.1186	27	66.4097	27	51.5989	27	64.8878	27	65.2702	27	58.2231	27	63.8985	27	64.1115	27	21.9545	27	66.7475	27	67.027	27	58.599	27	66.2964	27	65.1842	27	38.8769	27	48.2885	27	31.3789
27.14	27.14	45.7583	27.14	3.19788	27.14	3.15476	27.14	17.9032	27.14	68.768	27.14	33.0395	27.14	10.1115	27.14	69.2216	27.14	68.4784	27.14	53.2039	27.14	66.945	27.14	67.3099	27.14	60.2207	27.14	65.966	27.14	66.1724	27.14	22.6549	27.14	68.9284	27.14	69.1803	27.14	60.4716	27.14	68.3272	27.14	67.2785	27.14	40.0028	27.14	49.8299	27.14	32.3214
27.33	27.33	47.2192	27.33	3.21868	27.33	3.14859	27.33	18.5588	27.33	70.9772	27.33	34.0789	27.33	10.3872	27.33	71.3851	27.33	70.7164	27.33	54.9433	27.33	69.0574	27.33	69.5385	27.33	62.0591	27.33	68.1044	27.33	68.2465	27.33	23.3438	27.33	71.1377	27.33	71.3926	27.33	62.4665	27.33	70.5395	27.33	69.4589	27.33	41.2418	27.33	51.4216	27.33	33.4185
27.57	27.57	48.7881	27.57	3.21453	27.57	3.16052	27.57	19.1238	27.57	73.3024	27.57	35.167	27.57	10.6964	27.57	73.7431	27.57	72.9695	27.57	56.7402	27.57	71.3566	27.57	71.7455	27.57	64.1025	27.57	70.272	27.57	70.5256	27.57	23.9791	27.57	73.3832	27.57	73.688	27.57	64.4599	27.57	72.8613	27.57	71.7161	27.57	42.5563	27.57	53.1269	27.57	34.4007
27.75	27.75	50.222	27.75	3.20329	27.75	3.15476	27.75	19.6626	27.75	75.5472	27.75	36.2107	27.75	10.9626	27.75	75.8997	27.75	75.2372	27.75	58.4281	27.75	73.4987	27.75	73.9467	27.75	66.1077	27.75	72.4451	27.75	72.6445	27.75	24.671	27.75	75.6434	27.75	75.8369	27.75	66.5374	27.75	75.1141	27.75	73.9365	27.75	43.8975	27.75	54.7199	27.75	35.4019
28	28	51.8436	28	3.18165	28	3.13337	28	20.1986	28	77.9029	28	37.1852	28	11.2624	28	78.2927	28	77.4779	28	60.2031	28	75.7077	28	76.1365	28	68.153	28	74.5544	28	74.9069	28	25.4191	28	77.8817	28	78.1559	28	68.5754	28	77.3133	28	76.1819	28	45.1957	28	56.3941	28	36.5077
28.17	28.17	53.4682	28.17	3.18248	28.17	3.13954	28.17	20.7725	28.17	80.173	28.17	38.3015	28.17	11.5491	28.17	80.6224	28.17	79.7708	28.17	61.904	28.17	77.9946	28.17	78.4245	28.17	70.1849	28.17	76.8142	28.17	77.1171	28.17	26.1262	28.17	80.2299	28.17	80.5114	28.17	70.6478	28.17	79.7333	28.17	78.4686	28.17	46.5492	28.17	58.1474	28.17	37.6076
28.35	28.35	55.1216	28.35	3.1983	28.35	3.13378	28.35	21.387	28.35	82.6944	28.35	39.466	28.35	11.8742	28.35	83.0684	28.35	82.2255	28.35	63.8466	28.35	80.356	28.35	80.8994	28.35	72.3962	28.35	79.18	28.35	79.4472	28.35	26.9665	28.35	82.6254	28.35	82.9651	28.35	72.8582	28.35	82.1433	28.35	80.8343	28.35	48.084	28.35	60.0588	28.35	38.7508
28.59	28.59	56.868	28.59	3.17623	28.59	3.13872	28.59	22.0284	28.59	85.1512	28.59	40.5882	28.59	12.1777	28.59	85.4821	28.59	84.7109	28.59	65.8366	28.59	82.6592	28.59	83.2185	28.59	74.5698	28.59	81.5295	28.59	81.787	28.59	27.7005	28.59	85.0831	28.59	85.5009	28.59	75.0306	28.59	84.6895	28.59	83.2984	28.59	49.5645	28.59	61.9698	28.59	39.9358
28.77	28.77	58.7096	28.77	3.16541	28.77	3.12268	28.77	22.6348	28.77	87.7041	28.77	41.8577	28.77	12.5792	28.77	88.0015	28.77	87.2382	28.77	67.8827	28.77	85.177	28.77	85.605	28.77	76.8801	28.77	83.9677	28.77	84.3387	28.77	28.5653	28.77	87.6405	28.77	88.0476	28.77	77.3247	28.77	87.2044	28.77	85.9085	28.77	51.2075	28.77	63.9364	28.77	41.1153
28.95	28.95	60.6037	28.95	3.165	28.95	3.12762	28.95	23.3896	28.95	90.1919	28.95	43.0268	28.95	12.888	28.95	90.5882	28.95	89.6392	28.95	69.8346	28.95	87.6258	28.95	88.0577	28.95	79.0741	28.95	86.3684	28.95	86.6931	28.95	29.2936	28.95	90.1076	28.95	90.4842	28.95	79.603	28.95	89.7023	28.95	88.3976	28.95	52.7897	28.95	65.8891	28.95	42.2999
29.23	29.23	62.4916	29.23	3.16541	29.23	3.13337	29.23	24.0207	29.23	92.8418	29.23	44.3072	29.23	13.243	29.23	93.0721	29.23	92.022	29.23	71.9004	29.23	90.0609	29.23	90.7509	29.23	81.3523	29.23	88.8231	29.23	89.3593	29.23	30.2206	29.23	92.6244	29.23	93.1669	29.23	82.0141	29.23	92.3867	29.23	91.0349	29.23	54.4126	29.23	68.0078	29.23	43.5744
29.4	29.4	64.424	29.4	3.16041	29.4	3.13378	29.4	24.706	29.4	95.3698	29.4	45.588	29.4	13.6409	29.4	95.5091	29.4	94.7076	29.4	73.9668	29.4	92.4704	29.4	93.1444	29.4	83.5993	29.4	91.294	29.4	91.6234	29.4	30.9674	29.4	95.1942	29.4	95.6744	29.4	84.2604	29.4	94.9771	29.4	93.5894	29.4	56.1707	29.4	70.0686	29.4	44.8125
29.53	29.53	66.51	29.53	3.17082	29.53	3.11198	29.53	25.4174	29.53	97.8996	29.53	46.7831	29.53	13.987	29.53	97.8369	29.53	97.1913	29.53	75.9554	29.53	94.9343	29.53	95.6275	29.53	85.9463	29.53	93.7255	29.53	94.0443	29.53	31.7911	29.53	97.6502	29.53	98.2552	29.53	86.5808	29.53	97.4795	29.53	96.2133	29.53	57.9087	29.53	72.159	29.53	45.923
29.81	29.81	68.5604	29.81	3.16	29.81	3.12268	29.81	26.0833	29.81	100.532	29.81	48.0263	29.81	14.3992	29.81	100.261	29.81	99.8281	29.81	78.06	29.81	97.4102	29.81	98.1176	29.81	88.2142	29.81	96.1741	29.81	96.6011	29.81	32.6294	29.81	100.249	29.81	100.843	29.81	89.0029	29.81	100.168	29.81	98.8807	29.81	59.7672	29.81	74.3754	29.81	47.329
30.03	30.03	70.6823	30.03	3.16	30.03	3.12268	30.03	26.7763	30.03	103.149	30.03	49.2432	30.03	14.7418	30.03	103.023	30.03	102.355	30.03	80.1433	30.03	99.8129	30.03	100.706	30.03	90.5669	30.03	98.6488	30.03	99.1114	30.03	33.5419	30.03	102.796	30.03	103.488	30.03	91.4623	30.03	102.899	30.03	101.387	30.03	61.5287	30.03	76.5493	30.03	48.6191
30.15	30.15	72.7478	30.15	3.16583	30.15	3.10704	30.15	27.4403	30.15	105.721	30.15	50.4508	30.15	15.1131	30.15	105.567	30.15	104.97	30.15	82.2108	30.15	102.287	30.15	103.132	30.15	92.9157	30.15	101.173	30.15	101.588	30.15	34.4112	30.15	105.226	30.15	106.044	30.15	93.7365	30.15	105.459	30.15	104.01	30.15	63.4385	30.15	78.7442	30.15	49.8156
30.38	30.38	75.0428	30.38	3.14336	30.38	3.11158	30.38	28.1693	30.38	108.401	30.38	51.6965	30.38	15.4731	30.38	108.243	30.38	107.605	30.38	84.3945	30.38	104.788	30.38	105.574	30.38	95.3074	30.38	103.585	30.38	104.077	30.38	35.2086	30.38	107.646	30.38	108.599	30.38	96.1178	30.38	108.046	30.38	106.739	30.38	65.4094	30.38	80.9876	30.38	51.2347
30.6	30.6	77.234	30.6	3.155	30.6	3.091	30.6	28.9022	30.6	110.966	30.6	52.9902	30.6	15.9108	30.6	110.796	30.6	110.327	30.6	86.5427	30.6	107.208	30.6	108.118	30.6	97.6641	30.6	106.055	30.6	106.661	30.6	36.1092	30.6	110.148	30.6	111.267	30.6	98.5599	30.6	110.852	30.6	109.445	30.6	67.4092	30.6	83.3955	30.6	52.5489
30.76	30.76	79.523	30.76	3.14836	30.76	3.10048	30.76	29.6757	30.76	113.518	30.76	54.2439	30.76	16.3487	30.76	113.551	30.76	112.988	30.76	88.7775	30.76	109.74	30.76	110.679	30.76	99.9938	30.76	108.566	30.76	109.093	30.76	37.0286	30.76	112.62	30.76	113.946	30.76	101.044	30.76	113.465	30.76	112.209	30.76	69.5692	30.76	85.7275	30.76	53.9076
31.05	31.05	81.9194	31.05	3.14254	31.05	3.08939	31.05	30.424	31.05	116.124	31.05	55.4111	31.05	16.8014	31.05	116.034	31.05	115.546	31.05	90.9493	31.05	112.269	31.05	113.102	31.05	102.264	31.05	111.12	31.05	111.681	31.05	37.8989	31.05	115.146	31.05	116.549	31.05	103.425	31.05	116.195	31.05	114.725	31.05	71.6979	31.05	88.1497	31.05	55.3376
31.21	31.21	84.3042	31.21	3.1209	31.21	3.07335	31.21	31.3278	31.21	118.66	31.21	56.6169	31.21	17.208	31.21	118.51	31.21	118.192	31.21	92.9681	31.21	114.624	31.21	115.498	31.21	104.298	31.21	113.359	31.21	113.984	31.21	38.7846	31.21	117.744	31.21	119.131	31.21	105.788	31.21	118.683	31.21	117.288	31.21	73.7656	31.21	90.5353	31.21	56.8957
31.42	31.42	86.6457	31.42	3.13795	31.42	3.0795	31.42	32.1479	31.42	121.004	31.42	57.8853	31.42	17.5711	31.42	121.123	31.42	120.771	31.42	95.1179	31.42	116.925	31.42	117.956	31.42	106.486	31.42	115.816	31.42	116.348	31.42	39.6912	31.42	120.201	31.42	121.475	31.42	108.104	31.42	121.397	31.42	119.954	31.42	75.8424	31.42	92.9133	31.42	58.3426
31.7	31.7	89.069	31.7	3.13213	31.7	3.07375	31.7	32.8744	31.7	123.567	31.7	59.0258	31.7	17.9541	31.7	123.516	31.7	123.126	31.7	97.0501	31.7	119.16	31.7	120.166	31.7	108.782	31.7	117.941	31.7	118.626	31.7	40.5718	31.7	122.522	31.7	123.819	31.7	110.367	31.7	123.885	31.7	122.433	31.7	78.0836	31.7	95.2711	31.7	59.5985
31.85	31.85	91.2243	31.85	3.12172	31.85	3.08485	31.85	33.5715	31.85	125.842	31.85	60.1027	31.85	18.3579	31.85	125.835	31.85	125.586	31.85	98.912	31.85	121.322	31.85	122.35	31.85	110.751	31.85	120.143	31.85	120.888	31.85	41.3304	31.85	124.708	31.85	126.051	31.85	112.505	31.85	126.237	31.85	124.913	31.85	80.0382	31.85	97.3562	31.85	60.8488
32.02	32.02	93.4986	32.02	3.13213	32.02	3.06841	32.02	34.222	32.02	128.048	32.02	61.1956	32.02	18.7194	32.02	127.937	32.02	127.762	32.02	100.764	32.02	123.352	32.02	124.42	32.02	112.829	32.02	122.221	32.02	122.917	32.02	42.2267	32.02	126.909	32.02	128.373	32.02	114.607	32.02	128.429	32.02	127.121	32.02	82.0473	32.02	99.5168	32.02	61.9201
32.24	32.24	95.8138	32.24	3.11631	32.24	3.06881	32.24	34.914	32.24	130.191	32.24	62.2991	32.24	19.15	32.24	130.177	32.24	129.957	32.24	102.658	32.24	125.441	32.24	126.398	32.24	114.789	32.24	124.252	32.24	125.04	32.24	43.028	32.24	129.101	32.24	130.564	32.24	116.697	32.24	130.792	32.24	129.336	32.24	84.2556	32.24	101.773	32.24	63.1128
32.44	32.44	98.1681	32.44	3.1209	32.44	3.05732	32.44	35.6949	32.44	132.416	32.44	63.3202	32.44	19.5517	32.44	132.372	32.44	132.194	32.44	104.687	32.44	127.485	32.44	128.306	32.44	116.808	32.44	126.343	32.44	127.088	32.44	43.8759	32.44	131.252	32.44	132.806	32.44	118.773	32.44	133.093	32.44	131.687	32.44	86.479	32.44	104.132	32.44	64.4281
32.65	32.65	100.493	32.65	3.1209	32.65	3.07335	32.65	36.4363	32.65	134.515	32.65	64.3733	32.65	19.9423	32.65	134.611	32.65	134.32	32.65	106.409	32.65	129.516	32.65	130.143	32.65	118.747	32.65	128.279	32.65	129.195	32.65	44.7298	32.65	133.276	32.65	134.995	32.65	120.73	32.65	135.344	32.65	133.832	32.65	88.5306	32.65	106.411	32.65	65.6387
32.87	32.87	102.743	32.87	3.09886	32.87	3.04623	32.87	37.0105	32.87	136.473	32.87	65.3811	32.87	20.3088	32.87	136.569	32.87	136.312	32.87	108.089	32.87	131.319	32.87	131.507	32.87	120.665	32.87	130.23	32.87	130.995	32.87	45.5989	32.87	135.182	32.87	137.047	32.87	122.677	32.87	137.34	32.87	135.82	32.87	90.5273	32.87	108.479	32.87	66.8249
33.02	33.02	104.867	33.02	3.09846	33.02	3.05652	33.02	37.6008	33.02	138.261	33.02	66.2885	33.02	20.686	33.02	138.485	33.02	138.274	33.02	109.759	33.02	133.112	33.02	133.047	33.02	122.264	33.02	131.997	33.02	132.728	33.02	46.5049	33.02	137.035	33.02	138.85	33.02	124.484	33.02	139.257	33.02	137.77	33.02	92.6527	33.02	110.532	33.02	67.8897
33.28	33.28	107.026	33.28	3.09846	33.28	3.05117	33.28	38.2771	33.28	140.189	33.28	67.2519	33.28	21.0551	33.28	140.497	33.28	140.258	33.28	111.379	33.28	134.807	33.28	134.801	33.28	124.133	33.28	133.636	33.28	134.648	33.28	47.2525	33.28	138.864	33.28	140.821	33.28	126.329	33.28	141.355	33.28	139.728	33.28	94.7091	33.28	112.566	33.28	68.9685
33.43	33.43	109.328	33.43	3.09386	33.43	3.04663	33.43	38.877	33.43	142.032	33.43	68.1172	33.43	21.4084	33.43	142.14	33.43	142.086	33.43	112.906	33.43	136.527	33.43	136.42	33.43	125.659	33.43	135.372	33.43	136.325	33.43	47.9013	33.43	140.61	33.43	142.658	33.43	128.047	33.43	143.18	33.43	141.566	33.43	96.5916	33.43	114.636	33.43	70.0287
33.69	33.69	111.292	33.69	3.08264	33.69	3.04088	33.69	39.4671	33.69	143.707	33.69	69.0245	33.69	21.7587	33.69	143.866	33.69	143.719	33.69	114.394	33.69	138	33.69	138.109	33.69	127.29	33.69	136.909	33.69	137.898	33.69	48.5632	33.69	142.364	33.69	144.372	33.69	129.742	33.69	144.891	33.69	143.266	33.69	98.6195	33.69	116.507	33.69	70.9932
33.84	33.84	113.413	33.84	3.09345	33.84	3.04088	33.84	39.9703	33.84	145.103	33.84	69.7932	33.84	22.0904	33.84	145.52	33.84	145.432	33.84	115.786	33.84	139.471	33.84	139.579	33.84	128.73	33.84	138.433	33.84	139.416	33.84	49.1412	33.84	143.942	33.84	145.976	33.84	131.187	33.84	146.711	33.84	144.323	33.84	100.525	33.84	118.345	33.84	72.0037
33.99	33.99	115.391	33.99	3.08805	33.99	3.03554	33.99	40.5439	33.99	146.722	33.99	70.5934	33.99	22.3954	33.99	147.084	33.99	147.026	33.99	117.252	33.99	140.967	33.99	141.064	33.99	130.15	33.99	139.701	33.99	140.902	33.99	49.8041	33.99	145.353	33.99	147.627	33.99	132.707	33.99	148.309	33.99	145.963	33.99	102.62	33.99	120.183	33.99	72.93
34.3	34.3	117.415	34.3	3.07643	34.3	3.03475	34.3	41.1878	34.3	148.367	34.3	71.3751	34.3	22.8014	34.3	148.694	34.3	148.492	34.3	118.544	34.3	142.337	34.3	142.527	34.3	131.672	34.3	141.229	34.3	142.223	34.3	50.3212	34.3	146.956	34.3	149.171	34.3	134.117	34.3	149.874	34.3	147.507	34.3	104.337	34.3	122.047	34.3	73.937
34.46	34.46	119.282	34.46	3.08764	34.46	3.03514	34.46	41.6909	34.46	149.632	34.46	72.153	34.46	23.0878	34.46	150.157	34.46	150.032	34.46	119.807	34.46	143.559	34.46	143.72	34.46	132.907	34.46	142.5	34.46	143.573	34.46	50.9004	34.46	148.277	34.46	150.494	34.46	135.616	34.46	151.397	34.46	148.99	34.46	106.229	34.46	123.71	34.46	74.715
34.64	34.64	121.101	34.64	3.08183	34.64	3.02406	34.64	42.1345	34.64	150.987	34.64	72.6857	34.64	23.4004	34.64	151.296	34.64	151.309	34.64	120.859	34.64	144.675	34.64	145.005	34.64	134.177	34.64	143.613	34.64	144.793	34.64	51.3179	34.64	149.496	34.64	151.881	34.64	136.835	34.64	152.771	34.64	150.412	34.64	107.997	34.64	125.202	34.64	75.5523
34.9	34.9	122.853	34.9	3.05981	34.9	3.02901	34.9	42.5455	34.9	152.043	34.9	73.3973	34.9	23.6808	34.9	152.409	34.9	152.451	34.9	122.049	34.9	145.749	34.9	146.005	34.9	135.223	34.9	144.763	34.9	145.915	34.9	51.8465	34.9	150.605	34.9	153.035	34.9	138.091	34.9	153.991	34.9	151.683	34.9	109.695	34.9	126.88	34.9	76.3632
35.1	35.1	124.567	35.1	3.06561	35.1	3.01872	35.1	43.0054	35.1	153.33	35.1	73.9753	35.1	23.9781	35.1	153.64	35.1	153.538	35.1	123.031	35.1	146.898	35.1	147.178	35.1	136.374	35.1	145.857	35.1	147.064	35.1	52.3729	35.1	151.78	35.1	154.162	35.1	139.213	35.1	155.047	35.1	152.984	35.1	111.345	35.1	128.314	35.1	77.0414
35.29	35.29	126.187	35.29	3.07142	35.29	3.00843	35.29	43.341	35.29	154.197	35.29	74.5062	35.29	24.2059	35.29	154.634	35.29	154.667	35.29	124.035	35.29	147.895	35.29	148.185	35.29	137.403	35.29	146.778	35.29	148.106	35.29	52.7296	35.29	152.735	35.29	155.217	35.29	140.18	35.29	156.214	35.29	154.045	35.29	112.851	35.29	129.717	35.29	77.6829
35.44	35.44	127.615	35.44	3.07142	35.44	3.01911	35.44	43.6711	35.44	155.092	35.44	74.9852	35.44	24.4305	35.44	155.63	35.44	155.594	35.44	124.97	35.44	148.863	35.44	149.049	35.44	138.325	35.44	147.759	35.44	148.999	35.44	53.0425	35.44	153.791	35.44	156.06	35.44	141.31	35.44	157.212	35.44	155.055	35.44	114.498	35.44	131.072	35.44	78.3776
35.68	35.68	129.225	35.68	3.0552	35.68	2.9924	35.68	44.0498	35.68	156.136	35.68	75.4537	35.68	24.7408	35.68	156.494	35.68	156.516	35.68	125.872	35.68	149.684	35.68	149.928	35.68	139.156	35.68	148.662	35.68	149.84	35.68	53.3712	35.68	154.684	35.68	156.955	35.68	142.217	35.68	158.054	35.68	156.081	35.68	115.989	35.68	132.384	35.68	78.9985
35.96	35.96	130.774	35.96	3.0548	35.96	2.992	35.96	44.4065	35.96	156.845	35.96	75.9808	35.96	24.8927	35.96	157.232	35.96	157.235	35.96	126.493	35.96	150.355	35.96	150.731	35.96	139.932	35.96	149.336	35.96	150.589	35.96	53.6982	35.96	155.38	35.96	157.71	35.96	143.094	35.96	158.995	35.96	156.82	35.96	117.347	35.96	133.588	35.96	79.5302
36.07	36.07	132.186	36.07	3.0552	36.07	3.00843	36.07	44.7098	36.07	157.632	36.07	76.4487	36.07	25.1313	36.07	158.1	36.07	157.922	36.07	127.36	36.07	151.201	36.07	151.511	36.07	140.808	36.07	150.17	36.07	151.425	36.07	54.0817	36.07	156.049	36.07	158.444	36.07	143.933	36.07	159.794	36.07	157.689	36.07	118.767	36.07	134.668	36.07	80.0983
36.36	36.36	133.329	36.36	3.0552	36.36	2.9924	36.36	45.0723	36.36	158.266	36.36	76.8119	36.36	25.3346	36.36	158.806	36.36	158.511	36.36	128.034	36.36	151.819	36.36	152.081	36.36	141.475	36.36	150.754	36.36	152.199	36.36	54.4581	36.36	156.759	36.36	159.086	36.36	144.573	36.36	160.367	36.36	158.455	36.36	120	36.36	135.73	36.36	80.5983
36.54	36.54	134.591	36.54	3.03858	36.54	2.98132	36.54	45.2666	36.54	158.879	36.54	77.1493	36.54	25.4971	36.54	159.259	36.54	159.203	36.54	128.575	36.54	152.327	36.54	152.557	36.54	142.039	36.54	151.298	36.54	152.597	36.54	54.6737	36.54	157.267	36.54	159.536	36.54	145.349	36.54	160.972	36.54	158.97	36.54	121.169	36.54	136.78	36.54	81.0403
36.73	36.73	135.474	36.73	3.02197	36.73	2.98093	36.73	45.5041	36.73	159.391	36.73	77.5077	36.73	25.6221	36.73	159.634	36.73	159.594	36.73	129.11	36.73	152.919	36.73	153.132	36.73	142.592	36.73	151.873	36.73	153.165	36.73	54.9051	36.73	157.873	36.73	159.923	36.73	145.788	36.73	161.44	36.73	159.408	36.73	122.299	36.73	137.554	36.73	81.2506
36.92	36.92	136.662	36.92	3.03317	36.92	2.99735	36.92	45.629	36.92	159.88	36.92	77.7389	36.92	25.6361	36.92	160.139	36.92	160.135	36.92	129.69	36.92	153.326	36.92	153.437	36.92	143.225	36.92	152.393	36.92	153.671	36.92	55.1402	36.92	158.218	36.92	160.255	36.92	146.335	36.92	161.955	36.92	159.98	36.92	123.397	36.92	138.48	36.92	81.619
37.11	37.11	137.682	37.11	3.03818	37.11	2.97025	37.11	45.8827	37.11	160.216	37.11	78.1182	37.11	25.8467	37.11	160.576	37.11	160.494	37.11	130.087	37.11	153.672	37.11	153.913	37.11	143.577	37.11	152.78	37.11	153.971	37.11	55.3291	37.11	158.605	37.11	160.663	37.11	146.939	37.11	162.423	37.11	160.485	37.11	124.452	37.11	139.29	37.11	81.903
37.33	37.33	138.528	37.33	3.049	37.33	2.97559	37.33	46.0558	37.33	160.53	37.33	78.3708	37.33	25.9162	37.33	160.929	37.33	160.838	37.33	130.565	37.33	154.007	37.33	154.358	37.33	143.921	37.33	153.119	37.33	154.352	37.33	55.5147	37.33	159.028	37.33	160.989	37.33	147.302	37.33	162.685	37.33	160.787	37.33	125.302	37.33	139.949	37.33	82.3291
37.53	37.53	139.577	37.53	3.03278	37.53	2.9649	37.53	46.191	37.53	160.951	37.53	78.6024	37.53	26.0339	37.53	161.24	37.53	161.187	37.53	130.963	37.53	154.425	37.53	154.611	37.53	144.398	37.53	153.547	37.53	154.688	37.53	55.7214	37.53	159.242	37.53	161.335	37.53	147.819	37.53	163.027	37.53	161.089	37.53	126.26	37.53	140.676	37.53	82.5711
37.76	37.76	140.229	37.76	3.04319	37.76	2.98054	37.76	46.3418	37.76	161.127	37.76	78.7815	37.76	26.1695	37.76	161.445	37.76	161.317	37.76	131.318	37.76	154.594	37.76	154.881	37.76	144.527	37.76	153.793	37.76	154.998	37.76	55.9049	37.76	159.477	37.76	161.449	37.76	148.226	37.76	163.179	37.76	161.427	37.76	127.062	37.76	141.252	37.76	82.8707
37.98	37.98	141.051	37.98	3.02658	37.98	2.95345	37.98	46.5088	37.98	161.399	37.98	78.9186	37.98	26.241	37.98	161.624	37.98	161.504	37.98	131.609	37.98	154.704	37.98	155.186	37.98	145.027	37.98	154.044	37.98	155.184	37.98	55.993	37.98	159.655	37.98	161.614	37.98	148.404	37.98	163.479	37.98	161.619	37.98	127.815	37.98	141.85	37.98	83.0598
38.17	38.17	141.603	38.17	3.01538	38.17	2.95306	38.17	46.5838	38.17	161.543	38.17	79.0293	38.17	26.2429	38.17	161.756	38.17	161.634	38.17	131.677	38.17	154.961	38.17	155.12	38.17	144.992	38.17	154.139	38.17	155.375	38.17	56.1606	38.17	159.723	38.17	161.701	38.17	148.645	38.17	163.641	38.17	161.749	38.17	128.443	38.17	142.144	38.17	83.1384
38.35	38.35	142.264	38.35	3.01037	38.35	2.94811	38.35	46.6656	38.35	161.649	38.35	79.1133	38.35	26.3051	38.35	161.903	38.35	161.821	38.35	131.949	38.35	155.065	38.35	155.326	38.35	145.286	38.35	154.305	38.35	155.55	38.35	56.2951	38.35	160.036	38.35	161.96	38.35	148.905	38.35	163.841	38.35	161.874	38.35	129.084	38.35	142.683	38.35	83.2228
38.53	38.53	142.858	38.53	3.00958	38.53	2.96336	38.53	46.8426	38.53	161.751	38.53	79.2399	38.53	26.3517	38.53	162.014	38.53	161.883	38.53	132.036	38.53	155.098	38.53	155.332	38.53	145.46	38.53	154.343	38.53	155.628	38.53	56.3652	38.53	160.016	38.53	161.933	38.53	148.924	38.53	163.877	38.53	162.019	38.53	129.734	38.53	142.97	38.53	83.4062
38.79	38.79	143.368	38.79	3.01577	38.79	2.93743	38.79	46.8386	38.79	161.894	38.79	79.4079	38.79	26.4228	38.79	162.172	38.79	161.962	38.79	132.187	38.79	155.253	38.79	155.528	38.79	145.678	38.79	154.477	38.79	155.777	38.79	56.4382	38.79	160.209	38.79	162.079	38.79	149.299	38.79	163.899	38.79	162.108	38.79	130.317	38.79	143.416	38.79	83.4963
38.94	38.94	143.779	38.94	2.99415	38.94	2.94811	38.94	46.8494	38.94	161.995	38.94	79.4868	38.94	26.4121	38.94	162.177	38.94	161.967	38.94	132.294	38.94	155.321	38.94	155.533	38.94	145.715	38.94	154.503	38.94	155.886	38.94	56.5548	38.94	160.204	38.94	162.064	38.94	149.24	38.94	164.02	38.94	162.212	38.94	130.715	38.94	143.697	38.94	83.6226
39.16	39.16	144.18	39.16	2.99415	39.16	2.93743	39.16	47.0117	39.16	161.846	39.16	79.55	39.16	26.5457	39.16	162.172	39.16	162.045	39.16	132.373	39.16	155.352	39.16	155.569	39.16	145.815	39.16	154.56	39.16	155.855	39.16	56.5601	39.16	160.198	39.16	162.162	39.16	149.469	39.16	164.093	39.16	162.316	39.16	131.199	39.16	143.883	39.16	83.6594
39.42	39.42	144.474	39.42	3.00457	39.42	2.9317	39.42	47.0163	39.42	161.921	39.42	79.4975	39.42	26.4567	39.42	162.14	39.42	162.071	39.42	132.367	39.42	155.316	39.42	155.585	39.42	145.786	39.42	154.556	39.42	155.747	39.42	56.6481	39.42	160.193	39.42	162.115	39.42	149.455	39.42	164.119	39.42	162.363	39.42	131.623	39.42	144.135	39.42	83.7694
39.6	39.6	144.749	39.6	2.99376	39.6	2.91568	39.6	47.0272	39.6	161.889	39.6	79.5396	39.6	26.4407	39.6	162.066	39.6	162.123	39.6	132.478	39.6	155.222	39.6	155.549	39.6	145.606	39.6	154.504	39.6	155.736	39.6	56.6269	39.6	160.083	39.6	162.053	39.6	149.407	39.6	164.14	39.6	162.311	39.6	131.924	39.6	144.331	39.6	83.7011
39.78	39.78	145.136	39.78	2.98797	39.78	2.92064	39.78	46.9994	39.78	161.713	39.78	79.5924	39.78	26.4693	39.78	162.003	39.78	161.93	39.78	132.344	39.78	155.207	39.78	155.446	39.78	145.672	39.78	154.416	39.78	155.587	39.78	56.5718	39.78	160.01	39.78	162.094	39.78	149.441	39.78	164.082	39.78	162.316	39.78	132.219	39.78	144.429	39.78	83.7164
40.03	40.03	145.342	40.03	2.97678	40.03	2.91492	40.03	46.9338	40.03	161.713	40.03	79.4873	40.03	26.4659	40.03	162.019	40.03	161.826	40.03	132.343	40.03	154.962	40.03	155.224	40.03	145.706	40.03	154.286	40.03	155.438	40.03	56.5538	40.03	159.875	40.03	162.005	40.03	149.283	40.03	163.914	40.03	162.185	40.03	132.605	40.03	144.485	40.03	83.7213
40.2	40.2	145.638	40.2	2.98296	40.2	2.92102	40.2	46.9298	40.2	161.537	40.2	79.466	40.2	26.414	40.2	161.966	40.2	161.8	40.2	132.292	40.2	154.883	40.2	155.176	40.2	145.627	40.2	154.259	40.2	155.417	40.2	56.5527	40.2	159.921	40.2	161.955	40.2	149.338	40.2	163.904	40.2	162.228	40.2	132.85	40.2	144.687	40.2	83.6169
40.43	40.43	145.68	40.43	3.00418	40.43	2.93132	40.43	46.8697	40.43	161.49	40.43	79.4451	40.43	26.4586	40.43	161.829	40.43	161.654	40.43	132.286	40.43	154.716	40.43	155.068	40.43	145.455	40.43	154.14	40.43	155.257	40.43	56.54	40.43	159.687	40.43	161.835	40.43	149.276	40.43	163.788	40.43	162.066	40.43	133.01	40.43	144.647	40.43	83.606
40.61	40.61	145.795	40.61	2.97176	40.61	2.9153	40.61	46.7994	40.61	161.309	40.61	79.382	40.61	26.3891	40.61	161.745	40.61	161.732	40.61	132.169	40.61	154.7	40.61	154.949	40.61	145.328	40.61	153.952	40.61	155.19	40.61	56.5612	40.61	159.671	40.61	161.784	40.61	149.02	40.61	163.725	40.61	162.04	40.61	133.166	40.61	144.689	40.61	83.4798
40.77	40.77	145.91	40.77	2.97254	40.77	2.90004	40.77	46.7846	40.77	161.17	40.77	79.4079	40.77	26.3853	40.77	161.64	40.77	161.613	40.77	132.102	40.77	154.484	40.77	154.793	40.77	145.159	40.77	153.778	40.77	155.029	40.77	56.4541	40.77	159.41	40.77	161.728	40.77	148.99	40.77	163.605	40.77	161.89	40.77	133.357	40.77	144.626	40.77	83.4806
41.03	41.03	145.973	41.03	2.97755	41.03	2.91034	41.03	46.6703	41.03	161.037	41.03	79.2555	41.03	26.3552	41.03	161.492	41.03	161.41	41.03	131.868	41.03	154.135	41.03	154.473	41.03	145.071	41.03	153.602	41.03	154.767	41.03	56.4255	41.03	159.289	41.03	161.624	41.03	148.805	41.03	163.478	41.03	161.744	41.03	133.452	41.03	144.57	41.03	83.3382
41.29	41.29	145.861	41.29	2.97176	41.29	2.88861	41.29	46.5994	41.29	160.755	41.29	79.1137	41.29	26.3517	41.29	161.308	41.29	161.228	41.29	131.712	41.29	153.921	41.29	154.469	41.29	144.941	41.29	153.279	41.29	154.679	41.29	56.3864	41.29	159.175	41.29	161.365	41.29	148.637	41.29	163.331	41.29	161.738	41.29	133.58	41.29	144.583	41.29	83.2379
41.44	41.44	145.943	41.44	2.95015	41.44	2.88327	41.44	46.4912	41.44	160.58	41.44	79.1137	41.44	26.2876	41.44	161.14	41.44	161.103	41.44	131.569	41.44	153.775	41.44	154.117	41.44	144.714	41.44	153.165	41.44	154.411	41.44	56.3599	41.44	158.924	41.44	161.205	41.44	148.445	41.44	163.173	41.44	161.52	41.44	133.628	41.44	144.36	41.44	83.2064
41.62	41.62	145.894	41.62	2.96636	41.62	2.90462	41.62	46.3453	41.62	160.303	41.62	79.0243	41.62	26.2288	41.62	160.824	41.62	160.822	41.62	131.352	41.62	153.472	41.62	154.066	41.62	144.455	41.62	152.857	41.62	154.024	41.62	56.2804	41.62	158.647	41.62	161.096	41.62	148.328	41.62	162.968	41.62	161.405	41.62	133.661	41.62	144.35	41.62	83.0276
41.88	41.88	145.869	41.88	2.94436	41.88	2.88289	41.88	46.269	41.88	160.112	41.88	78.8877	41.88	26.2361	41.88	160.577	41.88	160.785	41.88	131.165	41.88	153.259	41.88	153.761	41.88	144.203	41.88	152.603	41.88	153.896	41.88	56.2201	41.88	158.449	41.88	160.77	41.88	147.914	41.88	162.858	41.88	161.207	41.88	133.541	41.88	144.108	41.88	82.8801
42.07	42.07	145.831	42.07	2.94899	42.07	2.88214	42.07	46.2461	42.07	159.921	42.07	78.762	42.07	26.1865	42.07	160.382	42.07	160.364	42.07	130.897	42.07	152.889	42.07	153.22	42.07	144.001	42.07	152.328	42.07	153.49	42.07	56.1207	42.07	158.136	42.07	160.62	42.07	147.759	42.07	162.547	42.07	160.911	42.07	133.506	42.07	143.922	42.07	82.7323
42.28	42.28	145.688	42.28	2.95517	42.28	2.88289	42.28	46.1338	42.28	159.601	42.28	78.6195	42.28	26.1345	42.28	160.224	42.28	160.234	42.28	130.793	42.28	152.579	42.28	153.146	42.28	143.716	42.28	152.165	42.28	153.282	42.28	56.0188	42.28	157.932	42.28	160.408	42.28	147.563	42.28	162.406	42.28	160.75	42.28	133.45	42.28	143.822	42.28	82.6172
42.45	42.45	145.578	42.45	2.93432	42.45	2.8783	42.45	45.9999	42.45	159.249	42.45	78.4664	42.45	26.0825	42.45	160.066	42.45	160.156	42.45	130.514	42.45	152.473	42.45	152.871	42.45	143.521	42.45	151.881	42.45	153.028	42.45	55.9009	42.45	157.665	42.45	160.331	42.45	147.292	42.45	162.17	42.45	160.521	42.45	133.382	42.45	143.71	42.45	82.4442
42.66	42.66	145.416	42.66	2.92313	42.66	2.86725	42.66	45.9561	42.66	159.01	42.66	78.3983	42.66	26.031	42.66	159.624	42.66	159.724	42.66	130.295	42.66	152.061	42.66	152.566	42.66	143.084	42.66	151.606	42.66	152.781	42.66	55.7453	42.66	157.399	42.66	160.057	42.66	146.953	42.66	161.844	42.66	160.308	42.66	133.3	42.66	143.448	42.66	82.2704
42.82	42.82	145.383	42.82	2.93394	42.82	2.86191	42.82	45.8479	42.82	158.754	42.82	78.1563	42.82	25.9508	42.82	159.356	42.82	159.542	42.82	130.083	42.82	151.747	42.82	152.21	42.82	142.873	42.82	151.366	42.82	152.358	42.82	55.6288	42.82	157.107	42.82	159.804	42.82	146.751	42.82	161.655	42.82	160.146	42.82	133.23	42.82	143.251	42.82	82.181
43.06	43.06	145.156	43.06	2.91735	43.06	2.86154	43.06	45.7014	43.06	158.356	43.06	78.0041	43.06	25.8566	43.06	159.051	43.06	159.209	43.06	129.785	43.06	151.335	43.06	151.911	43.06	142.637	43.06	151.034	43.06	152.091	43.06	55.5209	43.06	156.841	43.06	159.463	43.06	146.46	43.06	161.329	43.06	159.798	43.06	133.127	43.06	143.015	43.06	81.9127
43.27	43.27	144.996	43.27	2.94976	43.27	2.86154	43.27	45.5663	43.27	158.09	43.27	77.8779	43.27	25.7871	43.27	158.677	43.27	159.027	43.27	129.631	43.27	151.09	43.27	151.637	43.27	142.261	43.27	150.622	43.27	151.745	43.27	55.4096	43.27	156.507	43.27	159.256	43.27	146.162	43.27	161.124	43.27	159.397	43.27	132.917	43.27	142.856	43.27	81.7813
43.47	43.47	144.848	43.47	2.92275	43.47	2.8562	43.47	45.4906	43.47	157.723	43.47	77.7306	43.47	25.7337	43.47	158.388	43.47	158.662	43.47	129.148	43.47	150.807	43.47	151.27	43.47	141.981	43.47	150.241	43.47	151.369	43.47	55.2719	43.47	156.162	43.47	158.889	43.47	145.864	43.47	160.725	43.47	159.241	43.47	132.82	43.47	142.479	43.47	81.571
43.71	43.71	144.64	43.71	2.91735	43.71	2.8562	43.71	45.3068	43.71	157.297	43.71	77.5518	43.71	25.6695	43.71	158.035	43.71	158.293	43.71	128.984	43.71	150.264	43.71	150.799	43.71	141.611	43.71	149.767	43.71	151.111	43.71	55.1183	43.71	155.661	43.71	158.501	43.71	145.453	43.71	160.378	43.71	158.783	43.71	132.664	43.71	142.176	43.71	81.3344
43.87	43.87	144.343	43.87	2.91735	43.87	2.85086	43.87	45.2204	43.87	157.004	43.87	77.3625	43.87	25.6161	43.87	157.751	43.87	157.955	43.87	128.676	43.87	149.945	43.87	150.541	43.87	141.325	43.87	149.683	43.87	150.533	43.87	54.9699	43.87	155.405	43.87	158.243	43.87	145.07	43.87	160.126	43.87	158.523	43.87	132.465	43.87	141.959	43.87	81.224
44.08	44.08	143.945	44.08	2.90692	44.08	2.82987	44.08	45.156	44.08	156.721	44.08	77.1306	44.08	25.5874	44.08	157.308	44.08	157.752	44.08	128.417	44.08	149.672	44.08	150.204	44.08	140.984	44.08	149.234	44.08	150.285	44.08	54.9506	44.08	155.07	44.08	157.984	44.08	144.737	44.08	159.806	44.08	158.222	44.08	132.192	44.08	141.632	44.08	80.9874
44.27	44.27	143.855	44.27	2.90654	44.27	2.83484	44.27	44.9825	44.27	156.19	44.27	77.0311	44.27	25.4397	44.27	156.872	44.27	157.315	44.27	128.145	44.27	149.166	44.27	149.89	44.27	140.706	44.27	148.818	44.27	149.976	44.27	54.7527	44.27	154.606	44.27	157.55	44.27	144.479	44.27	159.533	44.27	157.92	44.27	132.105	44.27	141.301	44.27	80.7455
44.47	44.47	143.635	44.47	2.93356	44.47	2.8562	44.47	44.7771	44.47	155.855	44.47	76.8575	44.47	25.3702	44.47	156.493	44.47	156.951	44.47	127.769	44.47	148.832	44.47	149.331	44.47	140.357	44.47	148.479	44.47	149.579	44.47	54.5991	44.47	154.214	44.47	157.282	44.47	144.042	44.47	159.16	44.47	157.566	44.47	131.938	44.47	141.019	44.47	80.572
44.63	44.63	143.348	44.63	2.90076	44.63	2.82913	44.63	44.6416	44.63	155.478	44.63	76.6319	44.63	25.2975	44.63	156.362	44.63	156.613	44.63	127.412	44.63	148.394	44.63	148.955	44.63	139.974	44.63	147.965	44.63	149.049	44.63	54.4013	44.63	153.923	44.63	156.894	44.63	143.773	44.63	158.803	44.63	157.213	44.63	131.588	44.63	140.948	44.63	80.3144
44.89	44.89	143.071	44.89	2.90579	44.89	2.82877	44.89	44.6412	44.89	155.037	44.89	76.4169	44.89	25.2995	44.89	155.884	44.89	156.301	44.89	127.083	44.89	147.926	44.89	148.647	44.89	139.649	44.89	147.716	44.89	148.71	44.89	54.3413	44.89	153.459	44.89	156.574	44.89	143.205	44.89	158.315	44.89	156.787	44.89	131.366	44.89	140.537	44.89	80.1148
45.1	45.1	142.777	45.1	2.87916	45.1	2.80778	45.1	44.5443	45.1	154.579	45.1	76.2217	45.1	25.1532	45.1	155.441	45.1	155.755	45.1	126.802	45.1	147.605	45.1	148.242	45.1	139.222	45.1	147.324	45.1	148.364	45.1	54.2054	45.1	153.103	45.1	156.155	45.1	143.102	45.1	157.931	45.1	156.438	45.1	131.098	45.1	140.046	45.1	79.9149
45.29	45.29	142.402	45.29	2.91119	45.29	2.80208	45.29	44.4574	45.29	154.122	45.29	76.0172	45.29	25.0537	45.29	155.1	45.29	155.339	45.29	126.409	45.29	147.262	45.29	147.794	45.29	138.818	45.29	146.95	45.29	147.921	45.29	54.0712	45.29	152.66	45.29	155.737	45.29	142.598	45.29	157.527	45.29	156.095	45.29	130.796	45.29	139.736	45.29	79.7521
45.48	45.48	142.224	45.48	2.89461	45.48	2.81239	45.48	44.43	45.48	153.788	45.48	75.7918	45.48	24.9329	45.48	154.585	45.48	155.09	45.48	126.069	45.48	146.72	45.48	147.212	45.48	138.456	45.48	146.472	45.48	147.479	45.48	53.8894	45.48	152.301	45.48	155.267	45.48	142.287	45.48	157.207	45.48	155.643	45.48	130.473	45.48	139.352	45.48	79.4579
45.68	45.68	141.804	45.68	2.88418	45.68	2.80742	45.68	44.5007	45.68	153.287	45.68	75.6071	45.68	24.8614	45.68	154.243	45.68	154.699	45.68	125.73	45.68	146.484	45.68	146.952	45.68	138.046	45.68	146.142	45.68	147.071	45.68	53.7534	45.68	151.882	45.68	154.895	45.68	141.949	45.68	156.776	45.68	155.144	45.68	130.237	45.68	139.046	45.68	79.2422
45.87	45.87	141.474	45.87	2.90038	45.87	2.81275	45.87	44.371	45.87	152.867	45.87	75.4178	45.87	24.7545	45.87	153.827	45.87	154.143	45.87	125.502	45.87	145.945	45.87	146.636	45.87	137.713	45.87	145.715	45.87	146.483	45.87	53.5999	45.87	151.36	45.87	154.518	45.87	141.613	45.87	156.414	45.87	154.816	45.87	129.968	45.87	138.616	45.87	79.0004
46.1	46.1	141.14	46.1	2.88958	46.1	2.81275	46.1	44.2737	46.1	152.42	46.1	75.2653	46.1	24.6797	46.1	153.317	46.1	153.747	46.1	125.099	46.1	145.606	46.1	146.156	46.1	137.311	46.1	145.251	46.1	146.241	46.1	53.4886	46.1	151.042	46.1	154.053	46.1	141.091	46.1	155.936	46.1	154.447	46.1	129.861	46.1	138.367	46.1	78.7114
46.33	46.33	140.856	46.33	2.87916	46.33	2.79711	46.33	44.0687	46.33	152.03	46.33	75.0175	46.33	24.544	46.33	152.968	46.33	153.476	46.33	124.579	46.33	145.181	46.33	145.617	46.33	137.011	46.33	144.785	46.33	145.909	46.33	53.342	46.33	150.623	46.33	153.608	46.33	140.721	46.33	155.494	46.33	154.072	46.33	129.625	46.33	137.924	46.33	78.5271
46.52	46.52	140.487	46.52	2.89498	46.52	2.78607	46.52	43.9225	46.52	151.532	46.52	74.6869	46.52	24.5194	46.52	152.559	46.52	152.905	46.52	124.356	46.52	144.707	46.52	145.148	46.52	136.628	46.52	144.459	46.52	145.431	46.52	53.245	46.52	150.092	46.52	153.118	46.52	140.319	46.52	155.095	46.52	153.62	46.52	129.382	46.52	137.619	46.52	78.3171
46.71	46.71	140.205	46.71	2.8784	46.71	2.81239	46.71	43.7114	46.71	151.081	46.71	74.4879	46.71	24.4361	46.71	152.123	46.71	152.495	46.71	124.006	46.71	144.166	46.71	144.737	46.71	136.135	46.71	144.039	46.71	144.928	46.71	53.021	46.71	149.53	46.71	152.705	46.71	139.827	46.71	154.65	46.71	153.064	46.71	129.005	46.71	137.166	46.71	78.0442
46.89	46.89	139.773	46.89	2.86258	46.89	2.78607	46.89	43.5658	46.89	150.675	46.89	74.3346	46.89	24.3645	46.89	151.554	46.89	151.942	46.89	123.613	46.89	143.746	46.89	144.352	46.89	135.719	46.89	143.636	46.89	144.498	46.89	52.8319	46.89	149.246	46.89	152.317	46.89	139.627	46.89	154.197	46.89	152.668	46.89	128.78	46.89	136.882	46.89	77.802
47.12	47.12	139.433	47.12	2.85718	47.12	2.77539	47.12	43.4199	47.12	150.297	47.12	74.1611	47.12	24.2897	47.12	151.133	47.12	151.63	47.12	123.295	47.12	143.49	47.12	144.099	47.12	135.391	47.12	143.214	47.12	144.06	47.12	52.7366	47.12	148.896	47.12	151.924	47.12	139.212	47.12	153.772	47.12	152.247	47.12	128.274	47.12	136.473	47.12	77.6811
47.35	47.35	139.212	47.35	2.846	47.35	2.76969	47.35	43.2792	47.35	149.709	47.35	73.9622	47.35	24.1316	47.35	150.703	47.35	151.132	47.35	122.903	47.35	142.891	47.35	143.626	47.35	134.961	47.35	142.726	47.35	143.644	47.35	52.5126	47.35	148.277	47.35	151.382	47.35	138.73	47.35	153.216	47.35	151.697	47.35	128.059	47.35	136.158	47.35	77.403
47.53	47.53	138.802	47.53	2.85177	47.53	2.77006	47.53	43.074	47.53	149.281	47.53	73.7299	47.53	24.0973	47.53	150.291	47.53	150.678	47.53	122.51	47.53	142.507	47.53	143.071	47.53	134.571	47.53	142.312	47.53	143.183	47.53	52.35	47.53	147.816	47.53	150.994	47.53	138.402	47.53	152.848	47.53	151.337	47.53	127.726	47.53	135.693	47.53	77.124
47.72	47.72	138.334	47.72	2.8676	47.72	2.76969	47.72	42.8901	47.72	148.836	47.72	73.468	47.72	24.0087	47.72	149.688	47.72	150.237	47.72	122.155	47.72	142.071	47.72	142.665	47.72	134.194	47.72	141.804	47.72	142.809	47.72	52.2744	47.72	147.447	47.72	150.551	47.72	137.921	47.72	152.392	47.72	150.834	47.72	127.414	47.72	135.283	47.72	76.8722
47.94	47.94	137.982	47.94	2.84023	47.94	2.75866	47.94	42.7117	47.94	148.328	47.94	73.3007	47.94	23.8346	47.94	149.269	47.94	149.833	47.94	121.752	47.94	141.598	47.94	142.212	47.94	133.711	47.94	141.452	47.94	142.28	47.94	52.0505	47.94	147.026	47.94	149.958	47.94	137.493	47.94	151.915	47.94	150.341	47.94	127.123	47.94	134.984	47.94	76.6625
48.13	48.13	137.594	48.13	2.8352	48.13	2.75902	48.13	42.593	48.13	147.975	48.13	73.0211	48.13	23.7523	48.13	148.673	48.13	149.322	48.13	121.46	48.13	141.172	48.13	141.73	48.13	133.379	48.13	141.043	48.13	141.938	48.13	51.9196	48.13	146.57	48.13	149.502	48.13	137.122	48.13	151.421	48.13	149.96	48.13	126.795	48.13	134.53	48.13	76.3992
48.34	48.34	137.246	48.34	2.82943	48.34	2.75866	48.34	42.4577	48.34	147.392	48.34	72.7172	48.34	23.6049	48.34	148.427	48.34	148.845	48.34	120.983	48.34	140.699	48.34	141.133	48.34	132.907	48.34	140.592	48.34	141.399	48.34	51.7963	48.34	146.055	48.34	149.095	48.34	136.742	48.34	150.965	48.34	149.452	48.34	126.451	48.34	134.141	48.34	76.2001
48.57	48.57	136.875	48.57	2.8514	48.57	2.74835	48.57	42.3552	48.57	147.007	48.57	72.5795	48.57	23.4958	48.57	147.973	48.57	148.245	48.57	120.648	48.57	140.305	48.57	140.903	48.57	132.565	48.57	140.199	48.57	141.005	48.57	51.5807	48.57	145.662	48.57	148.598	48.57	136.366	48.57	150.57	48.57	148.957	48.57	126.043	48.57	133.596	48.57	75.9104
48.78	48.78	136.402	48.78	2.82403	48.78	2.75866	48.78	42.139	48.78	146.604	48.78	72.3702	48.78	23.4554	48.78	147.475	48.78	147.826	48.78	120.367	48.78	139.916	48.78	140.332	48.78	132.077	48.78	139.785	48.78	140.486	48.78	51.4257	48.78	145.168	48.78	148.155	48.78	135.901	48.78	150.041	48.78	148.438	48.78	125.822	48.78	133.244	48.78	75.6431
48.93	48.93	136.167	48.93	2.8352	48.93	2.73768	48.93	41.9824	48.93	145.996	48.93	72.0905	48.93	23.3462	48.93	146.905	48.93	147.419	48.93	119.853	48.93	139.344	48.93	139.916	48.93	131.724	48.93	139.474	48.93	140.056	48.93	51.2789	48.93	144.587	48.93	147.74	48.93	135.498	48.93	149.557	48.93	147.995	48.93	125.537	48.93	132.853	48.93	75.2798
49.15	49.15	135.832	49.15	2.8298	49.15	2.74301	49.15	41.7717	49.15	145.581	49.15	71.8697	49.15	23.2394	49.15	146.453	49.15	146.846	49.15	119.63	49.15	138.999	49.15	139.554	49.15	131.301	49.15	138.844	49.15	139.638	49.15	50.9664	49.15	144.117	49.15	147.265	49.15	135.094	49.15	149.052	49.15	147.615	49.15	125.091	49.15	132.45	49.15	75.0275
49.37	49.37	135.48	49.37	2.81863	49.37	2.73732	49.37	41.669	49.37	145.014	49.37	71.4293	49.37	23.1082	49.37	145.923	49.37	146.484	49.37	119.142	49.37	138.474	49.37	139.066	49.37	130.84	49.37	138.513	49.37	139.043	49.37	50.8645	49.37	143.618	49.37	146.714	49.37	134.607	49.37	148.519	49.37	147.076	49.37	124.838	49.37	131.987	49.37	74.8023
49.58	49.58	135.003	49.58	2.82403	49.58	2.74265	49.58	41.5663	49.58	144.663	49.58	71.1454	49.58	23.0067	49.58	145.571	49.58	146.032	49.58	118.776	49.58	138.088	49.58	138.544	49.58	130.464	49.58	138.055	49.58	138.6	49.58	50.7215	49.58	143.388	49.58	146.187	49.58	134.176	49.58	148.146	49.58	146.561	49.58	124.473	49.58	131.521	49.58	74.6394
49.83	49.83	134.564	49.83	2.80243	49.83	2.72665	49.83	41.3935	49.83	144.121	49.83	70.9351	49.83	22.9105	49.83	145.103	49.83	145.418	49.83	118.336	49.83	137.607	49.83	138.214	49.83	130.089	49.83	137.503	49.83	138.265	49.83	50.5468	49.83	142.783	49.83	145.779	49.83	133.782	49.83	147.621	49.83	146.145	49.83	124.15	49.83	131.16	49.83	74.3241
49.98	49.98	134.245	49.98	2.80207	49.98	2.72629	49.98	41.2206	49.98	143.655	49.98	70.7262	49.98	22.8381	49.98	144.668	49.98	145.009	49.98	117.907	49.98	137.103	49.98	137.684	49.98	129.58	49.98	137.177	49.98	137.829	49.98	50.3655	49.98	142.232	49.98	145.171	49.98	133.35	49.98	147.145	49.98	145.607	49.98	123.828	49.98	130.809	49.98	74.0832
50.19	50.19	133.637	50.19	2.80243	50.19	2.72665	50.19	40.9937	50.19	143.227	50.19	70.4936	50.19	22.7716	50.19	144.135	50.19	144.482	50.19	117.641	50.19	136.792	50.19	137.258	50.19	129.269	50.19	136.778	50.19	137.259	50.19	50.2239	50.19	141.755	50.19	144.715	50.19	133.037	50.19	146.697	50.19	145.178	50.19	123.489	50.19	130.354	50.19	73.8301
50.4	50.4	133.291	50.4	2.81323	50.4	2.7053	50.4	40.8856	50.4	142.722	50.4	70.2728	50.4	22.6862	50.4	143.614	50.4	144.066	50.4	117.286	50.4	136.338	50.4	136.793	50.4	128.857	50.4	136.33	50.4	136.852	50.4	50.0227	50.4	141.316	50.4	144.276	50.4	132.409	50.4	146.166	50.4	144.695	50.4	123.285	50.4	129.961	50.4	73.5621
50.61	50.61	132.945	50.61	2.79667	50.61	2.71562	50.61	40.7453	50.61	142.267	50.61	70.0008	50.61	22.5337	50.61	143.196	50.61	143.595	50.61	116.884	50.61	135.766	50.61	136.321	50.61	128.2	50.61	135.812	50.61	136.381	50.61	49.8362	50.61	140.928	50.61	143.797	50.61	132.072	50.61	145.743	50.61	144.125	50.61	122.892	50.61	129.515	50.61	73.2793
50.83	50.83	132.616	50.83	2.79667	50.83	2.71029	50.83	40.5076	50.83	141.773	50.83	69.7485	50.83	22.5016	50.83	142.644	50.83	143.143	50.83	116.422	50.83	135.333	50.83	135.913	50.83	127.915	50.83	135.292	50.83	135.969	50.83	49.6721	50.83	140.427	50.83	143.312	50.83	131.678	50.83	145.323	50.83	143.657	50.83	122.511	50.83	129.085	50.83	73.0482
51.03	51.03	132.271	51.03	2.79164	51.03	2.7053	51.03	40.3778	51.03	141.371	51.03	69.5526	51.03	22.4672	51.03	142.157	51.03	142.657	51.03	116.135	51.03	134.964	51.03	135.481	51.03	127.54	51.03	134.799	51.03	135.528	51.03	49.5462	51.03	140.017	51.03	142.824	51.03	131.28	51.03	144.707	51.03	143.198	51.03	122.183	51.03	128.794	51.03	72.8475
51.21	51.21	131.715	51.21	2.79091	51.21	2.68859	51.21	40.1296	51.21	140.749	51.21	69.2875	51.21	22.2744	51.21	141.773	51.21	142.152	51.21	115.697	51.21	134.344	51.21	134.888	51.21	127.031	51.21	134.55	51.21	135.059	51.21	49.2951	51.21	139.516	51.21	142.374	51.21	130.841	51.21	144.254	51.21	142.693	51.21	121.887	51.21	128.278	51.21	72.445
51.39	51.39	131.48	51.39	2.78011	51.39	2.7046	51.39	39.9622	51.39	140.409	51.39	69.072	51.39	22.2744	51.39	141.321	51.39	141.798	51.39	115.347	51.39	134.02	51.39	134.526	51.39	126.73	51.39	134.081	51.39	134.719	51.39	49.1998	51.39	139.083	51.39	141.914	51.39	130.405	51.39	143.777	51.39	142.235	51.39	121.592	51.39	127.865	51.39	72.2506
51.63	51.63	131.009	51.63	2.78624	51.63	2.7053	51.63	39.7727	51.63	139.924	51.63	68.8009	51.63	22.1734	51.63	140.874	51.63	141.253	51.63	114.942	51.63	133.59	51.63	134.2	51.63	126.202	51.63	133.689	51.63	134.223	51.63	49.0008	51.63	138.665	51.63	141.486	51.63	129.97	51.63	143.352	51.63	141.716	51.63	121.306	51.63	127.543	51.63	71.991
51.84	51.84	130.625	51.84	2.77004	51.84	2.68396	51.84	39.6323	51.84	139.462	51.84	68.6064	51.84	22.0238	51.84	140.232	51.84	140.769	51.84	114.608	51.84	133.214	51.84	133.637	51.84	125.922	51.84	133.236	51.84	133.739	51.84	48.8791	51.84	138.201	51.84	141.063	51.84	129.592	51.84	142.838	51.84	141.248	51.84	120.968	51.84	127.049	51.84	71.6599
52.04	52.04	130.208	52.04	2.78587	52.04	2.68894	52.04	39.5083	52.04	138.997	52.04	68.3925	52.04	21.9248	52.04	139.809	52.04	140.366	52.04	114.291	52.04	132.632	52.04	133.247	52.04	125.419	52.04	132.755	52.04	133.201	52.04	48.6821	52.04	137.703	52.04	140.42	52.04	129.155	52.04	142.436	52.04	140.803	52.04	120.608	52.04	126.603	52.04	71.4772
52.22	52.22	129.845	52.22	2.77471	52.22	2.67259	52.22	39.3303	52.22	138.452	52.22	68.1576	52.22	21.8792	52.22	139.465	52.22	139.734	52.22	113.83	52.22	132.312	52.22	132.775	52.22	125.086	52.22	132.326	52.22	132.823	52.22	48.5381	52.22	137.293	52.22	140.019	52.22	128.633	52.22	141.871	52.22	140.39	52.22	120.329	52.22	126.3	52.22	71.2104
52.42	52.42	129.33	52.42	2.76392	52.42	2.67793	52.42	39.1683	52.42	138.054	52.42	67.9	52.42	21.703	52.42	139.013	52.42	139.266	52.42	113.48	52.42	131.827	52.42	132.228	52.42	124.668	52.42	131.93	52.42	132.38	52.42	48.3476	52.42	136.714	52.42	139.56	52.42	128.249	52.42	141.452	52.42	139.907	52.42	120.06	52.42	125.765	52.42	70.9425
52.59	52.59	128.995	52.59	2.76356	52.59	2.67224	52.59	39.039	52.59	137.509	52.59	67.5549	52.59	21.6521	52.59	138.311	52.59	138.827	52.59	113.068	52.59	131.449	52.59	131.787	52.59	124.213	52.59	131.501	52.59	131.95	52.59	48.1243	52.59	136.232	52.59	139.087	52.59	127.86	52.59	141.034	52.59	139.384	52.59	119.615	52.59	125.382	52.59	70.7284
52.87	52.87	128.535	52.87	2.76428	52.87	2.6516	52.87	38.8763	52.87	137.098	52.87	67.2939	52.87	21.5082	52.87	138.016	52.87	138.416	52.87	112.679	52.87	130.904	52.87	131.429	52.87	123.881	52.87	131.067	52.87	131.407	52.87	47.9886	52.87	135.814	52.87	138.653	52.87	127.356	52.87	140.609	52.87	138.917	52.87	119.474	52.87	124.959	52.87	70.3738
53.03	53.03	128.249	53.03	2.75312	53.03	2.66726	53.03	38.747	53.03	136.703	53.03	67.0487	53.03	21.4093	53.03	137.53	53.03	137.883	53.03	112.219	53.03	130.516	53.03	130.823	53.03	123.4	53.03	130.612	53.03	130.973	53.03	47.8342	53.03	135.379	53.03	138.052	53.03	126.855	53.03	140.008	53.03	138.524	53.03	119.206	53.03	124.54	53.03	70.1493
53.24	53.24	127.877	53.24	2.74808	53.24	2.67827	53.24	38.6116	53.24	136.093	53.24	66.8577	53.24	21.3213	53.24	137.116	53.24	137.475	53.24	111.915	53.24	130.052	53.24	130.432	53.24	122.908	53.24	130.197	53.24	130.655	53.24	47.6922	53.24	134.937	53.24	137.677	53.24	126.525	53.24	139.528	53.24	138.054	53.24	118.877	53.24	124.201	53.24	69.9115
53.41	53.41	127.476	53.41	2.76464	53.41	2.65194	53.41	38.4383	53.41	135.733	53.41	66.6035	53.41	21.2653	53.41	136.624	53.41	136.994	53.41	111.537	53.41	129.677	53.41	130.041	53.41	122.543	53.41	129.854	53.41	130.234	53.41	47.476	53.41	134.438	53.41	137.23	53.41	126.143	53.41	139.037	53.41	137.609	53.41	118.672	53.41	123.777	53.41	69.7577
53.65	53.65	127.021	53.65	2.74665	53.65	2.64488	53.65	38.2945	53.65	135.22	53.65	66.287	53.65	21.118	53.65	136.146	53.65	136.364	53.65	111.173	53.65	129.118	53.65	129.548	53.65	122.094	53.65	129.291	53.65	129.66	53.65	47.2969	53.65	133.938	53.65	136.609	53.65	125.63	53.65	138.579	53.65	136.937	53.65	118.488	53.65	123.32	53.65	69.4444
53.85	53.85	126.593	53.85	2.74808	53.85	2.64626	53.85	38.174	53.85	134.737	53.85	66.0587	53.85	21.0329	53.85	135.633	53.85	135.952	53.85	110.791	53.85	128.605	53.85	129.13	53.85	121.819	53.85	128.915	53.85	129.243	53.85	47.1839	53.85	133.596	53.85	136.277	53.85	125.376	53.85	138.068	53.85	136.65	53.85	118.178	53.85	122.907	53.85	69.2284
54.05	54.05	126.22	54.05	2.74772	54.05	2.64058	54.05	38.0016	54.05	134.374	54.05	65.8715	54.05	20.9874	54.05	135.311	54.05	135.617	54.05	110.49	54.05	128.281	54.05	128.747	54.05	121.348	54.05	128.456	54.05	128.778	54.05	46.9608	54.05	133.088	54.05	135.754	54.05	124.917	54.05	137.625	54.05	136.092	54.05	118.018	54.05	122.509	54.05	68.983
54.25	54.25	125.842	54.25	2.73153	54.25	2.64058	54.25	37.9152	54.25	133.837	54.25	65.6034	54.25	20.8966	54.25	134.653	54.25	135.092	54.25	109.955	54.25	127.785	54.25	128.236	54.25	120.862	54.25	128.07	54.25	128.391	54.25	46.8443	54.25	132.582	54.25	135.315	54.25	124.454	54.25	137.226	54.25	135.702	54.25	117.803	54.25	122.116	54.25	68.6993
54.41	54.41	125.37	54.41	2.73692	54.41	2.62458	54.41	37.71	54.41	133.401	54.41	65.3196	54.41	20.7524	54.41	134.143	54.41	134.603	54.41	109.631	54.41	127.288	54.41	127.729	54.41	120.54	54.41	127.539	54.41	127.788	54.41	46.6273	54.41	132.128	54.41	134.876	54.41	124.002	54.41	136.701	54.41	135.125	54.41	117.642	54.41	121.581	54.41	68.5154
54.61	54.61	125.069	54.61	2.72613	54.61	2.62991	54.61	37.5372	54.61	132.907	54.61	65.1147	54.61	20.6563	54.61	133.817	54.61	134.073	54.61	109.207	54.61	126.834	54.61	127.342	54.61	119.995	54.61	127.19	54.61	127.386	54.61	46.5585	54.61	131.643	54.61	134.308	54.61	123.582	54.61	136.266	54.61	134.657	54.61	117.513	54.61	121.3	54.61	68.1424
54.85	54.85	124.531	54.85	2.70489	54.85	2.64626	54.85	37.3908	54.85	132.52	54.85	64.955	54.85	20.5895	54.85	133.288	54.85	133.674	54.85	108.951	54.85	126.485	54.85	126.961	54.85	119.641	54.85	126.675	54.85	126.975	54.85	46.3369	54.85	131.18	54.85	133.845	54.85	123.188	54.85	135.837	54.85	134.29	54.85	117.48	54.85	120.801	54.85	67.9569
55.05	55.05	124.207	55.05	2.72613	55.05	2.64592	55.05	37.1861	55.05	131.928	55.05	64.6574	55.05	20.5228	55.05	132.876	55.05	133.184	55.05	108.481	55.05	126.061	55.05	126.335	55.05	119.223	55.05	126.372	55.05	126.531	55.05	46.1086	55.05	130.766	55.05	133.497	55.05	122.794	55.05	135.363	55.05	133.727	55.05	117.679	55.05	120.377	55.05	67.6801
55.25	55.25	123.742	55.25	2.72577	55.25	2.62957	55.25	37.057	55.25	131.48	55.25	64.4283	55.25	20.3866	55.25	132.317	55.25	132.714	55.25	108.175	55.25	125.596	55.25	125.89	55.25	118.854	55.25	125.882	55.25	126.113	55.25	45.9332	55.25	130.212	55.25	132.881	55.25	122.31	55.25	134.784	55.25	133.304	55.25	117.992	55.25	119.905	55.25	67.4612
55.44	55.44	123.325	55.44	2.71498	55.44	2.62424	55.44	36.9976	55.44	131.002	55.44	64.2286	55.44	20.3332	55.44	131.933	55.44	132.246	55.44	107.783	55.44	125.152	55.44	125.544	55.44	118.404	55.44	125.398	55.44	125.494	55.44	45.7639	55.44	129.93	55.44	132.411	55.44	121.948	55.44	134.385	55.44	132.836	55.44	118.363	55.44	119.55	55.44	67.1408
55.64	55.64	122.896	55.64	2.72108	55.64	2.61959	55.64	37.407	55.64	130.595	55.64	63.9616	55.64	20.2317	55.64	131.415	55.64	131.756	55.64	107.371	55.64	124.579	55.64	125.096	55.64	117.965	55.64	125.086	55.64	125.084	55.64	45.5958	55.64	129.322	55.64	132.042	55.64	121.543	55.64	133.779	55.64	132.289	55.64	119.404	55.64	119.12	55.64	66.9376
55.86	55.86	122.491	55.86	2.69914	55.86	2.61391	55.86	37.2455	55.86	130.062	55.86	63.6957	55.86	20.149	55.86	131.035	55.86	131.343	55.86	107.123	55.86	124.249	55.86	124.662	55.86	117.537	55.86	124.664	55.86	124.645	55.86	45.394	55.86	128.852	55.86	131.488	55.86	121.16	55.86	133.416	55.86	131.892	55.86	121.006	55.86	118.707	55.86	66.745
56.09	56.09	122.195	56.09	2.70993	56.09	2.61391	56.09	37.1321	56.09	129.658	56.09	63.4802	56.09	20.0368	56.09	130.494	56.09	130.813	56.09	106.63	56.09	123.779	56.09	124.279	56.09	117.188	56.09	124.278	56.09	124.3	56.09	45.267	56.09	128.455	56.09	130.982	56.09	120.713	56.09	133.032	56.09	131.445	56.09	124.166	56.09	118.373	56.09	66.3773
56.26	56.26	121.762	56.26	2.71533	56.26	2.58724	56.26	36.9862	56.26	129.238	56.26	63.2805	56.26	19.9727	56.26	129.973	56.26	130.366	56.26	106.238	56.26	123.346	56.26	123.68	56.26	116.728	56.26	123.836	56.26	123.862	56.26	45.0976	56.26	128.022	56.26	130.584	56.26	120.197	56.26	132.471	56.26	130.821	56.26	23.5015	56.26	117.943	56.26	66.1619
56.48	56.48	121.427	56.48	2.69914	56.48	2.59791	56.48	36.8242	56.48	128.733	56.48	62.9074	56.48	19.8552	56.48	129.558	56.48	129.945	56.48	105.861	56.48	122.839	56.48	123.252	56.48	116.321	56.48	123.362	56.48	123.351	56.48	44.907	56.48	127.558	56.48	130.135	56.48	119.691	56.48	132.009	56.48	130.432	56.48	11.1569	56.48	117.588	56.48	65.7153
56.68	56.68	121.011	56.68	2.70418	56.68	2.59224	56.68	36.6898	56.68	128.269	56.68	62.8309	56.68	19.8046	56.68	129.026	56.68	129.408	56.68	105.429	56.68	122.431	56.68	122.853	56.68	115.931	56.68	122.997	56.68	122.918	56.68	44.7477	56.68	127.009	56.68	129.705	56.68	119.446	56.68	131.42	56.68	129.947	56.68	7.86684	56.68	117.079	56.68	65.5334
56.87	56.87	120.572	56.87	2.70418	56.87	2.59224	56.87	36.382	56.87	127.849	56.87	62.5471	56.87	19.7192	56.87	128.637	56.87	128.81	56.87	105.079	56.87	121.998	56.87	122.451	56.87	115.513	56.87	122.466	56.87	122.439	56.87	44.5889	56.87	126.571	56.87	129.184	56.87	118.941	56.87	131.068	56.87	129.469	56.87	6.78676	56.87	116.618	56.87	65.3233
57.1	57.1	120.018	57.1	2.67719	57.1	2.57623	57.1	36.2524	57.1	127.344	57.1	62.358	57.1	19.6551	57.1	128.184	57.1	128.431	57.1	104.766	57.1	121.565	57.1	121.898	57.1	115.111	57.1	122.044	57.1	122.006	57.1	44.4196	57.1	126.018	57.1	128.636	57.1	118.547	57.1	130.596	57.1	129.012	57.1	6.48047	57.1	116.279	57.1	64.9977
57.29	57.29	119.717	57.29	2.68799	57.29	2.57623	57.29	36.0472	57.29	126.892	57.29	62.1268	57.29	19.543	57.29	127.732	57.29	128.036	57.29	104.342	57.29	121.126	57.29	121.392	57.29	114.72	57.29	121.653	57.29	121.573	57.29	44.2343	57.29	125.668	57.29	128.249	57.29	118.233	57.29	130.134	57.29	128.591	57.29	6.03984	57.29	115.887	57.29	64.756
57.48	57.48	119.3	57.48	2.69339	57.48	2.57623	57.48	35.9068	57.48	126.478	57.48	61.8798	57.48	19.4148	57.48	127.406	57.48	127.547	57.48	103.939	57.48	120.682	57.48	121.129	57.48	114.25	57.48	121.262	57.48	121.176	57.48	44.0332	57.48	125.319	57.48	127.8	57.48	117.749	57.48	129.661	57.48	128.009	57.48	6.02372	57.48	115.537	57.48	64.5092
57.68	57.68	118.905	57.68	2.68259	57.68	2.58157	57.68	35.7502	57.68	126.063	57.68	61.6959	57.68	19.3614	57.68	126.854	57.68	127.064	57.68	103.579	57.68	120.306	57.68	120.591	57.68	113.795	57.68	120.815	57.68	120.728	57.68	43.9115	57.68	124.823	57.68	127.268	57.68	117.291	57.68	129.205	57.68	127.603	57.68	5.91625	57.68	114.975	57.68	64.2045
57.9	57.9	118.576	57.9	2.68799	57.9	2.56557	57.9	35.5665	57.9	125.494	57.9	61.4489	57.9	19.2653	57.9	126.392	57.9	126.663	57.9	103.192	57.9	119.8	57.9	120.178	57.9	113.542	57.9	120.419	57.9	120.275	57.9	43.7316	57.9	124.353	57.9	126.87	57.9	116.982	57.9	128.691	57.9	127.156	57.9	5.6422	57.9	114.635	57.9	63.9524
58.09	58.09	118.099	58.09	2.661	58.09	2.57623	58.09	35.4153	58.09	125.079	58.09	61.1494	58.09	19.1532	58.09	125.834	58.09	126.159	58.09	102.858	58.09	119.392	58.09	119.869	58.09	113.092	58.09	120.111	58.09	119.935	58.09	43.6098	58.09	123.884	58.09	126.4	58.09	116.418	58.09	128.302	58.09	126.72	58.09	5.64757	58.09	114.163	58.09	63.7055
58.29	58.29	117.696	58.29	2.66031	58.29	2.57556	58.29	35.2225	58.29	124.755	58.29	60.9653	58.29	19.0895	58.29	125.334	58.29	125.69	58.29	102.518	58.29	118.996	58.29	119.244	58.29	112.672	58.29	119.679	58.29	119.399	58.29	43.408	58.29	123.471	58.29	125.846	58.29	116.09	58.29	127.728	58.29	126.271	58.29	5.6085	58.29	113.699	58.29	63.4736
58.51	58.51	117.297	58.51	2.66135	58.51	2.56057	58.51	35.0527	58.51	124.208	58.51	60.7422	58.51	18.9901	58.51	125.041	58.51	125.297	58.51	102.203	58.51	118.557	58.51	118.944	58.51	112.24	58.51	119.294	58.51	118.925	58.51	43.2979	58.51	122.93	58.51	125.508	58.51	115.656	58.51	127.238	58.51	125.707	58.51	5.54083	58.51	113.42	58.51	63.2252
58.69	58.69	116.969	58.69	2.6556	58.69	2.5549	58.69	34.8969	58.69	123.835	58.69	60.4715	58.69	18.8488	58.69	124.483	58.69	124.735	58.69	101.728	58.69	118.186	58.69	118.526	58.69	111.866	58.69	118.862	58.69	118.523	58.69	43.1335	58.69	122.564	58.69	124.934	58.69	115.327	58.69	126.896	58.69	125.322	58.69	5.41114	58.69	112.992	58.69	62.9543
58.92	58.92	116.503	58.92	2.6556	58.92	2.56557	58.92	34.7457	58.92	123.304	58.92	60.2613	58.92	18.8061	58.92	124.12	58.92	124.428	58.92	101.341	58.92	117.721	58.92	117.942	58.92	111.48	58.92	118.403	58.92	118.095	58.92	42.9271	58.92	122.089	58.92	124.578	58.92	114.859	58.92	126.418	58.92	124.875	58.92	5.41114	58.92	112.525	58.92	62.7652
59.14	59.14	116.059	59.14	2.65021	59.14	2.5549	59.14	34.6647	59.14	122.873	59.14	60.1247	59.14	18.7153	59.14	123.615	59.14	123.893	59.14	101.044	59.14	117.178	59.14	117.565	59.14	111.089	59.14	117.903	59.14	117.647	59.14	42.7207	59.14	121.594	59.14	124.061	59.14	114.423	59.14	125.977	59.14	124.35	59.14	5.2768	59.14	112.154	59.14	62.5131
59.32	59.32	115.634	59.32	2.63872	59.32	2.5489	59.32	34.4613	59.32	122.4	59.32	59.7833	59.32	18.625	59.32	123.037	59.32	123.305	59.32	100.552	59.32	116.803	59.32	117.075	59.32	110.595	59.32	117.503	59.32	117.215	59.32	42.5773	59.32	121.265	59.32	123.678	59.32	113.978	59.32	125.577	59.32	123.907	59.32	5.20022	59.32	111.775	59.32	62.166
59.51	59.51	115.233	59.51	2.64447	59.51	2.55457	59.51	34.3308	59.51	121.98	59.51	59.6755	59.51	18.5741	59.51	122.79	59.51	122.931	59.51	100.284	59.51	116.422	59.51	116.781	59.51	110.25	59.51	116.971	59.51	116.838	59.51	42.3765	59.51	120.785	59.51	123.075	59.51	113.647	59.51	125.153	59.51	123.497	59.51	4.61526	59.51	111.392	59.51	62.0585
59.7	59.7	114.88	59.7	2.65021	59.7	2.54423	59.7	34.0869	59.7	121.597	59.7	59.3785	59.7	18.4697	59.7	122.28	59.7	122.469	59.7	99.9153	59.7	116.014	59.7	116.305	59.7	109.799	59.7	116.726	59.7	116.333	59.7	42.2603	59.7	120.31	59.7	122.709	59.7	113.252	59.7	124.691	59.7	123.046	59.7	3.13276	59.7	111.003	59.7	61.7304
59.95	59.95	114.445	59.95	2.64952	59.95	2.53824	59.95	33.997	59.95	121.034	59.95	59.1844	59.95	18.3848	59.95	121.738	59.95	122.047	59.95	99.4812	59.95	115.514	59.95	115.816	59.95	109.395	59.95	116.269	59.95	115.911	59.95	42.1223	59.95	119.825	59.95	122.259	59.95	112.786	59.95	124.119	59.95	122.546	59.95	3.13195	59.95	110.503	59.95	61.4098
60.13	60.13	114.136	60.13	2.63907	60.13	2.53323	60.13	33.8556	60.13	120.688	60.13	58.8927	60.13	18.3125	60.13	121.349	60.13	121.548	60.13	99.1337	60.13	115.111	60.13	115.443	60.13	109.066	60.13	115.69	60.13	115.437	60.13	41.9214	60.13	119.403	60.13	121.753	60.13	112.418	60.13	123.731	60.13	122.167	60.13	3.12698	60.13	110.119	60.13	61.2445
60.33	60.33	113.628	60.33	2.62896	60.33	2.52856	60.33	33.7024	60.33	120.167	60.33	58.7136	60.33	18.2638	60.33	120.939	60.33	121.133	60.33	98.7831	60.33	114.76	60.33	114.936	60.33	108.672	60.33	115.398	60.33	115.137	60.33	41.7894	60.33	118.907	60.33	121.32	60.33	112.016	60.33	123.207	60.33	121.58	60.33	3.13855	60.33	109.687	60.33	61.0608
60.55	60.55	113.255	60.55	2.63976	60.55	2.53389	60.55	33.5296	60.55	119.789	60.55	58.4561	60.55	18.1998	60.55	120.508	60.55	120.691	60.55	98.4914	60.55	114.264	60.55	114.456	60.55	108.27	60.55	115.09	60.55	114.627	60.55	41.6094	60.55	118.495	60.55	120.84	60.55	111.606	60.55	122.771	60.55	121.196	60.55	3.15467	60.55	109.332	60.55	60.7456
60.72	60.72	112.797	60.72	2.63401	60.72	2.52823	60.72	33.3848	60.72	119.354	60.72	58.2015	60.72	18.1547	60.72	119.914	60.72	120.291	60.72	97.9909	60.72	113.915	60.72	114.167	60.72	107.992	60.72	114.575	60.72	114.226	60.72	41.424	60.72	118.161	60.72	120.468	60.72	111.192	60.72	122.346	60.72	120.754	60.72	3.14889	60.72	108.936	60.72	60.5118
60.95	60.95	112.396	60.95	2.62322	60.95	2.52823	60.95	33.185	60.95	118.859	60.95	58.0386	60.95	18.0959	60.95	119.551	60.95	119.76	60.95	97.6675	60.95	113.492	60.95	113.687	60.95	107.489	60.95	114.221	60.95	113.824	60.95	41.2759	60.95	117.707	60.95	119.941	60.95	110.777	60.95	121.889	60.95	120.26	60.95	3.13814	60.95	108.506	60.95	60.2754
61.17	61.17	112.107	61.17	2.63907	61.17	2.51723	61.17	33.0133	61.17	118.434	61.17	57.8314	61.17	18.0188	61.17	119.136	61.17	119.308	61.17	97.3579	61.17	112.966	61.17	113.28	61.17	107.021	61.17	113.722	61.17	113.392	61.17	41.1488	61.17	117.259	61.17	119.543	61.17	110.385	61.17	121.359	61.17	119.844	61.17	3.12161	61.17	108.057	61.17	60.0207
61.31	61.31	111.645	61.31	2.61782	61.31	2.51756	61.31	32.8718	61.31	117.987	61.31	57.6392	61.31	17.8984	61.31	118.778	61.31	118.887	61.31	97.0419	61.31	112.636	61.31	112.897	61.31	106.723	61.31	113.253	61.31	113.015	61.31	40.9795	61.31	116.873	61.31	119.099	61.31	110.032	61.31	121.07	61.31	119.351	61.31	3.14889	61.31	107.721	61.31	59.7922
61.56	61.56	111.148	61.56	2.62827	61.56	2.50123	61.56	32.7595	61.56	117.6	61.56	57.3322	61.56	17.832	61.56	118.263	61.56	118.362	61.56	96.6795	61.56	112.177	61.56	112.48	61.56	106.376	61.56	112.915	61.56	112.444	61.56	40.8313	61.56	116.44	61.56	118.619	61.56	109.55	61.56	120.577	61.56	118.951	61.56	3.1431	61.56	107.331	61.56	59.527
61.74	61.74	110.835	61.74	2.62827	61.74	2.5119	61.74	32.5705	61.74	117.084	61.74	57.2061	61.74	17.7572	61.74	117.796	61.74	118.04	61.74	96.3455	61.74	111.786	61.74	112.113	61.74	105.937	61.74	112.535	61.74	112.052	61.74	40.6778	61.74	115.95	61.74	118.222	61.74	109.188	61.74	120.11	61.74	118.498	61.74	3.13773	61.74	106.907	61.74	59.2434
61.96	61.96	110.333	61.96	2.60095	61.96	2.50091	61.96	32.4583	61.96	116.75	61.96	56.957	61.96	17.6054	61.96	117.391	61.96	117.536	61.96	95.9567	61.96	111.291	61.96	111.577	61.96	105.475	61.96	112.052	61.96	111.641	61.96	40.4873	61.96	115.523	61.96	117.788	61.96	108.828	61.96	119.732	61.96	118.026	61.96	3.14269	61.96	106.522	61.96	59.0467
62.12	62.12	110.136	62.12	2.60095	62.12	2.50624	62.12	32.3233	62.12	116.25	62.12	56.7154	62.12	17.5787	62.12	116.918	62.12	117.126	62.12	95.6493	62.12	110.931	62.12	111.148	62.12	105.11	62.12	111.838	62.12	111.234	62.12	40.318	62.12	115.064	62.12	117.386	62.12	108.296	62.12	119.197	62.12	117.574	62.12	3.13195	62.12	106.098	62.12	58.8261
62.36	62.36	109.629	62.36	2.57431	62.36	2.49057	62.36	32.0846	62.36	115.846	62.36	56.4233	62.36	17.4476	62.36	116.555	62.36	116.683	62.36	95.2377	62.36	110.569	62.36	110.9	62.36	104.775	62.36	111.243	62.36	110.898	62.36	40.1592	62.36	114.755	62.36	116.936	62.36	107.969	62.36	118.809	62.36	117.231	62.36	3.11087	62.36	105.741	62.36	58.6027
62.55	62.55	109.212	62.55	2.5905	62.55	2.47457	62.55	31.9982	62.55	115.452	62.55	56.1868	62.55	17.3782	62.55	116.092	62.55	116.335	62.55	94.9037	62.55	110.068	62.55	110.394	62.55	104.41	62.55	110.869	62.55	110.388	62.55	40.0481	62.55	114.234	62.55	116.451	62.55	107.645	62.55	118.431	62.55	116.758	62.55	3.1431	62.55	105.417	62.55	58.4083
62.76	62.76	108.916	62.76	2.60669	62.76	2.50123	62.76	31.901	62.76	115.048	62.76	55.9346	62.76	17.3141	62.76	115.698	62.76	115.732	62.76	94.4638	62.76	109.702	62.76	109.97	62.76	103.977	62.76	110.551	62.76	109.997	62.76	39.884	62.76	113.811	62.76	116.146	62.76	107.187	62.76	117.943	62.76	116.29	62.76	3.13236	62.76	105.009	62.76	58.151
62.99	62.99	108.601	62.99	2.59016	62.99	2.47958	62.99	31.7726	62.99	114.587	62.99	55.8118	62.99	17.2745	62.99	115.147	62.99	115.426	62.99	94.2342	62.99	109.224	62.99	109.517	62.99	103.503	62.99	110.125	62.99	109.586	62.99	39.6884	62.99	113.374	62.99	115.517	62.99	106.907	62.99	117.334	62.99	115.937	62.99	3.13195	62.99	104.624	62.99	57.9124
63.18	63.18	108.056	63.18	2.5851	63.18	2.49057	63.18	31.658	63.18	114.044	63.18	55.5616	63.18	17.1806	63.18	114.836	63.18	114.973	63.18	93.8065	63.18	108.878	63.18	109.19	63.18	103.158	63.18	109.655	63.18	109.152	63.18	39.5348	63.18	112.945	63.18	115.098	63.18	106.389	63.18	117.019	63.18	115.381	63.18	3.13773	63.18	104.246	63.18	57.6573
63.39	63.39	107.749	63.39	2.5851	63.39	2.48524	63.39	31.4798	63.39	113.693	63.39	55.3357	63.39	17.0685	63.39	114.3	63.39	114.412	63.39	93.3612	63.39	108.517	63.39	108.767	63.39	102.819	63.39	109.213	63.39	108.673	63.39	39.3972	63.39	112.549	63.39	114.706	63.39	106.011	63.39	116.657	63.39	115.053	63.39	3.12698	63.39	103.843	63.39	57.3842
63.57	63.57	107.348	63.57	2.57903	63.57	2.47926	63.57	31.3744	63.57	113.243	63.57	55.1007	63.57	17.0267	63.57	114.018	63.57	114.071	63.57	93.0666	63.57	107.889	63.57	108.326	63.57	102.407	63.57	108.804	63.57	108.325	63.57	39.26	63.57	112.113	63.57	114.325	63.57	105.622	63.57	116.212	63.57	114.525	63.57	3.13691	63.57	103.439	63.57	57.154
63.79	63.79	106.981	63.79	2.59589	63.79	2.47457	63.79	31.1558	63.79	112.853	63.79	54.9679	63.79	16.9564	63.79	113.527	63.79	113.617	63.79	92.794	63.79	107.687	63.79	107.956	63.79	102.053	63.79	108.499	63.79	107.931	63.79	39.1167	63.79	111.714	63.79	113.926	63.79	105.24	63.79	115.728	63.79	114.217	63.79	3.1431	63.79	103.037	63.79	56.9115
64.03	64.03	106.526	64.03	2.56824	64.03	2.46326	64.03	31.0181	64.03	112.457	64.03	54.6332	64.03	16.8025	64.03	113.087	64.03	113.14	64.03	92.4519	64.03	107.2	64.03	107.464	64.03	101.715	64.03	108.018	64.03	107.506	64.03	38.9425	64.03	111.372	64.03	113.339	64.03	104.797	64.03	115.347	64.03	113.673	64.03	3.14228	64.03	102.581	64.03	56.7917
64.2	64.2	106.147	64.2	2.57836	64.2	2.45729	64.2	30.8752	64.2	111.955	64.2	54.4719	64.2	16.7234	64.2	112.564	64.2	112.727	64.2	92.0146	64.2	106.827	64.2	106.966	64.2	101.197	64.2	107.537	64.2	107.076	64.2	38.8055	64.2	110.864	64.2	112.897	64.2	104.44	64.2	114.934	64.2	113.316	64.2	3.13073	64.2	102.263	64.2	56.4934
64.39	64.39	105.865	64.39	2.57937	64.39	2.46891	64.39	30.7306	64.39	111.541	64.39	54.2568	64.39	16.6339	64.39	112.256	64.39	112.339	64.39	91.6424	64.39	106.399	64.39	106.667	64.39	100.951	64.39	107.147	64.39	106.747	64.39	38.6619	64.39	110.552	64.39	112.585	64.39	104.146	64.39	114.454	64.39	112.794	64.39	3.11583	64.39	101.916	64.39	56.2057
64.61	64.61	105.35	64.61	2.57397	64.61	2.46891	64.61	30.5687	64.61	111.164	64.61	54.0151	64.61	16.5965	64.61	111.809	64.61	111.882	64.61	91.3456	64.61	105.977	64.61	106.332	64.61	100.491	64.61	106.751	64.61	106.258	64.61	38.445	64.61	110.14	64.61	112.141	64.61	103.72	64.61	114.071	64.61	112.295	64.61	3.13732	64.61	101.507	64.61	55.9641
64.83	64.83	105.043	64.83	2.56318	64.83	2.45292	64.83	30.4877	64.83	110.76	64.83	53.8838	64.83	16.5111	64.83	111.415	64.83	111.549	64.83	91.0117	64.83	105.637	64.83	105.82	64.83	100.143	64.83	106.345	64.83	105.933	64.83	38.3021	64.83	109.634	64.83	111.718	64.83	103.305	64.83	113.593	64.83	111.952	64.83	3.12658	64.83	101.121	64.83	55.7698
64.99	64.99	104.667	64.99	2.56351	64.99	2.45324	64.99	30.3081	64.99	110.259	64.99	53.6124	64.99	16.4332	64.99	110.982	64.99	111.112	64.99	90.7374	64.99	105.312	64.99	105.463	64.99	99.8069	64.99	105.896	64.99	105.422	64.99	38.2118	64.99	109.226	64.99	111.355	64.99	102.968	64.99	113.215	64.99	111.499	64.99	3.13773	64.99	100.731	64.99	55.567
65.23	65.23	104.286	65.23	2.56857	65.23	2.44758	65.23	30.1854	65.23	109.894	65.23	53.4635	65.23	16.3723	65.23	110.5	65.23	110.65	65.23	90.3175	65.23	104.849	65.23	105.046	65.23	99.3553	65.23	105.601	65.23	105.053	65.23	38.027	65.23	108.732	65.23	110.871	65.23	102.544	65.23	112.812	65.23	111.142	65.23	3.13732	65.23	100.394	65.23	55.3444
65.4	65.4	103.914	65.4	2.56857	65.4	2.44225	65.4	30.0396	65.4	109.5	65.4	53.2534	65.4	16.2816	65.4	110.106	65.4	110.094	65.4	89.9464	65.4	104.489	65.4	104.705	65.4	99.0647	65.4	105.096	65.4	104.697	65.4	37.8788	65.4	108.357	65.4	110.448	65.4	102.13	65.4	112.329	65.4	110.653	65.4	3.12658	65.4	99.9544	65.4	55.0083
65.62	65.62	103.42	65.62	2.55239	65.62	2.45292	65.62	29.9208	65.62	109.091	65.62	53.0485	65.62	16.2549	65.62	109.664	65.62	109.741	65.62	89.639	65.62	104.029	65.62	104.297	65.62	98.6842	65.62	104.658	65.62	104.234	65.62	37.6725	65.62	108.007	65.62	110.066	65.62	101.741	65.62	111.883	65.62	110.3	65.62	3.13195	65.62	99.578	65.62	54.8928
65.83	65.83	103.165	65.83	2.56284	65.83	2.44193	65.83	29.8089	65.83	108.662	65.83	52.842	65.83	16.1407	65.83	109.308	65.83	109.352	65.83	89.3518	65.83	103.677	65.83	103.886	65.83	98.2487	65.83	104.332	65.83	103.911	65.83	37.5776	65.83	107.508	65.83	109.633	65.83	101.228	65.83	111.506	65.83	109.849	65.83	3.14228	65.83	99.2842	65.83	54.5076
66.01	66.01	102.785	66.01	2.55172	66.01	2.43629	66.01	29.6647	66.01	108.202	66.01	52.6618	66.01	16.1065	66.01	108.816	66.01	108.933	66.01	88.9375	66.01	103.282	66.01	103.501	66.01	97.9136	66.01	103.829	66.01	103.46	66.01	37.4405	66.01	107.218	66.01	109.268	66.01	100.933	66.01	111.02	66.01	109.446	66.01	3.1365	66.01	98.9215	66.01	54.2695
66.21	66.21	102.464	66.21	2.55205	66.21	2.43127	66.21	29.4797	66.21	107.786	66.21	52.4796	66.21	16.0393	66.21	108.42	66.21	108.573	66.21	88.6205	66.21	102.909	66.21	103.071	66.21	97.5935	66.21	103.478	66.21	103.046	66.21	37.3025	66.21	106.674	66.21	108.74	66.21	100.669	66.21	110.683	66.21	109.029	66.21	3.14228	66.21	98.4839	66.21	54.0718
66.45	66.45	102.047	66.45	2.53587	66.45	2.42594	66.45	29.3987	66.45	107.403	66.45	52.2169	66.45	16.0232	66.45	108.047	66.45	108.23	66.45	88.3025	66.45	102.466	66.45	102.596	66.45	97.1972	66.45	103.093	66.45	102.68	66.45	37.1491	66.45	106.356	66.45	108.41	66.45	100.244	66.45	110.316	66.45	108.54	66.45	3.13691	66.45	98.1341	66.45	53.9195
66.66	66.66	101.702	66.66	2.53587	66.66	2.42061	66.66	29.2799	66.66	107.031	66.66	52.0488	66.66	15.9112	66.66	107.6	66.66	107.71	66.66	87.9846	66.66	102.069	66.66	102.266	66.66	96.8538	66.66	102.791	66.66	102.283	66.66	36.9745	66.66	106.006	66.66	107.904	66.66	99.8607	66.66	109.854	66.66	108.218	66.66	3.14766	66.66	97.779	66.66	53.72
66.83	66.83	101.392	66.83	2.5362	66.83	2.43692	66.83	29.1056	66.83	106.636	66.83	51.856	66.83	15.8438	66.83	107.204	66.83	107.309	66.83	87.6886	66.83	101.717	66.83	101.83	66.83	96.3803	66.83	102.315	66.83	101.972	66.83	36.7994	66.83	105.577	66.83	107.516	66.83	99.5385	66.83	109.522	66.83	107.749	66.83	3.15344	66.83	97.3836	66.83	53.4382
67.04	67.04	100.989	67.04	2.54126	67.04	2.42594	67.04	28.9776	67.04	106.266	67.04	51.6234	67.04	15.7884	67.04	106.838	67.04	106.936	67.04	87.2745	67.04	101.281	67.04	101.434	67.04	96.1616	67.04	101.849	67.04	101.48	67.04	36.7047	67.04	105.109	67.04	107.099	67.04	99.1744	67.04	109.083	67.04	107.397	67.04	3.1208	67.04	96.984	67.04	53.2579
67.25	67.25	100.696	67.25	2.54159	67.25	2.42092	67.25	28.8518	67.25	105.801	67.25	51.4567	67.25	15.6997	67.25	106.458	67.25	106.508	67.25	86.9466	67.25	100.939	67.25	101.133	67.25	95.762	67.25	101.696	67.25	101.06	67.25	36.5613	67.25	104.794	67.25	106.674	67.25	98.8096	67.25	108.656	67.25	106.954	67.25	3.13732	67.25	96.7104	67.25	52.955
67.45	67.45	100.291	67.45	2.51935	67.45	2.42029	67.45	28.731	67.45	105.444	67.45	51.2385	67.45	15.6102	67.45	106.068	67.45	106.112	67.45	86.6114	67.45	100.547	67.45	100.761	67.45	95.3673	67.45	101.164	67.45	100.679	67.45	36.3773	67.45	104.324	67.45	106.368	67.45	98.4647	67.45	108.235	67.45	106.542	67.45	3.1365	67.45	96.362	67.45	52.8415
67.66	67.66	99.9205	67.66	2.53047	67.66	2.43127	67.66	28.5566	67.66	105.043	67.66	51.0141	67.66	15.5589	67.66	105.619	67.66	105.674	67.66	86.2093	67.66	100.08	67.66	100.268	67.66	94.9834	67.66	100.792	67.66	100.264	67.66	36.2868	67.66	103.899	67.66	105.958	67.66	98.0945	67.66	107.808	67.66	106.109	67.66	3.13154	67.66	95.924	67.66	52.6069
67.87	67.87	99.5169	67.87	2.52541	67.87	2.42092	67.87	28.4469	67.87	104.658	67.87	50.8316	67.87	15.4915	67.87	105.16	67.87	105.308	67.87	86.0085	67.87	99.7018	67.87	99.935	67.87	94.6364	67.87	100.305	67.87	99.9118	67.87	36.1592	67.87	103.584	67.87	105.533	67.87	97.6498	67.87	107.439	67.87	105.77	67.87	3.14269	67.87	95.6662	67.87	52.3511
68.05	68.05	99.2353	68.05	2.52508	68.05	2.40994	68.05	28.2705	68.05	104.209	68.05	50.6201	68.05	15.4094	68.05	104.71	68.05	104.873	68.05	85.6317	68.05	99.3652	68.05	99.5348	68.05	94.2701	68.05	99.9853	68.05	99.6412	68.05	35.9958	68.05	103.242	68.05	105.138	68.05	97.3338	68.05	107.053	68.05	105.262	68.05	3.14766	68.05	95.2085	68.05	52.1763
68.24	68.24	98.8935	68.24	2.50856	68.24	2.40963	68.24	28.148	68.24	103.839	68.24	50.435	68.24	15.29	68.24	104.36	68.24	104.449	68.24	85.3291	68.24	99.0704	68.24	99.1348	68.24	93.888	68.24	99.5975	68.24	99.1699	68.24	35.806	68.24	102.775	68.24	104.696	68.24	96.8744	68.24	106.619	68.24	104.875	68.24	3.13113	68.24	94.8358	68.24	51.8335
68.48	68.48	98.5611	68.48	2.51968	68.48	2.39395	68.48	28.0167	68.48	103.428	68.48	50.2314	68.48	15.244	68.48	104.005	68.48	103.964	68.48	84.8739	68.48	98.6762	68.48	98.8173	68.48	93.6414	68.48	99.1419	68.48	98.8584	68.48	35.6255	68.48	102.361	68.48	104.307	68.48	96.488	68.48	106.234	68.48	104.457	68.48	3.14228	68.48	94.5301	68.48	51.6985
68.67	68.67	98.1262	68.67	2.51935	68.67	2.40963	68.67	27.9483	68.67	103.01	68.67	50.0411	68.67	15.1833	68.67	103.613	68.67	103.582	68.67	84.6297	68.67	98.2615	68.67	98.4431	68.67	93.196	68.67	98.723	68.67	98.3923	68.67	35.5944	68.67	101.951	68.67	103.927	68.67	96.2893	68.67	105.848	68.67	104.038	68.67	3.12576	68.67	94.1151	68.67	51.4503
68.87	68.87	97.8284	68.87	2.52541	68.87	2.39959	68.87	27.8206	68.87	102.686	68.87	49.8545	68.87	15.0805	68.87	103.288	68.87	103.318	68.87	84.3761	68.87	97.8851	68.87	98.0557	68.87	92.8186	68.87	98.4259	68.87	97.9646	68.87	35.3867	68.87	101.623	68.87	103.531	68.87	95.8355	68.87	105.345	68.87	103.728	68.87	3.13195	68.87	93.7738	68.87	51.3166
69.07	69.07	97.4631	69.07	2.52475	69.07	2.39897	69.07	27.727	69.07	102.282	69.07	49.6314	69.07	15.0498	69.07	102.794	69.07	102.911	69.07	83.9727	69.07	97.5622	69.07	97.6947	69.07	92.4828	69.07	98.0047	69.07	97.625	69.07	35.2453	69.07	101.201	69.07	103.106	69.07	95.4489	69.07	104.951	69.07	103.233	69.07	3.13113	69.07	93.405	69.07	51.0145
69.28	69.28	97.0904	69.28	2.49777	69.28	2.38298	69.28	27.5651	69.28	101.889	69.28	49.4161	69.28	14.9751	69.28	102.4	69.28	102.532	69.28	83.7289	69.28	97.1499	69.28	97.3076	69.28	92.1288	69.28	97.5674	69.28	97.2336	69.28	35.0866	69.28	100.794	69.28	102.662	69.28	95.0553	69.28	104.495	69.28	102.901	69.28	3.14187	69.28	93.1188	69.28	50.7625
69.48	69.48	96.7796	69.48	2.4927	69.48	2.37795	69.48	27.4121	69.48	101.419	69.48	49.2177	69.48	14.8703	69.48	102.034	69.48	102.052	69.48	83.3583	69.48	96.8598	69.48	96.9641	69.48	91.8555	69.48	97.2157	69.48	96.9166	69.48	34.9853	69.48	100.546	69.48	102.309	69.48	94.7698	69.48	104.225	69.48	102.582	69.48	3.14228	69.48	92.7281	69.48	50.6221
69.68	69.68	96.3905	69.68	2.50889	69.68	2.39395	69.68	27.315	69.68	101.074	69.68	49.0443	69.68	14.8063	69.68	101.604	69.68	101.641	69.68	83.0244	69.68	96.4683	69.68	96.6079	69.68	91.454	69.68	96.8461	69.68	96.5355	69.68	34.8531	69.68	100.067	69.68	101.793	69.68	94.4559	69.68	103.81	69.68	102.021	69.68	3.15303	69.68	92.3889	69.68	50.3806
69.87	69.87	96.0616	69.87	2.48731	69.87	2.38862	69.87	27.1746	69.87	100.707	69.87	48.8657	69.87	14.7262	69.87	101.183	69.87	101.335	69.87	82.733	69.87	95.9516	69.87	96.2001	69.87	91.2109	69.87	96.3723	69.87	96.2522	69.87	34.6468	69.87	99.7067	69.87	101.561	69.87	94.0091	69.87	103.459	69.87	101.725	69.87	3.13154	69.87	92.0656	69.87	50.1863
70.07	70.07	95.6231	70.07	2.4927	70.07	2.38862	70.07	27.0235	70.07	100.33	70.07	48.6819	70.07	14.6568	70.07	100.889	70.07	100.904	70.07	82.362	70.07	95.7063	70.07	95.7562	70.07	90.8622	70.07	96.0288	70.07	95.8557	70.07	34.5568	70.07	99.4304	70.07	101.205	70.07	93.7005	70.07	103.008	70.07	101.273	70.07	3.13691	70.07	91.684	70.07	50.0235
70.33	70.33	94.7351	70.33	2.4981	70.33	2.38329	70.33	26.9587	70.33	99.9787	70.33	48.5138	70.33	14.5928	70.33	100.353	70.33	100.524	70.33	82.1182	70.33	95.3618	70.33	95.4	70.33	90.4871	70.33	95.6487	70.33	95.4127	70.33	34.3664	70.33	98.9297	70.33	100.709	70.33	93.3707	70.33	102.588	70.33	100.868	70.33	3.13691	70.33	91.2547	70.33	49.698
70.51	70.51	94.5487	70.51	2.4927	70.51	2.37262	70.51	26.8291	70.51	99.4792	70.51	48.2459	70.51	14.5181	70.51	100.032	70.51	100.083	70.51	81.7261	70.51	94.8659	70.51	95.0851	70.51	90.0696	70.51	95.3207	70.51	95.0522	70.51	34.2288	70.51	98.5804	70.51	100.281	70.51	92.8866	70.51	102.216	70.51	100.504	70.51	3.13154	70.51	90.9844	70.51	49.5247
70.72	70.72	94.2334	70.72	2.49335	70.72	2.37324	70.72	26.6579	70.72	99.2074	70.72	48.0851	70.72	14.4311	70.72	99.7374	70.72	99.6149	70.72	81.4611	70.72	94.4938	70.72	94.6968	70.72	89.7179	70.72	94.903	70.72	94.7318	70.72	34.0843	70.72	98.1574	70.72	99.9611	70.72	92.6554	70.72	101.885	70.72	100.135	70.72	3.13236	70.72	90.6158	70.72	49.3328
70.91	70.91	93.8307	70.91	2.47652	70.91	2.36196	70.91	26.5376	70.91	98.8415	70.91	47.9202	70.91	14.3366	70.91	99.3436	70.91	99.4227	70.91	81.1644	70.91	94.1821	70.91	94.3779	70.91	89.4356	70.91	94.5711	70.91	94.3775	70.91	34.0172	70.91	97.8294	70.91	99.4911	70.91	92.2961	70.91	101.486	70.91	99.7663	70.91	3.14766	70.91	90.2636	70.91	49.1466
71.12	71.12	93.5249	71.12	2.47684	71.12	2.3356	71.12	26.4277	71.12	98.4557	71.12	47.6901	71.12	14.2851	71.12	98.8466	71.12	98.9835	71.12	80.7244	71.12	93.7768	71.12	93.9307	71.12	89.0562	71.12	94.1617	71.12	93.9468	71.12	33.8417	71.12	97.4823	71.12	99.1479	71.12	91.9304	71.12	101.106	71.12	99.3792	71.12	3.14269	71.12	89.9362	71.12	48.9272
71.33	71.33	93.2606	71.33	2.4927	71.33	2.36196	71.33	26.3325	71.33	98.039	71.33	47.5263	71.33	14.2458	71.33	98.5394	71.33	98.5601	71.33	80.4755	71.33	93.4514	71.33	93.6036	71.33	88.6959	71.33	93.7538	71.33	93.677	71.33	33.6998	71.33	97.0472	71.33	98.815	71.33	91.5514	71.33	100.642	71.33	99.0027	71.33	3.14766	71.33	89.6594	71.33	48.7528
71.53	71.53	92.8276	71.53	2.47112	71.53	2.35663	71.53	26.1759	71.53	97.6989	71.53	47.3372	71.53	14.1338	71.53	98.1347	71.53	98.186	71.53	80.1681	71.53	93.1278	71.53	93.299	71.53	88.3789	71.53	93.3841	71.53	93.2804	71.53	33.6151	71.53	96.7395	71.53	98.3866	71.53	91.0886	71.53	100.316	71.53	98.5923	71.53	3.14228	71.53	89.2991	71.53	48.5271
71.7	71.7	92.4055	71.7	2.48731	71.7	2.36196	71.7	26.0734	71.7	97.3322	71.7	47.1796	71.7	14.0484	71.7	97.8247	71.7	97.7755	71.7	79.8236	71.7	92.7572	71.7	92.9016	71.7	88.0249	71.7	93.0405	71.7	92.8684	71.7	33.3929	71.7	96.2441	71.7	98.0924	71.7	90.7694	71.7	99.9387	71.7	98.2027	71.7	3.14228	71.7	88.9387	71.7	48.3118
71.94	71.94	92.1205	71.94	2.46033	71.94	2.34596	71.94	25.9222	71.94	96.9017	71.94	47.0115	71.94	13.963	71.94	97.3674	71.94	97.4429	71.94	79.5269	71.94	92.3762	71.94	92.5299	71.94	87.7079	71.94	92.6345	71.94	92.549	71.94	33.2977	71.94	95.8895	71.94	97.6589	71.94	90.5726	71.94	99.6187	71.94	97.8442	71.94	3.14228	71.94	88.6843	71.94	48.0072
72.17	72.17	91.7467	72.17	2.4708	72.17	2.34566	72.17	25.8001	72.17	96.4375	72.17	46.7743	72.17	13.9238	72.17	96.9711	72.17	97.1185	72.17	79.241	72.17	92.0353	72.17	92.1566	72.17	87.3742	72.17	92.2581	72.17	92.1868	72.17	33.1611	72.17	95.585	72.17	97.2952	72.17	90.1246	72.17	99.1704	72.17	97.4056	72.17	3.15262	72.17	88.217	72.17	47.875
72.34	72.34	91.3631	72.34	2.46541	72.34	2.35099	72.34	25.6922	72.34	96.1027	72.34	46.5852	72.34	13.7957	72.34	96.6295	72.34	96.6925	72.34	78.9761	72.34	91.6961	72.34	91.7385	72.34	87.0097	72.34	91.8625	72.34	91.883	72.34	33.0448	72.34	95.1992	72.34	96.8669	72.34	89.8055	72.34	98.8137	72.34	97.0628	72.34	3.16336	72.34	87.9414	72.34	47.7332
72.52	72.52	90.9373	72.52	2.46605	72.52	2.34627	72.52	25.5639	72.52	95.7929	72.52	46.361	72.52	13.7352	72.52	96.2762	72.52	96.3123	72.52	78.6468	72.52	91.365	72.52	91.4681	72.52	86.7576	72.52	91.626	72.52	91.433	72.52	32.847	72.52	94.8172	72.52	96.4998	72.52	89.4937	72.52	98.3882	72.52	96.6828	72.52	3.14269	72.52	87.6516	72.52	47.4936
72.72	72.72	90.4705	72.72	2.46573	72.72	2.34596	72.72	25.4796	72.72	95.419	72.72	46.2131	72.72	13.7121	72.72	95.9852	72.72	95.9153	72.72	78.3345	72.72	91.0347	72.72	91.1465	72.72	86.3658	72.72	91.2133	72.72	91.0503	72.72	32.7263	72.72	94.5285	72.72	96.193	72.72	89.0511	72.72	98.0606	72.72	96.2806	72.72	3.15303	72.72	87.3063	72.72	47.2616
72.95	72.95	90.1581	72.95	2.47112	72.95	2.35663	72.95	25.377	72.95	95.0683	72.95	45.961	72.95	13.632	72.95	95.57	72.95	95.5619	72.95	78.0113	72.95	90.6328	72.95	90.7748	72.95	86.0541	72.95	90.8645	72.95	90.7979	72.95	32.6364	72.95	94.153	72.95	95.8472	72.95	88.7585	72.95	97.6934	72.95	95.9377	72.95	3.13691	72.95	86.9353	72.95	47.1041
73.13	73.13	89.7587	73.13	2.48763	73.13	2.34627	73.13	25.2399	73.13	94.799	73.13	45.8409	73.13	13.5591	73.13	95.2039	73.13	95.2002	73.13	77.6822	73.13	90.3627	73.13	90.4046	73.13	85.6848	73.13	90.517	73.13	90.444	73.13	32.5401	73.13	93.8575	73.13	95.4725	73.13	88.3817	73.13	97.3336	73.13	95.6541	73.13	3.13732	73.13	86.6126	73.13	46.937
73.36	73.36	89.4072	73.36	2.46573	73.36	2.32464	73.36	25.0909	73.36	94.3084	73.36	45.6773	73.36	13.4879	73.36	94.8762	73.36	94.8085	73.36	77.3965	73.36	90.0013	73.36	89.9953	73.36	85.4254	73.36	90.0107	73.36	90.0665	73.36	32.3243	73.36	93.376	73.36	95.0472	73.36	88.1042	73.36	96.9589	73.36	95.1169	73.36	3.13691	73.36	86.2463	73.36	46.642
73.56	73.56	89.1166	73.56	2.45494	73.56	2.3353	73.56	24.9721	73.56	94.0267	73.56	45.4725	73.56	13.4079	73.56	94.5083	73.56	94.5071	73.56	77.0839	73.56	89.568	73.56	89.6959	73.56	85.0027	73.56	89.7712	73.56	89.7523	73.56	32.2026	73.56	93.0683	73.56	94.6704	73.56	87.7957	73.56	96.5917	73.56	94.9092	73.56	3.14766	73.56	85.9919	73.56	46.5265
73.79	73.79	88.6678	73.79	2.45526	73.79	2.34094	73.79	24.8296	73.79	93.6031	73.79	45.2788	73.79	13.3402	73.79	94.058	73.79	94.0153	73.79	76.8448	73.79	89.3291	73.79	89.4237	73.79	84.6755	73.79	89.356	73.79	89.3365	73.79	32.1115	73.79	92.6736	73.79	94.2956	73.79	87.4826	73.79	96.2265	73.79	94.402	73.79	3.14807	73.79	85.579	73.79	46.2648
73.96	73.96	88.3383	73.96	2.43335	73.96	2.32464	73.96	24.713	73.96	93.3518	73.96	45.0943	73.96	13.2798	73.96	93.7988	73.96	93.6342	73.96	76.4798	73.96	88.9991	73.96	89.0352	73.96	84.4373	73.96	89.0996	73.96	88.9746	73.96	31.9645	73.96	92.234	73.96	93.9168	73.96	87.1307	73.96	95.873	73.96	94.0001	73.96	3.12617	73.96	85.2181	73.96	46.1065
74.14	74.14	87.9381	74.14	2.45494	74.14	2.32464	74.14	24.6483	74.14	92.8469	74.14	44.9262	74.14	13.2157	74.14	93.3468	74.14	93.4523	74.14	76.2254	74.14	88.6546	74.14	88.6738	74.14	84.1731	74.14	88.6467	74.14	88.7016	74.14	31.8428	74.14	91.9732	74.14	93.5865	74.14	86.7424	74.14	95.5005	74.14	93.7299	74.14	3.14766	74.14	84.9902	74.14	45.9595
74.37	74.37	87.6696	74.37	2.43875	74.37	2.3353	74.37	24.4539	74.37	92.5812	74.37	44.7949	74.37	13.205	74.37	92.9526	74.37	93.1249	74.37	75.9074	74.37	88.2423	74.37	88.359	74.37	83.8033	74.37	88.2042	74.37	88.3617	74.37	31.7	74.37	91.5456	74.37	93.1788	74.37	86.3434	74.37	95.0651	74.37	93.3507	74.37	3.12617	74.37	84.6192	74.37	45.6707
74.57	74.57	87.2197	74.57	2.45462	74.57	2.31367	74.57	24.359	74.57	92.1812	74.57	44.5475	74.57	13.0912	74.57	92.6725	74.57	92.6816	74.57	75.6485	74.57	87.9646	74.57	88.0171	74.57	83.5071	74.57	87.9481	74.57	88.0103	74.57	31.5954	74.57	91.2834	74.57	92.7641	74.57	86.0981	74.57	94.7275	74.57	92.9542	74.57	3.12039	74.57	84.3432	74.57	45.5072
74.78	74.78	87.0118	74.78	2.46573	74.78	2.31397	74.78	24.2596	74.78	91.8478	74.78	44.3484	74.78	13.0663	74.78	92.2168	74.78	92.3559	74.78	75.3669	74.78	87.5689	74.78	87.5795	74.78	83.053	74.78	87.5327	74.78	87.7179	74.78	31.4619	74.78	91.0033	74.78	92.5181	74.78	85.9444	74.78	94.3306	74.78	92.5559	74.78	3.13154	74.78	83.9302	74.78	45.3084
74.96	74.96	86.5239	74.96	2.44414	74.96	2.32997	74.96	24.1192	74.96	91.513	74.96	44.2066	74.96	12.9542	74.96	92.0539	74.96	91.9195	74.96	74.9748	74.96	87.2297	74.96	87.3369	74.96	82.736	74.96	87.2515	74.96	87.3264	74.96	31.3244	74.96	90.5913	74.96	92.1929	74.96	85.6891	74.96	94.0578	74.96	92.3533	74.96	3.09394	74.96	83.6281	74.96	45.1613
75.19	75.19	86.2932	75.19	2.44351	75.19	2.3187	75.19	23.9888	75.19	91.2023	75.19	43.9798	75.19	12.8974	75.19	91.5833	75.19	91.5683	75.19	74.7645	75.19	86.873	75.19	86.9374	75.19	82.4028	75.19	86.9374	75.19	86.9587	75.19	31.1681	75.19	90.307	75.19	91.8077	75.19	85.4434	75.19	93.7029	75.19	91.9605	75.19	3.10925	75.19	83.3679	75.19	44.9554
75.39	75.39	85.9648	75.39	2.45494	75.39	2.31397	75.39	23.8655	75.39	90.8647	75.39	43.8757	75.39	12.8261	75.39	91.2182	75.39	91.3167	75.39	74.413	75.39	86.6085	75.39	86.5729	75.39	82.1495	75.39	86.6112	75.39	86.6775	75.39	31.0704	75.39	89.8664	75.39	91.4807	75.39	85.4178	75.39	93.3653	75.39	91.6364	75.39	3.09931	75.39	82.9974	75.39	44.7203
75.57	75.57	85.6853	75.57	2.44414	75.57	2.30331	75.57	23.7522	75.57	90.5139	75.57	43.6708	75.57	12.7834	75.57	90.9239	75.57	90.9218	75.57	74.1322	75.57	86.2118	75.57	86.3045	75.57	81.8219	75.57	86.2312	75.57	86.4354	75.57	30.9435	75.57	89.5796	75.57	91.1452	75.57	85.2529	75.57	93.0506	75.57	91.2416	75.57	3.09931	75.57	82.7377	75.57	44.5733
75.79	75.79	85.2795	75.79	2.42225	75.79	2.30834	75.79	23.6681	75.79	90.1939	75.79	43.5076	75.79	12.7123	75.79	90.581	75.79	90.6502	75.79	73.8629	75.79	85.9292	75.79	85.9216	75.79	81.489	75.79	85.8764	75.79	85.904	75.79	30.8284	75.79	89.2655	75.79	90.7772	75.79	85.1992	75.79	92.6555	75.79	90.9233	75.79	3.0828	75.79	82.4196	75.79	44.3942
75.99	75.99	84.9453	75.99	2.44414	75.99	2.30864	75.99	23.5686	75.99	89.8071	75.99	43.2821	75.99	12.6339	75.99	90.2354	75.99	90.2203	75.99	73.5863	75.99	85.6116	75.99	85.5766	75.99	81.2249	75.99	85.5752	75.99	85.6319	75.99	30.6737	75.99	88.9226	75.99	90.4071	75.99	84.939	75.99	92.3109	75.99	90.6286	75.99	3.07783	75.99	82.0858	75.99	44.1637
76.2	76.2	84.6109	76.2	2.42796	76.2	2.31397	76.2	23.4175	76.2	89.4617	76.2	43.1613	76.2	12.6179	76.2	89.9148	76.2	89.8826	76.2	73.2896	76.2	85.288	76.2	85.3392	76.2	80.966	76.2	85.1848	76.2	85.3487	76.2	30.5679	76.2	88.6358	76.2	90.0768	76.2	84.6677	76.2	91.9489	76.2	90.1819	76.2	3.08857	76.2	81.8844	76.2	44.0692
76.4	76.4	84.3204	76.4	2.42733	76.4	2.3187	76.4	23.3142	76.4	89.194	76.4	43.0345	76.4	12.5292	76.4	89.4132	76.4	89.5683	76.4	72.9844	76.4	84.9475	76.4	84.9247	76.4	80.6016	76.4	84.8399	76.4	84.9763	76.4	30.4859	76.4	88.2373	76.4	89.6818	76.4	84.2628	76.4	91.4896	76.4	89.826	76.4	3.03407	76.4	81.4498	76.4	43.8268
76.63	76.63	83.9203	76.63	2.43843	76.63	2.29768	76.63	23.1985	76.63	88.8071	76.63	42.7723	76.63	12.4508	76.63	89.1254	76.63	89.1747	76.63	72.6972	76.63	84.5775	76.63	84.6364	76.63	80.3004	76.63	84.5282	76.63	84.632	76.63	30.2994	76.63	87.8369	76.63	89.327	76.63	83.7631	76.63	91.255	76.63	89.4378	76.63	5.15053	76.63	81.153	76.63	43.6382
76.78	76.78	83.6188	76.78	2.43875	76.78	2.30864	76.78	23.1422	76.78	88.4732	76.78	42.5835	76.78	12.3724	76.78	88.911	76.78	88.7966	76.78	72.4364	76.78	84.3276	76.78	84.348	76.78	80.0149	76.78	84.1748	76.78	84.401	76.78	30.2346	76.78	87.5459	76.78	89.0806	76.78	83.3963	76.78	90.9993	76.78	89.1533	76.78	7.5952	76.78	80.8615	76.78	43.4601
77.02	77.02	83.2899	77.02	2.44414	77.02	2.3193	77.02	22.9748	77.02	88.2022	77.02	42.4522	77.02	12.319	77.02	88.4537	77.02	88.4329	77.02	72.1926	77.02	84.0353	77.02	83.8989	77.02	79.624	77.02	83.8937	77.02	84.0559	77.02	30.0811	77.02	87.1965	77.02	88.6883	77.02	82.8431	77.02	90.5587	77.02	88.8624	77.02	7.56297	77.02	80.6177	77.02	43.2133
77.21	77.21	82.8954	77.21	2.42225	77.21	2.31367	77.21	22.8585	77.21	87.7496	77.21	42.2891	77.21	12.2694	77.21	88.1532	77.21	88.1304	77.21	71.8388	77.21	83.6486	77.21	83.6041	77.21	79.3864	77.21	83.4976	77.21	83.7051	77.21	29.9238	77.21	86.8358	77.21	88.3878	77.21	82.4334	77.21	90.2059	77.21	88.4197	77.21	7.51902	77.21	80.3264	77.21	43.087
77.42	77.42	82.6486	77.42	2.42256	77.42	2.28731	77.42	22.8183	77.42	87.5698	77.42	42.1633	77.42	12.2122	77.42	87.8598	77.42	87.7729	77.42	71.6097	77.42	83.3098	77.42	83.3621	77.42	79.0428	77.42	83.1857	77.42	83.3091	77.42	29.8695	77.42	86.4873	77.42	88.0432	77.42	81.9813	77.42	89.9081	77.42	88.1715	77.42	7.47165	77.42	79.9446	77.42	42.8353
77.63	77.63	82.1884	77.63	2.41685	77.63	2.28702	77.63	22.675	77.63	87.1598	77.63	41.9477	77.63	12.1626	77.63	87.4805	77.63	87.4342	77.63	71.2348	77.63	83.0119	77.63	82.9951	77.63	78.7208	77.63	82.7741	77.63	83.0562	77.63	29.7175	77.63	86.1527	77.63	87.7427	77.63	81.5026	77.63	89.6184	77.63	87.7912	77.63	7.4116	77.63	79.6745	77.63	42.7195
77.82	77.82	81.8431	77.82	2.41685	77.82	2.28702	77.82	22.5292	77.82	86.8144	77.82	41.8427	77.82	12.0506	77.82	87.1337	77.82	87.0809	77.82	71.0917	77.82	82.7196	77.82	82.7061	77.82	78.52	77.82	82.5294	77.82	82.7317	77.82	29.5853	77.82	85.866	77.82	87.3556	77.82	81.1621	77.82	89.1568	77.82	87.4121	77.82	7.38475	77.82	79.3672	77.82	42.4832
78	78	81.5472	78	2.40606	78	2.29235	78	22.4375	78	86.4744	78	41.6274	78	12.0132	78	86.8131	78	86.712	78	70.8056	78	82.4117	78	82.3344	78	78.1344	78	82.1182	78	82.4022	78	29.4848	78	85.5583	78	87.0873	78	80.7526	78	88.8893	78	87.0952	78	7.32567	78	79.1181	78	42.352
78.24	78.24	81.29	78.24	2.42193	78.24	2.29205	78.24	22.2888	78.24	86.0912	78.24	41.4802	78.24	11.9636	78.24	86.4761	78.24	86.4981	78.24	70.452	78.24	82.0774	78.24	82.0296	78.24	77.8231	78.24	81.8265	78.24	82.0413	78.24	29.3434	78.24	85.2448	78.24	86.6115	78.24	80.3379	78.24	88.5211	78.24	86.7359	78.24	7.31935	78.24	78.7316	78.24	42.0787
78.43	78.43	80.9287	78.43	2.42701	78.43	2.29708	78.43	22.2428	78.43	85.7931	78.43	41.2752	78.43	11.9087	78.43	86.1654	78.43	86.0506	78.43	70.1568	78.43	81.7798	78.43	81.7764	78.43	77.5648	78.43	81.4463	78.43	81.7526	78.43	29.2391	78.43	84.9053	78.43	86.3784	78.43	80.0722	78.43	88.132	78.43	86.3923	78.43	7.31839	78.43	78.4565	78.43	42.0103
78.64	78.64	80.5447	78.64	2.41114	78.64	2.29205	78.64	22.1053	78.64	85.528	78.64	41.1178	78.64	11.8302	78.64	85.7825	78.64	85.7553	78.64	69.9116	78.64	81.3782	78.64	81.3948	78.64	77.1681	78.64	81.2436	78.64	81.4697	78.64	29.0843	78.64	84.5514	78.64	85.9046	78.64	79.7369	78.64	87.8183	78.64	86.0504	78.64	7.24417	78.64	78.1912	78.64	41.7638
78.85	78.85	80.2493	78.85	2.41083	78.85	2.28109	78.85	22.0161	78.85	85.0972	78.85	40.9444	78.85	11.7433	78.85	85.5507	78.85	85.4896	78.85	69.6747	78.85	81.1693	78.85	81.2088	78.85	76.9891	78.85	80.8531	78.85	81.0833	78.85	28.9906	78.85	84.285	78.85	85.6613	78.85	79.3064	78.85	87.4922	78.85	85.7899	78.85	7.16805	78.85	77.9797	78.85	41.5064
79.05	79.05	79.9638	79.05	2.42733	79.05	2.28139	79.05	21.9111	79.05	84.8373	79.05	40.7922	79.05	11.7235	79.05	85.1782	79.05	85.0748	79.05	69.4136	79.05	80.8303	79.05	80.8323	79.05	76.6241	79.05	80.5201	79.05	80.79	79.05	28.8092	79.05	83.9884	79.05	85.3525	79.05	79.0083	79.05	87.2414	79.05	85.4635	79.05	7.17436	79.05	77.603	79.05	41.3911
79.25	79.25	79.6289	79.25	2.41685	79.25	2.27635	79.25	21.7844	79.25	84.5402	79.25	40.6767	79.25	11.6716	79.25	84.8005	79.25	84.7741	79.25	69.0888	79.25	80.5485	79.25	80.5021	79.25	76.3593	79.25	80.2651	79.25	80.5122	79.25	28.7601	79.25	83.5926	79.25	84.9972	79.25	78.6569	79.25	86.9013	79.25	85.1163	79.25	7.10547	79.25	77.3429	79.25	41.2442
79.46	79.46	79.2952	79.46	2.42193	79.46	2.27606	79.46	21.706	79.46	84.2742	79.46	40.4929	79.46	11.6007	79.46	84.5477	79.46	84.441	79.46	68.8891	79.46	80.1571	79.46	80.1304	79.46	76.1117	79.46	79.9164	79.46	80.2648	79.46	28.6135	79.46	83.3471	79.46	84.7075	79.46	78.3542	79.46	86.5281	79.46	84.726	79.46	7.06159	79.46	77.0308	79.46	41.0131
79.63	79.63	78.8911	79.63	2.40512	79.63	2.28079	79.63	21.56	79.63	83.8698	79.63	40.2619	79.63	11.5551	79.63	84.1948	79.63	84.2061	79.63	68.654	79.63	79.9276	79.63	79.898	79.63	75.7486	79.63	79.5522	79.63	79.8836	79.63	28.5321	79.63	82.9918	79.63	84.2005	79.63	77.9031	79.63	86.2015	79.63	84.3302	79.63	7.06512	79.63	76.7565	79.63	40.8607
79.83	79.83	78.5405	79.83	2.41052	79.83	2.27547	79.83	21.5061	79.83	83.5352	79.83	40.1254	79.83	11.4697	79.83	83.8796	79.83	83.8322	79.83	68.2991	79.83	79.5989	79.83	79.5885	79.83	75.4634	79.83	79.2296	79.83	79.5438	79.83	28.4105	79.83	82.6948	79.83	83.9942	79.83	77.5469	79.83	85.9393	79.83	84.1484	79.83	7.00069	79.83	76.4545	79.83	40.7243
80.07	80.07	78.1288	80.07	2.42162	80.07	2.25977	80.07	21.4172	80.07	83.2273	80.07	39.9993	80.07	11.4338	80.07	83.5175	80.07	83.5574	80.07	67.9955	80.07	79.2493	80.07	79.2789	80.07	75.1564	80.07	78.9172	80.07	79.2556	80.07	28.2819	80.07	82.3667	80.07	83.6439	80.07	77.3602	80.07	85.5257	80.07	83.7855	80.07	7.00697	80.07	76.1837	80.07	40.4934
80.27	80.27	77.8494	80.27	2.41622	80.27	2.2651	80.27	21.2715	80.27	82.8661	80.27	39.8471	80.27	11.3645	80.27	83.2233	80.27	83.1575	80.27	67.7465	80.27	79.0406	80.27	79.0209	80.27	74.9029	80.27	78.7091	80.27	79.1063	80.27	28.155	80.27	82.1373	80.27	83.386	80.27	77.0146	80.27	85.1796	80.27	83.4636	80.27	6.96939	80.27	75.9029	80.27	40.3779
80.46	80.46	77.5982	80.46	2.41052	80.46	2.27547	80.46	21.1662	80.46	82.6216	80.46	39.6424	80.46	11.3097	80.46	82.9183	80.46	82.8247	80.46	67.4835	80.46	78.7016	80.46	78.6907	80.46	74.6344	80.46	78.319	80.46	78.6996	80.46	28.0826	80.46	81.7722	80.46	83.0037	80.46	76.6483	80.46	84.9011	80.46	83.11	80.46	6.93627	80.46	75.6282	80.46	40.1733
80.68	80.68	77.1645	80.68	2.42162	80.68	2.2651	80.68	21.0826	80.68	82.3295	80.68	39.469	80.68	11.2418	80.68	82.5981	80.68	82.6173	80.68	67.2009	80.68	78.3623	80.68	78.3088	80.68	74.2955	80.68	78.0118	80.68	78.4009	80.68	27.9541	80.68	81.3919	80.68	82.7307	80.68	76.4137	80.68	84.5923	80.68	82.9183	80.68	6.93717	80.68	75.2989	80.68	39.9843
80.86	80.86	76.7042	80.86	2.41083	80.86	2.27043	80.86	20.9801	80.86	82.048	80.86	39.3955	80.86	11.2204	80.86	82.2882	80.86	82.2485	80.86	66.9625	80.86	78.1536	80.86	78.1127	80.86	74.0948	80.86	77.7464	80.86	78.1178	80.86	27.8747	80.86	81.1052	80.86	82.4366	80.86	76.0574	80.86	84.3458	80.86	82.5756	80.86	6.89959	80.86	75.0976	80.86	39.8111
81.07	81.07	76.3501	81.07	2.4102	81.07	2.26451	81.07	20.9153	81.07	81.6921	81.07	39.1753	81.07	11.1748	81.07	81.9779	81.07	81.9104	81.07	66.675	81.07	77.8359	81.07	77.7829	81.07	73.7956	81.07	77.3828	81.07	77.768	81.07	27.7353	81.07	80.7766	81.07	82.1315	81.07	75.7612	81.07	83.8992	81.07	82.2478	81.07	6.86558	81.07	74.7656	81.07	39.6223
81.27	81.27	76.1015	81.27	2.42162	81.27	2.27576	81.27	20.7642	81.27	81.4318	81.27	39.1015	81.27	11.0764	81.27	81.7313	81.27	81.6096	81.27	66.4699	81.27	77.5744	81.27	77.5451	81.27	73.3976	81.27	77.1479	81.27	77.5257	81.27	27.568	81.27	80.6048	81.27	81.7608	81.27	75.5203	81.27	83.6588	81.27	81.9369	81.27	6.85663	81.27	74.5096	81.27	39.4647
81.47	81.47	75.6423	81.47	2.4213	81.47	2.27014	81.47	20.6914	81.47	81.129	81.47	38.9231	81.47	11.0429	81.47	81.3897	81.47	81.329	81.47	66.1964	81.47	77.3348	81.47	77.1636	81.47	73.198	81.47	76.7632	81.47	77.1759	81.47	27.5063	81.47	80.2399	81.47	81.4974	81.47	75.1489	81.47	83.412	81.47	81.5887	81.47	6.80742	81.47	74.2827	81.47	39.3021
81.66	81.66	75.3191	81.66	2.41591	81.66	2.27547	81.66	20.5997	81.66	80.7678	81.66	38.7499	81.66	10.9629	81.66	81.1323	81.66	81.0018	81.66	65.921	81.66	76.9175	81.66	76.9107	81.66	72.8653	81.66	76.4875	81.66	76.9339	81.66	27.4058	81.66	79.948	81.66	81.1311	81.66	74.8459	81.66	83.0659	81.66	81.2876	81.66	6.78595	81.66	74.0178	81.66	39.1604
81.86	81.86	74.9904	81.86	2.41052	81.86	2.27547	81.86	20.4648	81.86	80.5023	81.86	38.5609	81.86	10.9256	81.86	80.8119	81.86	80.7681	81.86	65.7144	81.86	76.5888	81.86	76.5909	81.86	72.6118	81.86	76.1493	81.86	76.6714	81.86	27.2683	81.86	79.604	81.86	80.837	81.86	74.5109	81.86	82.809	81.86	80.9761	81.86	6.73226	81.86	73.7159	81.86	38.9767
82.12	82.12	74.5411	82.12	2.41591	82.12	2.25415	82.12	20.4378	82.12	80.2367	82.12	38.4349	82.12	10.8829	82.12	80.5229	82.12	80.3474	82.12	65.4655	82.12	76.3488	82.12	76.3587	82.12	72.3689	82.12	75.8943	82.12	76.3471	82.12	27.2419	82.12	79.333	82.12	80.6101	82.12	74.2557	82.12	82.5153	82.12	80.6697	82.12	6.70005	82.12	73.4192	82.12	38.793
82.27	82.27	74.1042	82.27	2.39942	82.27	2.25386	82.27	20.2949	82.27	79.9076	82.27	38.2777	82.27	10.8121	82.27	80.1553	82.27	80.0513	82.27	65.1657	82.27	76.0572	82.27	76.0134	82.27	72.011	82.27	75.6659	82.27	76.0437	82.27	27.1167	82.27	78.9474	82.27	80.2024	82.27	73.8261	82.27	82.2058	82.27	80.3529	82.27	6.68844	82.27	73.2137	82.27	38.6148
82.51	82.51	73.8057	82.51	2.42162	82.51	2.27043	82.51	20.2246	82.51	79.5565	82.51	38.1301	82.51	10.7829	82.51	79.8347	82.51	79.6878	82.51	64.8383	82.51	75.8422	82.51	75.6978	82.51	71.9135	82.51	75.2901	82.51	75.7392	82.51	27.0762	82.51	78.8324	82.51	80.0066	82.51	73.5954	82.51	81.8444	82.51	80.0623	82.51	6.71166	82.51	72.9732	82.51	38.4517
82.68	82.68	73.4454	82.68	2.41052	82.68	2.24882	82.68	20.1087	82.68	79.3072	82.68	37.9571	82.68	10.7282	82.68	79.5144	82.68	79.5268	82.68	64.671	82.68	75.535	82.68	75.5022	82.68	71.5292	82.68	75.0202	82.68	75.5337	82.68	26.9881	82.68	78.4417	82.68	79.6196	82.68	73.2668	82.68	81.4876	82.68	79.7403	82.68	6.6571	82.68	72.6988	82.68	38.2945
82.92	82.92	73.2441	82.92	2.39403	82.92	2.26984	82.92	20.0467	82.92	79.0207	82.92	37.7947	82.92	10.6681	82.92	79.3412	82.92	79.2153	82.92	64.419	82.92	75.2852	82.92	75.2396	82.92	71.2295	82.92	74.7399	82.92	75.2356	82.92	26.9053	82.92	78.1449	82.92	79.3049	82.92	73.034	82.92	81.1992	82.92	79.4185	82.92	6.60792	82.92	72.451	82.92	38.1216
83.13	83.13	73.3139	83.13	2.4213	83.13	2.26481	83.13	19.9306	83.13	78.7654	83.13	37.6526	83.13	10.6161	83.13	78.9523	83.13	78.8621	83.13	64.1255	83.13	75.0185	83.13	74.9811	83.13	71.0328	83.13	74.5259	83.13	74.9108	83.13	26.7501	83.13	77.858	83.13	79.0573	83.13	72.6606	83.13	80.9161	83.13	79.2056	83.13	6.59805	83.13	72.1055	83.13	37.9586
83.3	83.3	52.7365	83.3	2.41591	83.3	2.26481	83.3	19.8173	83.3	78.4945	83.3	37.5581	83.3	10.5521	83.3	78.7895	83.3	78.6076	83.3	63.9083	83.3	74.7629	83.3	74.6716	83.3	70.642	83.3	74.2085	83.3	74.6792	83.3	26.5069	83.3	77.5869	83.3	78.7374	83.3	72.4001	83.3	80.633	83.3	78.8525	83.3	6.60341	83.3	71.9201	83.3	37.8012
83.51	83.51	3.58845	83.51	2.41052	83.51	2.26481	83.51	19.731	83.51	78.128	83.51	37.3639	83.51	10.5041	83.51	78.4112	83.51	78.3272	83.51	63.6964	83.51	74.4707	83.51	74.2382	83.51	70.4308	83.51	73.9119	83.51	74.3394	83.51	26.2954	83.51	77.2898	83.51	78.4743	83.51	72.1449	83.51	80.2659	83.51	78.5929	83.51	6.5712	83.51	71.6235	83.51	37.691
83.73	83.73	3.56152	83.73	2.41622	83.73	2.23312	83.73	19.685	83.73	77.9841	83.73	37.206	83.73	10.4681	83.73	78.1693	83.73	78.0984	83.73	63.424	83.73	74.1726	83.73	74.0724	83.73	70.2128	83.73	73.6249	83.73	74.0711	83.73	26.1402	83.73	76.9663	83.73	78.2266	83.73	71.899	83.73	80.0299	83.73	78.276	83.73	6.5291	83.73	71.405	83.73	37.5017
83.95	83.95	3.55056	83.95	2.41083	83.95	2.24378	83.95	19.5771	83.95	77.5857	83.95	37.101	83.95	10.4094	83.95	77.9013	83.95	77.8024	83.95	63.1909	83.95	73.8961	83.95	73.8144	83.95	69.9699	83.95	73.3699	83.95	73.8394	83.95	25.9551	83.95	76.7838	83.95	77.8551	83.95	71.58	83.95	79.7153	83.95	78.0423	83.95	6.55058	83.95	71.156	83.95	37.3232
84.14	84.14	3.53458	84.14	2.41114	84.14	2.24408	84.14	19.4609	84.14	77.3142	84.14	36.9115	84.14	10.3788	84.14	77.654	84.14	77.3917	84.14	62.9289	84.14	73.6865	84.14	73.5144	84.14	69.6674	84.14	73.0099	84.14	73.5658	84.14	25.7998	84.14	76.4967	84.14	77.6227	84.14	71.2915	84.14	79.5368	84.14	77.7253	84.14	6.45477	84.14	70.9109	84.14	37.1286
84.32	84.32	3.49577	84.32	2.40004	84.32	2.24911	84.32	19.3612	84.32	77.0916	84.32	36.8437	84.32	10.3081	84.32	77.2867	84.32	77.257	84.32	62.6982	84.32	73.4056	84.32	73.2675	84.32	69.3889	84.32	72.7766	84.32	73.2216	84.32	25.6589	84.32	76.1322	84.32	77.2876	84.32	71.027	84.32	79.1961	84.32	77.362	84.32	6.4593	84.32	70.5785	84.32	37.003
84.56	84.56	3.50125	84.56	2.42701	84.56	2.24378	84.56	19.3127	84.56	76.8845	84.56	36.6652	84.56	10.2761	84.56	77.003	84.56	76.9038	84.56	62.4546	84.56	73.1395	84.56	72.963	84.56	69.1565	84.56	72.5737	84.56	73.1032	84.56	25.5638	84.56	75.8872	84.56	77.009	84.56	70.7664	84.56	78.9077	84.56	77.0868	84.56	6.44319	84.56	70.4408	84.56	36.8508
84.73	84.73	3.48436	84.73	2.40512	84.73	2.26481	84.73	19.2076	84.73	76.4867	84.73	36.5082	84.73	10.216	84.73	76.7618	84.73	76.6289	84.73	62.2664	84.73	72.8066	84.73	72.7575	84.73	68.8993	84.73	72.1896	84.73	72.7436	84.73	25.3965	84.73	75.6168	84.73	76.7359	84.73	70.4541	84.73	78.609	84.73	76.8172	84.73	6.44772	84.73	70.1614	84.73	36.6834
84.92	84.92	3.42454	84.92	2.40544	84.92	2.23312	84.92	19.086	84.92	76.2417	84.92	36.3186	84.92	10.1533	84.92	76.4986	84.92	76.2857	84.92	62.0043	84.92	72.5447	84.92	72.4522	84.92	68.6548	84.92	72.0169	84.92	72.4853	84.92	25.2676	84.92	75.3243	84.92	76.5292	84.92	70.24	84.92	78.2679	84.92	76.6091	84.92	6.37876	84.92	69.8845	84.92	36.4992
85.15	85.15	3.4081	85.15	2.41622	85.15	2.2651	85.15	19.0159	85.15	75.9973	85.15	36.2031	85.15	10.1	85.15	76.2097	85.15	76.0779	85.15	61.7818	85.15	72.3517	85.15	72.2612	85.15	68.3643	85.15	71.7358	85.15	72.264	85.15	25.1777	85.15	75.1262	85.15	76.2815	85.15	70.0007	85.15	78.0476	85.15	76.2716	85.15	6.34118	85.15	69.7044	85.15	36.3732
85.33	85.33	3.4195	85.33	2.43272	85.33	2.24941	85.33	18.9482	85.33	75.7841	85.33	36.0976	85.33	10.0639	85.33	75.9621	85.33	75.7917	85.33	61.6415	85.33	72.0584	85.33	71.961	85.33	68.1725	85.33	71.4017	85.33	72.0056	85.33	25.017	85.33	74.8127	85.33	75.8528	85.33	69.6694	85.33	77.7536	85.33	76.0322	85.33	6.32589	85.33	69.4485	85.33	36.2152
85.54	85.54	3.39758	85.54	2.42733	85.54	2.26007	85.54	18.8241	85.54	75.4865	85.54	35.94	85.54	10.0159	85.54	75.7099	85.54	75.5112	85.54	61.3342	85.54	71.8758	85.54	71.6772	85.54	67.9453	85.54	71.1571	85.54	71.7173	85.54	24.9112	85.54	74.5051	85.54	75.5793	85.54	69.446	85.54	77.4966	85.54	75.7102	85.54	6.29904	85.54	69.1942	85.54	36.0105
85.78	85.78	3.39166	85.78	2.42162	85.78	2.24378	85.78	18.7785	85.78	75.2058	85.78	35.8408	85.78	9.95059	85.78	75.4164	85.78	75.2625	85.78	61.0879	85.78	71.616	85.78	71.3944	85.78	67.6355	85.78	70.898	85.78	71.5329	85.78	24.8022	85.78	74.2869	85.78	75.3683	85.78	69.1233	85.78	77.2873	85.78	75.4459	85.78	6.26601	85.78	69.005	85.78	35.9113
85.96	85.96	3.37018	85.96	2.43811	85.96	2.2654	85.96	18.6999	85.96	74.8437	85.96	35.6774	85.96	9.89319	85.96	75.2107	85.96	74.9502	85.96	60.8097	85.96	71.3749	85.96	71.223	85.96	67.3326	85.96	70.6991	85.96	71.2178	85.96	24.6891	85.96	73.9264	85.96	75.0737	85.96	68.8398	85.96	76.9197	85.96	75.222	85.96	6.24534	85.96	68.6908	85.96	35.7375
86.14	86.14	3.33774	86.14	2.44383	86.14	2.23904	86.14	18.5998	86.14	74.694	86.14	35.514	86.14	9.85712	86.14	74.9473	86.14	74.7261	86.14	60.6587	86.14	71.2015	86.14	70.9691	86.14	67.1036	86.14	70.396	86.14	70.9644	86.14	24.5865	86.14	73.764	86.14	74.8718	86.14	68.6413	86.14	76.6989	86.14	74.9202	86.14	6.23541	86.14	68.5885	86.14	35.6267
86.35	86.35	3.3647	86.35	2.43272	86.35	2.25474	86.35	18.4841	86.35	74.4186	86.35	35.3571	86.35	9.81315	86.35	74.6485	86.35	74.4463	86.35	60.4018	86.35	70.8426	86.35	70.7379	86.35	66.8625	86.35	70.1318	86.35	70.7132	86.35	24.4723	86.35	73.452	86.35	74.5473	86.35	68.3133	86.35	76.3428	86.35	74.6715	86.35	6.20238	86.35	68.2086	86.35	35.4383
86.57	86.57	3.35374	86.57	2.43811	86.57	2.24941	86.57	18.4247	86.57	74.1424	86.57	35.2521	86.57	9.75445	86.57	74.37	86.57	74.2852	86.57	60.2429	86.57	70.613	86.57	70.4489	86.57	66.6195	86.57	69.9392	86.57	70.4454	86.57	24.4194	86.57	73.2122	86.57	74.2584	86.57	68.0739	86.57	76.2064	86.57	74.443	86.57	6.19164	86.57	68.0285	86.57	35.3386
86.75	86.75	3.3647	86.75	2.43272	86.75	2.23875	86.75	18.3168	86.75	73.9458	86.75	35.1366	86.75	9.70642	86.75	74.1126	86.75	73.9216	86.75	60.0309	86.75	70.4564	86.75	70.1702	86.75	66.4241	86.75	69.6581	86.75	70.1571	86.75	24.3136	86.75	72.9567	86.75	74.0623	86.75	67.9197	86.75	75.8812	86.75	74.1106	86.75	6.17553	86.75	67.843	86.75	35.2021
86.96	86.96	3.33687	86.96	2.4378	86.96	2.25444	86.96	18.2334	86.96	73.5909	86.96	35.0165	86.96	9.66781	86.96	73.8613	86.96	73.6055	86.96	59.7848	86.96	70.1029	86.96	69.9237	86.96	66.1302	86.96	69.3837	86.96	70.0604	86.96	24.1888	86.96	72.7231	86.96	73.8669	86.96	67.6556	86.96	75.6301	86.96	73.8569	86.96	6.17473	86.96	67.564	86.96	34.9876
87.15	87.15	3.37018	87.15	2.4489	87.15	2.26007	87.15	18.1819	87.15	73.3826	87.15	34.8582	87.15	9.61037	87.15	73.5714	87.15	73.4489	87.15	59.6071	87.15	69.8929	87.15	69.7213	87.15	65.8853	87.15	69.1637	87.15	69.8069	87.15	24.0809	87.15	72.4563	87.15	73.6082	87.15	67.4145	87.15	75.3095	87.15	73.6432	87.15	6.16479	87.15	67.4721	87.15	34.8714
87.38	87.38	3.33183	87.38	2.4543	87.38	2.26007	87.38	18.0955	87.38	73.117	87.38	34.727	87.38	9.56235	87.38	73.4348	87.38	73.1424	87.38	59.3369	87.38	69.6163	87.38	69.4065	87.38	65.6951	87.38	68.9347	87.38	69.5031	87.38	23.9539	87.38	72.206	87.38	73.3347	87.38	67.1698	87.38	75.0735	87.38	73.3628	87.38	6.10035	87.38	67.2602	87.38	34.6614
87.59	87.59	3.31495	87.59	2.45937	87.59	2.24911	87.59	17.9906	87.59	72.8365	87.59	34.6332	87.59	9.53443	87.59	73.152	87.59	72.8628	87.59	59.1438	87.59	69.4716	87.59	69.3252	87.59	65.5228	87.59	68.7176	87.59	69.2778	87.59	23.8503	87.59	72.0037	87.59	73.0105	87.59	66.8686	87.59	74.9012	87.59	73.1455	87.59	6.06734	87.59	66.9971	87.59	34.5677
87.78	87.78	3.28756	87.78	2.45937	87.78	2.2651	87.78	17.8989	87.78	72.64	87.78	34.4809	87.78	9.48641	87.78	72.8263	87.78	72.6706	87.78	58.9319	87.78	69.242	87.78	69.0259	87.78	65.8292	87.78	68.5302	87.78	69.0616	87.78	23.7657	87.78	71.7379	87.78	72.7473	87.78	66.6825	87.78	74.7177	87.78	72.9586	87.78	6.03512	87.78	66.8011	87.78	34.3945
87.99	87.99	3.26564	87.99	2.45398	87.99	2.23312	87.99	17.8287	87.99	72.4753	87.99	34.3076	87.99	9.42772	87.99	72.7002	87.99	72.4369	87.99	58.6564	87.99	68.9238	87.99	68.7576	87.99	65.544	87.99	68.2336	87.99	68.8402	87.99	23.66	87.99	71.4616	87.99	72.5564	87.99	66.3741	87.99	74.4397	87.99	72.6833	87.99	5.97606	87.99	66.5256	87.99	34.258
88.17	88.17	3.24372	88.17	2.47016	88.17	2.27043	88.17	17.7208	88.17	72.1459	88.17	34.1764	88.17	9.41171	88.17	72.427	88.17	72.2031	88.17	58.4869	88.17	68.7411	88.17	68.4841	88.17	65.2799	88.17	68.0046	88.17	68.6291	88.17	23.5648	88.17	71.2062	88.17	72.3397	88.17	66.2039	88.17	74.1723	88.17	72.4445	88.17	5.92237	88.17	66.4356	88.17	34.0953
88.39	88.39	3.24963	88.39	2.48127	88.39	2.2654	88.39	17.68	88.39	71.964	88.39	34.0758	88.39	9.35424	88.39	72.2263	88.39	71.9424	88.39	58.272	88.39	68.6249	88.39	68.333	88.39	64.9556	88.39	67.7949	88.39	68.4064	88.39	23.4621	88.39	71.0069	88.39	72.1376	88.39	66.053	88.39	73.9512	88.39	72.1942	88.39	5.89092	88.39	66.2164	88.39	33.958
88.63	88.63	3.18893	88.63	2.47016	88.63	2.25444	88.63	17.5697	88.63	71.7422	88.63	33.9243	88.63	9.28366	88.63	72.0015	88.63	71.6785	88.63	58.0684	88.63	68.3133	88.63	68.1177	88.63	64.7412	88.63	67.5883	88.63	68.2276	88.63	23.3162	88.63	70.7162	88.63	71.8238	88.63	65.8264	88.63	73.7475	88.63	71.8785	88.63	5.87404	88.63	66.0011	88.63	33.8014
88.78	88.78	3.09578	88.78	2.49173	88.78	2.2651	88.78	17.4996	88.78	71.4925	88.78	33.7721	88.78	9.24631	88.78	71.744	88.78	71.5227	88.78	57.8513	88.78	68.089	88.78	67.9165	88.78	64.4665	88.78	67.2865	88.78	68.0216	88.78	23.2792	88.78	70.5181	88.78	71.6742	88.78	65.5711	88.78	73.5115	88.78	71.7019	88.78	6.22305	88.78	65.8263	88.78	33.6596
89.01	89.01	3.1177	89.01	2.48634	89.01	2.27576	89.01	17.3755	89.01	71.2853	89.01	33.6776	89.01	9.21963	89.01	71.5444	89.01	71.2734	89.01	57.6659	89.01	67.9063	89.01	67.6946	89.01	64.1972	89.01	67.1044	89.01	67.8157	89.01	23.1523	89.01	70.3878	89.01	71.4265	89.01	65.268	89.01	73.2755	89.01	71.4734	89.01	7.48484	89.01	65.7521	89.01	33.5337
89.22	89.22	3.17249	89.22	2.49712	89.22	2.25977	89.22	17.3107	89.22	71.0835	89.22	33.6041	89.22	9.15027	89.22	71.1872	89.22	71.0397	89.22	57.5069	89.22	67.6768	89.22	67.4985	89.22	63.9489	89.22	66.891	89.22	67.5891	89.22	23.0782	89.22	70.1324	89.22	71.2201	89.22	65.0766	89.22	73.092	89.22	71.2761	89.22	7.44726	89.22	65.4819	89.22	33.371
89.4	89.4	3.13414	89.4	2.50791	89.4	2.27043	89.4	17.2675	89.4	70.8869	89.4	33.4623	89.4	9.14494	89.4	71.0821	89.4	70.8267	89.4	57.3268	89.4	67.5463	89.4	67.256	89.4	63.7482	89.4	66.6985	89.4	67.2802	89.4	22.9513	89.4	69.9656	89.4	71.0396	89.4	64.9171	89.4	72.9032	89.4	71.058	89.4	7.44189	89.4	65.2965	89.4	33.2922
89.59	89.59	3.09578	89.59	2.52409	89.59	2.28642	89.59	17.138	89.59	70.6797	89.59	33.331	89.59	9.06491	89.59	70.9087	89.59	70.6761	89.59	57.1255	89.59	67.3168	89.59	67.0702	89.59	63.4842	89.59	66.5007	89.59	67.1309	89.59	22.8826	89.59	69.658	89.59	70.8126	89.59	64.6778	89.59	72.6148	89.59	70.788	89.59	7.39893	89.59	65.1217	89.59	33.1243
89.81	89.81	3.09498	89.81	2.53422	89.81	2.27517	89.81	17.0958	89.81	70.4277	89.81	33.2384	89.81	9.01988	89.81	70.6119	89.81	70.4448	89.81	56.9465	89.81	67.1167	89.81	66.8825	89.81	63.2512	89.81	66.3429	89.81	66.9436	89.81	22.7656	89.81	69.4575	89.81	70.593	89.81	64.4802	89.81	72.3862	89.81	70.6294	89.81	7.34333	89.81	64.9458	89.81	32.995
90.03	90.03	3.06799	90.03	2.55073	90.03	2.27014	90.03	16.9793	90.03	70.2562	90.03	33.1009	90.03	8.96237	90.03	70.4372	90.03	70.2254	90.03	56.7685	90.03	66.9376	90.03	66.623	90.03	62.9953	90.03	66.0602	90.03	66.767	90.03	22.6892	90.03	69.2372	90.03	70.3597	90.03	64.2706	90.03	72.1963	90.03	70.4724	90.03	7.3067	90.03	64.7689	90.03	32.8313
90.24	90.24	3.04099	90.24	2.54027	90.24	2.28642	90.24	16.9276	90.24	70.0795	90.24	33.0212	90.24	8.97954	90.24	70.2205	90.24	70.0424	90.24	56.5428	90.24	66.795	90.24	66.4768	90.24	62.7764	90.24	65.9023	90.24	66.5903	90.24	22.5706	90.24	69.095	90.24	70.178	90.24	64.0397	90.24	72.0851	90.24	70.17	90.24	7.2647	90.24	64.6237	90.24	32.6834
90.43	90.43	3.04059	90.43	2.56151	90.43	2.28612	90.43	16.8283	90.43	69.8313	90.43	32.9382	90.43	8.91969	90.43	70.0327	90.43	69.8515	90.43	56.4401	90.43	66.5829	90.43	66.2773	90.43	62.6574	90.43	65.7428	90.43	66.3603	90.43	22.5095	90.43	68.8775	90.43	70.045	90.43	63.8825	90.43	71.866	90.43	70.0052	90.43	7.25302	90.43	64.4881	90.43	32.6477
90.62	90.62	3.04099	90.62	2.57802	90.62	2.30241	90.62	16.7819	90.62	69.6226	90.62	32.8165	90.62	8.8675	90.62	69.8842	90.62	69.658	90.62	56.2091	90.62	66.4298	90.62	66.1002	90.62	62.3645	90.62	65.5484	90.62	66.2763	90.62	22.4225	90.62	68.7406	90.62	69.8374	90.62	63.6781	90.62	71.6551	90.62	69.7754	90.62	7.25933	90.62	64.3588	90.62	32.4787
90.83	90.83	2.99677	90.83	2.61544	90.83	2.29678	90.83	16.7204	90.83	69.4861	90.83	32.6389	90.83	8.81299	90.83	69.6703	90.83	69.4776	90.83	56.0853	90.83	66.2698	90.83	65.88	90.83	62.1557	90.83	65.3682	90.83	66.0875	90.83	22.298	90.83	68.5752	90.83	69.5756	90.83	63.5315	90.83	71.4937	90.83	69.6261	90.83	7.23691	90.83	64.2233	90.83	32.3275
91.02	91.02	2.97485	91.02	2.62622	91.02	2.30744	91.02	16.6394	91.02	69.2895	91.02	32.5864	91.02	8.82366	91.02	69.518	91.02	69.301	91.02	55.9158	91.02	66.0872	91.02	65.7304	91.02	62.0395	91.02	65.2173	91.02	65.9228	91.02	22.2451	91.02	68.3459	91.02	69.4518	91.02	63.2657	91.02	71.284	91.02	69.4392	91.02	7.19933	91.02	64.1703	91.02	32.2383
91.24	91.24	2.98033	91.24	2.63161	91.24	2.3181	91.24	16.5315	91.24	69.1461	91.24	32.4079	91.24	8.74364	91.24	69.3236	91.24	69.1712	91.24	55.7622	91.24	65.9203	91.24	65.5498	91.24	61.8124	91.24	64.9883	91.24	65.7426	91.24	22.1446	91.24	68.1948	91.24	69.2506	91.24	63.1487	91.24	71.111	91.24	69.2108	91.24	7.18859	91.24	64.0326	91.24	32.1386
91.45	91.45	2.97524	91.45	2.66971	91.45	2.32373	91.45	16.4743	91.45	69.0117	91.45	32.3334	91.45	8.73411	91.45	69.154	91.45	68.9776	91.45	55.9125	91.45	65.8193	91.45	65.5016	91.45	61.6779	91.45	64.9187	91.45	65.6018	91.45	22.0999	91.45	68.0056	91.45	69.11	91.45	62.9655	91.45	70.9472	91.45	69.1626	91.45	7.15195	91.45	63.8979	91.45	31.9958
91.62	91.62	2.93064	91.62	2.71215	91.62	2.3178	91.62	16.4215	91.62	68.8556	91.62	32.262	91.62	8.67316	91.62	69.0047	91.62	68.8194	91.62	55.882	91.62	65.6926	91.62	65.2111	91.62	61.4717	91.62	64.6885	91.62	65.4561	91.62	21.9725	91.62	67.8367	91.62	68.9114	91.62	62.7737	91.62	70.7609	91.62	68.9526	91.62	7.12861	91.62	63.6641	91.62	31.8878
91.8	91.8	2.94746	91.8	2.72868	91.8	2.33408	91.8	16.3697	91.8	68.6256	91.8	32.1087	91.8	8.64762	91.8	68.8928	91.8	68.6674	91.8	55.7251	91.8	65.529	91.8	65.1267	91.8	61.3055	91.8	64.5409	91.8	65.2896	91.8	21.8961	91.8	67.71	91.8	68.7502	91.8	62.6489	91.8	70.6443	91.8	68.8162	91.8	7.11343	91.8	63.5823	91.8	31.7765
92.03	92.03	2.94631	92.03	2.71145	92.03	2.3385	92.03	16.2824	92.03	68.4395	92.03	32.0489	92.03	8.60158	92.03	68.6822	92.03	68.542	92.03	55.5657	92.03	65.3627	92.03	64.9569	92.03	61.0968	92.03	64.4064	92.03	65.1046	92.03	21.84	92.03	67.4961	92.03	68.6047	92.03	62.5554	92.03	70.4176	92.03	68.5817	92.03	7.08383	92.03	63.5575	92.03	31.6015
92.22	92.22	2.91459	92.22	2.70711	92.22	2.33941	92.22	16.2294	92.22	68.3866	92.22	31.9617	92.22	8.5676	92.22	68.5514	92.22	68.4025	92.22	55.4709	92.22	65.2265	92.22	64.8533	92.22	60.9781	92.22	64.3067	92.22	65.0476	92.22	21.7745	92.22	67.439	92.22	68.4613	92.22	62.4256	92.22	70.2615	92.22	68.4112	92.22	7.04901	92.22	63.487	92.22	31.5613
92.43	92.43	2.89267	92.43	2.70711	92.43	2.33408	92.43	16.1646	92.43	68.2485	92.43	31.9039	92.43	8.51425	92.43	68.4516	92.43	68.2883	92.43	55.2908	92.43	65.1482	92.43	64.7295	92.43	60.8355	92.43	64.1454	92.43	64.9086	92.43	21.6793	92.43	67.3087	92.43	68.322	92.43	62.2183	92.43	70.1829	92.43	68.2554	92.43	7.02217	92.43	63.3969	92.43	31.4249
92.6	92.6	2.88172	92.6	2.7125	92.6	2.35007	92.6	16.1053	92.6	68.1635	92.6	31.7937	92.6	8.48224	92.6	68.3938	92.6	68.1481	92.6	55.2113	92.6	65.0752	92.6	64.5489	92.6	60.677	92.6	64.057	92.6	64.8314	92.6	21.6423	92.6	67.1471	92.6	68.1672	92.6	62.1332	92.6	70.0518	92.6	68.11	92.6	7.02217	92.6	63.3492	92.6	31.3619
92.81	92.81	2.87624	92.81	2.75025	92.81	2.36606	92.81	16.0459	92.81	68.1104	92.81	31.6992	92.81	8.45557	92.81	68.1784	92.81	68.0338	92.81	55.0154	92.81	64.9552	92.81	64.5489	92.81	60.545	92.81	63.9269	92.81	64.6821	92.81	21.5418	92.81	67.0533	92.81	68.1208	92.81	62.0481	92.81	69.9627	92.81	68.0581	92.81	7.00069	92.81	63.2009	92.81	31.2464
92.98	92.98	2.84847	92.98	2.72294	92.98	2.36575	92.98	15.9899	92.98	67.8625	92.98	31.6268	92.98	8.41713	92.98	68.1118	92.98	67.8796	92.98	54.9288	92.98	64.8946	92.98	64.3187	92.98	60.4527	92.98	63.8145	92.98	64.6222	92.98	21.4703	92.98	66.9039	92.98	67.9778	92.98	61.9125	92.98	69.7334	92.98	67.9454	92.98	6.97831	92.98	63.1874	92.98	31.1584
93.21	93.21	2.843	93.21	2.71754	93.21	2.37641	93.21	15.9252	93.21	67.7669	93.21	31.5743	93.21	8.36912	93.21	67.9752	93.21	67.7653	93.21	54.8281	93.21	64.7902	93.21	64.2207	93.21	60.3154	93.21	63.7573	93.21	64.4884	93.21	21.4174	93.21	66.7371	93.21	67.8798	93.21	61.7902	93.21	69.6337	93.21	67.7741	93.21	6.98905	93.21	63.1238	93.21	31.1164
93.43	93.43	2.84374	93.43	2.72364	93.43	2.38235	93.43	15.9185	93.43	67.7102	93.43	31.488	93.43	8.34462	93.43	67.8773	93.43	67.6687	93.43	54.7418	93.43	64.6767	93.43	64.2167	93.43	60.3364	93.43	63.7166	93.43	64.4743	93.43	21.3384	93.43	66.6711	93.43	67.7582	93.43	61.8116	93.43	69.5889	93.43	67.6619	93.43	6.94791	93.43	63.1827	93.43	30.9986
93.59	93.59	2.8481	93.59	2.74415	93.59	2.40806	93.59	15.8368	93.59	67.5829	93.59	31.397	93.59	8.30403	93.59	67.8193	93.59	67.6007	93.59	54.6833	93.59	64.6358	93.59	64.0885	93.59	60.2072	93.59	63.6293	93.59	64.3771	93.59	21.3089	93.59	66.6086	93.59	67.6956	93.59	61.7981	93.59	69.4674	93.59	67.5888	93.59	6.95057	93.59	63.1262	93.59	30.913
93.74	93.74	2.83204	93.74	2.7445	93.74	2.4137	93.74	15.8011	93.74	67.3792	93.74	31.3066	93.74	8.26244	93.74	67.6181	93.74	67.5888	93.74	54.5951	93.74	64.6546	93.74	64.0814	93.74	60.0778	93.74	63.5804	93.74	64.2414	93.74	21.2694	93.74	66.5704	93.74	67.6116	93.74	61.6732	93.74	69.3454	93.74	67.5197	93.74	6.95684	93.74	63.1556	93.74	30.8908
93.97	93.97	2.7937	93.97	2.73911	93.97	2.40838	93.97	15.7741	93.97	67.3367	93.97	31.2804	93.97	8.2251	93.97	67.6233	93.97	67.3655	93.97	54.4786	93.97	64.5086	93.97	63.9885	93.97	60.025	93.97	63.5804	93.97	64.2259	93.97	21.1795	93.97	66.3932	93.97	67.591	93.97	61.551	93.97	69.2405	93.97	67.5042	93.97	6.91926	93.97	63.2298	93.97	30.8174
94.17	94.17	2.81013	94.17	2.7445	94.17	2.42969	94.17	15.7094	94.17	67.3951	94.17	31.1754	94.17	8.18243	94.17	67.5078	94.17	67.3862	94.17	54.5475	94.17	64.4981	94.17	63.8957	94.17	60.0038	94.17	63.4815	94.17	64.1693	94.17	21.1478	94.17	66.3567	94.17	67.5291	94.17	61.5669	94.17	69.12	94.17	67.3225	94.17	6.93537	94.17	63.2616	94.17	30.7334
94.36	94.36	2.77251	94.36	2.75061	94.36	2.43032	94.36	15.7081	94.36	67.1896	94.36	31.1363	94.36	8.15255	94.36	67.3782	94.36	67.3934	94.36	54.4663	94.36	64.4941	94.36	63.8917	94.36	59.9614	94.36	63.4981	94.36	64.1757	94.36	21.0634	94.36	66.2593	94.36	67.557	94.36	61.4925	94.36	69.1642	94.36	67.3296	94.36	6.92106	94.36	63.3045	94.36	30.7834
94.53	94.53	2.78894	94.53	2.7614	94.53	2.44631	94.53	15.6433	94.53	67.1736	94.53	31.0522	94.53	8.08852	94.53	67.3625	94.53	67.2843	94.53	54.4239	94.53	64.5306	94.53	63.8091	94.53	59.9667	94.53	63.5865	94.53	64.15	94.53	21.0158	94.53	66.2541	94.53	67.5209	94.53	61.551	94.53	69.075	94.53	67.2621	94.53	6.91569	94.53	63.3946	94.53	30.7047
94.72	94.72	2.75059	94.72	2.75061	94.72	2.44631	94.72	15.6379	94.72	67.1365	94.72	31.0575	94.72	8.01916	94.72	67.3047	94.72	67.3726	94.72	54.4239	94.72	64.5045	94.72	63.7472	94.72	59.9508	94.72	63.6282	94.72	64.1345	94.72	21.0211	94.72	66.2019	94.72	67.5209	94.72	61.5138	94.72	69.0855	94.72	67.2257	94.72	6.9318	94.72	63.474	94.72	30.6102
94.88	94.88	2.78858	94.88	2.75025	94.88	2.47264	94.88	15.5927	94.88	67.1649	94.88	30.9957	94.88	7.97011	94.88	67.2434	94.88	67.2859	94.88	54.4645	94.88	64.4909	94.88	63.7028	94.88	59.9589	94.88	63.6251	94.88	64.1313	94.88	20.9179	94.88	66.1881	94.88	67.5637	94.88	61.4899	94.88	69.0818	94.88	67.191	94.88	6.94164	94.88	63.4817	94.88	30.4855
95.07	95.07	2.80027	95.07	2.75636	95.07	2.47328	95.07	15.5374	95.07	67.1611	95.07	30.9303	95.07	7.90815	95.07	67.2452	95.07	67.3191	95.07	54.4575	95.07	64.4816	95.07	63.6213	95.07	59.948	95.07	63.7457	95.07	64.1635	95.07	20.844	95.07	66.1428	95.07	67.6535	95.07	61.5271	95.07	69.0788	95.07	67.1618	95.07	6.94882	95.07	63.7207	95.07	30.3989
95.27	95.27	2.79442	95.27	2.7614	95.27	2.48362	95.27	15.5192	95.27	67.2108	95.27	30.9262	95.27	7.86443	95.27	67.2994	95.27	67.248	95.27	54.4557	95.27	64.5775	95.27	63.6956	95.27	59.9772	95.27	63.7114	95.27	64.289	95.27	20.873	95.27	66.1967	95.27	67.5621	95.27	61.5244	95.27	69.0488	95.27	67.1998	95.27	6.95865	95.27	63.829	95.27	30.3687
95.47	95.47	2.77179	95.47	2.76607	95.47	2.50961	95.47	15.526	95.47	67.1827	95.47	30.9077	95.47	7.78238	95.47	67.387	95.47	67.3966	95.47	54.5475	95.47	64.5764	95.47	63.7409	95.47	60.0566	95.47	63.8821	95.47	64.3186	95.47	20.8094	95.47	66.2681	95.47	67.7251	95.47	61.5882	95.47	69.1304	95.47	67.203	95.47	6.96221	95.47	64.0242	95.47	30.2611
95.63	95.63	2.77762	95.63	2.76643	95.63	2.5206	95.63	15.4794	95.63	67.218	95.63	30.938	95.63	7.6927	95.63	67.3222	95.63	67.4262	95.63	54.634	95.63	64.71	95.63	63.7544	95.63	60.1437	95.63	63.9685	95.63	64.4144	95.63	20.7698	95.63	66.2507	95.63	67.7855	95.63	61.7025	95.63	69.1919	95.63	67.2637	95.63	6.95237	95.63	64.2339	95.63	30.2021
95.76	95.76	2.76119	95.76	2.76104	95.76	2.54191	95.76	15.3985	95.76	67.3561	95.76	30.9012	95.76	7.59667	95.76	67.3852	95.76	67.6027	95.76	54.7399	95.76	64.7935	95.76	63.7853	95.76	60.1226	95.76	64.0986	95.76	64.5637	95.76	20.754	95.76	66.3758	95.76	67.9506	95.76	61.8035	95.76	69.302	95.76	67.2637	95.76	7.01143	95.76	64.5358	95.76	30.1916
95.93	95.93	2.7937	95.93	2.76068	95.93	2.5629	95.93	15.3533	95.93	67.3792	95.93	30.8814	95.93	7.53168	95.93	67.366	95.93	67.6667	95.93	54.8599	95.93	64.8372	95.93	63.7925	95.93	60.2309	95.93	64.1891	95.93	64.6171	95.93	20.7037	95.93	66.4036	95.93	67.9417	95.93	61.8593	95.93	69.3349	95.93	67.3899	95.93	7.04273	95.93	64.7181	95.93	30.1037
96.13	96.13	2.79333	96.13	2.80345	96.13	2.58387	96.13	15.2434	96.13	67.4926	96.13	30.9089	96.13	7.4187	96.13	67.5568	96.13	67.8136	96.13	54.9481	96.13	64.9539	96.13	63.8512	96.13	60.3762	96.13	64.4876	96.13	64.7528	96.13	20.701	96.13	66.6294	96.13	68.1495	96.13	62.032	96.13	69.4936	96.13	67.4798	96.13	7.07401	96.13	65.0963	96.13	30.0316
96.25	96.25	2.78238	96.25	2.78188	96.25	2.58387	96.25	15.1571	96.25	67.62	96.25	30.9142	96.25	7.3547	96.25	67.7248	96.25	67.9746	96.25	55.107	96.25	65.0895	96.25	63.9853	96.25	60.524	96.25	64.5969	96.25	64.9895	96.25	20.6376	96.25	66.7701	96.25	68.3352	96.25	62.218	96.25	69.5618	96.25	67.568	96.25	7.06864	96.25	65.4829	96.25	30.0159
96.45	96.45	2.79881	96.45	2.79806	96.45	2.61051	96.45	15.0654	96.45	67.774	96.45	30.9719	96.45	7.2267	96.45	67.8036	96.45	68.1771	96.45	55.3029	96.45	65.319	96.45	64.0266	96.45	60.6929	96.45	64.8934	96.45	65.2366	96.45	20.6587	96.45	66.9265	96.45	68.6033	96.45	62.4785	96.45	69.6823	96.45	67.6563	96.45	7.12232	96.45	65.9171	96.45	30.0106
96.59	96.59	2.83752	96.59	2.79303	96.59	2.63749	96.59	14.9649	96.59	67.9847	96.59	30.9707	96.59	7.11029	96.59	67.9857	96.59	68.4248	96.59	55.6437	96.59	65.5101	96.59	64.2516	96.59	60.9332	96.59	65.1203	96.59	65.4252	96.59	20.6455	96.59	67.1697	96.59	68.7412	96.59	62.6674	96.59	69.9483	96.59	67.9299	96.59	7.22523	96.59	66.3812	96.59	30.004
96.72	96.72	2.85358	96.72	2.80884	96.72	2.6478	96.72	14.8605	96.72	68.1457	96.72	30.9981	96.72	6.97069	96.72	68.1187	96.72	68.5976	96.72	55.8536	96.72	65.6111	96.72	64.4031	96.72	61.205	96.72	65.372	96.72	65.6946	96.72	20.627	96.72	67.3537	96.72	69.0366	96.72	62.9197	96.72	70.1384	96.72	68.0404	96.72	7.2404	96.72	66.9021	96.72	29.9844
96.86	96.86	2.9416	96.86	2.80381	96.86	2.68545	96.86	14.7815	96.86	68.4148	96.86	31.0757	96.86	6.83825	96.86	68.3639	96.86	68.9181	96.86	56.2051	96.86	65.8491	96.86	64.5611	96.86	61.5245	96.86	65.6978	96.86	66.0171	96.86	20.6614	96.86	67.6387	96.86	69.3241	96.86	63.284	96.86	70.4464	96.86	68.2881	96.86	7.28428	96.86	67.6047	96.86	29.9515
96.98	96.98	3.02377	96.98	2.80921	96.98	2.70143	96.98	14.7491	96.98	68.7016	96.98	31.1911	96.98	6.67823	96.98	68.6948	96.98	69.2193	96.98	56.6658	96.98	66.2299	96.98	64.7417	96.98	61.9258	96.98	66.1869	96.98	66.4032	96.98	20.6508	96.98	67.9774	96.98	69.6542	96.98	63.6721	96.98	70.7714	96.98	68.6047	96.98	7.33259	96.98	68.3515	96.98	30.0093
97.12	97.12	3.16112	97.12	2.82575	97.12	2.74974	97.12	14.8158	97.12	69.2736	97.12	31.442	97.12	6.52439	97.12	69.2553	97.12	69.7944	97.12	57.5471	97.12	66.7654	97.12	65.2815	97.12	62.5148	97.12	66.773	97.12	67.0347	97.12	20.7645	97.12	68.4866	97.12	70.2617	97.12	64.3929	97.12	71.2316	97.12	69.081	97.12	7.45166	97.12	69.3457	97.12	30.3385
97.26	97.26	3.39078	97.26	2.81999	97.26	2.81865	97.26	15.089	97.26	70.3905	97.26	31.8893	97.26	6.40086	97.26	70.0919	97.26	70.7511	97.26	58.9377	97.26	67.6696	97.26	66.1087	97.26	63.7158	97.26	67.8933	97.26	68.1069	97.26	20.9627	97.26	69.6399	97.26	71.444	97.26	65.4371	97.26	72.297	97.26	70.0064	97.26	7.61709	97.26	71.0315	97.26	31.1742
97.66	97.66	3.63728	97.66	2.85234	97.66	2.82931	97.66	15.855	97.66	72.6635	97.66	32.8657	97.66	6.21417	97.66	72.3346	97.66	73.1606	97.66	61.6757	97.66	69.8917	97.66	68.2341	97.66	66.1394	97.66	70.583	97.66	70.6495	97.66	21.317	97.66	72.1935	97.66	74.0901	97.66	67.957	97.66	74.8817	97.66	72.571	97.66	7.7835	97.66	74.1141	97.66	33.0894
98.43	98.43	3.66324	98.43	2.82428	98.43	2.84418	98.43	16.4259	98.43	77.3123	98.43	35.1774	98.43	6.07311	98.43	76.7639	98.43	78.3176	98.43	66.3472	98.43	75.0264	98.43	72.7299	98.43	71.302	98.43	76.6037	98.43	76.6932	98.43	22.2124	98.43	77.6924	98.43	79.9288	98.43	73.7282	98.43	80.2818	98.43	77.8826	98.43	7.85022	98.43	77.8654	98.43	35.9299
98.88	98.88	3.65729	98.88	2.85625	98.88	2.87044	98.88	16.4507	98.88	78.4594	98.88	35.7079	98.88	6.08298	98.88	77.7986	98.88	79.3454	98.88	67.1273	98.88	76.0385	98.88	73.6846	98.88	72.3112	98.88	77.6649	98.88	77.8973	98.88	22.4314	98.88	78.7188	98.88	80.8876	98.88	74.6378	98.88	81.4347	98.88	78.9984	98.88	7.81701	98.88	77.7441	98.88	36.2032

## Sheet: EA#14.3K42 
Text	X	A10: NC long	X	A11: NC long	X	A12: NC long	X	B10: 5 nM long	X	B11: 5 nM long	X	B12: 5 nM long	X	C10: 10 nM long	X	C11: 10 nM long	X	C12: 10 nM long	X	D10: 15 nM long	X	D11: 15 nM long	X	D12: 15 nM long	X	E10: 25 nM long	X	E11: 25 nM long	X	E12: 25 nM long	X	F10: 75 nM long	X	F11: 75 nM long	X	F12: 75 nM long	X	G10: 100 nM long	X	G11: 100 nM long	X	G12: 100 nM long	X	H10: 1000 nM long	X	H11: 1000 nM long	X	H12: 1000 nM long
[truncated: 388 more rows]

[truncated: 5 more sheets: EA#14.3K42 (1), EA#14.3K42 (2), scrambled, scrambled 1, scrambled 2]
