# Supplementary material for: Data for homogeneous thermofluorimetric assays for ethanolamine using aptamers and a PCR instrument
Source: Data Brief. 2019 Apr 23;24:103946. doi: 10.1016/j.dib.2019.103946 (PMC6506705; doi:10.1016/j.dib.2019.103946)
Supplement: Multimedia component 2 [file mmc2.zip › Data for homogeneous thermofluorimetric assays for ethanolamine using aptamers and a PCR instrument/Ethanolamine all data.xlsx]

## Sheet: Sheet1
Text	X	A1: Negative control	X	A2: Negative control	X	A3: Negative control	X	A4: Negative control	X	A9: Negative control	X	A10: Negative control	X	A11: Negative control	X	A12: Negative control	X	B1: 25 nM	X	B2: 25 nM	X	B3: 25 nM	X	B4: 25 nM	X	B9: 25 nM	X	B10: 25 nM	X	B11: 25 nM	X	B12: 25 nM	X	C1: 75 nM	X	C2: 75 nM	X	C3: 75 nM	X	C4: 75 nM	X	C9: 75 nM	X	C10: 75 nM	X	C11: 75 nM	X	C12: 75 nM	X
20.16	20.16	161.592	20.16	162.928	20.16	165.607	20.16	172.262	20.16	42.8874	20.16	41.1827	20.16	23.3535	20.16	38.9238	20.16	118.802	20.16	119.832	20.16	122.264	20.16	84.1521	20.16	28.96	20.16	27.4668	20.16	17.3366	20.16	26.8618	20.16	109.057	20.16	111.897	20.16	121.505	20.16	129.721	20.16	29.5107	20.16	18.997	20.16	19.4839	20.16	16.6823	20.16
20.4	20.4	163.195	20.4	164.555	20.4	167.284	20.4	174.049	20.4	43.5324	20.4	41.8315	20.4	23.7029	20.4	39.5574	20.4	119.201	20.4	120.156	20.4	122.706	20.4	84.3681	20.4	29.1816	20.4	27.6641	20.4	17.3942	20.4	27.0684	20.4	109.334	20.4	112.278	20.4	121.916	20.4	129.954	20.4	29.6618	20.4	19.1019	20.4	19.641	20.4	16.8142	20.4
20.55	20.55	165.183	20.55	166.427	20.55	169.306	20.55	175.972	20.55	44.3121	20.55	42.5463	20.55	24.0565	20.55	40.1934	20.55	119.528	20.55	120.512	20.55	123.105	20.55	84.6072	20.55	29.3441	20.55	27.8649	20.55	17.5071	20.55	27.242	20.55	109.576	20.55	112.55	20.55	122.23	20.55	130.299	20.55	29.9534	20.55	19.2603	20.55	19.81	20.55	16.9586	20.55
20.85	20.85	167.12	20.85	168.334	20.85	171.121	20.85	177.999	20.85	44.9991	20.85	43.3163	20.85	24.4494	20.85	40.961	20.85	119.871	20.85	120.705	20.85	123.329	20.85	84.8569	20.85	29.6072	20.85	28.1115	20.85	17.7014	20.85	27.4042	20.85	110.039	20.85	112.788	20.85	122.539	20.85	130.819	20.85	30.1044	20.85	19.3441	20.85	19.8886	20.85	17.0392	20.85
21.08	21.08	169.036	21.08	170.296	21.08	173.074	21.08	179.958	21.08	45.8474	21.08	44.0933	21.08	24.8569	21.08	41.5871	21.08	120.304	21.08	121.234	21.08	123.86	21.08	85.2078	21.08	29.8634	21.08	28.2947	21.08	17.8237	21.08	27.6107	21.08	110.356	21.08	113.121	21.08	122.775	21.08	131.247	21.08	30.3173	21.08	19.4979	21.08	20.0744	21.08	17.0905	21.08
21.23	21.23	171.086	21.23	172.301	21.23	175.152	21.23	182.252	21.23	46.5204	21.23	44.8847	21.23	25.2644	21.23	42.3547	21.23	120.59	21.23	121.64	21.23	124.22	21.23	85.4642	21.23	30.1403	21.23	28.5695	21.23	17.9461	21.23	27.8983	21.23	110.591	21.23	113.482	21.23	123.145	21.23	131.621	21.23	30.5439	21.23	19.6518	21.23	20.1529	21.23	17.2589	21.23
21.39	21.39	172.93	21.39	174.199	21.39	177.083	21.39	184.317	21.39	47.3627	21.39	45.6631	21.39	25.6832	21.39	43.1021	21.39	121.085	21.39	121.983	21.39	124.612	21.39	85.7706	21.39	30.3166	21.39	28.7772	21.39	18.0805	21.39	28.0349	21.39	110.888	21.39	113.882	21.39	123.6	21.39	131.945	21.39	30.7255	21.39	19.7611	21.39	20.3004	21.39	17.3667	21.39
21.6	21.6	175.031	21.6	176.33	21.6	179.293	21.6	186.511	21.6	48.3851	21.6	46.5814	21.6	26.2103	21.6	43.8975	21.6	121.569	21.6	122.514	21.6	125.07	21.6	86.0715	21.6	30.6596	21.6	29.0345	21.6	18.2555	21.6	28.2818	21.6	111.165	21.6	114.046	21.6	123.938	21.6	132.282	21.6	31.0109	21.6	19.9803	21.6	20.4887	21.6	17.5153	21.6
21.83	21.83	177.166	21.83	178.515	21.83	181.271	21.83	188.761	21.83	49.2062	21.83	47.4452	21.83	26.6727	21.83	44.6521	21.83	122.105	21.83	122.76	21.83	125.523	21.83	86.3779	21.83	30.8704	21.83	29.2985	21.83	18.4259	21.83	28.5363	21.83	111.593	21.83	114.529	21.83	124.286	21.83	132.599	21.83	31.2336	21.83	20.0617	21.83	20.6076	21.83	17.6303	21.83
21.97	21.97	179.302	21.97	180.716	21.97	183.489	21.97	191.037	21.97	50.1657	21.97	48.4207	21.97	27.1854	21.97	45.5297	21.97	122.561	21.97	123.491	21.97	125.981	21.97	86.7801	21.97	31.172	21.97	29.5699	21.97	18.5577	21.97	28.8423	21.97	111.849	21.97	114.863	21.97	124.645	21.97	133.083	21.97	31.4847	21.97	20.211	21.97	20.7887	21.97	17.7424	21.97
22.19	22.19	181.678	22.19	182.872	22.19	185.909	22.19	193.225	22.19	51.2038	22.19	49.4126	22.19	27.6913	22.19	46.5672	22.19	122.951	22.19	123.888	22.19	126.529	22.19	87.0931	22.19	31.4243	22.19	29.8691	22.19	18.7065	22.19	29.141	22.19	112.229	22.19	115.222	22.19	125.026	22.19	133.507	22.19	31.7348	22.19	20.3763	22.19	20.9076	22.19	17.9014	22.19
22.41	22.41	183.822	22.41	185.102	22.41	187.954	22.41	195.502	22.41	52.2268	22.41	50.4953	22.41	28.2769	22.41	47.4227	22.41	123.448	22.41	124.385	22.41	127.089	22.41	87.5291	22.41	31.809	22.41	30.204	22.41	18.9535	22.41	29.4027	22.41	112.56	22.41	115.563	22.41	125.29	22.41	133.991	22.41	32.0615	22.41	20.5466	22.41	21.1174	22.41	18.0574	22.41
22.62	22.62	186.048	22.62	187.39	22.62	190.339	22.62	197.484	22.62	53.3768	22.62	51.6294	22.62	28.9354	22.62	48.4973	22.62	124.243	22.62	124.947	22.62	127.644	22.62	88.004	22.62	32.1374	22.62	30.4609	22.62	19.1382	22.62	29.7677	22.62	112.857	22.62	116.039	22.62	125.806	22.62	134.495	22.62	32.3733	22.62	20.7048	22.62	21.2933	22.62	18.1797	22.62
22.84	22.84	188.382	22.84	189.758	22.84	192.83	22.84	199.908	22.84	54.6244	22.84	52.8127	22.84	29.5466	22.84	49.5927	22.84	124.676	22.84	125.36	22.84	128.222	22.84	88.4425	22.84	32.4628	22.84	30.8272	22.84	19.282	22.84	30.0406	22.84	113.085	22.84	116.25	22.84	126.277	22.84	134.903	22.84	32.6068	22.84	20.9355	22.84	21.5576	22.84	18.3701	22.84
22.98	22.98	190.687	22.98	192.048	22.98	195.128	22.98	201.955	22.98	55.8651	22.98	54.0031	22.98	30.1796	22.98	50.7105	22.98	125.375	22.98	126.048	22.98	128.752	22.98	88.7934	22.98	32.7951	22.98	31.1513	22.98	19.5411	22.98	30.3945	22.98	113.631	22.98	116.685	22.98	126.599	22.98	135.216	22.98	32.902	22.98	21.0543	22.98	21.6362	22.98	18.4946	22.98
23.19	23.19	193.114	23.19	194.374	23.19	197.612	23.19	204.036	23.19	57.1408	23.19	55.2933	23.19	30.8853	23.19	51.8507	23.19	125.836	23.19	126.632	23.19	129.5	23.19	89.2117	23.19	33.2451	23.19	31.5105	23.19	19.7569	23.19	30.8001	23.19	113.804	23.19	117.073	23.19	126.929	23.19	135.764	23.19	33.2865	23.19	21.285	23.19	21.9076	23.19	18.6851	23.19
23.41	23.41	195.497	23.41	196.88	23.41	199.972	23.41	206.022	23.41	58.5637	23.41	56.6691	23.41	31.5838	23.41	53.1249	23.41	126.772	23.41	127.258	23.41	130.18	23.41	89.711	23.41	33.5289	23.41	31.9543	23.41	19.9512	23.41	31.1245	23.41	114.322	23.41	117.474	23.41	127.413	23.41	136.171	23.41	33.5543	23.41	21.4807	23.41	22.1147	23.41	18.8609	23.41
23.61	23.61	197.856	23.61	199.37	23.61	202.392	23.61	207.581	23.61	60.0012	23.61	58.1448	23.61	32.3809	23.61	54.339	23.61	127.501	23.61	128.024	23.61	130.74	23.61	90.2014	23.61	33.9278	23.61	32.4022	23.61	20.2559	23.61	31.5414	23.61	114.633	23.61	117.951	23.61	127.786	23.61	136.762	23.61	33.9018	23.61	21.7001	23.61	22.2532	23.61	19.0537	23.61
23.81	23.81	200.347	23.81	201.78	23.81	204.883	23.81	209.328	23.81	61.5715	23.81	59.6347	23.81	33.2031	23.81	55.7028	23.81	128.151	23.81	128.712	23.81	131.468	23.81	90.7277	23.81	34.4194	23.81	32.7404	23.81	20.4933	23.81	31.9175	23.81	115.096	23.81	118.387	23.81	128.33	23.81	137.016	23.81	34.2795	23.81	21.9238	23.81	22.5176	23.81	19.2075	23.81
24.03	24.03	202.878	24.03	203.985	24.03	207.067	24.03	210.672	24.03	63.0769	24.03	61.1237	24.03	34.0314	24.03	57.0897	24.03	128.789	24.03	129.312	24.03	132.149	24.03	91.2717	24.03	34.8261	24.03	33.19	24.03	20.7256	24.03	32.3813	24.03	115.406	24.03	118.765	24.03	128.695	24.03	137.563	24.03	34.6005	24.03	22.121	24.03	22.7262	24.03	19.3785	24.03
24.16	24.16	205.099	24.16	206.512	24.16	209.344	24.16	212.137	24.16	64.7239	24.16	62.7344	24.16	34.868	24.16	58.5501	24.16	129.621	24.16	130.158	24.16	132.924	24.16	91.8519	24.16	35.3384	24.16	33.6338	24.16	21.0637	24.16	32.8163	24.16	115.786	24.16	119.119	24.16	129.193	24.16	137.917	24.16	34.9849	24.16	22.3237	24.16	22.9262	24.16	19.6202	24.16
24.36	24.36	207.458	24.36	208.78	24.36	211.42	24.36	213.177	24.36	66.3512	24.36	64.5029	24.36	35.76	24.36	60.0329	24.36	130.461	24.36	130.979	24.36	133.756	24.36	92.5651	24.36	35.8136	24.36	34.0889	24.36	21.3182	24.36	33.2481	24.36	116.256	24.36	119.596	24.36	129.659	24.36	138.468	24.36	35.2914	24.36	22.5991	24.36	23.1862	24.36	19.8351	24.36
24.56	24.56	209.709	24.56	210.813	24.56	213.401	24.56	214.382	24.56	68.081	24.56	66.1983	24.56	36.7304	24.56	61.6944	24.56	131.339	24.56	131.589	24.56	134.609	24.56	93.0865	24.56	36.3144	24.56	34.5706	24.56	21.6536	24.56	33.7601	24.56	116.635	24.56	119.894	24.56	130.168	24.56	139.105	24.56	35.7469	24.56	22.806	24.56	23.469	24.56	19.979	24.56
24.77	24.77	212.036	24.77	212.852	24.77	215.133	24.77	215.252	24.77	70.0364	24.77	68.0015	24.77	37.7125	24.77	63.3858	24.77	132.338	24.77	132.435	24.77	135.439	24.77	93.6397	24.77	36.9097	24.77	35.0989	24.77	21.9558	24.77	34.2614	24.77	117.063	24.77	120.404	24.77	130.571	24.77	139.646	24.77	36.1794	24.77	23.0855	24.77	23.6761	24.77	20.1841	24.77
24.96	24.96	214.1	24.96	214.751	24.96	216.541	24.96	215.943	24.96	71.9988	24.96	69.8974	24.96	38.7164	24.96	65.2336	24.96	133.288	24.96	133.535	24.96	136.322	24.96	94.4087	24.96	37.4774	24.96	35.6413	24.96	22.2435	24.96	34.8217	24.96	117.402	24.96	120.894	24.96	131.096	24.96	140.059	24.96	36.5708	24.96	23.3442	24.96	23.9261	24.96	20.4697	24.96
25.23	25.23	216.241	25.23	216.587	25.23	217.907	25.23	216.71	25.23	73.9564	25.23	71.959	25.23	39.7689	25.23	67.0601	25.23	134.08	25.23	134.459	25.23	137.339	25.23	95.129	25.23	38.0498	25.23	36.2022	25.23	22.5916	25.23	35.3496	25.23	117.983	25.23	121.236	25.23	131.677	25.23	140.544	25.23	37.0628	25.23	23.5987	25.23	24.2076	25.23	20.6847	25.23
25.43	25.43	218.115	25.43	218.11	25.43	219.114	25.43	217.162	25.43	76.0287	25.43	73.9599	25.43	40.8697	25.43	68.9368	25.43	135.16	25.43	135.371	25.43	138.321	25.43	95.839	25.43	38.668	25.43	36.8457	25.43	22.9125	25.43	35.9498	25.43	118.459	25.43	121.662	25.43	132.171	25.43	141.161	25.43	37.4289	25.43	23.8614	25.43	24.5903	25.43	20.9677	25.43
25.61	25.61	219.725	25.61	219.429	25.61	219.963	25.61	217.634	25.61	78.1523	25.61	76.1551	25.61	42.041	25.61	70.8592	25.61	136.138	25.61	136.492	25.61	139.408	25.61	96.5811	25.61	39.381	25.61	37.4374	25.61	23.3298	25.61	36.5249	25.61	118.873	25.61	122.281	25.61	132.709	25.61	141.809	25.61	37.9507	25.61	24.1759	25.61	24.7831	25.61	21.1948	25.61
25.81	25.81	221.321	25.81	220.497	25.81	220.584	25.81	218.031	25.81	80.381	25.81	78.3432	25.81	43.2122	25.81	72.8784	25.81	137.221	25.81	137.462	25.81	140.312	25.81	97.3637	25.81	40.0248	25.81	38.0854	25.81	23.6751	25.81	37.2327	25.81	119.294	25.81	122.764	25.81	133.133	25.81	142.329	25.81	38.3763	25.81	24.4904	25.81	25.1045	25.81	21.4731	25.81
26.01	26.01	222.605	26.01	221.293	26.01	221.081	26.01	218.374	26.01	82.7569	26.01	80.6596	26.01	44.3834	26.01	75.0317	26.01	138.409	26.01	138.39	26.01	141.563	26.01	98.099	26.01	40.7585	26.01	38.7828	26.01	24.1715	26.01	37.8667	26.01	119.826	26.01	123.193	26.01	133.805	26.01	142.91	26.01	38.8637	26.01	24.721	26.01	25.4259	26.01	21.6855	26.01
26.2	26.2	223.62	26.2	222.159	26.2	221.467	26.2	218.634	26.2	85.1889	26.2	83.033	26.2	45.6493	26.2	77.2745	26.2	139.568	26.2	139.38	26.2	142.617	26.2	98.976	26.2	41.4923	26.2	39.4449	26.2	24.5599	26.2	38.5598	26.2	120.324	26.2	123.696	26.2	134.29	26.2	143.184	26.2	39.3443	26.2	25.0635	26.2	25.7687	26.2	22.0077	26.2
26.39	26.39	224.563	26.39	222.69	26.39	221.736	26.39	218.86	26.39	87.6839	26.39	85.5061	26.39	46.9369	26.39	79.5396	26.39	140.63	26.39	140.818	26.39	143.861	26.39	99.7586	26.39	42.2191	26.39	40.2267	26.39	24.9916	26.39	39.2823	26.39	120.717	26.39	124.342	26.39	134.969	26.39	143.985	26.39	39.9484	26.39	25.413	26.39	26.083	26.39	22.3299	26.39
26.57	26.57	225.187	26.57	223.116	26.57	221.916	26.57	219.051	26.57	90.3892	26.57	88.0434	26.57	48.3627	26.57	81.8122	26.57	141.895	26.57	141.781	26.57	144.941	26.57	100.744	26.57	43.0083	26.57	41.0015	26.57	25.5887	26.57	39.9975	26.57	121.221	26.57	124.784	26.57	135.433	26.57	144.679	26.57	40.4565	26.57	25.7415	26.57	26.4472	26.57	22.557	26.57
26.83	26.83	225.74	26.83	223.479	26.83	222.033	26.83	219.236	26.83	93.0665	26.83	90.6021	26.83	49.7522	26.83	84.2784	26.83	143.068	26.83	143.039	26.83	146.199	26.83	101.513	26.83	43.9497	26.83	41.8116	26.83	26.0275	26.83	40.8896	26.83	121.815	26.83	125.267	26.83	136.172	26.83	145.247	26.83	41.0057	26.83	26.0839	26.83	26.7901	26.83	22.9085	26.83
27	27	226.166	27	223.737	27	222.122	27	219.4	27	95.7948	27	93.2133	27	51.2081	27	86.7339	27	144.475	27	144.431	27	147.445	27	102.539	27	44.844	27	42.6867	27	26.5781	27	41.6069	27	122.263	27	125.877	27	136.747	27	145.909	27	41.5977	27	26.507	27	27.2295	27	23.2352	27
27.2	27.2	226.556	27.2	223.975	27.2	222.198	27.2	219.496	27.2	98.731	27.2	95.957	27.2	52.7574	27.2	89.4159	27.2	145.865	27.2	145.511	27.2	148.824	27.2	103.409	27.2	45.7646	27.2	43.5318	27.2	27.0313	27.2	42.5063	27.2	122.864	27.2	126.408	27.2	137.473	27.2	146.53	27.2	42.2292	27.2	26.8424	27.2	27.5722	27.2	23.5281	27.2
27.39	27.39	226.826	27.39	224.121	27.39	222.26	27.39	219.667	27.39	101.681	27.39	98.8218	27.39	54.2485	27.39	92.0979	27.39	147.276	27.39	146.968	27.39	150.136	27.39	104.441	27.39	46.6297	27.39	44.4967	27.39	27.7146	27.39	43.5015	27.39	123.43	27.39	126.965	27.39	138.065	27.39	147.291	27.39	42.8882	27.39	27.1988	27.39	27.9793	27.39	23.8796	27.39
27.63	27.63	227.116	27.63	224.303	27.63	222.309	27.63	219.791	27.63	104.716	27.63	101.708	27.63	55.7979	27.63	94.847	27.63	148.708	27.63	148.316	27.63	151.604	27.63	105.419	27.63	47.751	27.63	45.4263	27.63	28.2756	27.63	44.3566	27.63	123.969	27.63	127.421	27.63	138.764	27.63	147.885	27.63	43.4648	27.63	27.667	27.63	28.3649	27.63	24.2091	27.63
27.81	27.81	227.237	27.81	224.379	27.81	222.302	27.81	219.818	27.81	107.61	27.81	104.688	27.81	57.3473	27.81	97.5615	27.81	150.016	27.81	149.679	27.81	152.938	27.81	106.445	27.81	48.8385	27.81	46.4699	27.81	28.9122	27.81	45.3756	27.81	124.678	27.81	127.996	27.81	139.446	27.81	148.561	27.81	44.1457	27.81	28.0828	27.81	28.8183	27.81	24.5722	27.81
28	28	227.535	28	224.624	28	222.399	28	219.983	28	110.693	28	107.593	28	59.1296	28	100.527	28	151.568	28	151.208	28	154.47	28	107.443	28	49.9784	28	47.4877	28	29.5418	28	46.3881	28	125.299	28	128.8	28	140.204	28	149.411	28	44.8832	28	28.5198	28	29.2577	28	24.933	28
28.17	28.17	227.67	28.17	224.617	28.17	222.336	28.17	220.003	28.17	114.204	28.17	110.873	28.17	60.9041	28.17	103.482	28.17	153.095	28.17	152.799	28.17	155.907	28.17	108.569	28.17	51.1356	28.17	48.6238	28.17	30.3113	28.17	47.5265	28.17	125.799	28.17	129.386	28.17	140.828	28.17	150.261	28.17	45.6408	28.17	28.925	28.17	29.7217	28.17	25.3808	28.17
28.41	28.41	227.791	28.41	224.743	28.41	222.413	28.41	220.174	28.41	117.464	28.41	113.994	28.41	62.6146	28.41	106.518	28.41	154.698	28.41	154.22	28.41	157.618	28.41	109.838	28.41	52.3807	28.41	49.8476	28.41	30.9736	28.41	48.6371	28.41	126.411	28.41	130.038	28.41	141.798	28.41	151.087	28.41	46.3938	28.41	29.4145	28.41	30.2649	28.41	25.8119	28.41
28.59	28.59	227.883	28.59	224.764	28.59	222.392	28.59	220.222	28.59	120.708	28.59	117.208	28.59	64.3818	28.59	109.463	28.59	156.222	28.59	155.748	28.59	159.114	28.59	110.809	28.59	53.551	28.59	51.0529	28.59	31.7179	28.59	49.7738	28.59	127.044	28.59	130.586	28.59	142.406	28.59	151.902	28.59	47.1637	28.59	29.9001	28.59	30.6825	28.59	26.1749	28.59
28.77	28.77	227.883	28.77	224.792	28.77	222.385	28.77	220.242	28.77	124.002	28.77	120.423	28.77	66.1205	28.77	112.51	28.77	157.585	28.77	157.172	28.77	160.65	28.77	111.949	28.77	54.8593	28.77	52.2644	28.77	32.4445	28.77	50.9608	28.77	127.915	28.77	131.273	28.77	143.132	28.77	152.777	28.77	47.9532	28.77	30.3264	28.77	31.1967	28.77	26.5777	28.77
28.95	28.95	227.982	28.95	224.84	28.95	222.385	28.95	220.29	28.95	127.296	28.95	123.701	28.95	67.8883	28.95	115.684	28.95	159.38	28.95	158.974	28.95	162.282	28.95	113.089	28.95	56.313	28.95	53.5464	28.95	33.3221	28.95	52.31	28.95	128.571	28.95	131.885	28.95	143.798	28.95	153.511	28.95	48.7564	28.95	30.8926	28.95	31.7824	28.95	27.0537	28.95
29.18	29.18	228.067	29.18	224.889	29.18	222.385	29.18	220.359	29.18	131.046	29.18	126.994	29.18	69.7652	29.18	118.844	29.18	160.973	29.18	160.542	29.18	163.859	29.18	114.128	29.18	57.6905	29.18	54.9199	29.18	34.1494	29.18	53.6224	29.18	129.165	29.18	132.653	29.18	144.752	29.18	154.319	29.18	49.6009	29.18	31.4517	29.18	32.2966	29.18	27.5078	29.18
29.4	29.4	228.081	29.4	224.868	29.4	222.364	29.4	220.386	29.4	134.4	29.4	130.342	29.4	71.5531	29.4	122.129	29.4	162.538	29.4	162.11	29.4	165.762	29.4	115.328	29.4	59.1991	29.4	56.3428	29.4	34.9364	29.4	55.0311	29.4	129.805	29.4	133.446	29.4	145.615	29.4	155.374	29.4	50.5145	29.4	31.9929	29.4	32.8567	29.4	27.9803	29.4
29.58	29.58	228.109	29.58	224.84	29.58	222.329	29.58	220.386	29.58	137.873	29.58	133.504	29.58	73.4569	29.58	125.31	29.58	164.396	29.58	163.795	29.58	167.243	29.58	116.548	29.58	60.8595	29.58	57.8216	29.58	35.831	29.58	56.4542	29.58	130.679	29.58	134.137	29.58	146.35	29.58	156.209	29.58	51.3523	29.58	32.5968	29.58	33.5024	29.58	28.4747	29.58
29.75	29.75	228.173	29.75	224.931	29.75	222.392	29.75	220.503	29.75	141.524	29.75	136.937	29.75	75.3158	29.75	128.679	29.75	165.967	29.75	165.445	29.75	168.923	29.75	117.832	29.75	62.4807	29.75	59.3293	29.75	36.8111	29.75	57.9207	29.75	131.451	29.75	134.884	29.75	147.234	29.75	157.076	29.75	52.3263	29.75	33.185	29.75	34.1179	29.75	29.0531	29.75
30.03	30.03	228.166	30.03	224.882	30.03	222.336	30.03	220.441	30.03	144.9	30.03	140.244	30.03	77.1661	30.03	131.835	30.03	167.658	30.03	167.033	30.03	170.579	30.03	118.949	30.03	64.0776	30.03	61.0468	30.03	37.7585	30.03	59.4099	30.03	132.185	30.03	135.687	30.03	148.158	30.03	158.078	30.03	53.2604	30.03	33.7497	30.03	34.6591	30.03	29.4925	30.03
30.21	30.21	228.251	30.21	224.91	30.21	222.357	30.21	220.509	30.21	148.5	30.21	143.533	30.21	78.9433	30.21	135.07	30.21	169.369	30.21	168.911	30.21	172.313	30.21	120.239	30.21	65.7675	30.21	62.625	30.21	38.7343	30.21	60.9507	30.21	132.968	30.21	136.602	30.21	149.078	30.21	159.106	30.21	54.3653	30.21	34.4039	30.21	35.3133	30.21	30.1259	30.21
30.43	30.43	228.287	30.43	224.924	30.43	222.357	30.43	220.523	30.43	151.954	30.43	146.868	30.43	80.7545	30.43	138.341	30.43	171.067	30.43	170.52	30.43	174.087	30.43	121.521	30.43	67.5463	30.43	64.3293	30.43	39.7485	30.43	62.6684	30.43	133.824	30.43	137.336	30.43	149.999	30.43	160	30.43	55.4224	30.43	34.9839	30.43	36.0346	30.43	30.6605	30.43
30.65	30.65	228.301	30.65	224.945	30.65	222.357	30.65	220.53	30.65	155.374	30.65	150.118	30.65	82.733	30.65	141.596	30.65	172.666	30.65	172.122	30.65	175.916	30.65	122.715	30.65	69.422	30.65	66.076	30.65	40.7986	30.65	64.4155	30.65	134.646	30.65	138.22	30.65	151.169	30.65	161.115	30.65	56.4727	30.65	35.6967	30.65	36.6773	30.65	31.217	30.65
30.82	30.82	228.386	30.82	225.008	30.82	222.413	30.82	220.599	30.82	158.756	30.82	153.327	30.82	84.5072	30.82	144.821	30.82	174.337	30.82	173.809	30.82	177.625	30.82	123.967	30.82	71.3156	30.82	67.8607	30.82	41.8665	30.82	66.1644	30.82	135.426	30.82	138.942	30.82	152.148	30.82	162.164	30.82	57.5717	30.82	36.3417	30.82	37.3579	30.82	31.8108	30.82
31.05	31.05	228.294	31.05	224.917	31.05	222.329	31.05	220.509	31.05	162.151	31.05	156.569	31.05	86.3955	31.05	147.94	31.05	176.081	31.05	175.614	31.05	179.278	31.05	125.202	31.05	73.3373	31.05	69.8351	31.05	43.059	31.05	67.975	31.05	136.425	31.05	139.726	31.05	153.187	31.05	163.277	31.05	58.8198	31.05	37.0897	31.05	38.1222	31.05	32.4871	31.05
31.21	31.21	228.343	31.21	224.945	31.21	222.357	31.21	220.543	31.21	165.353	31.21	159.695	31.21	88.1666	31.21	151.244	31.21	177.849	31.21	177.334	31.21	181.135	31.21	126.249	31.21	75.2637	31.21	71.675	31.21	44.2297	31.21	69.8264	31.21	137.201	31.21	140.729	31.21	154.228	31.21	164.406	31.21	60.0421	31.21	37.7583	31.21	38.9339	31.21	33.1063	31.21
31.42	31.42	228.429	31.42	225.008	31.42	222.42	31.42	220.633	31.42	168.563	31.42	162.587	31.42	89.8912	31.42	154.203	31.42	179.549	31.42	179.002	31.42	182.772	31.42	127.556	31.42	77.3111	31.42	73.6655	31.42	45.4351	31.42	71.739	31.42	138.106	31.42	141.649	31.42	155.295	31.42	165.342	31.42	61.1626	31.42	38.5017	31.42	39.6437	31.42	33.7811	31.42
31.59	31.59	228.4	31.59	224.973	31.59	222.385	31.59	220.605	31.59	171.843	31.59	165.346	31.59	91.5895	31.59	157.254	31.59	181.05	31.59	180.644	31.59	184.4	31.59	128.694	31.59	79.4058	31.59	75.6848	31.59	46.6164	31.59	73.6248	31.59	138.994	31.59	142.59	31.59	156.432	31.59	166.463	31.59	62.4044	31.59	39.2587	31.59	40.3601	31.59	34.4287	31.59
31.8	31.8	228.393	31.8	224.987	31.8	222.385	31.8	220.612	31.8	174.807	31.8	168.19	31.8	93.2118	31.8	160.1	31.8	182.733	31.8	182.198	31.8	186.175	31.8	129.827	31.8	81.5724	31.8	77.7346	31.8	47.861	31.8	75.6007	31.8	139.926	31.8	143.386	31.8	157.529	31.8	167.544	31.8	63.7362	31.8	40.0415	31.8	41.1957	31.8	35.1244	31.8
32.02	32.02	228.365	32.02	224.945	32.02	222.357	32.02	220.585	32.02	177.939	32.02	170.998	32.02	94.9095	32.02	162.956	32.02	184.324	32.02	183.819	32.02	187.85	32.02	131.025	32.02	83.8048	32.02	79.8799	32.02	49.2216	32.02	77.6849	32.02	140.889	32.02	144.32	32.02	158.652	32.02	168.845	32.02	64.9501	32.02	40.8262	32.02	42.0546	32.02	35.8743	32.02
32.24	32.24	228.386	32.24	224.973	32.24	222.385	32.24	220.605	32.24	180.757	32.24	173.528	32.24	96.3545	32.24	165.785	32.24	185.982	32.24	185.54	32.24	189.458	32.24	132.31	32.24	86.0996	32.24	82.0946	32.24	50.5227	32.24	79.7958	32.24	141.757	32.24	145.447	32.24	159.674	32.24	169.8	32.24	66.3656	32.24	41.7469	32.24	42.9669	32.24	36.6038	32.24
32.44	32.44	228.343	32.44	224.952	32.44	222.35	32.44	220.585	32.44	183.412	32.44	176.129	32.44	98.0445	32.44	168.506	32.44	187.558	32.44	187.016	32.44	190.97	32.44	133.258	32.44	88.4352	32.44	84.1972	32.44	51.8687	32.44	81.8279	32.44	142.761	32.44	146.319	32.44	160.85	32.44	171.101	32.44	67.8331	32.44	42.5733	32.44	43.8256	32.44	37.3169	32.44
32.6	32.6	228.372	32.6	224.959	32.6	222.357	32.6	220.591	32.6	186.299	32.6	178.759	32.6	99.6011	32.6	171.181	32.6	189.095	32.6	188.687	32.6	192.635	32.6	134.27	32.6	90.8993	32.6	86.7185	32.6	53.2497	32.6	84.0763	32.6	143.88	32.6	147.414	32.6	162.188	32.6	172.336	32.6	69.3227	32.6	43.3839	32.6	44.7469	32.6	38.1663	32.6
32.81	32.81	228.386	32.81	224.987	32.81	222.385	32.81	220.612	32.81	189.042	32.81	181.347	32.81	101.025	32.81	173.914	32.81	190.522	32.81	190.017	32.81	194.23	32.81	135.541	32.81	93.2296	32.81	88.9904	32.81	54.6808	32.81	86.2839	32.81	144.892	32.81	148.344	32.81	163.298	32.81	173.666	32.81	70.773	32.81	44.4168	32.81	45.6381	32.81	38.9621	32.81
32.97	32.97	228.372	32.97	224.945	32.97	222.35	32.97	220.578	32.97	191.611	32.97	183.676	32.97	102.482	32.97	176.336	32.97	191.903	32.97	191.63	32.97	195.741	32.97	136.496	32.97	95.7719	32.97	91.2682	32.97	56.0838	32.97	88.5363	32.97	145.772	32.97	149.257	32.97	164.326	32.97	174.825	32.97	72.343	32.97	45.3966	32.97	46.6536	32.97	39.6968	32.97
33.18	33.18	228.336	33.18	224.931	33.18	222.329	33.18	220.564	33.18	194.207	33.18	186.118	33.18	103.829	33.18	178.653	33.18	193.226	33.18	193.084	33.18	197.402	33.18	137.578	33.18	98.2998	33.18	93.7637	33.18	57.5511	33.18	91.0313	33.18	146.928	33.18	150.462	33.18	165.724	33.18	176.172	33.18	73.988	33.18	46.3762	33.18	47.7259	33.18	40.6583	33.18
33.38	33.38	228.365	33.38	224.931	33.38	222.357	33.38	220.578	33.38	196.558	33.38	188.208	33.38	105.187	33.38	180.925	33.38	194.669	33.38	194.608	33.38	198.834	33.38	138.654	33.38	100.901	33.38	96.2193	33.38	58.9681	33.38	93.2248	33.38	147.934	33.38	151.427	33.38	166.935	33.38	177.382	33.38	75.4937	33.38	47.3254	33.38	48.7816	33.38	41.5641	33.38
33.59	33.59	228.386	33.59	224.945	33.59	222.357	33.59	220.578	33.59	198.885	33.59	190.339	33.59	106.497	33.59	183.101	33.59	196.1	33.59	195.811	33.59	200.023	33.59	139.457	33.59	103.365	33.59	98.7125	33.59	60.5146	33.59	95.5617	33.59	149.073	33.59	152.399	33.59	168.145	33.59	178.617	33.59	77.196	33.59	48.3527	33.59	49.76	33.59	42.4062	33.59
33.84	33.84	228.322	33.84	224.903	33.84	222.329	33.84	220.55	33.84	201.172	33.84	192.496	33.84	107.705	33.84	184.828	33.84	197.34	33.84	197.313	33.84	201.378	33.84	140.431	33.84	106.009	33.84	101.207	33.84	61.9742	33.84	97.9232	33.84	149.918	33.84	153.522	33.84	169.543	33.84	179.929	33.84	78.8542	33.84	49.3598	33.84	50.7891	33.84	43.3161	33.84
33.99	33.99	228.336	33.99	224.889	33.99	222.329	33.99	220.543	33.99	203.337	33.99	194.327	33.99	108.818	33.99	186.847	33.99	198.513	33.99	198.688	33.99	202.621	33.99	141.22	33.99	108.563	33.99	103.63	33.99	63.5134	33.99	100.466	33.99	151.002	33.99	154.61	33.99	170.524	33.99	181.071	33.99	80.5083	33.99	50.4918	33.99	51.9387	33.99	44.2899	33.99
34.2	34.2	228.351	34.2	224.973	34.2	222.385	34.2	220.605	34.2	205.259	34.2	196.314	34.2	110.002	34.2	188.801	34.2	199.786	34.2	199.886	34.2	203.916	34.2	142.301	34.2	111.352	34.2	106.205	34.2	65.0975	34.2	103.013	34.2	152.186	34.2	155.431	34.2	172.1	34.2	182.511	34.2	82.4644	34.2	51.5948	34.2	53.1087	34.2	45.1799	34.2
34.45	34.45	228.258	34.45	224.882	34.45	222.322	34.45	220.536	34.45	207.212	34.45	197.939	34.45	110.905	34.45	190.549	34.45	200.853	34.45	200.84	34.45	204.83	34.45	143.028	34.45	114.051	34.45	108.622	34.45	66.6491	34.45	105.346	34.45	153.163	34.45	156.759	34.45	173.153	34.45	183.84	34.45	84.2351	34.45	52.7558	34.45	54.2522	34.45	46.2595	34.45
34.6	34.6	228.237	34.6	224.847	34.6	222.294	34.6	220.488	34.6	209.106	34.6	199.596	34.6	111.917	34.6	192.358	34.6	201.819	34.6	202.149	34.6	205.823	34.6	143.765	34.6	116.597	34.6	111.228	34.6	68.1509	34.6	107.883	34.6	154.104	34.6	157.8	34.6	174.421	34.6	185.052	34.6	86.153	34.6	53.867	34.6	55.5305	34.6	47.2567	34.6
34.8	34.8	228.215	34.8	224.854	34.8	222.301	34.8	220.495	34.8	210.64	34.8	201.149	34.8	112.797	34.8	193.989	34.8	202.839	34.8	203.001	34.8	206.734	34.8	144.581	34.8	119.254	34.8	113.784	34.8	69.6898	34.8	110.285	34.8	155.209	34.8	158.854	34.8	175.605	34.8	186.106	34.8	88.0059	34.8	55.0757	34.8	56.5728	34.8	48.2084	34.8
35	35	228.251	35	224.903	35	222.35	35	220.55	35	212.171	35	202.582	35	113.807	35	195.364	35	203.861	35	203.877	35	207.581	35	145.285	35	121.914	35	116.214	35	71.2897	35	112.856	35	156.429	35	159.948	35	176.879	35	187.648	35	90.0117	35	56.2496	35	57.9081	35	49.3189	35
35.19	35.19	228.223	35.19	224.882	35.19	222.357	35.19	220.55	35.19	213.636	35.19	203.893	35.19	114.651	35.19	196.965	35.19	204.915	35.19	204.819	35.19	208.342	35.19	146.041	35.19	124.634	35.19	118.855	35.19	72.7643	35.19	115.259	35.19	157.306	35.19	160.988	35.19	178.17	35.19	188.923	35.19	91.9474	35.19	57.4306	35.19	59.215	35.19	50.4613	35.19
35.38	35.38	228.137	35.38	224.84	35.38	222.301	35.38	220.481	35.38	214.85	35.38	205.068	35.38	115.342	35.38	198.391	35.38	205.576	35.38	205.716	35.38	209.058	35.38	146.618	35.38	127.177	35.38	121.416	35.38	74.1987	35.38	117.604	35.38	158.564	35.38	161.927	35.38	179.275	35.38	190.184	35.38	93.894	35.38	58.6948	35.38	60.5138	35.38	51.5761	35.38
35.58	35.58	228.138	35.58	224.847	35.58	222.329	35.58	220.495	35.58	216.075	35.58	206.348	35.58	116.084	35.58	199.481	35.58	206.182	35.58	206.471	35.58	209.777	35.58	147.263	35.58	129.823	35.58	123.868	35.58	75.8118	35.58	120.117	35.58	159.696	35.58	163.205	35.58	180.379	35.58	191.449	35.58	96.0266	35.58	60.0717	35.58	61.8066	35.58	52.6954	35.58
35.83	35.83	228.102	35.83	224.854	35.83	222.322	35.83	220.475	35.83	217.042	35.83	207.488	35.83	116.906	35.83	200.71	35.83	207.187	35.83	207.138	35.83	210.328	35.83	147.823	35.83	132.446	35.83	126.453	35.83	77.3941	35.83	122.572	35.83	160.808	35.83	164.279	35.83	181.67	35.83	192.75	35.83	98.1336	35.83	61.3644	35.83	63.1633	35.83	53.8669	35.83
36.07	36.07	228.081	36.07	224.819	36.07	222.322	36.07	220.454	36.07	217.722	36.07	208.428	36.07	117.553	36.07	201.79	36.07	208.046	36.07	207.853	36.07	210.966	36.07	148.302	36.07	134.972	36.07	128.819	36.07	78.8685	36.07	125.085	36.07	161.809	36.07	165.401	36.07	182.934	36.07	193.965	36.07	100.426	36.07	62.7549	36.07	64.5271	36.07	55.0604	36.07
36.21	36.21	228.045	36.21	224.798	36.21	222.294	36.21	220.427	36.21	218.606	36.21	209.107	36.21	118.149	36.21	202.83	36.21	208.544	36.21	208.349	36.21	211.429	36.21	148.816	36.21	137.564	36.21	131.253	36.21	80.4407	36.21	127.303	36.21	162.659	36.21	166.366	36.21	184.202	36.21	195.302	36.21	102.342	36.21	64.0675	36.21	65.9826	36.21	56.1517	36.21
36.45	36.45	228.059	36.45	224.798	36.45	222.301	36.45	220.42	36.45	219.166	36.45	210.034	36.45	118.716	36.45	203.791	36.45	209.194	36.45	208.879	36.45	211.857	36.45	149.464	36.45	139.993	36.45	133.745	36.45	81.9077	36.45	129.58	36.45	163.833	36.45	167.318	36.45	185.277	36.45	196.437	36.45	104.552	36.45	65.395	36.45	67.3534	36.45	57.3376	36.45
36.63	36.63	228.003	36.63	224.749	36.63	222.294	36.63	220.399	36.63	219.79	36.63	210.689	36.63	119.24	36.63	204.543	36.63	209.522	36.63	209.566	36.63	212.285	36.63	149.814	36.63	142.511	36.63	135.97	36.63	83.2596	36.63	131.879	36.63	164.723	36.63	168.549	36.63	186.386	36.63	197.464	36.63	106.631	36.63	66.7154	36.63	68.7027	36.63	58.5017	36.63
36.82	36.82	227.96	36.82	224.742	36.82	222.294	36.82	220.386	36.82	220.168	36.82	211.223	36.82	119.669	36.82	205.109	36.82	210.073	36.82	210.034	36.82	212.591	36.82	150.077	36.82	144.843	36.82	138.167	36.82	84.5396	36.82	133.987	36.82	165.725	36.82	169.446	36.82	187.522	36.82	198.672	36.82	108.806	36.82	68.1198	36.82	70.0592	36.82	59.695	36.82
37.06	37.06	227.932	37.06	224.77	37.06	222.322	37.06	220.372	37.06	220.665	37.06	211.934	37.06	119.924	37.06	205.939	37.06	210.589	37.06	210.383	37.06	212.774	37.06	150.562	37.06	147.111	37.06	140.318	37.06	85.9527	37.06	136.119	37.06	166.767	37.06	170.304	37.06	188.688	37.06	199.618	37.06	111.064	37.06	69.4629	37.06	71.5032	37.06	60.9911	37.06
37.24	37.24	227.882	37.24	224.7	37.24	222.274	37.24	220.31	37.24	220.89	37.24	212.258	37.24	120.396	37.24	206.379	37.24	210.955	37.24	210.599	37.24	212.938	37.24	150.895	37.24	149.149	37.24	142.353	37.24	87.1391	37.24	138.163	37.24	167.706	37.24	171.254	37.24	189.683	37.24	200.709	37.24	113.116	37.24	70.7519	37.24	72.8202	37.24	62.1104	37.24
37.43	37.43	227.818	37.43	224.672	37.43	222.267	37.43	220.249	37.43	221.289	37.43	212.779	37.43	120.752	37.43	207.02	37.43	211.178	37.43	210.949	37.43	213.291	37.43	151.104	37.43	151.53	37.43	144.282	37.43	88.5197	37.43	140.146	37.43	168.555	37.43	172.28	37.43	190.657	37.43	201.61	37.43	115.133	37.43	72.1839	37.43	74.2265	37.43	63.3475	37.43
37.66	37.66	227.733	37.66	224.609	37.66	222.239	37.66	220.214	37.66	221.479	37.66	213.258	37.66	120.962	37.66	207.448	37.66	211.48	37.66	211.363	37.66	213.482	37.66	151.388	37.66	153.6	37.66	146.425	37.66	89.702	37.66	142.14	37.66	169.507	37.66	173.36	37.66	191.702	37.66	202.659	37.66	117.41	37.66	73.523	37.66	75.6447	37.66	64.5253	37.66
37.9	37.9	227.726	37.9	224.595	37.9	222.239	37.9	220.166	37.9	221.661	37.9	213.336	37.9	121.202	37.9	207.872	37.9	211.745	37.9	211.493	37.9	213.706	37.9	151.651	37.9	155.44	37.9	148.382	37.9	90.953	37.9	143.967	37.9	170.453	37.9	174.121	37.9	192.683	37.9	203.46	37.9	119.53	37.9	74.8781	37.9	77.0722	37.9	65.7037	37.9
38.03	38.03	227.733	38.03	224.658	38.03	222.288	38.03	220.187	38.03	221.877	38.03	213.617	38.03	121.291	38.03	208.029	38.03	212.099	38.03	211.835	38.03	213.882	38.03	151.75	38.03	157.437	38.03	150.003	38.03	92.1048	38.03	145.823	38.03	171.165	38.03	174.967	38.03	193.545	38.03	204.371	38.03	121.667	38.03	76.1614	38.03	78.3267	38.03	66.8549	38.03
38.21	38.21	227.627	38.21	224.567	38.21	222.26	38.21	220.166	38.21	221.906	38.21	213.683	38.21	121.646	38.21	208.301	38.21	212.4	38.21	211.994	38.21	213.903	38.21	151.947	38.21	159.23	38.21	151.759	38.21	93.2293	38.21	147.426	38.21	172.09	38.21	175.849	38.21	194.448	38.21	205.046	38.21	123.717	38.21	77.5141	38.21	79.7802	38.21	68.069	38.21
38.44	38.44	227.591	38.44	224.554	38.44	222.288	38.44	220.105	38.44	222.123	38.44	213.945	38.44	121.727	38.44	208.55	38.44	212.476	38.44	212.096	38.44	214.011	38.44	152.053	38.44	161.042	38.44	153.608	38.44	94.406	38.44	149.17	38.44	172.829	38.44	176.646	38.44	195.306	38.44	205.839	38.44	125.881	38.44	78.8862	38.44	81.1967	38.44	69.2415	38.44
38.71	38.71	227.527	38.71	224.511	38.71	222.26	38.71	220.057	38.71	222.158	38.71	214.118	38.71	121.515	38.71	208.837	38.71	212.519	38.71	212.296	38.71	214.12	38.71	152.189	38.71	162.759	38.71	155.039	38.71	95.4799	38.71	150.75	38.71	173.636	38.71	177.515	38.71	196.229	38.71	206.301	38.71	127.862	38.71	80.2036	38.71	82.4715	38.71	70.404	38.71
38.85	38.85	227.471	38.85	224.477	38.85	222.246	38.85	220.016	38.85	222.095	38.85	214.111	38.85	121.559	38.85	208.814	38.85	212.505	38.85	212.441	38.85	214.168	38.85	152.371	38.85	164.336	38.85	156.574	38.85	96.4362	38.85	152.157	38.85	174.285	38.85	178.344	38.85	196.854	38.85	206.935	38.85	129.858	38.85	81.6077	38.85	83.8849	38.85	71.4874	38.85
38.98	38.98	227.414	38.98	224.428	38.98	222.253	38.98	219.995	38.98	222.207	38.98	214.004	38.98	121.639	38.98	208.822	38.98	212.547	38.98	212.468	38.98	214.134	38.98	152.277	38.98	165.755	38.98	158.207	38.98	97.486	38.98	153.779	38.98	175.079	38.98	179.024	38.98	197.593	38.98	207.529	38.98	131.944	38.98	82.8512	38.98	85.1698	38.98	72.644	38.98
39.25	39.25	227.279	39.25	224.302	39.25	222.183	39.25	219.845	39.25	222.004	39.25	213.979	39.25	121.659	39.25	208.785	39.25	212.717	39.25	212.394	39.25	214.08	39.25	152.354	39.25	167.373	39.25	159.364	39.25	98.3026	39.25	155.074	39.25	175.67	39.25	179.686	39.25	198.31	39.25	207.957	39.25	133.914	39.25	84.0597	39.25	86.5616	39.25	73.7674	39.25
39.42	39.42	227.208	39.42	224.295	39.42	222.211	39.42	219.879	39.42	222.081	39.42	213.906	39.42	121.784	39.42	208.87	39.42	212.639	39.42	212.462	39.42	214.155	39.42	152.366	39.42	168.681	39.42	160.841	39.42	99.3071	39.42	156.486	39.42	176.217	39.42	180.204	39.42	199.054	39.42	208.357	39.42	135.886	39.42	85.3624	39.42	87.793	39.42	74.8745	39.42
39.64	39.64	227.173	39.64	224.295	39.64	222.246	39.64	219.838	39.64	222.095	39.64	213.683	39.64	121.821	39.64	208.807	39.64	212.679	39.64	212.406	39.64	214.066	39.64	152.419	39.64	170.086	39.64	162.094	39.64	100.082	39.64	157.588	39.64	177.157	39.64	181.118	39.64	199.576	39.64	208.943	39.64	137.845	39.64	86.6375	39.64	89.0675	39.64	76.0258	39.64
39.82	39.82	227.109	39.82	224.211	39.82	222.218	39.82	219.804	39.82	222.039	39.82	213.491	39.82	121.603	39.82	208.777	39.82	212.484	39.82	212.379	39.82	213.944	39.82	152.351	39.82	171.117	39.82	163.136	39.82	100.815	39.82	158.642	39.82	177.537	39.82	181.641	39.82	200.194	39.82	209.277	39.82	139.629	39.82	87.7412	39.82	90.331	39.82	77.0067	39.82
40.03	40.03	226.974	40.03	224.142	40.03	222.211	40.03	219.729	40.03	221.941	40.03	213.291	40.03	121.537	40.03	208.524	40.03	212.435	40.03	212.441	40.03	213.957	40.03	152.23	40.03	172.314	40.03	164.156	40.03	101.527	40.03	159.755	40.03	178.124	40.03	182.13	40.03	200.792	40.03	209.544	40.03	141.365	40.03	88.9218	40.03	91.4803	40.03	78.0535	40.03
40.21	40.21	226.904	40.21	224.135	40.21	222.198	40.21	219.681	40.21	221.772	40.21	213.17	40.21	121.53	40.21	208.442	40.21	212.463	40.21	212.365	40.21	213.916	40.21	152.196	40.21	173.538	40.21	165.332	40.21	102.138	40.21	160.86	40.21	178.593	40.21	182.912	40.21	201.297	40.21	209.897	40.21	143.246	40.21	90.1234	40.21	92.6653	40.21	79.0636	40.21
40.43	40.43	226.847	40.43	224.086	40.43	222.219	40.43	219.633	40.43	221.709	40.43	212.941	40.43	121.414	40.43	208.155	40.43	212.259	40.43	212.254	40.43	213.807	40.43	152.02	40.43	174.363	40.43	166.191	40.43	102.669	40.43	161.831	40.43	178.981	40.43	183.329	40.43	201.745	40.43	210.184	40.43	145.123	40.43	91.3294	40.43	93.8406	40.43	80.0253	40.43
40.68	40.68	226.663	40.68	223.925	40.68	222.156	40.68	219.564	40.68	221.5	40.68	212.531	40.68	121.195	40.68	207.962	40.68	211.948	40.68	212.029	40.68	213.74	40.68	151.934	40.68	175.301	40.68	167.12	40.68	103.268	40.68	162.55	40.68	179.51	40.68	183.827	40.68	202.132	40.68	210.365	40.68	146.583	40.68	92.3962	40.68	94.9592	40.68	81.0738	40.68
40.85	40.85	226.592	40.85	223.862	40.85	222.149	40.85	219.537	40.85	221.373	40.85	212.251	40.85	121.101	40.85	207.742	40.85	211.814	40.85	212.028	40.85	213.74	40.85	151.771	40.85	176.147	40.85	167.712	40.85	103.648	40.85	163.233	40.85	179.946	40.85	184.245	40.85	202.446	40.85	210.718	40.85	148.186	40.85	93.4067	40.85	96.0418	40.85	81.8745	40.85
41.03	41.03	226.421	41.03	223.779	41.03	222.108	41.03	219.407	41.03	221.177	41.03	211.833	41.03	120.868	41.03	207.359	41.03	211.661	41.03	211.864	41.03	213.543	41.03	151.516	41.03	177.017	41.03	168.592	41.03	104.11	41.03	163.957	41.03	180.4	41.03	184.643	41.03	202.851	41.03	210.865	41.03	149.704	41.03	94.4567	41.03	97.1433	41.03	82.6694	41.03
41.19	41.19	226.365	41.19	223.786	41.19	222.205	41.19	219.469	41.19	221.05	41.19	211.462	41.19	120.768	41.19	206.874	41.19	211.767	41.19	211.723	41.19	213.582	41.19	151.68	41.19	177.715	41.19	169.352	41.19	104.55	41.19	164.865	41.19	180.78	41.19	185.082	41.19	203.08	41.19	211.011	41.19	151.221	41.19	95.4195	41.19	98.2131	41.19	83.6042	41.19
41.44	41.44	226.138	41.44	223.507	41.44	222.066	41.44	219.236	41.44	220.834	41.44	211	41.44	120.577	41.44	206.54	41.44	211.466	41.44	211.486	41.44	213.319	41.44	151.314	41.44	178.359	41.44	169.845	41.44	104.972	41.44	165.313	41.44	180.952	41.44	185.472	41.44	203.428	41.44	211.205	41.44	152.661	41.44	96.4614	41.44	99.0704	41.44	84.3747	41.44
41.62	41.62	226.117	41.62	223.521	41.62	222.074	41.62	219.229	41.62	220.638	41.62	210.784	41.62	120.505	41.62	206.29	41.62	211.032	41.62	211.293	41.62	213.285	41.62	151.306	41.62	179.018	41.62	170.64	41.62	105.402	41.62	165.938	41.62	181.348	41.62	185.72	41.62	203.729	41.62	211.372	41.62	154.176	41.62	97.3048	41.62	100.068	41.62	85.2417	41.62
41.83	41.83	225.847	41.83	223.374	41.83	221.984	41.83	219.126	41.83	220.245	41.83	210.335	41.83	120.192	41.83	205.992	41.83	210.683	41.83	210.99	41.83	213.108	41.83	151.097	41.83	179.495	41.83	171.126	41.83	105.683	41.83	166.557	41.83	181.417	41.83	185.862	41.83	203.877	41.83	211.492	41.83	155.308	41.83	98.2688	41.83	101.039	41.83	85.9737	41.83
42.04	42.04	225.542	42.04	223.234	42.04	221.915	42.04	219.024	42.04	219.84	42.04	209.917	42.04	120.061	42.04	205.423	42.04	210.482	42.04	210.895	42.04	212.911	42.04	150.896	42.04	179.888	42.04	171.569	42.04	105.936	42.04	166.823	42.04	181.746	42.04	186.301	42.04	204.013	42.04	211.592	42.04	156.524	42.04	99.0388	42.04	101.661	42.04	86.7461	42.04
42.2	42.2	225.365	42.2	223.053	42.2	221.887	42.2	218.976	42.2	219.65	42.2	209.295	42.2	119.836	42.2	205.374	42.2	210.215	42.2	210.434	42.2	212.619	42.2	150.982	42.2	180.36	42.2	171.922	42.2	106.193	42.2	167.131	42.2	181.893	42.2	186.529	42.2	204.281	42.2	211.599	42.2	157.641	42.2	99.7917	42.2	102.695	42.2	87.5036	42.2
42.45	42.45	225.188	42.45	222.865	42.45	221.874	42.45	218.846	42.45	219.321	42.45	208.732	42.45	119.588	42.45	204.584	42.45	209.956	42.45	210.131	42.45	212.503	42.45	151.036	42.45	180.651	42.45	172.224	42.45	106.38	42.45	167.478	42.45	182.114	42.45	186.855	42.45	204.328	42.45	211.786	42.45	159.007	42.45	100.532	42.45	103.373	42.45	88.1332	42.45
42.66	42.66	224.912	42.66	222.676	42.66	221.784	42.66	218.743	42.66	218.964	42.66	208.542	42.66	119.603	42.66	204.276	42.66	209.358	42.66	209.919	42.66	212.198	42.66	150.781	42.66	180.94	42.66	172.604	42.66	106.525	42.66	167.899	42.66	182.312	42.66	187.015	42.66	204.316	42.66	211.746	42.66	160.037	42.66	101.344	42.66	104.074	42.66	88.7808	42.66
42.86	42.86	224.635	42.86	222.55	42.86	221.68	42.86	218.702	42.86	218.634	42.86	207.942	42.86	119.254	42.86	203.661	42.86	208.944	42.86	209.636	42.86	211.994	42.86	150.47	42.86	181.301	42.86	172.654	42.86	106.603	42.86	168.148	42.86	182.397	42.86	187.249	42.86	204.442	42.86	211.879	42.86	161.148	42.86	102.076	42.86	104.908	42.86	89.3702	42.86
43.06	43.06	224.415	43.06	222.306	43.06	221.605	43.06	218.6	43.06	218.158	43.06	207.407	43.06	119.203	43.06	203.073	43.06	208.672	43.06	209.306	43.06	211.722	43.06	150.052	43.06	181.516	43.06	172.985	43.06	106.891	43.06	168.274	43.06	182.452	43.06	187.236	43.06	204.408	43.06	211.786	43.06	161.944	43.06	102.733	43.06	105.593	43.06	89.8826	43.06
43.23	43.23	223.997	43.23	222.09	43.23	221.48	43.23	218.442	43.23	217.766	43.23	206.754	43.23	118.977	43.23	202.876	43.23	208.338	43.23	208.909	43.23	211.485	43.23	149.851	43.23	181.514	43.23	172.998	43.23	106.935	43.23	168.437	43.23	182.423	43.23	187.314	43.23	204.544	43.23	211.853	43.23	162.733	43.23	102.943	43.23	106.072	43.23	90.3984	43.23
43.39	43.39	223.692	43.39	221.839	43.39	221.384	43.39	218.257	43.39	217.353	43.39	206.192	43.39	118.846	43.39	201.997	43.39	207.864	43.39	208.586	43.39	211.193	43.39	149.507	43.39	181.687	43.39	173.238	43.39	107.028	43.39	168.584	43.39	182.45	43.39	187.375	43.39	204.524	43.39	211.839	43.39	163.632	43.39	103.551	43.39	106.672	43.39	90.8448	43.39
43.63	43.63	223.309	43.63	221.504	43.63	221.273	43.63	218.134	43.63	216.87	43.63	205.615	43.63	118.57	43.63	201.632	43.63	207.305	43.63	208.139	43.63	210.799	43.63	149.022	43.63	181.901	43.63	173.533	43.63	107.072	43.63	168.599	43.63	182.54	43.63	187.45	43.63	204.477	43.63	211.913	43.63	164.352	43.63	104.124	43.63	107.236	43.63	91.284	43.63
43.87	43.87	222.906	43.87	221.399	43.87	221.17	43.87	218.004	43.87	216.373	43.87	205.091	43.87	118.228	43.87	201.242	43.87	206.937	43.87	207.776	43.87	210.569	43.87	148.666	43.87	181.955	43.87	173.3	43.87	106.958	43.87	168.747	43.87	182.427	43.87	187.284	43.87	204.364	43.87	211.793	43.87	164.956	43.87	104.544	43.87	107.686	43.87	91.8361	43.87
44.07	44.07	222.579	44.07	221.078	44.07	221.053	44.07	217.888	44.07	215.797	44.07	204.686	44.07	117.974	44.07	200.6	44.07	206.647	44.07	207.402	44.07	210.316	44.07	148.393	44.07	181.703	44.07	173.379	44.07	107.171	44.07	168.679	44.07	182.597	44.07	187.399	44.07	204.314	44.07	211.866	44.07	165.882	44.07	105.066	44.07	108.277	44.07	92.1738	44.07
44.23	44.23	222.104	44.23	220.722	44.23	220.839	44.23	217.724	44.23	215.259	44.23	203.941	44.23	117.763	44.23	200.195	44.23	206.014	44.23	206.971	44.23	209.821	44.23	148.044	44.23	181.977	44.23	173.357	44.23	107.064	44.23	168.54	44.23	182.416	44.23	187.443	44.23	204.309	44.23	211.813	44.23	166.362	44.23	105.451	44.23	108.706	44.23	92.5795	44.23
44.39	44.39	221.622	44.39	220.261	44.39	220.756	44.39	217.669	44.39	214.676	44.39	203.375	44.39	117.458	44.39	199.572	44.39	205.474	44.39	206.412	44.39	209.629	44.39	147.49	44.39	181.751	44.39	173.351	44.39	106.948	44.39	168.679	44.39	182.404	44.39	187.12	44.39	204.234	44.39	211.806	44.39	166.932	44.39	105.939	44.39	109.048	44.39	92.8839	44.39
44.59	44.59	221.006	44.59	219.969	44.59	220.439	44.59	217.436	44.59	214.152	44.59	202.78	44.59	116.963	44.59	198.981	44.59	205.029	44.59	205.947	44.59	209.128	44.59	147.127	44.59	181.673	44.59	173.202	44.59	106.906	44.59	168.525	44.59	182.181	44.59	187.171	44.59	204.033	44.59	211.779	44.59	167.645	44.59	106.254	44.59	109.399	44.59	93.2016	44.59
44.82	44.82	220.346	44.82	219.578	44.82	220.198	44.82	217.3	44.82	213.585	44.82	202.046	44.82	116.658	44.82	198.296	44.82	204.513	44.82	205.418	44.82	208.774	44.82	146.595	44.82	181.479	44.82	173.195	44.82	106.798	44.82	168.503	44.82	182.098	44.82	186.927	44.82	203.717	44.82	211.672	44.82	168.187	44.82	106.589	44.82	109.798	44.82	93.5017	44.82
45.1	45.1	219.772	45.1	219.041	45.1	219.95	45.1	217.053	45.1	212.927	45.1	201.448	45.1	116.353	45.1	197.611	45.1	203.821	45.1	204.916	45.1	208.163	45.1	146.359	45.1	181.313	45.1	172.858	45.1	106.698	45.1	168.238	45.1	181.926	45.1	186.947	45.1	203.67	45.1	211.612	45.1	168.496	45.1	106.869	45.1	110.127	45.1	93.831	45.1
45.3	45.3	219.184	45.3	218.573	45.3	219.681	45.3	216.903	45.3	212.317	45.3	200.971	45.3	115.96	45.3	196.986	45.3	203.256	45.3	204.414	45.3	207.762	45.3	145.745	45.3	181.113	45.3	172.787	45.3	106.633	45.3	168.142	45.3	181.698	45.3	186.696	45.3	203.449	45.3	211.499	45.3	168.887	45.3	107.19	45.3	110.491	45.3	93.9994	45.3
45.48	45.48	218.531	45.48	218.078	45.48	219.315	45.48	216.766	45.48	211.456	45.48	200.23	45.48	115.349	45.48	196.569	45.48	202.649	45.48	203.871	45.48	207.28	45.48	145.327	45.48	180.905	45.48	172.506	45.48	106.468	45.48	167.958	45.48	181.449	45.48	186.417	45.48	203.328	45.48	211.379	45.48	169.134	45.48	107.337	45.48	110.662	45.48	94.2336	45.48
45.68	45.68	217.907	45.68	217.575	45.68	219.018	45.68	216.519	45.68	210.88	45.68	199.564	45.68	115.08	45.68	195.923	45.68	202.262	45.68	203.333	45.68	206.783	45.68	145.001	45.68	180.685	45.68	172.351	45.68	106.352	45.68	167.758	45.68	181.237	45.68	186.338	45.68	202.876	45.68	211.425	45.68	169.485	45.68	107.651	45.68	110.954	45.68	94.5016	45.68
45.87	45.87	217.297	45.87	217.121	45.87	218.839	45.87	216.253	45.87	210.179	45.87	198.951	45.87	114.579	45.87	195.38	45.87	201.494	45.87	202.776	45.87	206.416	45.87	144.489	45.87	180.485	45.87	172.168	45.87	106.193	45.87	167.552	45.87	181.03	45.87	186.168	45.87	202.634	45.87	211.305	45.87	169.821	45.87	107.79	45.87	111.204	45.87	94.5162	45.87
46.1	46.1	216.596	46.1	216.445	46.1	218.302	46.1	216.116	46.1	209.6	46.1	198.307	46.1	114.244	46.1	194.722	46.1	200.931	46.1	202.132	46.1	205.758	46.1	144.06	46.1	180.296	46.1	171.795	46.1	106.094	46.1	167.214	46.1	180.787	46.1	185.812	46.1	202.3	46.1	211.165	46.1	170.074	46.1	108.056	46.1	111.297	46.1	94.7606	46.1
46.29	46.29	216.006	46.29	215.921	46.29	217.894	46.29	215.89	46.29	208.988	46.29	197.562	46.29	113.83	46.29	194.046	46.29	200.356	46.29	201.553	46.29	205.404	46.29	143.558	46.29	179.931	46.29	171.492	46.29	105.891	46.29	167.146	46.29	180.485	46.29	185.536	46.29	202.029	46.29	210.985	46.29	170.178	46.29	108.154	46.29	111.375	46.29	94.9042	46.29
46.48	46.48	215.171	46.48	215.287	46.48	217.419	46.48	215.507	46.48	208.297	46.48	196.968	46.48	113.466	46.48	193.427	46.48	199.751	46.48	200.923	46.48	204.726	46.48	143.19	46.48	179.653	46.48	171.126	46.48	105.605	46.48	166.786	46.48	180.076	46.48	185.187	46.48	201.843	46.48	210.852	46.48	170.198	46.48	108.147	46.48	111.59	46.48	94.9435	46.48
46.67	46.67	214.392	46.67	214.554	46.67	217.019	46.67	215.315	46.67	207.589	46.67	196.305	46.67	113.067	46.67	192.779	46.67	199.144	46.67	200.325	46.67	204.243	46.67	142.529	46.67	179.21	46.67	170.887	46.67	105.476	46.67	166.19	46.67	179.793	46.67	185.01	46.67	201.513	46.67	210.632	46.67	170.362	46.67	108.294	46.67	111.44	46.67	95.0167	46.67
46.86	46.86	213.656	46.86	213.822	46.86	216.406	46.86	215.035	46.86	206.905	46.86	195.44	46.86	112.733	46.86	192.174	46.86	198.47	46.86	199.722	46.86	203.593	46.86	142.302	46.86	178.87	46.86	170.654	46.86	105.254	46.86	166.11	46.86	179.48	46.86	184.763	46.86	201.179	46.86	210.499	46.86	170.471	46.86	108.357	46.86	111.469	46.86	95.1658	46.86
47.09	47.09	213.057	47.09	213.192	47.09	216.005	47.09	214.706	47.09	206.305	47.09	195.026	47.09	112.252	47.09	191.611	47.09	198.01	47.09	199.044	47.09	202.951	47.09	141.677	47.09	178.485	47.09	170.218	47.09	105.122	47.09	165.886	47.09	179.18	47.09	184.517	47.09	200.624	47.09	210.364	47.09	170.493	47.09	108.391	47.09	111.647	47.09	95.1677	47.09
47.31	47.31	212.151	47.31	212.461	47.31	215.454	47.31	214.365	47.31	205.488	47.31	194.382	47.31	112.02	47.31	191.088	47.31	197.28	47.31	198.428	47.31	202.341	47.31	141.228	47.31	178.11	47.31	169.894	47.31	104.771	47.31	165.342	47.31	178.902	47.31	184.113	47.31	200.357	47.31	210.211	47.31	170.479	47.31	108.489	47.31	111.511	47.31	95.1046	47.31
47.53	47.53	211.531	47.53	211.837	47.53	214.983	47.53	214.103	47.53	204.902	47.53	193.633	47.53	111.611	47.53	190.525	47.53	196.729	47.53	197.976	47.53	201.78	47.53	140.832	47.53	177.774	47.53	169.648	47.53	104.603	47.53	165.14	47.53	178.457	47.53	183.697	47.53	199.937	47.53	210.03	47.53	170.439	47.53	108.447	47.53	111.625	47.53	95.1357	47.53
47.68	47.68	210.817	47.68	211.126	47.68	214.364	47.68	213.659	47.68	204.19	47.68	193.224	47.68	111.219	47.68	189.869	47.68	196.125	47.68	197.284	47.68	201.198	47.68	140.355	47.68	177.482	47.68	169.099	47.68	104.389	47.68	164.692	47.68	178.2	47.68	183.408	47.68	199.684	47.68	209.851	47.68	170.692	47.68	108.426	47.68	111.697	47.68	95.0579	47.68
47.9	47.9	209.916	47.9	210.624	47.9	213.764	47.9	213.447	47.9	203.608	47.9	192.412	47.9	110.834	47.9	189.079	47.9	195.238	47.9	196.693	47.9	200.675	47.9	139.769	47.9	177.074	47.9	168.831	47.9	104.101	47.9	164.405	47.9	177.737	47.9	183.13	47.9	199.119	47.9	209.61	47.9	170.528	47.9	108.37	47.9	111.547	47.9	95.2263	47.9
48.09	48.09	209.075	48.09	209.718	48.09	212.999	48.09	213.106	48.09	202.728	48.09	191.69	48.09	110.398	48.09	188.519	48.09	194.732	48.09	195.85	48.09	199.943	48.09	139.347	48.09	176.526	48.09	168.402	48.09	103.88	48.09	163.942	48.09	177.377	48.09	182.651	48.09	198.556	48.09	209.331	48.09	170.287	48.09	108.301	48.09	111.497	48.09	95.0606	48.09
48.27	48.27	208.442	48.27	209.026	48.27	212.267	48.27	212.681	48.27	201.99	48.27	191.108	48.27	110.02	48.27	187.858	48.27	194.142	48.27	195.194	48.27	199.173	48.27	138.939	48.27	176.064	48.27	167.909	48.27	103.591	48.27	163.425	48.27	177.088	48.27	182.246	48.27	198.198	48.27	208.943	48.27	170.157	48.27	108.258	48.27	111.468	48.27	94.9774	48.27
48.49	48.49	207.626	48.49	208.174	48.49	211.695	48.49	212.167	48.49	201.304	48.49	190.524	48.49	109.714	48.49	187.359	48.49	193.457	48.49	194.583	48.49	198.711	48.49	138.447	48.49	175.745	48.49	167.585	48.49	103.324	48.49	163.071	48.49	176.543	48.49	181.899	48.49	197.768	48.49	208.776	48.49	170.075	48.49	108.258	48.49	111.454	48.49	94.9042	48.49
48.71	48.71	206.811	48.71	207.532	48.71	211.108	48.71	211.75	48.71	200.645	48.71	189.819	48.71	109.416	48.71	186.636	48.71	192.808	48.71	193.943	48.71	198.018	48.71	138.016	48.71	175.206	48.71	167.078	48.71	103.066	48.71	162.717	48.71	176.239	48.71	181.519	48.71	197.331	48.71	208.409	48.71	169.979	48.71	108.119	48.71	111.218	48.71	94.9115	48.71
48.9	48.9	206.052	48.9	206.723	48.9	210.536	48.9	211.285	48.9	199.924	48.9	188.964	48.9	108.893	48.9	186.003	48.9	192.124	48.9	193.345	48.9	197.346	48.9	137.429	48.9	174.811	48.9	166.705	48.9	102.735	48.9	162.305	48.9	175.742	48.9	181.009	48.9	196.652	48.9	208.162	48.9	169.746	48.9	108.14	48.9	111.304	48.9	94.7212	48.9
49.11	49.11	205.112	49.11	205.867	49.11	209.586	49.11	210.814	49.11	199.254	49.11	188.271	49.11	108.581	49.11	185.295	49.11	191.395	49.11	192.71	49.11	196.594	49.11	136.98	49.11	174.381	49.11	166.276	49.11	102.614	49.11	161.886	49.11	175.389	49.11	180.639	49.11	196.157	49.11	207.723	49.11	169.567	49.11	107.882	49.11	111.105	49.11	94.7386	49.11
49.29	49.29	204.392	49.29	205.108	49.29	208.905	49.29	210.219	49.29	198.501	49.29	187.613	49.29	108.102	49.29	184.632	49.29	190.777	49.29	191.923	49.29	196.094	49.29	136.431	49.29	173.772	49.29	165.713	49.29	102.22	49.29	161.409	49.29	174.911	49.29	180.121	49.29	195.75	49.29	207.437	49.29	169.278	49.29	107.791	49.29	111.026	49.29	94.5584	49.29
49.47	49.47	203.499	49.47	204.264	49.47	208.167	49.47	209.823	49.47	197.892	49.47	186.987	49.47	107.717	49.47	184.006	49.47	190.191	49.47	191.208	49.47	195.266	49.47	136.033	49.47	173.287	49.47	165.248	49.47	101.897	49.47	160.997	49.47	174.359	49.47	179.638	49.47	195.206	49.47	207.07	49.47	169.024	49.47	107.547	49.47	110.791	49.47	94.5145	49.47
49.72	49.72	202.812	49.72	203.52	49.72	207.281	49.72	209.273	49.72	197.171	49.72	186.449	49.72	107.424	49.72	183.24	49.72	189.443	49.72	190.651	49.72	194.594	49.72	135.514	49.72	172.805	49.72	164.853	49.72	101.771	49.72	160.411	49.72	174.016	49.72	179.099	49.72	194.603	49.72	206.661	49.72	168.915	49.72	107.434	49.72	110.769	49.72	94.2966	49.72
49.91	49.91	201.879	49.91	202.697	49.91	206.562	49.91	208.729	49.91	196.488	49.91	185.653	49.91	106.962	49.91	182.673	49.91	188.82	49.91	189.975	49.91	193.822	49.91	134.958	49.91	172.339	49.91	164.418	49.91	101.374	49.91	160.004	49.91	173.447	49.91	178.617	49.91	194.093	49.91	206.303	49.91	168.488	49.91	107.352	49.91	110.399	49.91	94.1515	49.91
50.12	50.12	201.096	50.12	201.906	50.12	205.705	50.12	208.188	50.12	195.77	50.12	185.021	50.12	106.605	50.12	181.944	50.12	188.118	50.12	189.27	50.12	193.065	50.12	134.509	50.12	171.842	50.12	163.932	50.12	101.063	50.12	159.641	50.12	173.082	50.12	178.163	50.12	193.633	50.12	205.809	50.12	168.235	50.12	107.093	50.12	110.291	50.12	93.9803	50.12
50.29	50.29	200.483	50.29	201.08	50.29	205	50.29	207.803	50.29	195.024	50.29	184.275	50.29	105.884	50.29	181.393	50.29	187.653	50.29	188.496	50.29	192.41	50.29	133.926	50.29	171.248	50.29	163.404	50.29	100.81	50.29	159.168	50.29	172.579	50.29	177.798	50.29	192.939	50.29	205.488	50.29	167.961	50.29	106.911	50.29	110.027	50.29	93.8603	50.29
50.51	50.51	199.611	50.51	200.208	50.51	204.049	50.51	207.112	50.51	194.309	50.51	183.627	50.51	105.367	50.51	180.835	50.51	186.878	50.51	187.878	50.51	191.798	50.51	133.67	50.51	170.791	50.51	162.897	50.51	100.465	50.51	158.563	50.51	172.11	50.51	177.18	50.51	192.408	50.51	204.841	50.51	167.742	50.51	106.757	50.51	109.927	50.51	93.7432	50.51
50.72	50.72	198.853	50.72	199.538	50.72	203.325	50.72	206.449	50.72	193.644	50.72	183.157	50.72	105.077	50.72	180.157	50.72	186.214	50.72	187.177	50.72	191.16	50.72	132.975	50.72	170.224	50.72	162.446	50.72	100.155	50.72	158.143	50.72	171.495	50.72	176.792	50.72	191.816	50.72	204.44	50.72	167.309	50.72	106.541	50.72	109.713	50.72	93.4724	50.72
50.93	50.93	198.044	50.93	198.755	50.93	202.543	50.93	205.863	50.93	193.035	50.93	182.363	50.93	104.716	50.93	179.487	50.93	185.477	50.93	186.56	50.93	190.412	50.93	132.632	50.93	169.559	50.93	161.758	50.93	99.7997	50.93	157.588	50.93	171.011	50.93	176.266	50.93	191.17	50.93	203.882	50.93	166.883	50.93	106.318	50.93	109.507	50.93	93.2734	50.93
51.1	51.1	197.35	51.1	197.862	51.1	201.681	51.1	205.309	51.1	192.328	51.1	181.815	51.1	104.36	51.1	178.906	51.1	184.653	51.1	185.873	51.1	189.625	51.1	132.019	51.1	169.178	51.1	161.336	51.1	99.5266	51.1	157.117	51.1	170.535	51.1	175.742	51.1	190.673	51.1	203.402	51.1	166.561	51.1	106.158	51.1	109.314	51.1	93.0685	51.1
51.31	51.31	196.464	51.31	196.948	51.31	200.868	51.31	204.578	51.31	191.558	51.31	181.103	51.31	103.982	51.31	178.266	51.31	184.206	51.31	185.247	51.31	189.02	51.31	131.648	51.31	168.563	51.31	160.886	51.31	99.1672	51.31	156.623	51.31	169.976	51.31	175.185	51.31	190.062	51.31	202.875	51.31	166.287	51.31	105.837	51.31	108.972	51.31	93.01	51.31
51.49	51.49	195.688	51.49	196.303	51.49	200.045	51.49	203.981	51.49	190.952	51.49	180.47	51.49	103.551	51.49	177.611	51.49	183.511	51.49	184.535	51.49	188.229	51.49	130.775	51.49	168.183	51.49	160.49	51.49	98.964	51.49	156.083	51.49	169.389	51.49	174.677	51.49	189.521	51.49	202.547	51.49	165.813	51.49	105.612	51.49	108.785	51.49	92.7947	51.49
51.69	51.69	195.053	51.69	195.665	51.69	199.401	51.69	203.377	51.69	190.107	51.69	179.844	51.69	103.019	51.69	176.948	51.69	182.703	51.69	183.981	51.69	187.668	51.69	130.225	51.69	167.519	51.69	159.933	51.69	98.7679	51.69	155.587	51.69	168.845	51.69	174.237	51.69	188.933	51.69	201.785	51.69	165.491	51.69	105.388	51.69	108.578	51.69	92.5136	51.69
51.94	51.94	194.174	51.94	194.702	51.94	198.622	51.94	202.754	51.94	189.498	51.94	179.082	51.94	102.627	51.94	176.263	51.94	182.102	51.94	183.232	51.94	186.921	51.94	129.598	51.94	167.111	51.94	159.349	51.94	98.2502	51.94	155.204	51.94	168.527	51.94	173.584	51.94	188.295	51.94	201.298	51.94	165.031	51.94	105.255	51.94	108.257	51.94	92.3013	51.94
52.08	52.08	193.462	52.08	194.106	52.08	197.942	52.08	202.106	52.08	188.823	52.08	178.561	52.08	102.25	52.08	175.556	52.08	181.395	52.08	182.549	52.08	186.252	52.08	129.123	52.08	166.315	52.08	158.822	52.08	97.9863	52.08	154.772	52.08	167.871	52.08	172.985	52.08	187.694	52.08	200.786	52.08	164.627	52.08	104.907	52.08	108.05	52.08	92.019	52.08
52.32	52.32	192.621	52.32	193.362	52.32	197.043	52.32	201.482	52.32	188.181	52.32	177.95	52.32	101.849	52.32	174.989	52.32	180.818	52.32	181.919	52.32	185.576	52.32	128.735	52.32	165.941	52.32	158.483	52.32	97.5672	52.32	154.187	52.32	167.347	52.32	172.469	52.32	187.119	52.32	200.17	52.32	164.311	52.32	104.662	52.32	107.821	52.32	91.8915	52.32
52.49	52.49	191.837	52.49	192.556	52.49	196.192	52.49	200.624	52.49	187.385	52.49	177.174	52.49	101.469	52.49	174.393	52.49	180.282	52.49	181.261	52.49	184.831	52.49	128.13	52.49	165.409	52.49	157.757	52.49	97.3493	52.49	153.543	52.49	166.905	52.49	172.097	52.49	186.524	52.49	199.555	52.49	163.893	52.49	104.423	52.49	107.571	52.49	91.6248	52.49
52.69	52.69	191.076	52.69	191.702	52.69	195.388	52.69	199.915	52.69	186.787	52.69	176.575	52.69	101.136	52.69	173.552	52.69	179.575	52.69	180.551	52.69	184.129	52.69	127.757	52.69	164.848	52.69	157.406	52.69	96.9921	52.69	153.317	52.69	166.187	52.69	171.484	52.69	185.856	52.69	198.876	52.69	163.44	52.69	104.257	52.69	107.257	52.69	91.467	52.69
52.91	52.91	190.207	52.91	190.993	52.91	194.716	52.91	198.961	52.91	185.795	52.91	175.828	52.91	100.756	52.91	173.127	52.91	178.669	52.91	179.852	52.91	183.54	52.91	127.213	52.91	164.053	52.91	156.884	52.91	96.7094	52.91	152.762	52.91	165.814	52.91	170.982	52.91	185.469	52.91	198.501	52.91	163.172	52.91	104.004	52.91	107.071	52.91	91.1929	52.91
53.1	53.1	189.552	53.1	190.278	53.1	193.775	53.1	198.3	53.1	185.316	53.1	175.264	53.1	100.264	53.1	172.517	53.1	178.179	53.1	179.294	53.1	182.777	53.1	126.752	53.1	163.665	53.1	156.315	53.1	96.3019	53.1	152.05	53.1	165.207	53.1	170.43	53.1	184.525	53.1	197.582	53.1	162.788	53.1	103.621	53.1	106.786	53.1	90.9766	53.1
53.27	53.27	188.751	53.27	189.399	53.27	192.995	53.27	197.671	53.27	184.7	53.27	174.602	53.27	99.8711	53.27	171.832	53.27	177.376	53.27	178.448	53.27	182.023	53.27	126.206	53.27	163.133	53.27	155.752	53.27	95.9209	53.27	151.542	53.27	164.537	53.27	169.954	53.27	184.041	53.27	197.168	53.27	162.287	53.27	103.321	53.27	106.379	53.27	90.6985	53.27
53.48	53.48	188.099	53.48	188.75	53.48	192.147	53.48	196.959	53.48	183.929	53.48	173.84	53.48	99.4786	53.48	171.162	53.48	177.034	53.48	177.768	53.48	181.425	53.48	125.653	53.48	162.462	53.48	155.273	53.48	95.6189	53.48	151.247	53.48	164.026	53.48	169.241	53.48	183.45	53.48	196.508	53.48	161.875	53.48	103.062	53.48	106.058	53.48	90.4203	53.48
53.71	53.71	187.39	53.71	187.899	53.71	191.409	53.71	196.104	53.71	183.18	53.71	173.299	53.71	99.1078	53.71	170.477	53.71	176.252	53.71	177.163	53.71	180.685	53.71	125.289	53.71	161.929	53.71	154.619	53.71	95.2594	53.71	150.694	53.71	163.502	53.71	168.867	53.71	182.953	53.71	195.807	53.71	161.34	53.71	102.936	53.71	105.837	53.71	90.1788	53.71
53.91	53.91	186.496	53.91	187.173	53.91	190.761	53.91	195.55	53.91	182.444	53.91	172.572	53.91	98.7806	53.91	169.911	53.91	175.4	53.91	176.668	53.91	180.08	53.91	124.73	53.91	161.355	53.91	154.182	53.91	95.1444	53.91	150.068	53.91	163.032	53.91	168.058	53.91	182.22	53.91	195.253	53.91	160.915	53.91	102.475	53.91	105.494	53.91	90.0251	53.91
54.15	54.15	185.793	54.15	186.396	54.15	189.889	54.15	194.711	54.15	181.826	54.15	171.86	54.15	98.383	54.15	169.301	54.15	174.938	54.15	175.959	54.15	179.344	54.15	124.242	54.15	160.871	54.15	153.593	54.15	94.7228	54.15	149.445	54.15	162.411	54.15	167.548	54.15	181.559	54.15	194.649	54.15	160.449	54.15	102.33	54.15	105.281	54.15	89.765	54.15
54.32	54.32	185.142	54.32	185.673	54.32	189.189	54.32	193.887	54.32	181.226	54.32	171.361	54.32	97.9736	54.32	168.809	54.32	174.234	54.32	175.197	54.32	178.721	54.32	123.82	54.32	160.331	54.32	153.098	54.32	94.2961	54.32	149.117	54.32	161.942	54.32	166.957	54.32	181.152	54.32	194.012	54.32	160.002	54.32	101.938	54.32	104.98	54.32	89.4542	54.32
54.51	54.51	184.416	54.51	184.952	54.51	188.409	54.51	193.231	54.51	180.619	54.51	170.592	54.51	97.7218	54.51	167.95	54.51	173.642	54.51	174.691	54.51	178.073	54.51	123.298	54.51	159.762	54.51	152.679	54.51	94.0464	54.51	148.528	54.51	161.326	54.51	166.536	54.51	180.384	54.51	193.214	54.51	159.466	54.51	101.677	54.51	104.621	54.51	89.1398	54.51
54.72	54.72	183.732	54.72	184.249	54.72	187.603	54.72	192.389	54.72	179.888	54.72	169.944	54.72	97.2466	54.72	167.416	54.72	172.999	54.72	173.864	54.72	177.356	54.72	122.795	54.72	159.12	54.72	152.014	54.72	93.7209	54.72	148.064	54.72	160.782	54.72	165.958	54.72	179.572	54.72	192.658	54.72	159.008	54.72	101.358	54.72	104.302	54.72	88.9126	54.72
54.92	54.92	183.058	54.92	183.586	54.92	186.783	54.92	191.753	54.92	179.173	54.92	169.388	54.92	96.9558	54.92	166.776	54.92	172.07	54.92	173.314	54.92	176.636	54.92	122.377	54.92	158.601	54.92	151.472	54.92	93.4333	54.92	147.548	54.92	160.168	54.92	165.428	54.92	179.109	54.92	191.884	54.92	158.589	54.92	100.932	54.92	104.053	54.92	88.6418	54.92
55.08	55.08	182.193	55.08	182.749	55.08	186.086	55.08	190.952	55.08	178.508	55.08	168.868	55.08	96.5632	55.08	166.381	55.08	171.672	55.08	172.565	55.08	176.065	55.08	121.858	55.08	158.117	55.08	151.127	55.08	93.1314	55.08	147.106	55.08	159.609	55.08	164.748	55.08	178.538	55.08	191.357	55.08	158.088	55.08	100.589	55.08	103.817	55.08	88.371	55.08
55.31	55.31	181.344	55.31	182.025	55.31	185.316	55.31	189.991	55.31	177.872	55.31	168.234	55.31	96.219	55.31	165.628	55.31	170.974	55.31	171.899	55.31	175.245	55.31	121.3	55.31	157.556	55.31	150.456	55.31	92.8195	55.31	146.505	55.31	159.083	55.31	164.191	55.31	177.948	55.31	190.727	55.31	157.676	55.31	100.406	55.31	103.43	55.31	88.1771	55.31
55.51	55.51	180.798	55.51	181.488	55.51	184.592	55.51	189.224	55.51	177.248	55.51	167.607	55.51	95.7318	55.51	164.935	55.51	170.367	55.51	171.315	55.51	174.504	55.51	120.882	55.51	156.885	55.51	149.837	55.51	92.3809	55.51	145.901	55.51	158.476	55.51	163.497	55.51	177.33	55.51	190.033	55.51	157.237	55.51	99.9244	55.51	103.088	55.51	87.7818	55.51
55.71	55.71	180.024	55.71	180.432	55.71	183.893	55.71	188.51	55.71	176.526	55.71	166.774	55.71	95.3709	55.71	164.259	55.71	169.682	55.71	170.586	55.71	173.919	55.71	120.455	55.71	156.305	55.71	149.212	55.71	92.0817	55.71	145.478	55.71	158.048	55.71	163.083	55.71	176.535	55.71	189.149	55.71	156.702	55.71	99.7373	55.71	102.803	55.71	87.6098	55.71
55.9	55.9	179.281	55.9	179.827	55.9	183.185	55.9	187.726	55.9	175.868	55.9	166.175	55.9	95.0338	55.9	163.9	55.9	168.922	55.9	169.865	55.9	173.349	55.9	119.89	55.9	155.854	55.9	148.879	55.9	91.6978	55.9	145.054	55.9	157.53	55.9	162.376	55.9	176.147	55.9	188.565	55.9	156.249	55.9	99.2887	55.9	102.516	55.9	87.3426	55.9
56.13	56.13	178.302	56.13	179.107	56.13	182.28	56.13	187.066	56.13	175.237	56.13	165.563	56.13	94.6366	56.13	163.112	56.13	168.405	56.13	169.259	56.13	172.574	56.13	119.417	56.13	155.371	56.13	148.361	56.13	91.4275	56.13	144.475	56.13	156.979	56.13	161.893	56.13	175.366	56.13	188.001	56.13	155.804	56.13	99.0179	56.13	102.168	56.13	87.1487	56.13
56.3	56.3	177.883	56.3	178.353	56.3	181.625	56.3	186.245	56.3	174.635	56.3	165.043	56.3	94.2658	56.3	162.636	56.3	167.902	56.3	168.723	56.3	171.826	56.3	118.952	56.3	154.7	56.3	147.713	56.3	91.104	56.3	143.938	56.3	156.268	56.3	161.458	56.3	174.909	56.3	187.407	56.3	155.248	56.3	98.7245	56.3	101.826	56.3	86.79	56.3
56.48	56.48	177.133	56.48	177.671	56.48	180.882	56.48	185.694	56.48	173.984	56.48	164.337	56.48	93.9431	56.48	162.038	56.48	167.239	56.48	168.043	56.48	171.352	56.48	118.42	56.48	154.304	56.48	147.295	56.48	90.2885	56.48	143.366	56.48	155.783	56.48	160.812	56.48	174.312	56.48	186.704	56.48	154.766	56.48	98.3806	56.48	101.56	56.48	86.5301	56.48
56.68	56.68	176.344	56.68	176.907	56.68	180.065	56.68	184.833	56.68	173.135	56.68	163.719	56.68	93.5998	56.68	161.476	56.68	166.325	56.68	167.389	56.68	170.412	56.68	118.013	56.68	153.698	56.68	146.653	56.68	90.043	56.68	142.697	56.68	155.295	56.68	160.092	56.68	173.503	56.68	185.91	56.68	154.131	56.68	98.0487	56.68	101.128	56.68	86.1864	56.68
56.91	56.91	175.7	56.91	176.267	56.91	179.391	56.91	184.124	56.91	172.583	56.91	163.099	56.91	93.1971	56.91	160.856	56.91	165.759	56.91	166.716	56.91	169.985	56.91	117.61	56.91	153.143	56.91	146.242	56.91	89.587	56.91	142.368	56.91	154.797	56.91	159.657	56.91	172.933	56.91	185.386	56.91	153.677	56.91	97.6348	56.91	100.841	56.91	85.8386	56.91
57.14	57.14	175.126	57.14	175.576	57.14	178.763	57.14	183.508	57.14	171.924	57.14	162.636	57.14	92.7899	57.14	160.283	57.14	165.075	57.14	166.201	57.14	169.211	57.14	117.044	57.14	152.548	57.14	145.7	57.14	89.285	57.14	141.793	57.14	154.259	57.14	159.093	57.14	172.248	57.14	184.692	57.14	153.162	57.14	97.4323	57.14	100.419	57.14	85.6483	57.14
57.29	57.29	174.318	57.29	174.802	57.29	178.02	57.29	182.779	57.29	171.308	57.29	161.958	57.29	92.4525	57.29	159.588	57.29	164.481	57.29	165.369	57.29	168.662	57.29	116.634	57.29	152.021	57.29	145.176	57.29	89.0661	57.29	141.369	57.29	153.677	57.29	158.467	57.29	171.684	57.29	184.088	57.29	152.749	57.29	97.1441	57.29	100.175	57.29	85.3881	57.29
57.48	57.48	173.637	57.48	174.355	57.48	177.267	57.48	181.866	57.48	170.628	57.48	161.361	57.48	92.0338	57.48	158.98	57.48	163.867	57.48	164.682	57.48	167.92	57.48	116.14	57.48	151.504	57.48	144.581	57.48	88.6308	57.48	140.895	57.48	153.168	57.48	157.876	57.48	171.098	57.48	183.525	57.48	152.305	57.48	96.8944	57.48	99.8627	57.48	85.0627	57.48
57.71	57.71	173.056	57.71	173.49	57.71	176.474	57.71	181.059	57.71	169.935	57.71	160.663	57.71	91.7503	57.71	158.287	57.71	163.294	57.71	164.159	57.71	167.309	57.71	115.54	57.71	150.833	57.71	143.94	57.71	88.3217	57.71	140.342	57.71	152.464	57.71	157.305	57.71	170.487	57.71	182.884	57.71	151.687	57.71	96.4195	57.71	99.5415	57.71	84.8724	57.71
57.9	57.9	172.212	57.9	172.799	57.9	175.798	57.9	180.306	57.9	169.249	57.9	160.107	57.9	91.3214	57.9	157.714	57.9	162.568	57.9	163.424	57.9	166.616	57.9	115.156	57.9	150.314	57.9	143.532	57.9	87.9766	57.9	139.826	57.9	151.988	57.9	156.748	57.9	169.828	57.9	181.95	57.9	151.303	57.9	96.2309	57.9	99.2489	57.9	84.5724	57.9
58.12	58.12	171.397	58.12	172.045	58.12	175.218	58.12	179.812	58.12	168.73	58.12	159.46	58.12	90.9973	58.12	157.18	58.12	161.948	58.12	162.744	58.12	166.018	58.12	114.69	58.12	149.818	58.12	142.93	58.12	87.6996	58.12	139.234	58.12	151.382	58.12	156.15	58.12	169.169	58.12	181.42	58.12	150.735	58.12	95.7858	58.12	98.8439	58.12	84.1959	58.12
58.29	58.29	170.787	58.29	171.124	58.29	174.378	58.29	179.041	58.29	168.093	58.29	158.839	58.29	90.5798	58.29	156.545	58.29	161.305	58.29	162.118	58.29	165.454	58.29	114.32	58.29	149.297	58.29	142.546	58.29	87.2648	58.29	138.831	58.29	150.828	58.29	155.517	58.29	168.558	58.29	180.903	58.29	150.329	58.29	95.5254	58.29	98.6136	58.29	83.9575	58.29
58.48	58.48	169.986	58.48	170.67	58.48	173.473	58.48	178.28	58.48	167.547	58.48	158.264	58.48	90.1905	58.48	155.967	58.48	160.88	58.48	161.5	58.48	164.612	58.48	113.807	58.48	148.718	58.48	141.888	58.48	86.9089	58.48	138.136	58.48	150.14	58.48	154.988	58.48	167.906	58.48	180.033	58.48	149.706	58.48	95.1363	58.48	98.2016	58.48	83.7275	58.48
58.69	58.69	169.27	58.69	169.917	58.69	172.937	58.69	177.638	58.69	166.727	58.69	157.671	58.69	89.8019	58.69	155.398	58.69	160.09	58.69	160.957	58.69	163.851	58.69	113.356	58.69	148.169	58.69	141.413	58.69	86.5962	58.69	137.66	58.69	149.724	58.69	154.457	58.69	167.268	58.69	179.428	58.69	149.155	58.69	94.7431	58.69	97.8142	58.69	83.4599	58.69
58.92	58.92	168.71	58.92	169.191	58.92	172.012	58.92	176.809	58.92	166.048	58.92	157.025	58.92	89.6234	58.92	154.604	58.92	159.344	58.92	160.215	58.92	163.335	58.92	112.802	58.92	147.514	58.92	140.874	58.92	86.2619	58.92	137.422	58.92	149.042	58.92	153.731	58.92	166.589	58.92	178.759	58.92	148.684	58.92	94.4728	58.92	97.4666	58.92	83.1128	58.92
59.11	59.11	167.987	59.11	168.549	59.11	171.509	59.11	176.07	59.11	165.39	59.11	156.334	59.11	89.1437	59.11	154.254	59.11	158.82	59.11	159.576	59.11	162.628	59.11	112.438	59.11	146.995	59.11	140.48	59.11	86.075	59.11	136.744	59.11	148.511	59.11	153.303	59.11	166.038	59.11	178.118	59.11	148.183	59.11	94.1236	59.11	97.1169	59.11	82.7761	59.11
59.26	59.26	167.413	59.26	167.851	59.26	170.764	59.26	175.372	59.26	164.675	59.26	155.792	59.26	88.7366	59.26	153.554	59.26	158.213	59.26	158.971	59.26	162.017	59.26	111.872	59.26	146.387	59.26	139.875	59.26	85.6868	59.26	136.147	59.26	148.028	59.26	152.8	59.26	165.426	59.26	177.378	59.26	147.724	59.26	93.8792	59.26	96.8528	59.26	82.5054	59.26
59.48	59.48	166.683	59.48	167.154	59.48	170.075	59.48	174.655	59.48	164.213	59.48	155.228	59.48	88.4423	59.48	153.037	59.48	157.549	59.48	158.386	59.48	161.372	59.48	111.414	59.48	145.976	59.48	139.357	59.48	85.4028	59.48	135.707	59.48	147.508	59.48	152.316	59.48	164.694	59.48	176.719	59.48	147.111	59.48	93.4649	59.48	96.5723	59.48	82.2522	59.48
59.67	59.67	165.96	59.67	166.449	59.67	169.317	59.67	173.875	59.67	163.421	59.67	154.58	59.67	88.1733	59.67	152.39	59.67	156.969	59.67	157.74	59.67	160.665	59.67	111.016	59.67	145.312	59.67	138.78	59.67	84.9858	59.67	135.273	59.67	146.928	59.67	151.657	59.67	164.123	59.67	176.059	59.67	146.727	59.67	93.1366	59.67	96.2654	59.67	82.0326	59.67
59.89	59.89	165.173	59.89	165.828	59.89	168.509	59.89	173.245	59.89	162.84	59.89	154.026	59.89	87.7334	59.89	151.715	59.89	156.217	59.89	157.081	59.89	159.925	59.89	110.504	59.89	144.74	59.89	138.284	59.89	84.6732	59.89	134.688	59.89	146.281	59.89	151.135	59.89	163.35	59.89	175.403	59.89	145.981	59.89	92.8386	59.89	95.9107	59.89	81.693	59.89
60.1	60.1	164.485	60.1	165.144	60.1	167.924	60.1	172.473	60.1	162.244	60.1	153.39	60.1	87.33	60.1	151.243	60.1	155.601	60.1	156.462	60.1	159.361	60.1	110.079	60.1	144.295	60.1	137.781	60.1	84.3891	60.1	134.175	60.1	145.782	60.1	150.535	60.1	162.947	60.1	174.685	60.1	145.663	60.1	92.3543	60.1	95.4088	60.1	81.2788	60.1
60.27	60.27	163.79	60.27	164.516	60.27	167.172	60.27	171.966	60.27	161.733	60.27	152.699	60.27	86.9738	60.27	150.677	60.27	155.14	60.27	155.706	60.27	158.872	60.27	109.681	60.27	143.721	60.27	137.21	60.27	84.0584	60.27	133.681	60.27	145.347	60.27	149.835	60.27	162.295	60.27	174.184	60.27	145.135	60.27	92.1377	60.27	95.0448	60.27	81.0445	60.27
60.49	60.49	163.173	60.49	163.755	60.49	166.524	60.49	171.085	60.49	161.053	60.49	152.156	60.49	86.6574	60.49	150.018	60.49	154.468	60.49	155.237	60.49	157.981	60.49	109.149	60.49	143.158	60.49	136.657	60.49	83.6231	60.49	133.204	60.49	144.64	60.49	149.337	60.49	161.684	60.49	173.319	60.49	144.522	60.49	91.8489	60.49	94.6355	60.49	80.8497	60.49
60.66	60.66	162.479	60.66	163.141	60.66	165.731	60.66	170.413	60.66	160.297	60.66	151.617	60.66	86.2613	60.66	149.493	60.66	153.849	60.66	154.695	60.66	157.486	60.66	108.67	60.66	142.448	60.66	136.112	60.66	83.3322	60.66	132.672	60.66	144.063	60.66	148.775	60.66	160.998	60.66	172.883	60.66	143.955	60.66	91.4392	60.66	94.3739	60.66	80.5029	60.66
60.89	60.89	161.854	60.89	162.506	60.89	165	60.89	169.675	60.89	159.596	60.89	151.059	60.89	85.9303	60.89	148.834	60.89	153.26	60.89	153.883	60.89	156.738	60.89	108.191	60.89	142.044	60.89	135.601	60.89	82.9903	60.89	132.202	60.89	143.598	60.89	148.215	60.89	160.246	60.89	172.104	60.89	143.575	60.89	91.0315	60.89	94.0216	60.89	80.2495	60.89
61.1	61.1	161.224	61.1	161.913	61.1	164.276	61.1	169.031	61.1	159.029	61.1	150.235	61.1	85.6433	61.1	148.249	61.1	152.669	61.1	153.218	61.1	156.155	61.1	107.753	61.1	141.355	61.1	135.127	61.1	82.7211	61.1	131.655	61.1	143	61.1	147.687	61.1	159.735	61.1	171.649	61.1	142.96	61.1	90.7687	61.1	93.653	61.1	80.0052	61.1
61.28	61.28	160.552	61.28	161.16	61.28	163.794	61.28	168.073	61.28	158.372	61.28	149.703	61.28	85.3345	61.28	147.71	61.28	151.868	61.28	152.759	61.28	155.761	61.28	107.322	61.28	141.095	61.28	134.554	61.28	82.4161	61.28	131.108	61.28	142.527	61.28	146.941	61.28	159.164	61.28	171.007	61.28	142.565	61.28	90.5059	61.28	93.3201	61.28	79.6293	61.28
61.47	61.47	159.897	61.47	160.287	61.47	163.021	61.47	167.746	61.47	157.859	61.47	149.135	61.47	84.8615	61.47	147.136	61.47	151.285	61.47	152.055	61.47	155.169	61.47	106.876	61.47	140.39	61.47	134.102	61.47	82.0915	61.47	130.676	61.47	141.879	61.47	146.509	61.47	158.505	61.47	170.162	61.47	142.175	61.47	90.1583	61.47	92.9937	61.47	79.3564	61.47
61.68	61.68	159.252	61.68	159.882	61.68	162.317	61.68	166.959	61.68	157.291	61.68	148.515	61.68	84.5197	61.68	146.637	61.68	150.859	61.68	151.642	61.68	154.544	61.68	106.465	61.68	139.899	61.68	133.722	61.68	81.7464	61.68	130.212	61.68	141.368	61.68	146.122	61.68	157.893	61.68	169.622	61.68	141.578	61.68	89.837	61.68	92.701	61.68	79.0344	61.68
61.91	61.91	158.528	61.91	159.12	61.91	161.503	61.91	166.199	61.91	156.652	61.91	148.142	61.91	84.1812	61.91	146.089	61.91	150.396	61.91	150.981	61.91	153.768	61.91	105.959	61.91	139.418	61.91	133.295	61.91	81.4402	61.91	129.742	61.91	140.813	61.91	145.372	61.91	157.335	61.91	168.989	61.91	141.047	61.91	89.5198	61.91	92.3485	61.91	78.7295	61.91
62.09	62.09	157.859	62.09	158.342	62.09	161.084	62.09	165.576	62.09	155.886	62.09	147.453	62.09	83.8516	62.09	145.484	62.09	149.495	62.09	150.244	62.09	153.241	62.09	105.63	62.09	138.709	62.09	132.477	62.09	81.0431	62.09	129.163	62.09	140.187	62.09	144.807	62.09	156.651	62.09	168.339	62.09	140.569	62.09	89.0812	62.09	91.8571	62.09	78.4072	62.09
62.27	62.27	157.405	62.27	157.77	62.27	160.229	62.27	164.947	62.27	155.382	62.27	146.833	62.27	83.4663	62.27	144.955	62.27	149.02	62.27	149.694	62.27	152.501	62.27	105.104	62.27	138.404	62.27	132.083	62.27	80.8202	62.27	128.758	62.27	139.697	62.27	144.114	62.27	156.12	62.27	167.618	62.27	140.088	62.27	88.7599	62.27	91.6216	62.27	78.0705	62.27
62.49	62.49	156.608	62.49	157.167	62.49	159.717	62.49	164.27	62.49	154.685	62.49	146.243	62.49	83.2109	62.49	144.366	62.49	148.485	62.49	149.106	62.49	151.982	62.49	104.739	62.49	137.747	62.49	131.49	62.49	80.4881	62.49	128.2	62.49	139.117	62.49	143.763	62.49	155.467	62.49	167.173	62.49	139.369	62.49	88.5306	62.49	91.2661	62.49	77.8705	62.49
62.66	62.66	156.012	62.66	156.623	62.66	159.111	62.66	163.599	62.66	154.132	62.66	145.83	62.66	82.811	62.66	143.718	62.66	147.954	62.66	148.535	62.66	151.384	62.66	104.294	62.66	137.242	62.66	131.046	62.66	80.1358	62.66	127.581	62.66	138.717	62.66	143.137	62.66	155.044	62.66	166.413	62.66	138.875	62.66	88.0696	62.66	90.8807	62.66	77.6216	62.66
62.88	62.88	155.491	62.88	156.062	62.88	158.433	62.88	162.819	62.88	153.617	62.88	145.147	62.88	82.4754	62.88	143.418	62.88	147.369	62.88	147.974	62.88	150.851	62.88	103.868	62.88	136.737	62.88	130.551	62.88	79.8034	62.88	127.164	62.88	138.082	62.88	142.616	62.88	154.262	62.88	165.807	62.88	138.429	62.88	87.8261	62.88	90.5607	62.88	77.2749	62.88
63.09	63.09	154.77	63.09	155.442	63.09	157.724	63.09	162.189	63.09	152.967	63.09	144.558	63.09	82.1087	63.09	142.723	63.09	146.576	63.09	147.406	63.09	150.262	63.09	103.471	63.09	136.214	63.09	129.992	63.09	79.5705	63.09	126.765	63.09	137.602	63.09	142.095	63.09	153.766	63.09	165.272	63.09	137.876	63.09	87.4169	63.09	90.2424	63.09	77.031	63.09
63.27	63.27	154.07	63.27	154.543	63.27	156.959	63.27	161.642	63.27	152.423	63.27	143.963	63.27	81.873	63.27	142.146	63.27	146.02	63.27	146.721	63.27	149.448	63.27	102.918	63.27	135.63	63.27	129.497	63.27	79.2873	63.27	126.284	63.27	136.95	63.27	141.486	63.27	153.081	63.27	164.551	63.27	137.399	63.27	87.0986	63.27	89.917	63.27	76.7212	63.27
63.45	63.45	153.55	63.45	153.983	63.45	156.303	63.45	160.909	63.45	151.776	63.45	143.433	63.45	81.5197	63.45	141.524	63.45	145.556	63.45	146.1	63.45	148.944	63.45	102.473	63.45	135.197	63.45	129.07	63.45	78.8586	63.45	125.865	63.45	136.615	63.45	140.885	63.45	152.415	63.45	163.777	63.45	136.936	63.45	86.8859	63.45	89.5498	63.45	76.4087	63.45
63.67	63.67	152.952	63.67	153.472	63.67	155.777	63.67	160.142	63.67	151.263	63.67	142.959	63.67	81.108	63.67	141.221	63.67	144.89	63.67	145.513	63.67	148.351	63.67	102.108	63.67	134.577	63.67	128.558	63.67	78.5952	63.67	125.255	63.67	136.052	63.67	140.331	63.67	151.835	63.67	163.291	63.67	136.439	63.67	86.4915	63.67	89.3326	63.67	76.0888	63.67
63.94	63.94	152.196	63.94	152.852	63.94	155.11	63.94	159.678	63.94	150.634	63.94	142.385	63.94	80.807	63.94	140.548	63.94	144.348	63.94	144.814	63.94	147.673	63.94	101.758	63.94	134.132	63.94	127.958	63.94	78.2402	63.94	124.789	63.94	135.351	63.94	139.96	63.94	151.238	63.94	162.656	63.94	135.955	63.94	86.1872	63.94	88.893	63.94	75.9182	63.94
64.08	64.08	151.538	64.08	152.073	64.08	154.421	64.08	158.919	64.08	150.055	64.08	141.776	64.08	80.6079	64.08	139.987	64.08	143.772	64.08	144.315	64.08	147.084	64.08	101.266	64.08	133.492	64.08	127.512	64.08	78.0218	64.08	124.376	64.08	135.051	64.08	139.269	64.08	150.776	64.08	162.062	64.08	135.478	64.08	85.8062	64.08	88.6463	64.08	75.6159	64.08
64.26	64.26	151.075	64.26	151.464	64.26	153.744	64.26	158.165	64.26	149.513	64.26	141.267	64.26	80.1743	64.26	139.453	64.26	143.035	64.26	143.797	64.26	146.436	64.26	100.652	64.26	132.983	64.26	126.986	64.26	77.6505	64.26	123.802	64.26	134.412	64.26	138.77	64.26	150.089	64.26	161.382	64.26	134.898	64.26	85.4676	64.26	88.2362	64.26	75.2593	64.26
64.51	64.51	150.317	64.51	150.919	64.51	153.268	64.51	157.508	64.51	148.771	64.51	140.569	64.51	79.7526	64.51	138.842	64.51	142.435	64.51	143.212	64.51	145.879	64.51	100.018	64.51	132.561	64.51	126.486	64.51	77.3053	64.51	123.389	64.51	133.853	64.51	138.151	64.51	149.544	64.51	160.708	64.51	134.376	64.51	85.1742	64.51	87.8292	64.51	74.9738	64.51
64.71	64.71	149.653	64.71	150.293	64.71	152.538	64.71	156.969	64.71	148.304	64.71	140.045	64.71	79.4808	64.71	138.304	64.71	142.026	64.71	142.699	64.71	145.304	64.71	99.5401	64.71	131.991	64.71	126.118	64.71	76.9505	64.71	122.858	64.71	133.311	64.71	137.536	64.71	149.049	64.71	160.22	64.71	133.893	64.71	84.8771	64.71	87.5113	64.71	74.6936	64.71
64.9	64.9	149.057	64.9	149.581	64.9	151.863	64.9	156.332	64.9	147.54	64.9	139.468	64.9	79.1245	64.9	137.671	64.9	141.356	64.9	142.136	64.9	144.74	64.9	99.0951	64.9	131.403	64.9	125.428	64.9	76.7276	64.9	122.497	64.9	132.78	64.9	137.135	64.9	148.208	64.9	159.553	64.9	133.323	64.9	84.4999	64.9	87.1044	64.9	74.3788	64.9
65.11	65.11	148.561	65.11	148.995	65.11	151.228	65.11	155.559	65.11	147.001	65.11	139.019	65.11	78.8191	65.11	137.194	65.11	140.846	65.11	141.455	65.11	144.183	65.11	98.7175	65.11	130.987	65.11	125.083	65.11	76.3753	65.11	121.87	65.11	132.393	65.11	136.516	65.11	147.792	65.11	159.099	65.11	132.836	65.11	84.1855	65.11	86.8974	65.11	74.0641	65.11
65.29	65.29	147.838	65.29	148.465	65.29	150.601	65.29	154.827	65.29	146.447	65.29	138.464	65.29	78.4774	65.29	136.732	65.29	140.197	65.29	140.789	65.29	143.483	65.29	98.2589	65.29	130.524	65.29	124.654	65.29	76.0301	65.29	121.399	65.29	131.73	65.29	135.972	65.29	147.281	65.29	158.452	65.29	132.507	65.29	83.8292	65.29	86.5262	65.29	73.8811	65.29
65.49	65.49	147.313	65.49	147.753	65.49	149.945	65.49	154.396	65.49	145.985	65.49	137.816	65.49	78.0339	65.49	136.077	65.49	139.582	65.49	140.287	65.49	142.953	65.49	97.8544	65.49	129.95	65.49	124.168	65.49	75.8216	65.49	121.075	65.49	131.226	65.49	135.388	65.49	146.743	65.49	157.672	65.49	131.917	65.49	83.5079	65.49	86.2335	65.49	73.5956	65.49
65.7	65.7	146.693	65.7	147.318	65.7	149.275	65.7	153.655	65.7	145.352	65.7	137.491	65.7	77.7091	65.7	135.572	65.7	139.048	65.7	139.727	65.7	142.305	65.7	97.4687	65.7	129.44	65.7	123.571	65.7	75.4715	65.7	120.574	65.7	130.836	65.7	135.017	65.7	146.143	65.7	157.217	65.7	131.419	65.7	83.2319	65.7	85.923	65.7	73.3119	65.7
65.92	65.92	146.023	65.92	146.476	65.92	148.683	65.92	153.164	65.92	144.696	65.92	136.847	65.92	77.4376	65.92	135.146	65.92	138.612	65.92	139.008	65.92	141.818	65.92	97.025	65.92	128.946	65.92	123.02	65.92	75.1242	65.92	120.072	65.92	130.156	65.92	134.321	65.92	145.439	65.92	156.517	65.92	130.888	65.92	82.8722	65.92	85.541	65.92	73.0978	65.92
66.08	66.08	145.544	66.08	145.878	66.08	148.12	66.08	152.44	66.08	144.286	66.08	136.317	66.08	77.0572	66.08	134.585	66.08	137.882	66.08	138.613	66.08	141.074	66.08	96.7768	66.08	128.335	66.08	122.639	66.08	74.9422	66.08	119.608	66.08	129.664	66.08	133.733	66.08	144.931	66.08	155.951	66.08	130.418	66.08	82.6103	66.08	85.3448	66.08	72.6788	66.08
66.3	66.3	144.931	66.3	145.317	66.3	147.463	66.3	151.932	66.3	143.54	66.3	135.693	66.3	76.7469	66.3	134.193	66.3	137.467	66.3	137.977	66.3	140.616	66.3	96.29	66.3	127.922	66.3	122.211	66.3	74.5633	66.3	119.299	66.3	129.197	66.3	133.498	66.3	144.176	66.3	155.289	66.3	129.982	66.3	82.3482	66.3	84.8843	66.3	72.4829	66.3
66.51	66.51	144.385	66.51	144.696	66.51	146.884	66.51	151.303	66.51	143.05	66.51	135.379	66.51	76.4706	66.51	133.508	66.51	136.88	66.51	137.482	66.51	139.97	66.51	95.7977	66.51	127.452	66.51	121.669	66.51	74.2326	66.51	118.812	66.51	128.789	66.51	132.879	66.51	143.712	66.51	154.589	66.51	129.536	66.51	81.9221	66.51	84.6059	66.51	72.234	66.51
66.72	66.72	143.796	66.72	144.152	66.72	146.222	66.72	150.543	66.72	142.503	66.72	134.653	66.72	76.1288	66.72	133.09	66.72	136.44	66.72	136.829	66.72	139.468	66.72	95.4134	66.72	126.912	66.72	121.091	66.72	73.9809	66.72	118.318	66.72	128.189	66.72	132.288	66.72	143.208	66.72	154.128	66.72	128.966	66.72	81.6357	66.72	84.1062	66.72	71.9852	66.72
66.89	66.89	143.123	66.89	143.545	66.89	145.718	66.89	149.852	66.89	141.908	66.89	134.175	66.89	75.8962	66.89	132.599	66.89	135.847	66.89	136.431	66.89	138.924	66.89	95.029	66.89	126.421	66.89	120.789	66.89	73.7364	66.89	117.913	66.89	127.637	66.89	131.751	66.89	142.697	66.89	153.575	66.89	128.527	66.89	81.2794	66.89	83.6993	66.89	71.6192	66.89
67.1	67.1	142.549	67.1	142.959	67.1	144.925	67.1	149.36	67.1	141.341	67.1	133.598	67.1	75.5326	67.1	132.093	67.1	135.149	67.1	135.784	67.1	138.408	67.1	94.5166	67.1	125.916	67.1	120.247	67.1	73.3122	67.1	117.39	67.1	127.312	67.1	131.193	67.1	142.019	67.1	153.027	67.1	127.91	67.1	81.0349	67.1	83.4852	67.1	71.4288	67.1
67.31	67.31	141.996	67.31	142.372	67.31	144.346	67.31	148.703	67.31	140.759	67.31	133.028	67.31	75.1618	67.31	131.482	67.31	134.59	67.31	135.296	67.31	137.803	67.31	94.2064	67.31	125.473	67.31	119.768	67.31	73.1037	67.31	116.926	67.31	126.622	67.31	130.69	67.31	141.474	67.31	152.38	67.31	127.566	67.31	80.5738	67.31	83.2496	67.31	71.0775	67.31
67.51	67.51	141.311	67.51	141.901	67.51	143.824	67.51	148.178	67.51	140.223	67.51	132.563	67.51	74.9488	67.51	130.885	67.51	134.112	67.51	134.585	67.51	137.147	67.51	93.7429	67.51	124.959	67.51	119.401	67.51	72.7351	67.51	116.535	67.51	126.054	67.51	130.225	67.51	140.979	67.51	151.687	67.51	126.947	67.51	80.3472	67.51	82.8323	67.51	70.8637	67.51
67.69	67.69	140.833	67.69	141.228	67.69	143.18	67.69	147.539	67.69	139.701	67.69	132.031	67.69	74.6819	67.69	130.395	67.69	133.438	67.69	134.286	67.69	136.709	67.69	93.3703	67.69	124.449	67.69	118.881	67.69	72.5357	67.69	116.108	67.69	125.648	67.69	129.691	67.69	140.385	67.69	151.132	67.69	126.51	67.69	79.987	67.69	82.5214	67.69	70.5797	67.69
67.9	67.9	140.241	67.9	140.729	67.9	142.569	67.9	147.001	67.9	139.222	67.9	131.523	67.9	74.3599	67.9	130.088	67.9	133.002	67.9	133.582	67.9	136.013	67.9	93.0417	67.9	124.046	67.9	118.387	67.9	72.1168	67.9	115.555	67.9	125.08	67.9	129.233	67.9	139.77	67.9	150.6	67.9	126.027	67.9	79.7675	67.9	82.2399	67.9	70.3367	67.9
68.08	68.08	139.568	68.08	140.136	68.08	142.08	68.08	146.235	68.08	138.696	68.08	130.953	68.08	74.0182	68.08	129.574	68.08	132.451	68.08	133.005	68.08	135.456	68.08	92.5967	68.08	123.451	68.08	117.845	68.08	71.9442	68.08	115.268	68.08	124.528	68.08	128.649	68.08	139.165	68.08	149.953	68.08	125.527	68.08	79.4462	68.08	81.8973	68.08	70.0366	68.08
68.31	68.31	139.046	68.31	139.546	68.31	141.484	68.31	145.774	68.31	138.097	68.31	130.485	68.31	73.6785	68.31	128.942	68.31	132.02	68.31	132.554	68.31	135.024	68.31	92.3251	68.31	123.038	68.31	117.402	68.31	71.565	68.31	114.767	68.31	124.171	68.31	128.209	68.31	138.826	68.31	149.391	68.31	125.124	68.31	79.1557	68.31	81.6577	68.31	69.7892	68.31
68.51	68.51	138.458	68.51	138.869	68.51	140.787	68.51	145.028	68.51	137.474	68.51	129.994	68.51	73.4022	68.51	128.481	68.51	131.378	68.51	132.059	68.51	134.372	68.51	91.8463	68.51	122.526	68.51	117.001	68.51	71.2917	68.51	114.464	68.51	123.508	68.51	127.693	68.51	138.188	68.51	148.85	68.51	124.582	68.51	78.7995	68.51	81.158	68.51	69.5037	68.51
68.7	68.7	137.898	68.7	138.415	68.7	140.36	68.7	144.494	68.7	136.991	68.7	129.445	68.7	73.1331	68.7	128.049	68.7	130.861	68.7	131.475	68.7	133.842	68.7	91.435	68.7	122.035	68.7	116.522	68.7	71.0616	68.7	113.934	68.7	123.094	68.7	127.196	68.7	137.516	68.7	148.163	68.7	124.197	68.7	78.4851	68.7	80.9081	68.7	69.1816	68.7
68.9	68.9	137.203	68.9	137.808	68.9	139.615	68.9	143.899	68.9	136.409	68.9	129.011	68.9	72.7914	68.9	127.416	68.9	130.317	68.9	131.103	68.9	133.244	68.9	91.017	68.9	121.606	68.9	116.1	68.9	70.7237	68.9	113.558	68.9	122.631	68.9	126.741	68.9	137.072	68.9	147.689	68.9	123.676	68.9	78.1638	68.9	80.5155	68.9	68.9108	68.9
69.1	69.1	136.607	69.1	137.215	69.1	139.105	69.1	143.283	69.1	135.863	69.1	128.362	69.1	72.5296	69.1	126.917	69.1	129.73	69.1	130.45	69.1	132.701	69.1	90.6393	69.1	121.045	69.1	115.593	69.1	70.508	69.1	113.057	69.1	122.203	69.1	126.258	69.1	136.434	69.1	146.975	69.1	123.051	69.1	77.8704	69.1	80.2871	69.1	68.6472	69.1
69.31	69.31	136.087	69.31	136.535	69.31	138.418	69.31	142.704	69.31	135.425	69.31	127.833	69.31	72.1861	69.31	126.566	69.31	129.225	69.31	129.781	69.31	132.181	69.31	90.2976	69.31	120.573	69.31	115.086	69.31	70.2044	69.31	112.586	69.31	121.525	69.31	125.549	69.31	135.865	69.31	146.397	69.31	122.782	69.31	77.5323	69.31	80.0272	69.31	68.4264	69.31
69.49	69.49	135.657	69.49	136.112	69.49	137.863	69.49	142.284	69.49	134.812	69.49	127.422	69.49	71.9188	69.49	126.15	69.49	128.83	69.49	129.351	69.49	131.648	69.49	89.8234	69.49	120.111	69.49	114.629	69.49	69.8393	69.49	112.069	69.49	121.278	69.49	125.157	69.49	135.432	69.49	145.834	69.49	122.317	69.49	77.2486	69.49	79.666	69.49	68.1056	69.49
69.68	69.68	135.016	69.68	135.53	69.68	137.26	69.68	141.534	69.68	134.256	69.68	127.036	69.68	71.4882	69.68	125.479	69.68	128.143	69.68	128.778	69.68	131.115	69.68	89.4009	69.68	119.681	69.68	114.29	69.68	69.6292	69.68	111.709	69.68	120.794	69.68	124.523	69.68	134.783	69.68	145.429	69.68	121.705	69.68	76.8199	69.68	79.3135	69.68	67.7604	69.68
69.92	69.92	134.534	69.92	134.923	69.92	136.805	69.92	141.049	69.92	133.779	69.92	126.409	69.92	71.1974	69.92	125.143	69.92	127.634	69.92	128.228	69.92	130.483	69.92	89.0571	69.92	119.169	69.92	113.819	69.92	69.2338	69.92	111.282	69.92	120.145	69.92	124.054	69.92	134.165	69.92	144.769	69.92	121.197	69.92	76.5754	69.92	78.9423	69.92	67.592	69.92
70.13	70.13	133.911	70.13	134.442	70.13	136.205	70.13	140.282	70.13	133.233	70.13	125.982	70.13	70.9138	70.13	124.607	70.13	127.222	70.13	127.719	70.13	129.98	70.13	88.693	70.13	118.692	70.13	113.291	70.13	68.9463	70.13	110.818	70.13	119.731	70.13	123.619	70.13	133.655	70.13	144.195	70.13	120.813	70.13	76.282	70.13	78.6711	70.13	67.3432	70.13
70.35	70.35	133.393	70.35	133.856	70.35	135.598	70.35	139.769	70.35	132.645	70.35	125.405	70.35	70.6157	70.35	124.019	70.35	126.635	70.35	127.204	70.35	129.471	70.35	88.2952	70.35	118.166	70.35	112.812	70.35	68.7881	70.35	110.346	70.35	119.289	70.35	123.061	70.35	133.191	70.35	143.635	70.35	120.189	70.35	76.0026	70.35	78.3642	70.35	67.0065	70.35
70.51	70.51	132.892	70.51	133.335	70.51	135.077	70.51	139.178	70.51	132.29	70.51	125.007	70.51	70.3192	70.51	123.603	70.51	126.058	70.51	126.69	70.51	129.059	70.51	87.9084	70.51	117.745	70.51	112.502	70.51	68.43	70.51	109.932	70.51	118.786	70.51	122.682	70.51	132.663	70.51	143.139	70.51	119.785	70.51	75.7327	70.51	78.0884	70.51	66.7953	70.51
70.72	70.72	132.323	70.72	132.739	70.72	134.495	70.72	138.504	70.72	131.643	70.72	124.358	70.72	70.0123	70.72	123.088	70.72	125.525	70.72	126.221	70.72	128.303	70.72	87.5671	70.72	117.357	70.72	111.974	70.72	68.2345	70.72	109.462	70.72	118.391	70.72	122.103	70.72	131.995	70.72	142.474	70.72	119.379	70.72	75.388	70.72	77.786	70.72	66.5454	70.72
70.91	70.91	131.85	70.91	132.218	70.91	133.958	70.91	137.901	70.91	131.162	70.91	123.999	70.91	69.6314	70.91	122.655	70.91	125.222	70.91	125.647	70.91	127.89	70.91	87.1475	70.91	116.871	70.91	111.489	70.91	67.9443	70.91	109.28	70.91	117.996	70.91	121.515	70.91	131.639	70.91	142.058	70.91	118.952	70.91	75.0688	70.91	77.3883	70.91	66.2507	70.91
71.15	71.15	131.165	71.15	131.718	71.15	133.278	71.15	137.433	71.15	130.632	71.15	123.608	71.15	69.4293	71.15	122.097	71.15	124.539	71.15	125.119	71.15	127.336	71.15	86.7404	71.15	116.477	71.15	111.102	71.15	67.6149	71.15	108.748	71.15	117.286	71.15	121.014	71.15	131.064	71.15	141.429	71.15	118.534	71.15	74.7569	71.15	77.084	71.15	66.098	71.15
71.33	71.33	130.735	71.33	131.141	71.33	132.881	71.33	136.725	71.33	130.291	71.33	123.004	71.33	69.1544	71.33	121.718	71.33	123.822	71.33	124.62	71.33	126.754	71.33	86.4142	71.33	115.828	71.33	110.686	71.33	67.3574	71.33	108.305	71.33	116.797	71.33	120.54	71.33	130.617	71.33	140.859	71.33	118.117	71.33	74.3332	71.33	76.7939	71.33	65.7549	71.33
71.5	71.5	130.151	71.5	130.629	71.5	132.23	71.5	136.249	71.5	129.533	71.5	122.462	71.5	68.8405	71.5	121.197	71.5	123.75	71.5	124.068	71.5	126.31	71.5	86.1067	71.5	115.426	71.5	110.243	71.5	67.0974	71.5	107.709	71.5	116.382	71.5	120.151	71.5	130.07	71.5	140.361	71.5	117.608	71.5	73.9328	71.5	76.5559	71.5	65.5125	71.5
71.7	71.7	129.558	71.7	130.053	71.7	131.73	71.7	135.678	71.7	129.059	71.7	122.035	71.7	68.5001	71.7	120.758	71.7	123.047	71.7	123.664	71.7	125.837	71.7	85.6658	71.7	114.914	71.7	109.799	71.7	66.7535	71.7	107.458	71.7	115.927	71.7	119.588	71.7	129.589	71.7	139.832	71.7	117.129	71.7	73.6417	71.7	76.3156	71.7	65.184	71.7
71.91	71.91	129.076	71.91	129.529	71.91	131.088	71.91	135.172	71.91	128.582	71.91	121.558	71.91	68.2675	71.91	120.318	71.91	122.558	71.91	122.991	71.91	125.259	71.91	85.3017	71.91	114.617	71.91	109.342	71.91	66.5594	71.91	106.979	71.91	115.513	71.91	119.119	71.91	128.977	71.91	139.185	71.91	116.765	71.91	73.3693	71.91	75.9445	71.91	64.9132	71.91
72.14	72.14	128.556	72.14	129.039	72.14	130.617	72.14	134.478	72.14	128.209	72.14	121.03	72.14	67.9536	72.14	119.804	72.14	122.04	72.14	122.639	72.14	124.666	72.14	84.8933	72.14	114.049	72.14	108.856	72.14	66.2707	72.14	106.737	72.14	115.008	72.14	118.724	72.14	128.296	72.14	138.754	72.14	116.195	72.14	73.0109	72.14	75.6852	72.14	64.7368	72.14
72.31	72.31	127.991	72.31	128.462	72.31	130.054	72.31	133.94	72.31	127.679	72.31	120.632	72.31	67.7222	72.31	119.32	72.31	121.574	72.31	121.98	72.31	124.206	72.31	84.6005	72.31	113.711	72.31	108.398	72.31	65.9699	72.31	106.338	72.31	114.443	72.31	118.215	72.31	127.99	72.31	138.231	72.31	115.818	72.31	72.7826	72.31	75.3735	72.31	64.4887	72.31
72.52	72.52	127.451	72.52	127.999	72.52	129.445	72.52	133.534	72.52	127.159	72.52	120.176	72.52	67.4011	72.52	118.807	72.52	121.014	72.52	121.58	72.52	123.715	72.52	84.2798	72.52	113.178	72.52	108.167	72.52	65.7244	72.52	105.912	72.52	114.001	72.52	117.752	72.52	127.308	72.52	137.626	72.52	115.379	72.52	72.4103	72.52	75.0215	72.52	64.1806	72.52
72.72	72.72	127.118	72.72	127.336	72.72	128.893	72.72	132.863	72.72	126.717	72.72	119.62	72.72	67.1322	72.72	118.352	72.72	120.56	72.72	121.072	72.72	123.152	72.72	83.9023	72.72	112.728	72.72	107.639	72.72	65.4368	72.72	105.337	72.72	113.58	72.72	117.201	72.72	126.804	72.72	136.992	72.72	114.946	72.72	72.2078	72.72	74.7503	72.72	63.9903	72.72
72.92	72.92	126.41	72.92	126.968	72.92	128.351	72.92	132.353	72.92	126.159	72.92	119.193	72.92	66.828	72.92	117.913	72.92	119.912	72.92	120.633	72.92	122.657	72.92	83.3667	72.92	112.265	72.92	107.23	72.92	65.1718	72.92	105.166	72.92	113.173	72.92	116.828	72.92	126.39	72.92	136.496	72.92	114.398	72.92	71.9654	72.92	74.5098	72.92	63.7714	72.92
73.1	73.1	125.87	73.1	126.248	73.1	127.942	73.1	131.823	73.1	125.667	73.1	118.765	73.1	66.6088	73.1	117.452	73.1	119.618	73.1	120.11	73.1	122.241	73.1	83.0529	73.1	111.815	73.1	106.829	73.1	64.8905	73.1	104.711	73.1	112.662	73.1	116.345	73.1	125.944	73.1	135.912	73.1	114.11	73.1	71.6491	73.1	74.2079	73.1	63.4049	73.1
73.33	73.33	125.475	73.33	125.887	73.33	127.482	73.33	131.217	73.33	125.108	73.33	118.218	73.33	66.2609	73.33	117.176	73.33	119.172	73.33	119.657	73.33	121.72	73.33	82.6048	73.33	111.366	73.33	106.357	73.33	64.7189	73.33	104.179	73.33	112.2	73.33	115.822	73.33	125.389	73.33	135.362	73.33	113.637	73.33	71.3018	73.33	73.8246	73.33	63.1347	73.33
73.51	73.51	124.943	73.51	125.37	73.51	126.744	73.51	130.704	73.51	124.779	73.51	117.847	73.51	65.9919	73.51	116.468	73.51	118.523	73.51	119.114	73.51	121.224	73.51	82.288	73.51	110.902	73.51	105.907	73.51	64.3666	73.51	103.788	73.51	111.778	73.51	115.319	73.51	124.945	73.51	134.941	73.51	113.143	73.51	70.9805	73.51	73.5034	73.51	62.9517	73.51
73.71	73.71	124.488	73.71	124.88	73.71	126.287	73.71	130.147	73.71	124.224	73.71	117.305	73.71	65.7873	73.71	116.082	73.71	118.096	73.71	118.653	73.71	120.706	73.71	81.9271	73.71	110.432	73.71	105.513	73.71	64.1213	73.71	103.37	73.71	111.178	73.71	114.877	73.71	124.352	73.71	134.271	73.71	112.683	73.71	70.7551	73.71	73.1731	73.71	62.6511	73.71
73.93	73.93	123.829	73.93	124.378	73.93	125.749	73.93	129.696	73.93	123.755	73.93	116.85	73.93	65.4675	73.93	115.724	73.93	117.531	73.93	118.137	73.93	120.265	73.93	81.5496	73.93	110.079	73.93	105.056	73.93	63.8913	73.93	103.142	73.93	110.909	73.93	114.53	73.93	123.841	73.93	133.784	73.93	112.209	73.93	70.5107	73.93	72.8947	73.93	62.373	73.93
74.12	74.12	123.262	74.12	123.89	74.12	125.212	74.12	129.053	74.12	123.286	74.12	116.308	74.12	65.2349	74.12	115.143	74.12	117.063	74.12	117.656	74.12	119.837	74.12	81.1182	74.12	109.629	74.12	104.598	74.12	63.6541	74.12	102.648	74.12	110.356	74.12	114.116	74.12	123.331	74.12	133.277	74.12	111.853	74.12	70.1335	74.12	72.6664	74.12	62.1095	74.12
74.31	74.31	122.856	74.31	123.323	74.31	124.658	74.31	128.366	74.31	122.759	74.31	115.874	74.31	64.9578	74.31	114.816	74.31	116.644	74.31	117.209	74.31	119.299	74.31	80.8451	74.31	109.159	74.31	104.311	74.31	63.4089	74.31	102.267	74.31	109.887	74.31	113.517	74.31	122.946	74.31	132.72	74.31	111.468	74.31	69.8873	74.31	72.3576	74.31	62.0066	74.31
74.51	74.51	122.267	74.51	122.833	74.51	124.16	74.51	127.954	74.51	122.17	74.51	115.468	74.51	64.6662	74.51	114.288	74.51	116.141	74.51	116.789	74.51	118.802	74.51	80.4441	74.51	108.675	74.51	103.819	74.51	63.1279	74.51	101.886	74.51	109.515	74.51	113.082	74.51	122.379	74.51	132.243	74.51	110.933	74.51	69.5923	74.51	72.0274	74.51	61.8379	74.51
74.72	74.72	121.943	74.72	122.466	74.72	123.695	74.72	127.541	74.72	121.78	74.72	115.012	74.72	64.3626	74.72	113.908	74.72	115.758	74.72	116.282	74.72	118.336	74.72	80.1744	74.72	108.26	74.72	103.423	74.72	62.8418	74.72	101.41	74.72	109.086	74.72	112.654	74.72	121.899	74.72	131.629	74.72	110.439	74.72	69.3653	74.72	71.8528	74.72	61.4655	74.72
74.9	74.9	121.297	74.9	121.893	74.9	123.252	74.9	126.957	74.9	121.401	74.9	114.606	74.9	64.2091	74.9	113.499	74.9	115.185	74.9	115.848	74.9	117.852	74.9	79.8408	74.9	107.859	74.9	103.121	74.9	62.5752	74.9	100.971	74.9	108.597	74.9	112.138	74.9	121.38	74.9	131.039	74.9	110.035	74.9	69.0075	74.9	71.5013	74.9	61.1944	74.9
75.09	75.09	120.822	75.09	121.426	75.09	122.694	75.09	126.307	75.09	120.939	75.09	114.158	75.09	63.8384	75.09	112.903	75.09	115.143	75.09	115.299	75.09	117.336	75.09	79.4499	75.09	107.395	75.09	102.678	75.09	62.3308	75.09	100.72	75.09	108.155	75.09	111.635	75.09	120.97	75.09	130.485	75.09	109.712	75.09	68.77	75.09	71.2515	75.09	60.9822	75.09
75.3	75.3	120.426	75.3	120.909	75.3	122.239	75.3	125.877	75.3	120.385	75.3	113.609	75.3	63.6131	75.3	112.643	75.3	114.892	75.3	114.879	75.3	116.997	75.3	79.1196	75.3	107.084	75.3	102.319	75.3	62.0864	75.3	100.359	75.3	107.789	75.3	111.241	75.3	120.453	75.3	130.125	75.3	109.198	75.3	68.4488	75.3	70.9233	75.3	60.7627	75.3
75.51	75.51	119.986	75.51	120.484	75.51	121.756	75.51	125.322	75.51	119.902	75.51	113.267	75.51	63.2788	75.51	112.136	75.51	114.766	75.51	114.453	75.51	116.426	75.51	78.7151	75.51	106.642	75.51	101.714	75.51	61.7702	75.51	99.8287	75.51	107.265	75.51	110.799	75.51	119.869	75.51	129.552	75.51	108.759	75.51	68.1765	75.51	70.6093	75.51	60.5139	75.51
75.7	75.7	119.469	75.7	119.898	75.7	121.184	75.7	124.864	75.7	119.454	75.7	112.783	75.7	63.1479	75.7	111.757	75.7	114.382	75.7	113.931	75.7	115.862	75.7	78.3849	75.7	106.171	75.7	101.489	75.7	61.5545	75.7	99.5856	75.7	106.92	75.7	110.398	75.7	119.439	75.7	129.098	75.7	108.471	75.7	67.8552	75.7	70.4095	75.7	60.2505	75.7
75.91	75.91	118.971	75.91	119.338	75.91	120.788	75.91	124.354	75.91	118.878	75.91	112.342	75.91	62.7834	75.91	111.312	75.91	113.816	75.91	113.408	75.91	115.351	75.91	78.062	75.91	105.771	75.91	101.048	75.91	61.2876	75.91	99.2367	75.91	106.348	75.91	109.949	75.91	118.912	75.91	128.499	75.91	107.991	75.91	67.6428	75.91	70.1707	75.91	60.0306	75.91
76.09	76.09	118.52	76.09	118.957	76.09	120.213	76.09	123.854	76.09	118.552	76.09	112	76.09	62.5598	76.09	110.855	76.09	113.391	76.09	112.97	76.09	114.946	76.09	77.7677	76.09	105.382	76.09	100.593	76.09	61.0015	76.09	98.7288	76.09	105.974	76.09	109.569	76.09	118.466	76.09	127.967	76.09	107.606	76.09	67.3679	76.09	69.8331	76.09	59.8409	76.09
76.29	76.29	117.995	76.29	118.475	76.29	119.785	76.29	123.332	76.29	118.124	76.29	111.58	76.29	62.2176	76.29	110.558	76.29	112.819	76.29	112.591	76.29	114.484	76.29	77.4614	76.29	104.864	76.29	100.173	76.29	60.7927	76.29	98.4217	76.29	105.664	76.29	109.012	76.29	118.041	76.29	127.491	76.29	107.202	76.29	67.0801	76.29	69.5104	76.29	59.548	76.29
76.52	76.52	117.605	76.52	118.007	76.52	119.309	76.52	122.853	76.52	117.584	76.52	111.088	76.52	62.0141	76.52	110.119	76.52	112.184	76.52	112.069	76.52	114.09	76.52	77.1446	76.52	104.498	76.52	99.9122	76.52	60.4692	76.52	98.0313	76.52	105.153	76.52	108.57	76.52	117.591	76.52	127.05	76.52	106.729	76.52	66.7798	76.52	69.1892	76.52	59.3944	76.52
76.7	76.7	117.052	76.7	117.526	76.7	118.792	76.7	122.388	76.7	117.108	76.7	110.682	76.7	61.7888	76.7	109.613	76.7	111.751	76.7	111.787	76.7	113.581	76.7	76.8009	76.7	104.096	76.7	99.4477	76.7	60.232	76.7	97.6262	76.7	104.753	76.7	108.264	76.7	117.134	76.7	126.53	76.7	106.269	76.7	66.5145	76.7	68.9252	76.7	59.0578	76.7
76.9	76.9	116.669	76.9	117.065	76.9	118.289	76.9	121.834	76.9	116.639	76.9	110.341	76.9	61.5344	76.9	109.24	76.9	111.395	76.9	111.142	76.9	113.092	76.9	76.4908	76.9	103.695	76.9	99.1099	76.9	60.0595	76.9	97.3463	76.9	104.373	76.9	107.754	76.9	116.624	76.9	125.996	76.9	105.947	76.9	66.312	76.9	68.7326	76.9	58.8529	76.9
77.1	77.1	116.188	77.1	116.634	77.1	117.793	77.1	121.261	77.1	116.29	77.1	109.87	77.1	61.324	77.1	108.815	77.1	110.85	77.1	110.736	77.1	112.651	77.1	76.1633	77.1	103.404	77.1	98.7282	77.1	59.8011	77.1	96.7912	77.1	103.979	77.1	107.19	77.1	116.181	77.1	125.412	77.1	105.583	77.1	66.0339	77.1	68.4343	77.1	58.7285	77.1
77.3	77.3	115.663	77.3	116.088	77.3	117.323	77.3	120.779	77.3	115.868	77.3	109.401	77.3	61.0107	77.3	108.482	77.3	110.425	77.3	110.351	77.3	112.201	77.3	75.7196	77.3	102.942	77.3	98.3798	77.3	59.5561	77.3	96.5239	77.3	103.491	77.3	106.844	77.3	115.695	77.3	124.914	77.3	105.083	77.3	65.6683	77.3	68.1389	77.3	58.37	77.3
77.51	77.51	115.224	77.51	115.685	77.51	116.843	77.51	120.264	77.51	115.443	77.51	109.136	77.51	60.75	77.51	108.009	77.51	109.845	77.51	109.829	77.51	111.795	77.51	75.4447	77.51	102.517	77.51	97.9873	77.51	59.3053	77.51	96.2507	77.51	102.991	77.51	106.449	77.51	115.356	77.51	124.387	77.51	104.663	77.51	65.4275	77.51	67.8647	77.51	58.2089	77.51
77.72	77.72	114.735	77.72	115.008	77.72	116.317	77.72	119.939	77.72	115.029	77.72	108.525	77.72	60.4514	77.72	107.498	77.72	109.378	77.72	109.355	77.72	111.292	77.72	75.0416	77.72	102.008	77.72	97.5546	77.72	59.0676	77.72	95.8362	77.72	102.593	77.72	106.09	77.72	114.83	77.72	123.742	77.72	104.232	77.72	65.1667	77.72	67.6265	77.72	57.9895	77.72
77.89	77.89	114.288	77.89	114.596	77.89	115.89	77.89	119.332	77.89	114.476	77.89	108.211	77.89	60.1682	77.89	107.125	77.89	109.029	77.89	108.97	77.89	110.83	77.89	74.8083	77.89	101.681	77.89	97.2008	77.89	58.7731	77.89	95.524	77.89	102.233	77.89	105.518	77.89	114.367	77.89	123.324	77.89	103.758	77.89	64.9863	77.89	67.3638	77.89	57.8357	77.89
78.09	78.09	113.778	78.09	114.282	78.09	115.428	78.09	118.852	78.09	114.118	78.09	107.777	78.09	59.9208	78.09	106.717	78.09	108.526	78.09	108.51	78.09	110.382	78.09	74.4956	78.09	101.254	78.09	96.7171	78.09	58.5142	78.09	95.0406	78.09	101.82	78.09	105.193	78.09	113.923	78.09	122.955	78.09	103.429	78.09	64.629	78.09	67.0414	78.09	57.426	78.09
78.32	78.32	113.289	78.32	113.752	78.32	114.987	78.32	118.284	78.32	113.6	78.32	107.293	78.32	59.6082	78.32	106.203	78.32	108.017	78.32	108.07	78.32	109.913	78.32	74.0979	78.32	100.77	78.32	96.3793	78.32	58.3561	78.32	94.606	78.32	101.33	78.32	104.785	78.32	113.446	78.32	122.495	78.32	103.141	78.32	64.4195	78.32	66.7702	78.32	57.2943	78.32
78.5	78.5	112.899	78.5	113.264	78.5	114.539	78.5	117.895	78.5	113.18	78.5	106.922	78.5	59.434	78.5	105.926	78.5	107.618	78.5	107.651	78.5	109.567	78.5	73.8713	78.5	100.416	78.5	96.0958	78.5	58.0902	78.5	94.4557	78.5	101.046	78.5	104.241	78.5	113.03	78.5	121.923	78.5	102.646	78.5	64.1343	78.5	66.5145	78.5	57.0307	78.5
78.7	78.7	112.453	78.7	112.942	78.7	114.111	78.7	117.387	78.7	112.753	78.7	106.454	78.7	59.1429	78.7	105.572	78.7	107.068	78.7	107.212	78.7	109.084	78.7	73.5091	78.7	100.045	78.7	95.6003	78.7	57.8313	78.7	93.9313	78.7	100.613	78.7	103.922	78.7	112.552	78.7	121.366	78.7	102.257	78.7	63.79	78.7	66.3123	78.7	56.8628	78.7
78.88	78.88	111.963	78.88	112.468	78.88	113.574	78.88	116.869	78.88	112.27	78.88	105.974	78.88	58.9033	78.88	105.107	78.88	106.592	78.88	106.84	78.88	108.731	78.88	73.2578	78.88	99.5994	78.88	95.2371	78.88	57.6301	78.88	93.7264	78.88	100.224	78.88	103.459	78.88	112.15	78.88	120.802	78.88	101.906	78.88	63.6384	78.88	65.9864	78.88	56.6209	78.88
79.1	79.1	111.524	79.1	111.861	79.1	113.098	79.1	116.485	79.1	111.779	79.1	105.648	79.1	58.7215	79.1	104.684	79.1	106.335	79.1	106.435	79.1	108.283	79.1	72.9453	79.1	99.1789	79.1	94.8592	79.1	57.3498	79.1	93.3832	79.1	99.8253	79.1	102.937	79.1	111.746	79.1	120.38	79.1	101.481	79.1	63.4	79.1	65.7069	79.1	56.3504	79.1
79.31	79.31	111.106	79.31	111.526	79.31	112.601	79.31	116	79.31	111.436	79.31	105.342	79.31	58.4453	79.31	104.275	79.31	105.825	79.31	106.077	79.31	107.774	79.31	72.5948	79.31	98.9092	79.31	94.5637	79.31	57.1989	79.31	92.9854	79.31	99.4112	79.31	102.583	79.31	111.162	79.31	119.84	79.31	101.09	79.31	63.0578	79.31	65.5571	79.31	56.1675	79.31
79.49	79.49	110.617	79.49	111.157	79.49	112.174	79.49	115.452	79.49	111.002	79.49	104.893	79.49	58.1618	79.49	103.955	79.49	105.323	79.49	105.569	79.49	107.122	79.49	72.2106	79.49	98.591	79.49	94.1907	79.49	56.9257	79.49	92.595	79.49	98.9695	79.49	102.209	79.49	110.819	79.49	119.433	79.49	100.658	79.49	62.9251	79.49	65.1932	79.49	55.8674	79.49
79.69	79.69	110.163	79.69	110.717	79.69	111.774	79.69	115.083	79.69	110.652	79.69	104.43	79.69	57.9874	79.69	103.516	79.69	104.82	79.69	105.047	79.69	106.986	79.69	71.9275	79.69	98.1415	79.69	93.8106	79.69	56.8179	79.69	92.315	79.69	98.5623	79.69	101.802	79.69	110.369	79.69	118.833	79.69	100.24	79.69	62.576	79.69	64.8863	79.69	55.6699	79.69
79.89	79.89	109.837	79.89	110.215	79.89	111.285	79.89	114.68	79.89	110.127	79.89	103.987	79.89	57.7402	79.89	103.119	79.89	104.31	79.89	104.572	79.89	106.612	79.89	71.6331	79.89	97.8494	79.89	93.4423	79.89	56.3721	79.89	91.9509	79.89	98.2296	79.89	101.373	79.89	109.885	79.89	118.428	79.89	99.827	79.89	62.2905	79.89	64.7303	79.89	55.5085	79.89
80.1	80.1	109.27	80.1	109.622	80.1	110.774	80.1	114.071	80.1	109.693	80.1	103.54	80.1	57.3841	80.1	102.823	80.1	104.004	80.1	104.421	80.1	105.974	80.1	71.3546	80.1	97.4291	80.1	93.0084	80.1	56.2213	80.1	91.5195	80.1	97.8929	80.1	101.095	80.1	109.354	80.1	117.966	80.1	99.4166	80.1	62.0662	80.1	64.4011	80.1	55.3187	80.1
80.3	80.3	108.816	80.3	109.301	80.3	110.43	80.3	113.647	80.3	109.314	80.3	103.247	80.3	57.1441	80.3	102.375	80.3	103.549	80.3	103.837	80.3	105.668	80.3	71.1208	80.3	97.0955	80.3	92.7525	80.3	56.0271	80.3	91.251	80.3	97.422	80.3	100.578	80.3	109.059	80.3	117.4	80.3	99.0449	80.3	61.8505	80.3	64.1879	80.3	55.1207	80.3
80.47	80.47	108.441	80.47	108.883	80.47	109.961	80.47	113.14	80.47	108.859	80.47	102.828	80.47	56.9625	80.47	102.034	80.47	103.033	80.47	103.446	80.47	105.254	80.47	70.7884	80.47	96.6061	80.47	92.2765	80.47	55.7901	80.47	90.9375	80.47	97.0372	80.47	100.15	80.47	108.615	80.47	116.952	80.47	98.7376	80.47	61.5844	80.47	63.9301	80.47	54.8138	80.47
80.68	80.68	107.995	80.68	108.562	80.68	109.492	80.68	112.682	80.68	108.495	80.68	102.508	80.68	56.7299	80.68	101.669	80.68	102.712	80.68	103.143	80.68	104.724	80.68	70.3974	80.68	96.2534	80.68	91.8823	80.68	55.6176	80.68	90.5324	80.68	96.6576	80.68	99.865	80.68	108.199	80.68	116.465	80.68	98.326	80.68	61.2143	80.68	63.6161	80.68	54.5796	80.68
80.89	80.89	107.577	80.89	108.039	80.89	109.003	80.89	112.107	80.89	108.006	80.89	102.082	80.89	56.4539	80.89	101.136	80.89	102.057	80.89	102.553	80.89	104.284	80.89	70.1258	80.89	95.9163	80.89	91.5683	80.89	55.28	80.89	90.2117	80.89	96.266	80.89	99.4924	80.89	107.708	80.89	115.97	80.89	97.9022	80.89	61.0111	80.89	63.4298	80.89	54.3899	80.89
81.13	81.13	107.201	81.13	107.662	81.13	108.679	81.13	111.834	81.13	107.739	81.13	101.788	81.13	56.2284	81.13	100.776	81.13	101.777	81.13	102.223	81.13	103.896	81.13	69.8919	81.13	95.5894	81.13	91.2842	81.13	55.1504	81.13	89.8842	81.13	95.9054	81.13	99.0972	81.13	107.312	81.13	115.498	81.13	97.6127	81.13	60.7743	81.13	63.2094	81.13	54.2503	81.13
81.27	81.27	106.804	81.27	107.152	81.27	108.217	81.27	111.253	81.27	107.256	81.27	101.454	81.27	56.0176	81.27	100.508	81.27	101.24	81.27	101.852	81.27	103.55	81.27	69.5212	81.27	95.1883	81.27	90.9252	81.27	54.8629	81.27	89.5453	81.27	95.4982	81.27	98.5943	81.27	106.869	81.27	115.038	81.27	97.1737	81.27	60.5159	81.27	62.8383	81.27	53.9796	81.27
81.47	81.47	106.302	81.47	106.839	81.47	107.68	81.47	111.02	81.47	106.787	81.47	100.914	81.47	55.858	81.47	100.101	81.47	100.927	81.47	101.358	81.47	103.014	81.47	69.189	81.47	94.8306	81.47	90.5831	81.47	54.5901	81.47	89.2248	81.47	95.1758	81.47	98.1811	81.47	106.405	81.47	114.543	81.47	96.8941	81.47	60.3478	81.47	62.5807	81.47	53.7972	81.47
81.74	81.74	105.854	81.74	106.434	81.74	107.307	81.74	110.459	81.74	106.549	81.74	100.599	81.74	55.5888	81.74	99.7562	81.74	100.458	81.74	101.068	81.74	102.585	81.74	68.9078	81.74	94.3721	81.74	90.1581	81.74	54.3813	81.74	88.9486	81.74	94.677	81.74	97.7585	81.74	106.049	81.74	114.077	81.74	96.5152	81.74	60.069	81.74	62.4387	81.74	53.5479	81.74
81.92	81.92	105.464	81.92	105.862	81.92	107.059	81.92	110.138	81.92	106.051	81.92	100.207	81.92	55.3926	81.92	99.4063	81.92	99.8995	81.92	100.601	81.92	102.178	81.92	68.6651	81.92	94.0747	81.92	89.7852	81.92	54.1513	81.92	88.5066	81.92	94.325	81.92	97.4255	81.92	105.626	81.92	113.604	81.92	96.0694	81.92	59.7757	81.92	62.0962	81.92	53.343	81.92
82.12	82.12	105.096	82.12	105.576	82.12	106.549	82.12	109.549	82.12	105.673	82.12	99.8798	82.12	55.1236	82.12	98.9968	82.12	99.5854	82.12	100.223	82.12	101.824	82.12	68.2742	82.12	93.6874	82.12	89.5248	82.12	54.0076	82.12	88.2488	82.12	94.0352	82.12	97.1061	82.12	105.196	82.12	113.157	82.12	95.7333	82.12	59.6221	82.12	61.9035	82.12	53.2113	82.12
82.3	82.3	104.649	82.3	105.046	82.3	105.942	82.3	109.119	82.3	105.267	82.3	99.5594	82.3	54.8692	82.3	98.6172	82.3	99.2783	82.3	99.8934	82.3	101.498	82.3	68.0585	82.3	93.2725	82.3	89.1236	82.3	53.7776	82.3	87.8584	82.3	93.6901	82.3	96.6168	82.3	104.752	82.3	112.803	82.3	95.3903	82.3	59.2939	82.3	61.6895	82.3	52.9918	82.3
82.51	82.51	104.387	82.51	104.746	82.51	105.577	82.51	108.647	82.51	104.854	82.51	99.0609	82.51	54.7239	82.51	98.2375	82.51	98.7828	82.51	99.4605	82.51	101.05	82.51	67.8495	82.51	92.9197	82.51	88.828	82.51	53.5188	82.51	87.5269	82.51	93.1794	82.51	96.2975	82.51	104.383	82.51	112.29	82.51	94.9376	82.51	59.0984	82.51	61.3755	82.51	52.7722	82.51
82.71	82.71	103.758	82.71	104.314	82.71	105.233	82.71	108.195	82.71	104.449	82.71	98.7566	82.71	54.5063	82.71	97.7935	82.71	98.4494	82.71	99.0633	82.71	100.603	82.71	67.4636	82.71	92.6522	82.71	88.4792	82.71	53.3828	82.71	87.2214	82.71	92.8987	82.71	95.8438	82.71	104.02	82.71	111.769	82.71	94.8434	82.71	58.7838	82.71	61.1466	82.71	52.5681	82.71
82.92	82.92	103.388	82.92	103.825	82.92	104.887	82.92	107.785	82.92	104.196	82.92	98.3488	82.92	54.2296	82.92	97.4931	82.92	97.9173	82.92	98.5947	82.92	100.222	82.92	67.1822	82.92	92.2074	82.92	88.1876	82.92	53.1594	82.92	86.8787	82.92	92.5169	82.92	95.5024	82.92	103.429	82.92	111.282	82.92	94.3203	82.92	58.5816	82.92	60.8831	82.92	52.3844	82.92
83.11	83.11	102.947	83.11	103.44	83.11	104.445	83.11	107.395	83.11	103.663	83.11	98.005	83.11	54.0329	83.11	97.1628	83.11	97.5177	83.11	98.1879	83.11	99.915	83.11	66.9682	83.11	91.9215	83.11	87.8819	83.11	52.9073	83.11	86.6096	83.11	92.1213	83.11	95.1338	83.11	103.173	83.11	110.849	83.11	94.0097	83.11	58.3724	83.11	60.6695	83.11	52.1202	83.11
83.3	83.3	102.692	83.3	103.105	83.3	103.921	83.3	107.005	83.3	103.396	83.3	97.7273	83.3	53.8002	83.3	96.8203	83.3	97.1617	83.3	97.8649	83.3	99.3988	83.3	66.685	83.3	91.4995	83.3	87.5019	83.3	52.6916	83.3	86.2707	83.3	91.8107	83.3	94.7396	83.3	102.723	83.3	110.316	83.3	93.6529	83.3	58.0861	83.3	60.3483	83.3	51.9372	83.3
83.51	83.51	102.296	83.51	102.674	83.51	103.708	83.51	106.601	83.51	102.984	83.51	97.3376	83.51	53.6627	83.51	96.4136	83.51	96.7517	83.51	97.4816	83.51	98.9449	83.51	66.3801	83.51	91.1907	83.51	87.2516	83.51	52.5197	83.51	86.0316	83.51	91.3851	83.51	94.4015	83.51	102.307	83.51	109.828	83.51	93.1336	83.51	57.8414	83.51	60.1981	83.51	51.8137	83.51
83.73	83.73	101.817	83.73	102.174	83.73	103.124	83.73	106.13	83.73	102.595	83.73	96.9929	83.73	53.3659	83.73	96.0471	83.73	96.2251	83.73	97.1481	83.73	98.601	83.73	66.0872	83.73	90.7945	83.73	86.7936	83.73	52.2838	83.73	85.6124	83.73	91.0311	83.73	93.9635	83.73	101.831	83.73	109.347	83.73	92.8841	83.73	57.5547	83.73	59.9333	83.73	51.5447	83.73
83.92	83.92	101.391	83.92	101.859	83.92	102.875	83.92	105.596	83.92	102.236	83.92	96.6633	83.92	53.1836	83.92	95.754	83.92	95.9231	83.92	96.7205	83.92	98.2127	83.92	65.7652	83.92	90.3909	83.92	86.4526	83.92	52.046	83.92	85.38	83.92	90.6492	83.92	93.5404	83.92	101.548	83.92	108.981	83.92	92.5596	83.92	57.4292	83.92	59.7125	83.92	51.3389	83.92
84.11	84.11	100.992	84.11	101.502	84.11	102.495	84.11	105.247	84.11	101.815	84.11	96.184	84.11	52.8631	84.11	95.4086	84.11	95.5302	84.11	96.4028	84.11	97.9126	84.11	65.5847	84.11	90.0771	84.11	86.1256	84.11	51.8369	84.11	85.0076	84.11	90.2671	84.11	93.1444	84.11	101.178	84.11	108.514	84.11	92.0842	84.11	57.0802	84.11	59.5344	84.11	51.1478	84.11
84.32	84.32	100.675	84.32	101.085	84.32	101.993	84.32	104.817	84.32	101.487	84.32	95.8943	84.32	52.7984	84.32	95.0394	84.32	95.2461	84.32	95.9785	84.32	97.5201	84.32	65.253	84.32	89.6994	84.32	85.8475	84.32	51.6436	84.32	84.6066	84.32	89.9453	84.32	92.9425	84.32	100.722	84.32	108.074	84.32	91.8121	84.32	56.9125	84.32	59.1988	84.32	50.9439	84.32
84.53	84.53	100.348	84.53	100.741	84.53	101.62	84.53	104.508	84.53	101.066	84.53	95.6642	84.53	52.5506	84.53	94.7311	84.53	94.8113	84.53	95.6607	84.53	97.1316	84.53	64.9983	84.53	89.4409	84.53	85.4993	84.53	51.4632	84.53	84.3741	84.53	89.6875	84.53	92.5328	84.53	100.298	84.53	107.701	84.53	91.4463	84.53	56.6682	84.53	58.8708	84.53	50.7819	84.53
84.73	84.73	99.8602	84.73	100.387	84.73	101.262	84.73	103.914	84.73	100.689	84.73	95.1965	84.73	52.3841	84.73	94.1982	84.73	94.3668	84.73	95.1266	84.73	96.6984	84.73	64.7273	84.73	89.1046	84.73	85.0875	84.73	51.2196	84.73	84.0395	84.73	89.2208	84.73	92.0932	84.73	100.017	84.73	107.194	84.73	91.0028	84.73	56.4866	84.73	58.7493	84.73	50.4756	84.73
84.92	84.92	99.4988	84.92	100.003	84.92	100.918	84.92	103.654	84.92	100.262	84.92	94.8476	84.92	52.1225	84.92	93.9898	84.92	94.0458	84.92	94.9686	84.92	96.4268	84.92	64.5117	84.92	88.7727	84.92	84.8694	84.92	51.0543	84.92	83.8038	84.92	88.931	84.92	91.8622	84.92	99.5668	84.92	106.72	84.92	90.8656	84.92	56.2352	84.92	58.4496	84.92	50.3	84.92
85.09	85.09	99.1445	85.09	99.578	85.09	100.566	85.09	103.23	85.09	99.9609	85.09	94.5344	85.09	51.8972	85.09	93.7144	85.09	93.5712	85.09	94.522	85.09	95.9718	85.09	64.2016	85.09	88.4339	85.09	84.609	85.09	50.8099	85.09	83.465	85.09	88.5998	85.09	91.4749	85.09	99.1436	85.09	106.207	85.09	90.4678	85.09	55.9839	85.09	58.3212	85.09	50.0805	85.09
85.3	85.3	98.822	85.3	99.2191	85.3	100.198	85.3	102.736	85.3	99.5867	85.3	94.209	85.3	51.7866	85.3	93.2688	85.3	93.1549	85.3	94.1196	85.3	95.4796	85.3	63.9346	85.3	88.034	85.3	84.2219	85.3	50.6429	85.3	83.228	85.3	88.2078	85.3	91.0696	85.3	98.8996	85.3	105.926	85.3	90.1269	85.3	55.8442	85.3	58.0931	85.3	49.954	85.3
85.48	85.48	98.4978	85.48	98.8579	85.48	99.8066	85.48	102.395	85.48	99.2521	85.48	93.9124	85.48	51.533	85.48	92.9668	85.48	92.8012	85.48	93.833	85.48	95.2028	85.48	63.6435	85.48	87.7533	85.48	83.8736	85.48	50.4785	85.48	82.8493	85.48	87.8931	85.48	90.7864	85.48	98.4774	85.48	105.339	85.48	89.7795	85.48	55.5928	85.48	57.8147	85.48	49.7429	85.48
85.72	85.72	98.0815	85.72	98.2806	85.72	99.3392	85.72	102.081	85.72	98.9947	85.72	93.5162	85.72	51.3812	85.72	92.5756	85.72	92.5174	85.72	93.4777	85.72	94.8921	85.72	63.3861	85.72	87.5279	85.72	83.6239	85.72	50.2278	85.72	82.6327	85.72	87.5509	85.72	90.4081	85.72	98.1225	85.72	104.919	85.72	89.5145	85.72	55.3485	85.72	57.5934	85.72	49.5684	85.72
85.94	85.94	97.4953	85.94	98.0033	85.94	99.0236	85.94	101.59	85.94	98.5622	85.94	93.2197	85.94	51.1641	85.94	92.1621	85.94	92.0802	85.94	92.9989	85.94	94.5136	85.94	63.1154	85.94	87.1229	85.94	83.1842	85.94	50.0491	85.94	82.2247	85.94	87.195	85.94	90.0571	85.94	97.6804	85.94	104.5	85.94	89.0096	85.94	55.1042	85.94	57.3579	85.94	49.35	85.94
86.14	86.14	97.2028	86.14	97.59	86.14	98.581	86.14	101.233	86.14	98.2385	86.14	92.8754	86.14	50.967	86.14	91.8833	86.14	91.7916	86.14	92.5434	86.14	94.1451	86.14	62.9076	86.14	86.788	86.14	82.9061	86.14	49.811	86.14	81.9477	86.14	86.8609	86.14	89.6404	86.14	97.2224	86.14	104.153	86.14	88.7533	86.14	54.8667	86.14	57.1796	86.14	49.1514	86.14
86.32	86.32	96.8414	86.32	97.2203	86.32	98.2019	86.32	100.823	86.32	97.9024	86.32	92.5194	86.32	50.8071	86.32	91.5856	86.32	91.345	86.32	92.3647	86.32	93.8124	86.32	62.6111	86.32	86.5183	86.32	82.6598	86.32	49.6097	86.32	81.6089	86.32	86.44	86.32	89.3278	86.32	96.8865	86.32	103.746	86.32	88.4309	86.32	54.6921	86.32	56.9584	86.32	48.9538	86.32
86.54	86.54	96.5488	86.54	96.8907	86.54	97.8557	86.54	100.541	86.54	97.5506	86.54	92.2532	86.54	50.5954	86.54	92.1628	86.54	91.0284	86.54	92.0052	86.54	93.3691	86.54	62.3291	86.54	86.0796	86.54	82.3113	86.54	49.4075	86.54	81.3392	86.54	86.1058	86.54	89.0672	86.54	96.6164	86.54	103.292	86.54	88.2568	86.54	54.4476	86.54	56.7514	86.54	48.8136	86.54
86.74	86.74	96.1236	86.74	96.5837	86.74	97.4697	86.74	100.11	86.74	97.1864	86.74	91.8829	86.74	50.3337	86.74	91.8278	86.74	90.5817	86.74	91.5792	86.74	93.0159	86.74	62.0729	86.74	85.8859	86.74	82.0298	86.74	49.235	86.74	81.1771	86.74	85.7883	86.74	88.6934	86.74	96.2268	86.74	102.932	86.74	87.8315	86.74	54.2171	86.74	56.5374	86.74	48.6819	86.74
86.93	86.93	95.7926	86.93	96.2299	86.93	97.0646	86.93	99.7216	86.93	96.7752	86.93	91.6151	86.93	50.3129	86.93	91.4441	86.93	90.2842	86.93	91.2792	86.93	92.7327	86.93	61.8562	86.93	85.5432	86.93	81.7803	86.93	49.0707	86.93	80.8576	86.93	85.5637	86.93	88.3018	86.93	95.8789	86.93	102.539	86.93	87.4228	86.93	54.0637	86.93	56.252	86.93	48.3904	86.93
87.12	87.12	95.5353	87.12	95.8931	87.12	96.8631	87.12	99.3852	87.12	96.5282	87.12	91.3275	87.12	50.0139	87.12	90.9866	87.12	89.9116	87.12	90.9952	87.12	92.3028	87.12	61.5607	87.12	85.215	87.12	81.4879	87.12	48.9475	87.12	80.632	87.12	85.1465	87.12	88.0003	87.12	95.4609	87.12	102.011	87.12	87.2691	87.12	53.861	87.12	56.1092	87.12	48.2355	87.12
87.32	87.32	95.1243	87.32	95.5373	87.32	96.5046	87.32	98.9269	87.32	96.1361	87.32	90.9714	87.32	49.8395	87.32	90.659	87.32	89.6185	87.32	90.5967	87.32	92.038	87.32	61.3315	87.32	84.9384	87.32	81.143	87.32	48.6887	87.32	80.3079	87.32	84.829	87.32	87.7217	87.32	95.2325	87.32	101.704	87.32	86.8507	87.32	53.6166	87.32	55.8381	87.32	48.038	87.32
87.53	87.53	94.8833	87.53	95.1327	87.53	96.0841	87.53	98.5986	87.53	95.835	87.53	90.6652	87.53	49.6505	87.53	90.3687	87.53	89.2416	87.53	90.3356	87.53	91.7527	87.53	61.1225	87.53	84.6064	87.53	80.8123	87.53	48.5234	87.53	79.9617	87.53	84.4978	87.53	87.3411	87.53	94.8428	87.53	101.304	87.53	86.5489	87.53	53.3931	87.53	55.5526	87.53	47.8623	87.53
87.72	87.72	94.314	87.72	94.816	87.72	95.8188	87.72	98.2799	87.72	95.496	87.72	90.4218	87.72	49.4346	87.72	90.0037	87.72	88.8634	87.72	89.8733	87.72	91.3224	87.72	60.8444	87.72	84.2672	87.72	80.6021	87.72	48.3245	87.72	79.6913	87.72	84.1317	87.72	86.9456	87.72	94.5974	87.72	100.832	87.72	86.1843	87.72	53.1564	87.72	55.3746	87.72	47.6748	87.72
87.9	87.9	94.1958	87.9	94.4491	87.9	95.4361	87.9	97.9967	87.9	95.3168	87.9	90.0243	87.9	49.2507	87.9	89.6317	87.9	88.5646	87.9	89.7378	87.9	91.1211	87.9	60.6237	87.9	83.8318	87.9	80.3126	87.9	48.1281	87.9	79.5197	87.9	83.9526	87.9	86.682	87.9	94.2046	87.9	100.524	87.9	86.0207	87.9	53.03	87.9	55.1602	87.9	47.4965	87.9
88.11	88.11	93.7684	88.11	94.1465	88.11	95.0676	88.11	97.5072	88.11	94.9499	88.11	89.7669	88.11	49.1367	88.11	89.2446	88.11	88.2563	88.11	89.3169	88.11	90.6638	88.11	60.366	88.11	83.6863	88.11	79.9548	88.11	47.9364	88.11	79.1537	88.11	83.5866	88.11	86.3138	88.11	93.8384	88.11	100.232	88.11	85.7043	88.11	52.7584	88.11	54.9109	88.11	47.3968	88.11
88.33	88.33	93.4187	88.33	93.8304	88.33	94.7004	88.33	97.2731	88.33	94.6607	88.33	89.4506	88.33	48.8957	88.33	88.9431	88.33	87.8556	88.33	89.0189	88.33	90.3356	88.33	60.1242	88.33	83.4617	88.33	79.7185	88.33	47.8203	88.33	78.8984	88.33	83.3901	88.33	86.0121	88.33	93.5882	88.33	99.7442	88.33	85.427	88.33	52.6044	88.33	54.7394	88.33	47.1832	88.33
88.54	88.54	93.1024	88.54	93.5048	88.54	94.4611	88.54	96.9669	88.54	94.2498	88.54	89.1831	88.54	48.7007	88.54	88.5822	88.54	87.4469	88.54	88.6849	88.54	90.0459	88.54	59.901	88.54	83.0848	88.54	79.4271	88.54	47.5484	88.54	78.5793	88.54	83.0347	88.54	85.8111	88.54	93.2071	88.54	99.3183	88.54	85.142	88.54	52.3326	88.54	54.4472	88.54	46.9871	88.54
88.72	88.72	92.7906	88.72	93.2049	88.72	94.1372	88.72	96.5977	88.72	93.9628	88.72	88.8698	88.72	48.5772	88.72	88.3068	88.72	87.2585	88.72	88.4032	88.72	89.6861	88.72	59.6584	88.72	82.7321	88.72	79.0753	88.72	47.4334	88.72	78.4688	88.72	82.7587	88.72	85.4035	88.72	92.9451	88.72	98.9048	88.72	84.806	88.72	52.1511	88.72	54.3759	88.72	46.8043	88.72
88.91	88.91	92.3841	88.91	92.8329	88.91	93.7561	88.91	96.2541	88.91	93.7225	88.91	88.6745	88.91	48.4161	88.91	88.0945	88.91	86.9763	88.91	88.0227	88.91	89.317	88.91	59.4637	88.91	82.5834	88.91	78.9726	88.91	47.195	88.91	78.1177	88.91	82.3757	88.91	85.1424	88.91	92.5	88.91	98.6438	88.91	84.5148	88.91	51.997	88.91	54.1829	88.91	46.5687	88.91
89.1	89.1	92.0865	89.1	92.5121	89.1	93.4597	89.1	95.8096	89.1	93.4144	89.1	88.3042	89.1	48.1908	89.1	87.6703	89.1	86.5715	89.1	87.686	89.1	89.1269	89.1	59.2211	89.1	82.2792	89.1	78.6067	89.1	47.0441	89.1	77.8746	89.1	82.1135	89.1	84.8298	89.1	92.1507	89.1	98.1903	89.1	84.2336	89.1	51.8085	89.1	53.9546	89.1	46.5175	89.1
89.35	89.35	91.8571	89.35	92.2167	89.35	93.2301	89.35	95.5138	89.35	93.146	89.35	88.18	89.35	48.0733	89.35	87.3388	89.35	86.2124	89.35	87.4634	89.35	88.7984	89.35	58.9993	89.35	82.0128	89.35	78.4336	89.35	46.8775	89.35	77.7076	89.35	81.8753	89.35	84.589	89.35	91.9808	89.35	97.9024	89.35	83.9767	89.35	51.6404	89.35	53.8186	89.35	46.3403	89.35
89.55	89.55	91.555	89.55	91.9959	89.55	92.9014	89.55	95.2556	89.55	92.6863	89.55	87.877	89.55	47.8202	89.55	87.0896	89.55	85.8806	89.55	87.1021	89.55	88.5361	89.55	58.7088	89.55	81.7882	89.55	78.1986	89.55	46.6632	89.55	77.4106	89.55	81.4994	89.55	84.2591	89.55	91.7073	89.55	97.45	89.55	83.7056	89.55	51.3825	89.55	53.5693	89.55	46.1663	89.55
89.71	89.71	91.1865	89.71	91.6681	89.71	92.605	89.71	94.9752	89.71	92.5883	89.71	87.5424	89.71	47.7329	89.71	86.6579	89.71	85.6294	89.71	86.7585	89.71	88.1354	89.71	58.5067	89.71	81.394	89.71	77.9945	89.71	46.5482	89.71	77.1749	89.71	81.251	89.71	83.9805	89.71	91.2639	89.71	97.1032	89.71	83.4587	89.71	51.208	89.71	53.3695	89.71	45.9614	89.71
89.94	89.94	90.9173	89.94	91.2496	89.94	92.3637	89.94	94.6879	89.94	92.1472	89.94	87.2789	89.94	47.5876	89.94	86.4495	89.94	85.3642	89.94	86.5112	89.94	87.8231	89.94	58.3382	89.94	81.1658	89.94	77.7201	89.94	46.3614	89.94	76.9761	89.94	80.9819	89.94	83.8378	89.94	91.002	89.94	96.9565	89.94	83.1638	89.94	51.1242	89.94	53.2054	89.94	45.8809	89.94
90.11	90.11	90.6763	90.11	91.0333	90.11	92.026	90.11	94.3323	90.11	91.9371	90.11	87.0867	90.11	47.3914	90.11	86.1145	90.11	85.099	90.11	86.2708	90.11	87.565	90.11	58.0821	90.11	80.9099	90.11	77.3683	90.11	46.1745	90.11	76.6078	90.11	80.7196	90.11	83.403	90.11	90.693	90.11	96.5763	90.11	82.9168	90.11	50.824	90.11	52.9486	90.11	45.698	90.11
90.33	90.33	90.2795	90.33	90.7195	90.33	91.7709	90.33	94.0519	90.33	91.6501	90.33	86.809	90.33	47.3042	90.33	85.8764	90.33	84.7431	90.33	85.9341	90.33	87.2934	90.33	57.9405	90.33	80.6748	90.33	77.2135	90.33	46.0092	90.33	76.5636	90.33	80.5195	90.33	83.2059	90.33	90.4444	90.33	96.0895	90.33	82.6905	90.33	50.6773	90.33	52.813	90.33	45.5736	90.33
90.52	90.52	89.9961	90.52	90.4823	90.52	91.4194	90.52	93.6894	90.52	91.384	90.52	86.574	90.52	47.028	90.52	85.4818	90.52	84.3593	90.52	85.6799	90.52	87.0354	90.52	57.6575	90.52	80.3774	90.52	76.925	90.52	45.923	90.52	76.2469	90.52	80.2435	90.52	82.9206	90.52	90.2227	90.52	95.8094	90.52	82.3956	90.52	50.4539	90.52	52.6774	90.52	45.4127	90.52
90.71	90.71	89.7522	90.71	90.1309	90.71	91.1964	90.71	93.4891	90.71	91.1504	90.71	86.3783	90.71	46.8594	90.71	85.1873	90.71	84.1814	90.71	85.3402	90.71	86.6388	90.71	57.3748	90.71	80.1247	90.71	76.6531	90.71	45.6484	90.71	76.0502	90.71	79.9361	90.71	82.6319	90.71	89.9519	90.71	95.6413	90.71	82.015	90.71	50.2577	90.71	52.4485	90.71	45.2867	90.71
90.9	90.9	89.4575	90.9	89.8615	90.9	90.9714	90.9	93.1355	90.9	90.9289	90.9	86.1041	90.9	46.7446	90.9	84.9459	90.9	83.8428	90.9	85.1165	90.9	86.4649	90.9	57.2329	90.9	79.9279	90.9	76.3761	90.9	45.4774	90.9	75.7902	90.9	79.6846	90.9	82.4517	90.9	89.6585	90.9	95.3292	90.9	81.8538	90.9	50.0838	90.9	52.2208	90.9	45.0103	90.9
91.08	91.08	89.2297	91.08	89.6298	91.08	90.673	91.08	93.0096	91.08	90.5632	91.08	85.8904	91.08	46.6457	91.08	84.7237	91.08	83.5777	91.08	84.7999	91.08	86.1107	91.08	57.0029	91.08	79.6936	91.08	76.2233	91.08	45.3654	91.08	75.5651	91.08	79.4646	91.08	82.0711	91.08	89.354	91.08	94.952	91.08	81.6619	91.08	49.9177	91.08	52.0651	91.08	44.9259	91.08
91.31	91.31	88.9291	91.31	89.2853	91.31	90.4224	91.31	92.9597	91.31	90.3225	91.31	85.6875	91.31	46.5062	91.31	84.4664	91.31	83.309	91.31	84.5289	91.31	85.8227	91.31	56.8618	91.31	79.4063	91.31	76.057	91.31	45.1843	91.31	75.3389	91.31	79.2193	91.31	81.9251	91.31	89.1233	91.31	94.5237	91.31	81.3704	91.31	49.7495	91.31	51.879	91.31	44.7267	91.31
91.51	91.51	88.6993	91.51	89.1082	91.51	90.1718	91.51	92.8345	91.51	90.1167	91.51	85.4775	91.51	46.3013	91.51	84.1346	91.51	83.0333	91.51	84.3814	91.51	85.5822	91.51	56.6465	91.51	79.2018	91.51	75.792	91.51	45.0462	91.51	75.1568	91.51	78.9394	91.51	81.6296	91.51	88.8994	91.51	94.3355	91.51	81.1337	91.51	49.5672	91.51	51.7927	91.51	44.5933	91.51
91.68	91.68	88.3914	91.68	88.7566	91.68	89.9142	91.68	92.5999	91.68	89.9109	91.68	85.2034	91.68	46.1689	91.68	83.8324	91.68	82.918	91.68	83.966	91.68	85.3416	91.68	56.4649	91.68	79.0596	91.68	75.506	91.68	44.8721	91.68	74.9157	91.68	78.6456	91.68	81.3	91.68	88.6015	91.68	94.0071	91.68	80.9449	91.68	49.4407	91.68	51.5708	91.68	44.4525	91.68
91.87	91.87	88.1324	91.87	88.4804	91.87	89.71	91.87	92.4105	91.87	89.6196	91.87	84.9221	91.87	45.996	91.87	83.621	91.87	82.5936	91.87	83.7631	91.87	85.0932	91.87	56.2758	91.87	78.7108	91.87	75.398	91.87	44.7372	91.87	74.7812	91.87	78.3942	91.87	81.188	91.87	88.3687	91.87	93.7286	91.87	80.7153	91.87	49.1971	91.87	51.3931	91.87	44.3372	91.87
92.09	92.09	88.0229	92.09	88.3729	92.09	89.5213	92.09	92.0322	92.09	89.4908	92.09	84.7405	92.09	45.8055	92.09	83.3262	92.09	82.2759	92.09	83.5262	92.09	84.8322	92.09	56.1413	92.09	78.5893	92.09	75.0204	92.09	44.5631	92.09	74.5695	92.09	78.335	92.09	80.8855	92.09	88.2521	92.09	93.4869	92.09	80.4373	92.09	49.0845	92.09	51.2212	92.09	44.1964	92.09
92.25	92.25	87.8245	92.25	88.1776	92.25	89.2731	92.25	91.8817	92.25	89.1477	92.25	84.7049	92.25	45.7183	92.25	83.155	92.25	82.0316	92.25	83.2788	92.25	84.6285	92.25	55.9189	92.25	78.285	92.25	75.0063	92.25	44.4193	92.25	74.3338	92.25	78.1349	92.25	80.6341	92.25	88.0035	92.25	93.2134	92.25	80.2316	92.25	48.9239	92.25	51.1141	92.25	44.0134	92.25
92.47	92.47	87.5584	92.47	87.8736	92.47	89.0483	92.47	91.7129	92.47	88.8915	92.47	84.4237	92.47	45.6108	92.47	82.884	92.47	81.819	92.47	82.9661	92.47	84.4142	92.47	55.7165	92.47	78.0262	92.47	74.6732	92.47	44.2844	92.47	74.2435	92.47	77.8353	92.47	80.427	92.47	87.7171	92.47	92.8816	92.47	80.0501	92.47	48.7223	92.47	50.9079	92.47	43.8689	92.47
92.66	92.66	87.4662	92.66	87.5736	92.66	88.8966	92.66	91.4872	92.66	88.7024	92.66	84.2172	92.66	45.5236	92.66	82.7054	92.66	81.6585	92.66	82.8906	92.66	84.1561	92.66	55.5143	92.66	77.8672	92.66	74.5747	92.66	44.1766	92.66	73.9415	92.66	77.6007	92.66	80.2775	92.66	87.482	92.66	92.5948	92.66	79.9061	92.66	48.6106	92.66	50.8366	92.66	43.7738	92.66
92.81	92.81	87.1931	92.81	87.5348	92.81	88.6512	92.81	91.2706	92.81	88.5093	92.81	84.0999	92.81	45.3871	92.81	82.4867	92.81	81.3412	92.81	82.5436	92.81	83.9894	92.81	55.3591	92.81	77.7744	92.81	74.4598	92.81	44.013	92.81	73.8439	92.81	77.4875	92.81	80.0093	92.81	87.3031	92.81	92.4432	92.81	79.7315	92.81	48.5068	92.81	50.6234	92.81	43.6074	92.81
93.04	93.04	86.8993	93.04	87.2667	93.04	88.5796	93.04	91.1453	93.04	88.4014	93.04	83.8897	93.04	45.2547	93.04	82.3183	93.04	81.1909	93.04	82.4096	93.04	83.7351	93.04	55.2379	93.04	77.5698	93.04	74.2088	93.04	43.9107	93.04	73.6321	93.04	77.2695	93.04	79.897	93.04	87.1058	93.04	92.1547	93.04	79.5357	93.04	48.2964	93.04	50.4299	93.04	43.4885	93.04
93.21	93.21	86.8748	93.21	87.0684	93.21	88.3769	93.21	90.9994	93.21	88.2654	93.21	83.8076	93.21	45.1659	93.21	82.1276	93.21	81.0405	93.21	82.2275	93.21	83.5962	93.21	55.0022	93.21	77.289	93.21	74.021	93.21	43.7724	93.21	73.5161	93.21	77.1135	93.21	79.7711	93.21	86.9622	93.21	92.0328	93.21	79.3467	93.21	48.1977	93.21	50.322	93.21	43.3622	93.21
93.43	93.43	86.6446	93.43	86.8281	93.43	88.2156	93.43	90.8192	93.43	88.0593	93.43	83.7113	93.43	44.968	93.43	81.9145	93.43	80.8063	93.43	81.8667	93.43	83.4368	93.43	54.7596	93.43	77.2019	93.43	73.8966	93.43	43.6845	93.43	73.3559	93.43	76.9023	93.43	79.4888	93.43	86.7984	93.43	91.7641	93.43	79.0548	93.43	47.9942	93.43	50.1356	93.43	43.2432	93.43
93.55	93.55	86.4812	93.55	86.7436	93.55	87.9868	93.55	90.5776	93.55	87.9042	93.55	83.5408	93.55	44.935	93.55	81.7303	93.55	80.6186	93.55	81.7432	93.55	83.2394	93.55	54.6381	93.55	76.9267	93.55	73.7022	93.55	43.5514	93.55	73.2344	93.55	76.7175	93.55	79.2991	93.55	86.6625	93.55	91.5545	93.55	78.939	93.55	47.8425	93.55	50.0446	93.55	43.2178	93.55
93.78	93.78	86.4495	93.78	86.6219	93.78	87.9013	93.78	90.5616	93.78	87.7892	93.78	83.4231	93.78	44.7952	93.78	81.5842	93.78	80.5659	93.78	81.5885	93.78	83.0597	93.78	54.5101	93.78	76.8602	93.78	73.5002	93.78	43.3843	93.78	73.0742	93.78	76.5821	93.78	79.1391	93.78	86.4382	93.78	91.3658	93.78	78.8117	93.78	47.7158	93.78	49.8868	93.78	43.0695	93.78
93.94	93.94	86.2757	93.94	86.4646	93.94	87.7386	93.94	90.2425	93.94	87.6592	93.94	83.3415	93.94	44.7387	93.94	81.3656	93.94	80.4093	93.94	81.5234	93.94	82.9881	93.94	54.3887	93.94	76.7399	93.94	73.5051	93.94	43.3358	93.94	73.0061	93.94	76.476	93.94	79.0816	93.94	86.2393	93.94	91.2877	93.94	78.7333	93.94	47.6959	93.94	49.7949	93.94	42.9837	93.94
94.14	94.14	86.0632	94.14	86.2902	94.14	87.587	94.14	90.222	94.14	87.5472	94.14	83.2062	94.14	44.6661	94.14	81.2316	94.14	80.1929	94.14	81.331	94.14	82.6418	94.14	54.1529	94.14	76.5532	94.14	73.3996	94.14	43.2208	94.14	72.822	94.14	76.2897	94.14	78.9593	94.14	86.1251	94.14	91.0809	94.14	78.5893	94.14	47.4725	94.14	49.695	94.14	42.8081	94.14
94.33	94.33	86.0348	94.33	86.1716	94.33	87.6215	94.33	90.1604	94.33	87.4491	94.33	83.1635	94.33	44.5571	94.33	81.1422	94.33	80.0394	94.33	81.1936	94.33	82.6622	94.33	54.0113	94.33	76.491	94.33	73.3292	94.33	43.1705	94.33	72.8146	94.33	76.2276	94.33	78.7147	94.33	85.9907	94.33	90.9609	94.33	78.5618	94.33	47.3677	94.33	49.5666	94.33	42.7861	94.33
94.49	94.49	85.9923	94.49	86.067	94.49	87.5318	94.49	90.0784	94.49	87.4141	94.49	83.1136	94.49	44.4989	94.49	81.0976	94.49	80.0254	94.49	81.0699	94.49	82.4721	94.49	53.9305	94.49	76.3596	94.49	73.09	94.49	43.0483	94.49	72.6746	94.49	76.0482	94.49	78.5041	94.49	85.8564	94.49	90.7808	94.49	78.507	94.49	47.3049	94.49	49.4381	94.49	42.7276	94.49
94.69	94.69	85.8471	94.69	86.008	94.69	87.4876	94.69	90.1238	94.69	87.285	94.69	83.0955	94.69	44.4027	94.69	80.944	94.69	79.8889	94.69	81.032	94.69	82.4009	94.69	53.7485	94.69	76.2447	94.69	73.1202	94.69	42.9674	94.69	72.6322	94.69	75.8989	94.69	78.5411	94.69	85.8738	94.69	90.7855	94.69	78.3042	94.69	47.1851	94.69	49.3944	94.69	42.6451	94.69
94.86	94.86	85.7372	94.86	85.8787	94.86	87.3802	94.86	89.9347	94.86	87.1411	94.86	83.0211	94.86	44.3463	94.86	80.785	94.86	79.7393	94.86	80.8226	94.86	82.377	94.86	53.6676	94.86	76.2628	94.86	73.0196	94.86	42.9261	94.86	72.5715	94.86	75.8273	94.86	78.4362	94.86	85.8093	94.86	90.7141	94.86	78.4041	94.86	47.0675	94.86	49.2883	94.86	42.5227	94.86
95.04	95.04	85.8115	95.04	85.8121	95.04	87.4175	95.04	89.985	95.04	87.1932	95.04	83.0534	95.04	44.2535	95.04	80.8567	95.04	79.7224	95.04	80.7644	95.04	82.2241	95.04	53.5329	95.04	76.0389	95.04	72.9542	95.04	42.8848	95.04	72.5183	95.04	75.7351	95.04	78.2905	95.04	85.7382	95.04	90.7028	95.04	78.3394	95.04	46.9569	95.04	49.1252	95.04	42.4662	95.04
95.21	95.21	85.7443	95.21	85.8298	95.21	87.3595	95.21	89.9484	95.21	87.1621	95.21	83.0567	95.21	44.2227	95.21	80.7626	95.21	79.5928	95.21	80.747	95.21	82.2276	95.21	53.398	95.21	76.0346	95.21	72.914	95.21	42.7393	95.21	72.5052	95.21	75.7721	95.21	78.3003	95.21	85.5608	95.21	90.7341	95.21	78.2258	95.21	46.8999	95.21	49.1099	95.21	42.4496	95.21
95.44	95.44	85.6627	95.44	85.7424	95.44	87.4313	95.44	89.9645	95.44	87.2002	95.44	83.0819	95.44	44.1954	95.44	80.7451	95.44	79.6945	95.44	80.7438	95.44	82.1834	95.44	53.297	95.44	76.0112	95.44	72.8838	95.44	42.6764	95.44	72.4814	95.44	75.5902	95.44	78.2701	95.44	85.6038	95.44	90.6828	95.44	78.264	95.44	46.8382	95.44	49.0396	95.44	42.4004	95.44
95.56	95.56	85.7619	95.56	85.6866	95.56	87.4037	95.56	90.0534	95.56	87.2072	95.56	83.0676	95.56	44.13	95.56	80.7153	95.56	79.7921	95.56	80.5995	95.56	82.0815	95.56	53.2903	95.56	75.9698	95.56	72.926	95.56	42.5615	95.56	72.5772	95.56	75.6385	95.56	78.0867	95.56	85.7046	95.56	90.6694	95.56	78.1886	95.56	46.7824	95.56	48.8969	95.56	42.3199	95.56
95.73	95.73	85.801	95.73	85.7043	95.73	87.394	95.73	90.1399	95.73	87.2951	95.73	83.1991	95.73	44.1355	95.73	80.718	95.73	79.7952	95.73	80.6508	95.73	82.1461	95.73	53.1554	95.73	76.0277	95.73	72.8929	95.73	42.5237	95.73	72.5126	95.73	75.5375	95.73	78.1032	95.73	85.6548	95.73	90.7341	95.73	78.3767	95.73	46.6835	95.73	49.01	95.73	42.3764	95.73
95.9	95.9	85.8222	95.9	85.788	95.9	87.4836	95.9	90.2972	95.9	87.2811	95.9	83.2489	95.9	44.0411	95.9	80.8668	95.9	79.844	95.9	80.6233	95.9	82.119	95.9	53.1419	95.9	76.0138	95.9	72.907	95.9	42.459	95.9	72.5347	95.9	75.4961	95.9	78.1304	95.9	85.6817	95.9	90.8342	95.9	78.3492	95.9	46.6276	95.9	48.8959	95.9	42.3471	95.9
96.06	96.06	85.8364	96.06	85.9205	96.06	87.6352	96.06	90.4272	96.06	87.4491	96.06	83.4198	96.06	43.9393	96.06	80.9264	96.06	79.7882	96.06	80.6714	96.06	82.2004	96.06	53.0476	96.06	76.0484	96.06	72.9703	96.06	42.4015	96.06	72.5494	96.06	75.6065	96.06	78.2119	96.06	85.7489	96.06	90.9609	96.06	78.3767	96.06	46.6137	96.06	48.9244	96.06	42.3252	96.06
96.23	96.23	85.9427	96.23	85.8787	96.23	87.5939	96.23	90.646	96.23	87.5332	96.23	83.4625	96.23	44.0629	96.23	81.0455	96.23	79.9975	96.23	80.6989	96.23	82.2955	96.23	53.0004	96.23	76.1037	96.23	73.0407	96.23	42.4159	96.23	72.6231	96.23	75.5927	96.23	78.1304	96.23	85.9235	96.23	91.0809	96.23	78.4658	96.23	46.6276	96.23	48.8959	96.23	42.3691	96.23
96.35	96.35	86.0773	96.35	86.06	96.35	87.842	96.35	90.8307	96.35	87.7082	96.35	83.6904	96.35	44.0556	96.35	81.1125	96.35	80.0673	96.35	80.7607	96.35	82.2751	96.35	52.933	96.35	76.1591	96.35	73.1885	96.35	42.3799	96.35	72.8809	96.35	75.6962	96.35	78.1983	96.35	86.0646	96.35	91.2143	96.35	78.7059	96.35	46.5578	96.35	48.9102	96.35	42.3837	96.35
96.52	96.52	86.2545	96.52	86.2414	96.52	88.0419	96.52	91.2	96.52	87.9743	96.52	83.9752	96.52	44.0774	96.52	81.4474	96.52	80.2697	96.52	80.9119	96.52	82.4042	96.52	52.8521	96.52	76.3043	96.52	73.287	96.52	42.344	96.52	72.9693	96.52	75.7721	96.52	78.3614	96.52	86.0848	96.52	91.4811	96.52	78.8224	96.52	46.5927	96.52	48.8388	96.52	42.3764	96.52
96.66	96.66	86.5629	96.66	86.3638	96.66	88.2597	96.66	91.5192	96.66	88.2233	96.66	84.1423	96.66	44.0902	96.66	81.6661	96.66	80.3146	96.66	81.0938	96.66	82.5639	96.66	52.9194	96.66	76.4936	96.66	73.4228	96.66	42.3205	96.66	73.1625	96.66	75.8713	96.66	78.5751	96.66	86.3575	96.66	91.8194	96.66	78.9695	96.66	46.4798	96.66	48.8449	96.66	42.3963	96.66
96.79	96.79	86.708	96.79	86.8203	96.79	88.6209	96.79	92.1575	96.79	88.4994	96.79	84.5804	96.79	44.1137	96.79	82.1471	96.79	80.5977	96.79	81.3104	96.79	82.8727	96.79	52.9262	96.79	76.7399	96.79	73.5403	96.79	42.4087	96.79	73.4333	96.79	76.0343	96.79	78.7691	96.79	86.5818	96.79	92.2814	96.79	79.3848	96.79	46.5508	96.79	49.0243	96.79	42.5593	96.79
96.93	96.93	87.3142	96.93	87.4241	96.93	89.1766	96.93	93.2018	96.93	89.1407	96.93	85.0253	96.93	44.3082	96.93	82.6785	96.93	81.0545	96.93	81.6435	96.93	83.3109	96.93	52.9666	96.93	77.1714	96.93	74.021	96.93	42.5002	96.93	73.8403	96.93	76.4303	96.93	79.01	96.93	87.1033	96.93	93	96.93	79.9572	96.93	46.7522	96.93	49.1946	96.93	42.6963	96.93
97.05	97.05	88.3418	97.05	88.6031	97.05	90.4519	97.05	94.8708	97.05	90.128	97.05	86.1647	97.05	44.5772	97.05	83.9143	97.05	81.892	97.05	82.4062	97.05	84.0988	97.05	53.344	97.05	77.8631	97.05	74.7459	97.05	42.7374	97.05	74.5769	97.05	77.2792	97.05	79.7303	97.05	87.9565	97.05	94.2806	97.05	81.0204	97.05	46.9547	97.05	49.4872	97.05	43.0037	97.05
97.36	97.36	91.035	97.36	90.9819	97.36	93.0164	97.36	97.4358	97.36	92.4108	97.36	88.3437	97.36	45.1732	97.36	86.2742	97.36	83.7277	97.36	84.3507	97.36	86.1498	97.36	53.9776	97.36	79.4331	97.36	76.2167	97.36	43.3052	97.36	76.2564	97.36	78.8733	97.36	81.3544	97.36	89.8645	97.36	96.9286	97.36	82.9752	97.36	47.5971	97.36	50.2721	97.36	43.75	97.36
97.82	97.82	96.801	97.82	95.9877	97.82	98.8926	97.82	101.425	97.82	97.7222	97.82	93.476	97.82	46.6079	97.82	91.2094	97.82	88.1307	97.82	88.5063	97.82	90.2836	97.82	55.4804	97.82	82.7805	97.82	79.5256	97.82	44.5735	97.82	79.9196	97.82	82.5379	97.82	84.9211	97.82	94.1944	97.82	102.086	97.82	87.5764	97.82	48.8977	97.82	51.879	97.82	45.3192	97.82
98.6	98.6	103.348	98.6	103.081	98.6	106.363	98.6	107.758	98.6	105.29	98.6	101.143	98.6	48.7516	98.6	99.56	98.6	94.7248	98.6	94.7575	98.6	96.6184	98.6	57.7042	98.6	87.9872	98.6	84.8799	98.6	46.3268	98.6	85.3104	98.6	87.6297	98.6	90.2949	98.6	100.683	98.6	108.507	98.6	93.4944	98.6	50.9293	98.6	54.1405	98.6	47.5431	98.6
98.88	98.88	104.113	98.88	104.148	98.88	107.266	98.88	109.46	98.88	106.249	98.88	102.04	98.88	48.9478	98.88	101.689	98.88	95.8971	98.88	96.0284	98.88	97.8542	98.88	58.0344	98.88	88.969	98.88	86.0759	98.88	46.6214	98.88	86.2236	98.88	88.4714	98.88	91.3819	98.88	101.455	98.88	108.961	98.88	94.4407	98.88	51.2155	98.88	54.597	98.88	47.8138	98.88
[truncated: 15 more columns]

## Sheet: Sheet2
Text	X	E1: Negative control 2	X	E2: Negative control 2	X	E3: Negative control 2	X	E4: Negative control 2	X	E9: Negative control 2	X	E10: Negative control 2	X	E11: Negative control 2	X	E12: Negative control 2	X	F1: 25 nM 2	X	F2: 25 nM 2	X	F3: 25 nM 2	X	F4: 25 nM 2	X	F9: 25 nM 2	X	F10: 25 nM 2	X	F11: 25 nM 2	X	F12: 25 nM 2	X	G1: 75 nM 2	X	G2: 75 nM 2	X	G3: 75 nM 2	X	G4: 75 nM 2	X	G9: 75 nM 2	X	G10: 75 nM 2	X	G11: 75 nM 2	X	G12: 75 nM 2	X
20.16	20.16	159.263	20.16	163.695	20.16	161.698	20.16	181.343	20.16	44.9577	20.16	41.8566	20.16	40.1194	20.16	42.518	20.16	125.929	20.16	134.33	20.16	127.93	20.16	124.374	20.16	31.689	20.16	27.4944	20.16	30.6766	20.16	29.9078	20.16	132.121	20.16	132.536	20.16	126.202	20.16	120.74	20.16	28.4835	20.16	22.9476	20.16	24.1079	20.16	24.6975	20.16
20.4	20.4	160.884	20.4	165.514	20.4	163.458	20.4	183.323	20.4	45.6759	20.4	42.5048	20.4	40.6113	20.4	43.213	20.4	126.353	20.4	134.742	20.4	128.384	20.4	124.713	20.4	31.9088	20.4	27.6905	20.4	30.8844	20.4	30.1064	20.4	132.465	20.4	132.699	20.4	126.518	20.4	120.954	20.4	28.6568	20.4	23.0536	20.4	24.2597	20.4	24.8088	20.4
20.55	20.55	162.724	20.55	167.34	20.55	165.191	20.55	185.4	20.55	46.4363	20.55	43.2452	20.55	41.2477	20.55	43.8439	20.55	126.557	20.55	135.136	20.55	128.836	20.55	125.222	20.55	32.159	20.55	27.8971	20.55	31.1742	20.55	30.3379	20.55	132.628	20.55	133.11	20.55	126.866	20.55	121.334	20.55	28.8819	20.55	23.2061	20.55	24.4229	20.55	24.9541	20.55
20.85	20.85	164.618	20.85	169.267	20.85	167.271	20.85	187.52	20.85	47.2708	20.85	43.9352	20.85	41.8179	20.85	44.6558	20.85	127.111	20.85	135.521	20.85	129.156	20.85	125.554	20.85	32.4407	20.85	28.0932	20.85	31.4034	20.85	30.6173	20.85	133.068	20.85	133.456	20.85	127.222	20.85	121.588	20.85	29.0967	20.85	23.3686	20.85	24.6036	20.85	25.1841	20.85
21.08	21.08	166.41	21.08	171.134	21.08	169.124	21.08	189.765	21.08	48.1873	21.08	44.7506	21.08	42.4238	21.08	45.497	21.08	127.522	21.08	136.176	21.08	129.611	21.08	126.032	21.08	32.6812	21.08	28.3662	21.08	31.6828	21.08	30.8085	21.08	133.461	21.08	133.769	21.08	127.444	21.08	122.023	21.08	29.2283	21.08	23.5523	21.08	24.7843	21.08	25.3474	21.08
21.23	21.23	168.421	21.23	173.102	21.23	171.298	21.23	191.984	21.23	49.1244	21.23	45.6288	21.23	43.1722	21.23	46.3016	21.23	128.07	21.23	136.642	21.23	130.032	21.23	126.53	21.23	32.9629	21.23	28.6603	21.23	31.9837	21.23	31.154	21.23	133.895	21.23	134.36	21.23	127.989	21.23	122.39	21.23	29.5124	21.23	23.7289	21.23	24.9433	21.23	25.518	21.23
21.39	21.39	170.52	21.39	175.02	21.39	173.243	21.39	194.378	21.39	49.9594	21.39	46.4732	21.39	43.9436	21.39	47.2027	21.39	128.41	21.39	137.165	21.39	130.543	21.39	126.999	21.39	33.2884	21.39	28.8458	21.39	32.259	21.39	31.3707	21.39	134.174	21.39	134.587	21.39	128.188	21.39	122.509	21.39	29.7305	21.39	23.8742	21.39	25.0558	21.39	25.641	21.39
21.6	21.6	172.504	21.6	177.192	21.6	175.098	21.6	196.561	21.6	50.978	21.6	47.4199	21.6	44.6761	21.6	48.0498	21.6	128.823	21.6	137.674	21.6	130.94	21.6	127.374	21.6	33.6361	21.6	29.1015	21.6	32.4994	21.6	31.5585	21.6	134.632	21.6	135.052	21.6	128.708	21.6	123.086	21.6	29.9975	21.6	24.1033	21.6	25.3047	21.6	25.8519	21.6
21.83	21.83	174.602	21.83	179.339	21.83	177.316	21.83	198.848	21.83	51.8675	21.83	48.2362	21.83	45.319	21.83	48.9653	21.83	129.451	21.83	138.298	21.83	131.599	21.83	127.995	21.83	33.9204	21.83	29.4199	21.83	32.8463	21.83	32.0177	21.83	135.028	21.83	135.382	21.83	129.035	21.83	123.271	21.83	30.1947	21.83	24.185	21.83	25.4533	21.83	26.0564	21.83
21.97	21.97	176.594	21.97	181.498	21.97	179.385	21.97	201.158	21.97	53.0368	21.97	49.2041	21.97	46.18	21.97	50.0394	21.97	129.857	21.97	138.95	21.97	132.089	21.97	128.436	21.97	34.2476	21.97	29.6967	21.97	33.1656	21.97	32.2276	21.97	135.458	21.97	135.854	21.97	129.414	21.97	123.888	21.97	30.4964	21.97	24.407	21.97	25.7167	21.97	26.2081	21.97
22.19	22.19	178.76	22.19	183.86	22.19	181.675	22.19	203.319	22.19	54.1997	22.19	50.3477	22.19	47.0651	22.19	51.0863	22.19	130.416	22.19	139.419	22.19	132.661	22.19	128.984	22.19	34.6623	22.19	29.924	22.19	33.5195	22.19	32.5544	22.19	135.806	22.19	136.217	22.19	129.774	22.19	124.18	22.19	30.7559	22.19	24.6441	22.19	25.8797	22.19	26.4274	22.19
22.41	22.41	181.012	22.41	185.885	22.41	183.998	22.41	205.265	22.41	55.424	22.41	51.3925	22.41	47.9691	22.41	52.1533	22.41	131.015	22.41	140.057	22.41	133.172	22.41	129.665	22.41	35.0651	22.41	30.3409	22.41	33.8962	22.41	32.8599	22.41	136.167	22.41	136.641	22.41	130.073	22.41	124.69	22.41	30.9815	22.41	24.8026	22.41	26.0203	22.41	26.6682	22.41
22.62	22.62	183.294	22.62	188.253	22.62	186.348	22.62	207.2	22.62	56.6275	22.62	52.5498	22.62	48.9038	22.62	53.3097	22.62	131.601	22.62	140.742	22.62	133.883	22.62	130.266	22.62	35.4179	22.62	30.6662	22.62	34.2	22.62	33.2454	22.62	136.646	22.62	137.099	22.62	130.615	22.62	124.909	22.62	31.3448	22.62	25.0821	22.62	26.3061	22.62	26.8429	22.62
22.84	22.84	185.612	22.84	190.854	22.84	188.781	22.84	208.736	22.84	57.9817	22.84	53.7344	22.84	49.8944	22.84	54.5091	22.84	132.135	22.84	141.471	22.84	134.438	22.84	130.97	22.84	35.8644	22.84	30.9392	22.84	34.6727	22.84	33.6057	22.84	137.038	22.84	137.432	22.84	130.891	22.84	125.417	22.84	31.5388	22.84	25.2233	22.84	26.494	22.84	27.1174	22.84
22.98	22.98	187.93	22.98	193.125	22.98	190.974	22.98	209.975	22.98	59.3427	22.98	54.9191	22.98	50.8708	22.98	55.7598	22.98	133.011	22.98	142.051	22.98	135.319	22.98	131.594	22.98	36.2422	22.98	31.4223	22.98	35.0021	22.98	34.0174	22.98	137.417	22.98	137.941	22.98	131.496	22.98	125.731	22.98	31.8852	22.98	25.4847	22.98	26.8047	22.98	27.3771	22.98
23.19	23.19	190.33	23.19	195.517	23.19	193.354	23.19	211.127	23.19	60.7925	23.19	56.3128	23.19	52.0396	23.19	57.0763	23.19	133.689	23.19	142.895	23.19	135.941	23.19	132.238	23.19	36.7299	23.19	31.8214	23.19	35.4748	23.19	34.3556	23.19	137.919	23.19	138.464	23.19	131.738	23.19	126.279	23.19	32.1832	23.19	25.6754	23.19	27.0143	23.19	27.5922	23.19
23.41	23.41	192.56	23.41	197.909	23.41	195.767	23.41	211.869	23.41	62.3382	23.41	57.6507	23.41	53.1656	23.41	58.5463	23.41	134.34	23.41	143.644	23.41	136.535	23.41	132.975	23.41	37.2314	23.41	32.1505	23.41	35.8974	23.41	34.8408	23.41	138.346	23.41	138.865	23.41	132.188	23.41	126.727	23.41	32.5019	23.41	25.9579	23.41	27.3395	23.41	27.8593	23.41
23.61	23.61	194.984	23.61	200.359	23.61	198.092	23.61	212.472	23.61	63.9192	23.61	59.1494	23.61	54.3554	23.61	60.0019	23.61	134.897	23.61	144.526	23.61	137.494	23.61	133.855	23.61	37.6964	23.61	32.6026	23.61	36.389	23.61	35.2275	23.61	138.701	23.61	139.351	23.61	132.622	23.61	127.098	23.61	32.8178	23.61	26.1872	23.61	27.5453	23.61	28.0557	23.61
23.81	23.81	197.48	23.81	202.623	23.81	200.305	23.81	212.876	23.81	65.5744	23.81	60.6687	23.81	55.6028	23.81	61.5307	23.81	135.76	23.81	145.363	23.81	138.162	23.81	134.585	23.81	38.2185	23.81	33.0298	23.81	36.9048	23.81	35.6981	23.81	139.266	23.81	139.86	23.81	132.985	23.81	127.586	23.81	33.1573	23.81	26.4203	23.81	27.7983	23.81	28.3896	23.81
24.03	24.03	199.708	24.03	204.823	24.03	202.554	24.03	213.081	24.03	67.3565	24.03	62.1795	24.03	56.9428	24.03	63.029	24.03	136.644	24.03	146.19	24.03	139.09	24.03	135.428	24.03	38.7447	24.03	33.5255	24.03	37.447	24.03	36.2111	24.03	139.582	24.03	140.117	24.03	133.395	24.03	127.988	24.03	33.5023	24.03	26.675	24.03	28.0876	24.03	28.6644	24.03
24.16	24.16	201.903	24.16	206.743	24.16	204.514	24.16	213.226	24.16	69.0728	24.16	63.8169	24.16	58.3109	24.16	64.806	24.16	137.376	24.16	147.128	24.16	139.978	24.16	136.357	24.16	39.3834	24.16	33.9246	24.16	37.9554	24.16	36.6742	24.16	140.16	24.16	140.741	24.16	133.98	24.16	128.456	24.16	33.8279	24.16	26.9999	24.16	28.3694	24.16	28.9612	24.16
24.36	24.36	204.239	24.36	208.601	24.36	206.379	24.36	213.366	24.36	70.9691	24.36	65.5809	24.36	59.7863	24.36	66.5402	24.36	138.4	24.36	148.179	24.36	140.917	24.36	137.244	24.36	39.9379	24.36	34.5029	24.36	38.4687	24.36	37.2155	24.36	140.77	24.36	141.262	24.36	134.434	24.36	128.934	24.36	34.1855	24.36	27.2929	24.36	28.691	24.36	29.2171	24.36
24.56	24.56	206.121	24.56	210.361	24.56	208.06	24.56	213.399	24.56	72.8202	24.56	67.3146	24.56	61.3465	24.56	68.4259	24.56	139.416	24.56	149.078	24.56	141.788	24.56	138.077	24.56	40.5304	24.56	35.0236	24.56	39.0654	24.56	37.7695	24.56	141.241	24.56	141.604	24.56	134.861	24.56	129.399	24.56	34.6385	24.56	27.5649	24.56	28.9764	24.56	29.4656	24.56
24.77	24.77	208.268	24.77	211.775	24.77	209.399	24.77	213.432	24.77	74.8785	24.77	69.3074	24.77	62.9855	24.77	70.2614	24.77	140.245	24.77	150.199	24.77	142.817	24.77	139.073	24.77	41.2585	24.77	35.5137	24.77	39.6598	24.77	38.4605	24.77	141.737	24.77	142.296	24.77	135.264	24.77	129.934	24.77	34.9987	24.77	27.8757	24.77	29.2799	24.77	29.8291	24.77
24.96	24.96	210.251	24.96	212.968	24.96	210.619	24.96	213.438	24.96	77.0052	24.96	71.2165	24.96	64.5389	24.96	72.192	24.96	141.121	24.96	151.211	24.96	143.919	24.96	140.102	24.96	41.9385	24.96	36.1227	24.96	40.3903	24.96	38.9677	24.96	142.191	24.96	142.731	24.96	135.856	24.96	130.388	24.96	35.3797	24.96	28.1935	24.96	29.6629	24.96	30.2223	24.96
25.23	25.23	212.042	25.23	214.066	25.23	211.732	25.23	213.472	25.23	79.1897	25.23	73.1348	25.23	66.3358	25.23	74.2854	25.23	142.118	25.23	152.526	25.23	144.965	25.23	141.168	25.23	42.5826	25.23	36.7504	25.23	41.0758	25.23	39.6343	25.23	142.725	25.23	143.36	25.23	136.31	25.23	130.906	25.23	35.8414	25.23	28.5219	25.23	29.9991	25.23	30.5525	25.23
25.43	25.43	213.533	25.43	214.834	25.43	212.505	25.43	213.445	25.43	81.4774	25.43	75.2926	25.43	68.0805	25.43	76.353	25.43	143.147	25.43	153.492	25.43	146.083	25.43	142.259	25.43	43.4083	25.43	37.3198	25.43	41.7295	25.43	40.3056	25.43	143.272	25.43	143.912	25.43	136.777	25.43	131.391	25.43	36.3496	25.43	28.8291	25.43	30.3349	25.43	30.9493	25.43
25.61	25.61	215.099	25.61	215.508	25.61	213.159	25.61	213.445	25.61	83.8024	25.61	77.4456	25.61	70.0045	25.61	78.4883	25.61	144.414	25.61	154.619	25.61	147.125	25.61	143.355	25.61	44.1982	25.61	38.0199	25.61	42.4456	25.61	40.9966	25.61	143.788	25.61	144.482	25.61	137.402	25.61	131.946	25.61	36.7445	25.61	29.2387	25.61	30.6529	25.61	31.3128	25.61
25.81	25.81	216.159	25.81	215.986	25.81	213.585	25.81	213.445	25.81	86.353	25.81	79.7868	25.81	71.8857	25.81	80.865	25.81	145.605	25.81	155.969	25.81	148.394	25.81	144.55	25.81	45.0224	25.81	38.6919	25.81	43.2907	25.81	41.6802	25.81	144.428	25.81	144.985	25.81	137.94	25.81	132.454	25.81	37.3403	25.81	29.6342	25.81	31.1804	25.81	31.7134	25.81
26.01	26.01	217.13	26.01	216.39	26.01	213.952	26.01	213.438	26.01	88.8763	26.01	82.0722	26.01	73.9237	26.01	83.2636	26.01	146.598	26.01	157.258	26.01	149.549	26.01	145.791	26.01	45.8122	26.01	39.455	26.01	44.0856	26.01	42.4301	26.01	145.041	26.01	145.643	26.01	138.477	26.01	133.029	26.01	37.7144	26.01	29.9026	26.01	31.4766	26.01	32.1065	26.01
26.2	26.2	217.943	26.2	216.606	26.2	214.205	26.2	213.445	26.2	91.5979	26.2	84.4481	26.2	76.0401	26.2	85.6695	26.2	147.851	26.2	158.641	26.2	150.832	26.2	146.92	26.2	46.7189	26.2	40.148	26.2	44.9521	26.2	43.2607	26.2	145.681	26.2	146.308	26.2	139.123	26.2	133.63	26.2	38.2686	26.2	30.3829	26.2	31.8668	26.2	32.4626	26.2
26.39	26.39	218.525	26.39	216.801	26.39	214.398	26.39	213.445	26.39	94.2648	26.39	87.0122	26.39	78.2277	26.39	88.2363	26.39	149.145	26.39	160.038	26.39	152.161	26.39	148.274	26.39	47.6873	26.39	40.9671	26.39	45.8186	26.39	43.9811	26.39	146.321	26.39	146.933	26.39	139.64	26.39	134.359	26.39	38.7466	26.39	30.7572	26.39	32.351	26.39	32.8929	26.39
26.57	26.57	219.003	26.57	216.895	26.57	214.545	26.57	213.438	26.57	97.0206	26.57	89.646	26.57	80.4439	26.57	90.8762	26.57	150.37	26.57	161.307	26.57	153.417	26.57	149.615	26.57	48.6626	26.57	41.7652	26.57	46.8212	26.57	44.9147	26.57	146.934	26.57	147.463	26.57	140.299	26.57	134.733	26.57	39.2523	26.57	31.195	26.57	32.7918	26.57	33.3602	26.57
26.83	26.83	219.379	26.83	216.956	26.83	214.612	26.83	213.445	26.83	99.8312	26.83	92.3983	26.83	82.8168	26.83	93.5819	26.83	151.582	26.83	162.805	26.83	154.766	26.83	151.003	26.83	49.6379	26.83	42.5982	26.83	47.7522	26.83	45.8703	26.83	147.519	26.83	148.107	26.83	140.911	26.83	135.469	26.83	39.8204	26.83	31.647	26.83	33.2542	26.83	33.7905	26.83
27	27	219.625	27	217.01	27	214.658	27	213.418	27	102.889	27	95.1107	27	85.1861	27	96.3707	27	153.151	27	164.323	27	156.149	27	152.358	27	50.7923	27	43.5518	27	48.7415	27	46.7833	27	148.285	27	148.727	27	141.572	27	135.933	27	40.4111	27	32.0597	27	33.7269	27	34.3203	27
27.2	27.2	219.796	27.2	217.057	27.2	214.711	27.2	213.418	27.2	105.719	27.2	97.8069	27.2	87.7084	27.2	99.2881	27.2	154.438	27.2	165.881	27.2	157.712	27.2	153.745	27.2	51.8912	27.2	44.5248	27.2	49.8729	27.2	47.7609	27.2	148.802	27.2	149.616	27.2	142.285	27.2	136.648	27.2	40.9375	27.2	32.5187	27.2	34.2038	27.2	34.7802	27.2
27.39	27.39	219.953	27.39	217.077	27.39	214.745	27.39	213.418	27.39	109.008	27.39	100.775	27.39	90.4087	27.39	102.103	27.39	156.088	27.39	167.427	27.39	159.254	27.39	155.259	27.39	53.0998	27.39	45.4837	27.39	50.947	27.39	48.8267	27.39	149.559	27.39	150.186	27.39	142.937	27.39	137.276	27.39	41.651	27.39	33.0907	27.39	34.6951	27.39	35.2772	27.39
27.63	27.63	220.049	27.63	217.091	27.63	214.751	27.63	213.412	27.63	112.222	27.63	103.931	27.63	92.9666	27.63	105.123	27.63	157.546	27.63	169.006	27.63	160.797	27.63	156.865	27.63	54.2742	27.63	46.4567	27.63	52.1141	27.63	49.8557	27.63	150.158	27.63	150.96	27.63	143.575	27.63	137.965	27.63	42.2606	27.63	33.5073	27.63	35.2876	27.63	35.8186	27.63
27.81	27.81	220.131	27.81	217.07	27.81	214.758	27.81	213.392	27.81	115.393	27.81	106.781	27.81	95.8046	27.81	108.107	27.81	159.032	27.81	170.813	27.81	162.32	27.81	158.24	27.81	55.5789	27.81	47.5427	27.81	53.2388	27.81	50.9298	27.81	150.93	27.81	151.647	27.81	144.29	27.81	138.629	27.81	42.7955	27.81	34.0115	27.81	35.6949	27.81	36.2888	27.81
28	28	220.268	28	217.152	28	214.838	28	213.472	28	118.726	28	109.643	28	98.5844	28	111.154	28	160.756	28	172.483	28	163.95	28	159.833	28	56.8157	28	48.5827	28	54.5552	28	52.0885	28	151.703	28	152.478	28	145.063	28	139.35	28	43.5044	28	34.5258	28	36.2648	28	36.8292	28
28.17	28.17	220.247	28.17	217.104	28.17	214.791	28.17	213.412	28.17	122.108	28.17	112.883	28.17	101.631	28.17	114.555	28.17	162.242	28.17	174.282	28.17	165.499	28.17	161.545	28.17	58.1956	28.17	49.7535	28.17	55.8949	28.17	53.3764	28.17	152.519	28.17	153.214	28.17	145.827	28.17	140.117	28.17	44.2278	28.17	35.1668	28.17	36.9132	28.17	37.4653	28.17
28.41	28.41	220.316	28.41	217.165	28.41	214.852	28.41	213.472	28.41	125.456	28.41	116.145	28.41	104.45	28.41	117.678	28.41	163.755	28.41	175.932	28.41	167.157	28.41	163.232	28.41	59.7557	28.41	51.0612	28.41	57.284	28.41	54.5881	28.41	153.383	28.41	154.149	28.41	146.744	28.41	140.874	28.41	44.9248	28.41	35.7195	28.41	37.4717	28.41	38.0682	28.41
28.59	28.59	220.336	28.59	217.145	28.59	214.832	28.59	213.445	28.59	129.024	28.59	119.398	28.59	107.579	28.59	120.881	28.59	165.548	28.59	177.658	28.59	168.873	28.59	164.845	28.59	61.2249	28.59	52.2449	28.59	58.7235	28.59	55.8824	28.59	154.018	28.59	154.93	28.59	147.452	28.59	141.572	28.59	45.7782	28.59	36.28	28.59	38.0812	28.59	38.5827	28.59
28.77	28.77	220.33	28.77	217.138	28.77	214.825	28.77	213.445	28.77	132.333	28.77	122.436	28.77	110.615	28.77	124.12	28.77	167.075	28.77	179.541	28.77	170.663	28.77	166.578	28.77	62.7772	28.77	53.624	28.77	60.0841	28.77	57.2129	28.77	154.775	28.77	155.657	28.77	148.245	28.77	142.301	28.77	46.561	28.77	36.845	28.77	38.6955	28.77	39.3543	28.77
28.95	28.95	220.357	28.95	217.138	28.95	214.825	28.95	213.438	28.95	135.937	28.95	125.794	28.95	113.807	28.95	127.338	28.95	168.732	28.95	181.417	28.95	172.419	28.95	168.264	28.95	64.4462	28.95	54.9471	28.95	61.7599	28.95	58.7346	28.95	155.918	28.95	156.512	28.95	149.085	28.95	143.109	28.95	47.3646	28.95	37.5018	28.95	39.3892	28.95	39.8958	28.95
29.18	29.18	220.35	29.18	217.138	29.18	214.825	29.18	213.438	29.18	139.329	29.18	129.062	29.18	116.978	29.18	130.563	29.18	170.567	29.18	183.38	29.18	174.223	29.18	170.037	29.18	66.074	29.18	56.3893	29.18	63.3784	29.18	60.1313	29.18	156.71	29.18	157.395	29.18	150.047	29.18	143.999	29.18	48.2029	29.18	38.1728	29.18	40.0901	29.18	40.556	29.18
29.4	29.4	220.329	29.4	217.111	29.4	214.798	29.4	213.418	29.4	142.709	29.4	132.508	29.4	120.305	29.4	133.537	29.4	172.174	29.4	185.254	29.4	175.944	29.4	171.695	29.4	67.7758	29.4	57.9501	29.4	64.9887	29.4	61.7922	29.4	157.426	29.4	158.291	29.4	150.949	29.4	144.849	29.4	49.1528	29.4	38.853	29.4	40.7425	29.4	41.2927	29.4
29.58	29.58	220.309	29.58	217.084	29.58	214.771	29.58	213.385	29.58	146.014	29.58	135.815	29.58	123.524	29.58	136.978	29.58	173.919	29.58	187.065	29.58	177.685	29.58	173.446	29.58	69.5801	29.58	59.5036	29.58	66.792	29.58	63.4601	29.58	158.542	29.58	159.249	29.58	151.871	29.58	145.607	29.58	49.95	29.58	39.5471	29.58	41.4671	29.58	42.044	29.58
29.75	29.75	220.377	29.75	217.145	29.75	214.832	29.75	213.445	29.75	149.805	29.75	139.221	29.75	126.819	29.75	140.252	29.75	175.804	29.75	188.995	29.75	179.606	29.75	175.355	29.75	71.5138	29.75	61.0586	29.75	68.5847	29.75	65.0932	29.75	159.312	29.75	160.199	29.75	152.756	29.75	146.586	29.75	50.9463	29.75	40.2633	29.75	42.2073	29.75	42.7593	29.75
30.03	30.03	220.322	30.03	217.09	30.03	214.778	30.03	213.392	30.03	153.179	30.03	142.523	30.03	130.107	30.03	143.785	30.03	177.581	30.03	190.877	30.03	181.444	30.03	177.083	30.03	73.4872	30.03	62.779	30.03	70.4219	30.03	66.826	30.03	160.105	30.03	161.238	30.03	153.645	30.03	147.464	30.03	51.9378	30.03	40.9875	30.03	42.977	30.03	43.5718	30.03
30.21	30.21	220.343	30.21	217.111	30.21	214.798	30.21	213.412	30.21	156.788	30.21	145.815	30.21	133.522	30.21	147.144	30.21	179.328	30.21	192.723	30.21	183.117	30.21	178.977	30.21	75.5704	30.21	64.3408	30.21	72.2853	30.21	68.716	30.21	161.364	30.21	162.222	30.21	154.686	30.21	148.479	30.21	52.9348	30.21	41.7765	30.21	43.8132	30.21	44.3264	30.21
30.43	30.43	220.343	30.43	217.111	30.43	214.798	30.43	213.412	30.43	160.302	30.43	149.152	30.43	136.885	30.43	150.508	30.43	181.231	30.43	194.842	30.43	184.946	30.43	180.643	30.43	77.6307	30.43	66.0977	30.43	74.3117	30.43	70.5168	30.43	162.341	30.43	163.233	30.43	155.614	30.43	149.374	30.43	53.9461	30.43	42.4756	30.43	44.6586	30.43	45.1572	30.43
30.65	30.65	220.343	30.65	217.111	30.65	214.798	30.65	213.412	30.65	163.639	30.65	152.468	30.65	140.177	30.65	153.747	30.65	182.833	30.65	196.664	30.65	186.75	30.65	182.396	30.65	79.6772	30.65	68.0086	30.65	76.2952	30.65	72.4352	30.65	163.305	30.65	164.217	30.65	156.689	30.65	150.304	30.65	55.0544	30.65	43.3653	30.65	45.5328	30.65	45.9731	30.65
30.82	30.82	220.398	30.82	217.165	30.82	214.852	30.82	213.465	30.82	166.949	30.82	155.656	30.82	143.419	30.82	156.974	30.82	184.679	30.82	198.427	30.82	188.633	30.82	184.121	30.82	82.0121	30.82	69.825	30.82	78.4486	30.82	74.4604	30.82	164.509	30.82	165.318	30.82	157.831	30.82	151.357	30.82	56.1768	30.82	44.1956	30.82	46.3103	30.82	46.8823	30.82
31.05	31.05	220.315	31.05	217.084	31.05	214.771	31.05	213.385	31.05	170.523	31.05	158.914	31.05	146.777	31.05	160.074	31.05	186.424	31.05	200.309	31.05	190.285	31.05	186.023	31.05	84.3503	31.05	71.7304	31.05	80.7246	31.05	76.6004	31.05	165.397	31.05	166.396	31.05	158.827	31.05	152.323	31.05	57.2915	31.05	45.0545	31.05	47.391	31.05	47.814	31.05
31.21	31.21	220.35	31.21	217.111	31.21	214.798	31.21	213.412	31.21	173.655	31.21	161.964	31.21	150.194	31.21	163.479	31.21	188.316	31.21	202.116	31.21	192.132	31.21	187.786	31.21	86.7096	31.21	73.6363	31.21	82.9043	31.21	78.7489	31.21	166.54	31.21	167.387	31.21	159.895	31.21	153.298	31.21	58.504	31.21	45.9993	31.21	48.3145	31.21	48.7175	31.21
31.42	31.42	220.412	31.42	217.172	31.42	214.858	31.42	213.472	31.42	176.667	31.42	165.12	31.42	153.282	31.42	166.46	31.42	190.164	31.42	203.766	31.42	193.857	31.42	189.4	31.42	89.0188	31.42	75.5802	31.42	85.2242	31.42	80.9742	31.42	167.711	31.42	168.57	31.42	160.917	31.42	154.319	31.42	59.6272	31.42	46.915	31.42	49.2227	31.42	49.7461	31.42
31.59	31.59	220.377	31.59	217.138	31.59	214.825	31.59	213.438	31.59	179.64	31.59	167.99	31.59	156.691	31.59	169.46	31.59	191.81	31.59	205.286	31.59	195.483	31.59	191.095	31.59	91.4253	31.59	77.6849	31.59	87.5839	31.59	83.1473	31.59	168.626	31.59	169.723	31.59	162.147	31.59	155.283	31.59	60.936	31.59	47.8343	31.59	50.1343	31.59	50.682	31.59
31.8	31.8	220.377	31.8	217.138	31.8	214.825	31.8	213.438	31.8	182.724	31.8	170.833	31.8	159.669	31.8	172.173	31.8	193.536	31.8	206.602	31.8	197.246	31.8	192.861	31.8	93.9666	31.8	79.764	31.8	89.9615	31.8	85.4261	31.8	169.762	31.8	170.783	31.8	163.263	31.8	156.399	31.8	62.1622	31.8	48.7665	31.8	51.2688	31.8	51.728	31.8
32.02	32.02	220.35	32.02	217.111	32.02	214.798	32.02	213.412	32.02	185.395	32.02	173.466	32.02	162.813	32.02	175.164	32.02	195.147	32.02	208.121	32.02	198.898	32.02	194.484	32.02	96.5164	32.02	81.9449	32.02	92.4063	32.02	87.7822	32.02	171.103	32.02	172.01	32.02	164.325	32.02	157.409	32.02	63.4705	32.02	49.8408	32.02	52.2955	32.02	52.76	32.02
32.24	32.24	220.371	32.24	217.131	32.24	214.818	32.24	213.438	32.24	188.119	32.24	176.15	32.24	165.94	32.24	177.964	32.24	196.815	32.24	209.395	32.24	200.472	32.24	196.261	32.24	99.1454	32.24	84.1674	32.24	94.8527	32.24	90.2263	32.24	172.082	32.24	173.172	32.24	165.596	32.24	158.511	32.24	64.864	32.24	50.9418	32.24	53.4799	32.24	53.8052	32.24
32.44	32.44	220.343	32.44	217.104	32.44	214.791	32.44	213.405	32.44	190.475	32.44	178.67	32.44	169.04	32.44	180.706	32.44	198.433	32.44	210.429	32.44	201.983	32.44	197.783	32.44	101.846	32.44	86.4667	32.44	97.5189	32.44	92.6406	32.44	173.285	32.44	174.42	32.44	166.752	32.44	159.802	32.44	66.3382	32.44	51.9805	32.44	54.5137	32.44	54.9555	32.44
32.6	32.6	220.35	32.6	217.111	32.6	214.798	32.6	213.412	32.6	193.244	32.6	181.36	32.6	172.075	32.6	183.243	32.6	200.261	32.6	211.495	32.6	203.172	32.6	199.29	32.6	104.551	32.6	88.8256	32.6	100.039	32.6	95.2205	32.6	174.538	32.6	175.56	32.6	168.042	32.6	160.711	32.6	67.7928	32.6	53.0327	32.6	55.7419	32.6	56.0978	32.6
32.81	32.81	220.377	32.81	217.138	32.81	214.825	32.81	213.438	32.81	195.641	32.81	183.877	32.81	174.84	32.81	185.804	32.81	201.689	32.81	212.351	32.81	204.52	32.81	200.695	32.81	107.257	32.81	91.1959	32.81	102.737	32.81	97.7464	32.81	175.717	32.81	176.838	32.81	169.193	32.81	161.82	32.81	69.2769	32.81	54.2682	32.81	56.9484	32.81	57.3363	32.81
32.97	32.97	220.343	32.97	217.104	32.97	214.791	32.97	213.405	32.97	198.119	32.97	186.069	32.97	177.54	32.97	188.5	32.97	203.122	32.97	213.06	32.97	205.63	32.97	202.117	32.97	110.025	32.97	93.5993	32.97	105.481	32.97	100.461	32.97	177.174	32.97	178.309	32.97	170.556	32.97	163.237	32.97	70.8614	32.97	55.4619	32.97	58.1768	32.97	58.6049	32.97
33.18	33.18	220.322	33.18	217.084	33.18	214.771	33.18	213.385	33.18	200.624	33.18	188.442	33.18	180.41	33.18	190.692	33.18	204.589	33.18	213.681	33.18	206.652	33.18	203.36	33.18	112.792	33.18	96.0582	33.18	108.296	33.18	103.153	33.18	178.398	33.18	179.461	33.18	171.906	33.18	164.366	33.18	72.4248	33.18	56.7259	33.18	59.5132	33.18	59.8584	33.18
33.38	33.38	220.343	33.38	217.104	33.38	214.791	33.38	213.405	33.38	202.625	33.38	190.751	33.38	182.934	33.38	193.034	33.38	205.97	33.38	214.329	33.38	207.7	33.38	204.693	33.38	115.574	33.38	98.4921	33.38	110.988	33.38	105.783	33.38	179.563	33.38	180.896	33.38	172.996	33.38	165.543	33.38	73.9508	33.38	57.9123	33.38	60.8356	33.38	61.1713	33.38
33.59	33.59	220.35	33.59	217.111	33.59	214.798	33.59	213.412	33.59	204.519	33.59	192.82	33.59	185.135	33.59	195.015	33.59	207.154	33.59	214.781	33.59	208.735	33.59	205.662	33.59	118.341	33.59	100.872	33.59	113.601	33.59	108.414	33.59	180.85	33.59	182.029	33.59	174.401	33.59	166.699	33.59	75.634	33.59	59.2752	33.59	62.1723	33.59	62.5213	33.59
33.84	33.84	220.315	33.84	217.084	33.84	214.771	33.84	213.385	33.84	206.162	33.84	194.788	33.84	187.513	33.84	197.096	33.84	208.258	33.84	215.044	33.84	209.357	33.84	206.712	33.84	121.362	33.84	103.393	33.84	116.329	33.84	111.171	33.84	182.039	33.84	183.405	33.84	175.656	33.84	168.029	33.84	77.3006	33.84	60.5598	33.84	63.5805	33.84	63.93	33.84
33.99	33.99	220.322	33.99	217.084	33.99	214.771	33.99	213.385	33.99	207.891	33.99	196.759	33.99	189.657	33.99	198.946	33.99	209.394	33.99	215.375	33.99	210.098	33.99	207.581	33.99	124.136	33.99	105.821	33.99	119.071	33.99	113.978	33.99	183.305	33.99	184.654	33.99	176.778	33.99	169.071	33.99	79.0183	33.99	61.859	33.99	64.9025	33.99	65.3169	33.99
34.2	34.2	220.377	34.2	217.138	34.2	214.825	34.2	213.438	34.2	209.503	34.2	198.718	34.2	191.857	34.2	200.773	34.2	210.254	34.2	215.725	34.2	210.859	34.2	208.47	34.2	127.265	34.2	108.319	34.2	121.98	34.2	116.896	34.2	184.755	34.2	185.983	34.2	178.221	34.2	170.37	34.2	80.8115	34.2	63.2517	34.2	66.5013	34.2	66.7353	34.2
34.45	34.45	220.315	34.45	217.077	34.45	214.764	34.45	213.378	34.45	210.838	34.45	200.194	34.45	193.611	34.45	202.463	34.45	211.05	34.45	215.901	34.45	211.313	34.45	209.101	34.45	130.172	34.45	110.854	34.45	124.627	34.45	119.637	34.45	186.037	34.45	187.314	34.45	179.473	34.45	171.604	34.45	82.7444	34.45	64.7398	34.45	67.8861	34.45	68.2167	34.45
34.6	34.6	220.288	34.6	217.05	34.6	214.738	34.6	213.352	34.6	212.124	34.6	201.889	34.6	195.581	34.6	204.221	34.6	211.865	34.6	216.029	34.6	211.941	34.6	209.639	34.6	132.929	34.6	113.212	34.6	127.561	34.6	122.451	34.6	187.335	34.6	188.689	34.6	180.781	34.6	172.605	34.6	84.6246	34.6	66.1225	34.6	69.4523	34.6	69.8248	34.6
34.8	34.8	220.288	34.8	217.05	34.8	214.738	34.8	213.358	34.8	213.033	34.8	203.226	34.8	197.661	34.8	205.727	34.8	212.427	34.8	216.157	34.8	212.368	34.8	209.977	34.8	135.772	34.8	115.745	34.8	130.425	34.8	125.163	34.8	188.595	34.8	190.032	34.8	181.917	34.8	173.848	34.8	86.3074	34.8	67.6333	34.8	70.9331	34.8	71.256	34.8
35	35	220.343	35	217.104	35	214.791	35	213.405	35	214.133	35	204.657	35	199.57	35	207.19	35	213.089	35	216.339	35	212.742	35	210.442	35	138.738	35	118.119	35	133.214	35	128.024	35	189.908	35	191.404	35	183.475	35	175.088	35	88.324	35	69.1543	35	72.5259	35	72.698	35
35.19	35.19	220.35	35.19	217.111	35.19	214.798	35.19	213.412	35.19	214.885	35.19	205.702	35.19	201.252	35.19	208.447	35.19	213.657	35.19	216.522	35.19	213.076	35.19	210.873	35.19	141.719	35.19	120.611	35.19	135.942	35.19	130.751	35.19	191.244	35.19	192.598	35.19	184.725	35.19	176.365	35.19	90.3466	35.19	70.6232	35.19	74.1299	35.19	74.5227	35.19
35.38	35.38	220.281	35.38	217.05	35.38	214.738	35.38	213.358	35.38	215.508	35.38	206.625	35.38	202.669	35.38	209.718	35.38	214.09	35.38	216.501	35.38	213.236	35.38	211.106	35.38	144.443	35.38	123.044	35.38	138.736	35.38	133.51	35.38	192.517	35.38	193.914	35.38	185.855	35.38	177.483	35.38	92.36	35.38	72.2645	35.38	75.6427	35.38	76.1206	35.38
35.58	35.58	220.315	35.58	217.084	35.58	214.771	35.58	213.385	35.58	216.116	35.58	207.501	35.58	204.283	35.58	210.936	35.58	214.596	35.58	216.616	35.58	213.57	35.58	211.437	35.58	147.332	35.58	125.586	35.58	141.574	35.58	136.298	35.58	193.98	35.58	195.35	35.58	187.182	35.58	178.722	35.58	94.3523	35.58	73.8552	35.58	77.4871	35.58	77.8137	35.58
35.83	35.83	220.309	35.83	217.077	35.83	214.764	35.83	213.378	35.83	216.601	35.83	208.407	35.83	205.822	35.83	211.901	35.83	214.986	35.83	216.731	35.83	213.657	35.83	211.67	35.83	150.078	35.83	128.057	35.83	144.202	35.83	139.076	35.83	195.274	35.83	196.504	35.83	188.499	35.83	180.005	35.83	96.4648	35.83	75.5286	35.83	79.1776	35.83	79.5417	35.83
36.07	36.07	220.302	36.07	217.07	36.07	214.764	36.07	213.378	36.07	217.011	36.07	209.124	36.07	207.111	36.07	213.005	36.07	215.294	36.07	216.764	36.07	213.851	36.07	211.982	36.07	152.859	36.07	130.429	36.07	146.922	36.07	141.788	36.07	196.409	36.07	197.821	36.07	189.783	36.07	181.154	36.07	98.5772	36.07	77.1737	36.07	80.9547	36.07	81.3661	36.07
36.21	36.21	220.281	36.21	217.05	36.21	214.738	36.21	213.352	36.21	217.292	36.21	209.934	36.21	208.496	36.21	213.914	36.21	215.664	36.21	216.818	36.21	213.964	36.21	212.141	36.21	155.531	36.21	132.771	36.21	149.467	36.21	144.503	36.21	197.692	36.21	199.147	36.21	191.023	36.21	182.234	36.21	100.538	36.21	78.8302	36.21	82.6927	36.21	83.0096	36.21
36.45	36.45	220.288	36.45	217.056	36.45	214.744	36.45	213.358	36.45	217.524	36.45	210.602	36.45	209.55	36.45	214.631	36.45	215.951	36.45	216.865	36.45	214.118	36.45	212.393	36.45	158.099	36.45	135.031	36.45	152.101	36.45	146.994	36.45	198.986	36.45	200.368	36.45	192.293	36.45	183.571	36.45	102.831	36.45	80.5457	36.45	84.3829	36.45	84.8858	36.45
36.63	36.63	220.281	36.63	217.043	36.63	214.738	36.63	213.352	36.63	217.804	36.63	211.118	36.63	210.497	36.63	215.479	36.63	216.177	36.63	216.892	36.63	214.171	36.63	212.413	36.63	160.509	36.63	137.138	36.63	154.385	36.63	149.537	36.63	200.087	36.63	201.596	36.63	193.415	36.63	184.827	36.63	104.901	36.63	82.1695	36.63	86.131	36.63	86.6062	36.63
36.82	36.82	220.274	36.82	217.05	36.82	214.738	36.82	213.352	36.82	217.962	36.82	211.591	36.82	211.58	36.82	216.107	36.82	216.382	36.82	216.98	36.82	214.258	36.82	212.532	36.82	162.947	36.82	139.314	36.82	156.926	36.82	152.028	36.82	201.27	36.82	202.614	36.82	194.484	36.82	185.649	36.82	107.041	36.82	83.8427	36.82	87.9874	36.82	88.4304	36.82
37.06	37.06	220.302	37.06	217.07	37.06	214.764	37.06	213.378	37.06	218.03	37.06	211.959	37.06	212.376	37.06	216.624	37.06	216.505	37.06	216.994	37.06	214.358	37.06	212.665	37.06	165.357	37.06	141.389	37.06	159.172	37.06	154.45	37.06	202.445	37.06	203.699	37.06	195.731	37.06	186.782	37.06	109.056	37.06	85.5619	37.06	89.8189	37.06	90.2437	37.06
37.24	37.24	220.24	37.24	217.023	37.24	214.711	37.24	213.331	37.24	218.18	37.24	212.164	37.24	213.185	37.24	217.008	37.24	216.622	37.24	216.98	37.24	214.338	37.24	212.718	37.24	167.498	37.24	143.278	37.24	161.294	37.24	156.557	37.24	203.426	37.24	204.686	37.24	196.73	37.24	187.757	37.24	111.217	37.24	87.2276	37.24	91.5009	37.24	92.0377	37.24
37.43	37.43	220.233	37.43	217.023	37.43	214.704	37.43	213.325	37.43	218.324	37.43	212.637	37.43	213.769	37.43	217.644	37.43	216.697	37.43	216.973	37.43	214.418	37.43	212.798	37.43	169.668	37.43	145.412	37.43	163.413	37.43	159.026	37.43	204.286	37.43	205.69	37.43	197.772	37.43	188.973	37.43	113.35	37.43	88.9641	37.43	93.2415	37.43	93.8765	37.43
37.66	37.66	220.205	37.66	216.989	37.66	214.684	37.66	213.298	37.66	218.379	37.66	212.889	37.66	214.433	37.66	217.792	37.66	216.807	37.66	217.007	37.66	214.411	37.66	212.897	37.66	171.96	37.66	147.353	37.66	165.668	37.66	161.254	37.66	205.403	37.66	206.675	37.66	198.782	37.66	189.965	37.66	115.489	37.66	90.7174	37.66	95.0208	37.66	95.7404	37.66
37.9	37.9	220.192	37.9	216.989	37.9	214.684	37.9	213.298	37.9	218.474	37.9	213.056	37.9	214.938	37.9	218.07	37.9	216.93	37.9	217.007	37.9	214.431	37.9	212.904	37.9	173.888	37.9	148.941	37.9	167.515	37.9	163.171	37.9	206.366	37.9	207.455	37.9	199.763	37.9	191.021	37.9	117.566	37.9	92.4326	37.9	96.8695	37.9	97.49	37.9
38.03	38.03	220.233	38.03	217.043	38.03	214.731	38.03	213.352	38.03	218.474	38.03	213.381	38.03	215.434	38.03	218.198	38.03	217.142	38.03	217.075	38.03	214.538	38.03	212.977	38.03	175.95	38.03	150.763	38.03	169.368	38.03	165.034	38.03	207.271	38.03	208.206	38.03	200.653	38.03	191.83	38.03	119.569	38.03	94.0018	38.03	98.5117	38.03	99.2052	38.03
38.21	38.21	220.212	38.21	217.009	38.21	214.697	38.21	213.325	38.21	218.536	38.21	213.334	38.21	215.656	38.21	218.309	38.21	217.094	38.21	217.081	38.21	214.538	38.21	212.977	38.21	177.755	38.21	152.381	38.21	171.122	38.21	167.152	38.21	208.085	38.21	209.09	38.21	201.501	38.21	192.902	38.21	121.582	38.21	95.663	38.21	100.262	38.21	101.069	38.21
38.44	38.44	220.206	38.44	217.036	38.44	214.718	38.44	213.352	38.44	218.597	38.44	213.514	38.44	216.125	38.44	218.695	38.44	217.176	38.44	217.075	38.44	214.558	38.44	213.017	38.44	179.658	38.44	154.024	38.44	172.947	38.44	168.988	38.44	208.936	38.44	209.849	38.44	202.413	38.44	193.761	38.44	123.731	38.44	97.3482	38.44	102.058	38.44	102.891	38.44
38.71	38.71	220.192	38.71	217.009	38.71	214.684	38.71	213.325	38.71	218.611	38.71	213.522	38.71	216.411	38.71	218.711	38.71	217.19	38.71	217.081	38.71	214.572	38.71	213.023	38.71	181.304	38.71	155.544	38.71	174.636	38.71	170.826	38.71	209.681	38.71	210.399	38.71	203.268	38.71	194.592	38.71	125.723	38.71	98.9948	38.71	103.851	38.71	104.783	38.71
38.85	38.85	220.158	38.85	217.002	38.85	214.697	38.85	213.325	38.85	218.556	38.85	213.522	38.85	216.603	38.85	218.777	38.85	217.211	38.85	217.061	38.85	214.578	38.85	213.03	38.85	182.917	38.85	156.901	38.85	176.218	38.85	172.457	38.85	210.101	38.85	210.99	38.85	203.933	38.85	195.394	38.85	127.69	38.85	100.527	38.85	105.382	38.85	106.34	38.85
38.98	38.98	220.144	38.98	217.002	38.98	214.691	38.98	213.325	38.98	218.604	38.98	213.571	38.98	216.753	38.98	218.755	38.98	217.245	38.98	217.108	38.98	214.545	38.98	213.057	38.98	184.228	38.98	158.273	38.98	177.693	38.98	174.102	38.98	210.844	38.98	211.471	38.98	204.753	38.98	196.082	38.98	129.601	38.98	102.235	38.98	107.036	38.98	108.098	38.98
39.25	39.25	220.069	39.25	216.928	39.25	214.624	39.25	213.265	39.25	218.502	39.25	213.594	39.25	216.869	39.25	218.43	39.25	217.149	39.25	217.027	39.25	214.525	39.25	212.977	39.25	185.754	39.25	159.541	39.25	179.18	39.25	175.682	39.25	211.424	39.25	211.927	39.25	205.253	39.25	196.795	39.25	131.576	39.25	103.727	39.25	108.721	39.25	109.879	39.25
39.42	39.42	220.069	39.42	216.962	39.42	214.651	39.42	213.298	39.42	218.584	39.42	213.377	39.42	216.932	39.42	218.509	39.42	217.115	39.42	217.081	39.42	214.598	39.42	212.99	39.42	187.061	39.42	160.813	39.42	180.469	39.42	176.938	39.42	211.98	39.42	212.456	39.42	205.843	39.42	197.487	39.42	133.427	39.42	105.426	39.42	110.374	39.42	111.628	39.42
39.64	39.64	220.062	39.64	216.975	39.64	214.651	39.64	213.325	39.64	218.488	39.64	213.334	39.64	216.874	39.64	218.521	39.64	217.204	39.64	217.088	39.64	214.605	39.64	213.004	39.64	188.244	39.64	161.925	39.64	181.687	39.64	178.54	39.64	212.481	39.64	212.788	39.64	206.493	39.64	198.167	39.64	135.292	39.64	106.844	39.64	111.991	39.64	113.355	39.64
39.82	39.82	220.042	39.82	216.975	39.82	214.657	39.82	213.318	39.82	218.508	39.82	213.257	39.82	217.009	39.82	218.222	39.82	217.176	39.82	217.081	39.82	214.572	39.82	213.043	39.82	189.452	39.82	163.024	39.82	182.904	39.82	179.745	39.82	212.901	39.82	213.141	39.82	206.856	39.82	198.648	39.82	137.023	39.82	108.291	39.82	113.602	39.82	114.875	39.82
40.03	40.03	219.98	40.03	216.969	40.03	214.637	40.03	213.325	40.03	218.454	40.03	213.09	40.03	216.838	40.03	218.149	40.03	217.183	40.03	217.088	40.03	214.532	40.03	212.917	40.03	190.489	40.03	163.842	40.03	184.056	40.03	180.818	40.03	213.245	40.03	213.392	40.03	207.414	40.03	199.249	40.03	138.81	40.03	109.739	40.03	114.995	40.03	116.617	40.03
40.21	40.21	219.912	40.21	216.948	40.21	214.631	40.21	213.318	40.21	218.392	40.21	212.937	40.21	216.888	40.21	217.878	40.21	217.231	40.21	217.047	40.21	214.565	40.21	212.884	40.21	191.594	40.21	164.822	40.21	184.872	40.21	181.942	40.21	213.555	40.21	213.758	40.21	207.81	40.21	199.811	40.21	140.534	40.21	111.207	40.21	116.368	40.21	118.159	40.21
40.43	40.43	219.932	40.43	216.982	40.43	214.664	40.43	213.345	40.43	218.29	40.43	212.657	40.43	216.915	40.43	217.737	40.43	217.204	40.43	217.068	40.43	214.578	40.43	212.937	40.43	192.586	40.43	165.773	40.43	185.962	40.43	183.016	40.43	214.077	40.43	213.934	40.43	208.246	40.43	200.297	40.43	142.311	40.43	112.675	40.43	117.921	40.43	119.746	40.43
40.68	40.68	219.836	40.68	216.901	40.68	214.597	40.68	213.298	40.68	218.228	40.68	212.242	40.68	216.512	40.68	217.157	40.68	217.019	40.68	217.013	40.68	214.485	40.68	212.831	40.68	193.355	40.68	166.55	40.68	186.624	40.68	183.91	40.68	214.257	40.68	214.193	40.68	208.765	40.68	200.701	40.68	143.847	40.68	114.03	40.68	119.487	40.68	121.281	40.68
40.85	40.85	219.83	40.85	216.915	40.85	214.597	40.85	213.318	40.85	218.078	40.85	212.066	40.85	216.368	40.85	216.731	40.85	216.998	40.85	217	40.85	214.485	40.85	212.791	40.85	194.052	40.85	167.306	40.85	187.563	40.85	184.91	40.85	214.559	40.85	214.423	40.85	209.073	40.85	201.087	40.85	145.326	40.85	115.068	40.85	120.672	40.85	122.489	40.85
41.03	41.03	219.727	41.03	216.861	41.03	214.544	41.03	213.298	41.03	217.948	41.03	211.699	41.03	216.056	41.03	216.36	41.03	216.896	41.03	216.98	41.03	214.438	41.03	212.745	41.03	194.783	41.03	167.831	41.03	188.313	41.03	185.637	41.03	214.691	41.03	214.478	41.03	209.175	41.03	201.315	41.03	146.72	41.03	116.486	41.03	121.993	41.03	123.927	41.03
41.19	41.19	219.728	41.19	216.929	41.19	214.625	41.19	213.405	41.19	217.934	41.19	211.428	41.19	215.872	41.19	216.088	41.19	216.881	41.19	217.041	41.19	214.472	41.19	212.772	41.19	195.512	41.19	168.524	41.19	188.837	41.19	186.428	41.19	215.046	41.19	214.775	41.19	209.548	41.19	201.777	41.19	148.345	41.19	117.604	41.19	123.362	41.19	125.399	41.19
41.44	41.44	219.515	41.44	216.787	41.44	214.477	41.44	213.292	41.44	217.777	41.44	211.072	41.44	215.743	41.44	215.695	41.44	216.821	41.44	216.953	41.44	214.345	41.44	212.605	41.44	196.101	41.44	169.104	41.44	189.487	41.44	187.098	41.44	215.165	41.44	214.837	41.44	209.726	41.44	202.017	41.44	149.607	41.44	118.802	41.44	124.47	41.44	126.648	41.44
41.62	41.62	219.468	41.62	216.814	41.62	214.484	41.62	213.325	41.62	217.668	41.62	210.806	41.62	215.172	41.62	215.123	41.62	216.649	41.62	216.953	41.62	214.305	41.62	212.546	41.62	196.606	41.62	169.433	41.62	190.119	41.62	187.702	41.62	215.385	41.62	214.993	41.62	209.967	41.62	202.403	41.62	151.052	41.62	119.96	41.62	125.62	41.62	128.013	41.62
41.83	41.83	219.304	41.83	216.76	41.83	214.431	41.83	213.318	41.83	217.517	41.83	210.242	41.83	215.029	41.83	214.874	41.83	216.519	41.83	216.919	41.83	214.318	41.83	212.453	41.83	197.011	41.83	169.93	41.83	190.627	41.83	188.231	41.83	215.502	41.83	215.047	41.83	210.075	41.83	202.603	41.83	152.194	41.83	120.948	41.83	126.797	41.83	129.066	41.83
42.04	42.04	219.269	42.04	216.726	42.04	214.391	42.04	213.298	42.04	217.326	42.04	209.7	42.04	214.511	42.04	214.299	42.04	216.458	42.04	216.858	42.04	214.224	42.04	212.347	42.04	197.46	42.04	170.342	42.04	190.882	42.04	188.788	42.04	215.599	42.04	215.231	42.04	210.223	42.04	202.692	42.04	153.449	42.04	122.091	42.04	127.763	42.04	130.288	42.04
42.2	42.2	219.051	42.2	216.693	42.2	214.378	42.2	213.318	42.2	217.094	42.2	209.371	42.2	214.16	42.2	213.697	42.2	216.294	42.2	216.865	42.2	214.218	42.2	212.254	42.2	197.889	42.2	170.643	42.2	191.192	42.2	189.179	42.2	215.736	42.2	215.231	42.2	210.424	42.2	202.951	42.2	154.521	42.2	122.911	42.2	128.797	42.2	131.261	42.2
42.45	42.45	218.962	42.45	216.645	42.45	214.338	42.45	213.325	42.45	216.923	42.45	208.856	42.45	213.697	42.45	213.288	42.45	216.15	42.45	216.845	42.45	214.144	42.45	212.101	42.45	198.027	42.45	170.923	42.45	191.514	42.45	189.51	42.45	215.846	42.45	215.353	42.45	210.525	42.45	203.145	42.45	155.587	42.45	123.864	42.45	129.874	42.45	132.24	42.45
42.66	42.66	218.805	42.66	216.591	42.66	214.244	42.66	213.298	42.66	216.827	42.66	208.509	42.66	213.193	42.66	212.991	42.66	215.966	42.66	216.811	42.66	214.031	42.66	212.008	42.66	198.222	42.66	171.077	42.66	191.762	42.66	189.853	42.66	215.819	42.66	215.326	42.66	210.586	42.66	203.306	42.66	156.544	42.66	124.759	42.66	130.731	42.66	133.313	42.66
42.86	42.86	218.586	42.86	216.558	42.86	214.184	42.86	213.325	42.86	216.492	42.86	208.027	42.86	212.65	42.86	212.594	42.86	215.78	42.86	216.784	42.86	214.024	42.86	211.875	42.86	198.528	42.86	171.378	42.86	191.829	42.86	190.23	42.86	215.86	42.86	215.441	42.86	210.733	42.86	203.352	42.86	157.533	42.86	125.6	42.86	131.578	42.86	134.264	42.86
43.06	43.06	218.429	43.06	216.45	43.06	214.138	43.06	213.318	43.06	216.294	43.06	207.484	43.06	212.323	43.06	212.031	43.06	215.76	43.06	216.717	43.06	213.931	43.06	211.763	43.06	198.713	43.06	171.532	43.06	192.073	43.06	190.237	43.06	215.99	43.06	215.549	43.06	210.787	43.06	203.485	43.06	158.44	43.06	126.412	43.06	132.365	43.06	135.08	43.06
43.23	43.23	218.183	43.23	216.295	43.23	214.051	43.23	213.298	43.23	215.918	43.23	206.803	43.23	211.919	43.23	211.405	43.23	215.534	43.23	216.643	43.23	213.79	43.23	211.55	43.23	198.565	43.23	171.706	43.23	192.292	43.23	190.463	43.23	215.998	43.23	215.502	43.23	210.774	43.23	203.453	43.23	159.23	43.23	126.947	43.23	133.129	43.23	135.871	43.23
43.39	43.39	217.923	43.39	216.248	43.39	213.998	43.39	213.298	43.39	215.741	43.39	206.379	43.39	211.477	43.39	210.857	43.39	215.295	43.39	216.595	43.39	213.744	43.39	211.345	43.39	198.826	43.39	171.644	43.39	192.271	43.39	190.617	43.39	216.005	43.39	215.482	43.39	210.854	43.39	203.467	43.39	159.93	43.39	127.772	43.39	133.692	43.39	136.783	43.39
43.63	43.63	217.595	43.63	216.093	43.63	213.911	43.63	213.292	43.63	215.433	43.63	205.87	43.63	210.822	43.63	210.177	43.63	215.056	43.63	216.555	43.63	213.59	43.63	211.212	43.63	198.778	43.63	171.797	43.63	192.364	43.63	190.617	43.63	215.991	43.63	215.475	43.63	210.787	43.63	203.46	43.63	160.878	43.63	128.478	43.63	134.537	43.63	137.383	43.63
43.87	43.87	217.356	43.87	216.086	43.87	213.804	43.87	213.265	43.87	215.01	43.87	205.371	43.87	210.368	43.87	209.537	43.87	214.851	43.87	216.467	43.87	213.49	43.87	210.927	43.87	198.65	43.87	171.608	43.87	192.397	43.87	190.733	43.87	216.136	43.87	215.516	43.87	210.768	43.87	203.448	43.87	161.433	43.87	129.203	43.87	135.17	43.87	138.248	43.87
44.07	44.07	217.117	44.07	216.006	44.07	213.658	44.07	213.318	44.07	214.647	44.07	204.719	44.07	209.887	44.07	209.144	44.07	214.583	44.07	216.427	44.07	213.41	44.07	210.714	44.07	198.686	44.07	171.511	44.07	192.123	44.07	190.671	44.07	216.066	44.07	215.515	44.07	210.78	44.07	203.499	44.07	162.152	44.07	129.56	44.07	135.796	44.07	138.928	44.07
44.23	44.23	216.734	44.23	215.79	44.23	213.551	44.23	213.305	44.23	214.415	44.23	204.192	44.23	209.291	44.23	208.489	44.23	214.323	44.23	216.332	44.23	213.25	44.23	210.522	44.23	198.627	44.23	171.434	44.23	192.199	44.23	190.735	44.23	216.005	44.23	215.55	44.23	210.734	44.23	203.333	44.23	162.74	44.23	130.031	44.23	136.263	44.23	139.422	44.23
44.39	44.39	216.385	44.39	215.703	44.39	213.412	44.39	213.325	44.39	214.052	44.39	203.41	44.39	208.904	44.39	207.813	44.39	213.988	44.39	216.326	44.39	213.076	44.39	210.23	44.39	198.48	44.39	171.371	44.39	192.08	44.39	190.671	44.39	215.997	44.39	215.495	44.39	210.726	44.39	203.472	44.39	163.218	44.39	129.772	44.39	136.692	44.39	140.01	44.39
44.59	44.59	215.935	44.59	215.44	44.59	213.158	44.59	213.298	44.59	213.472	44.59	202.918	44.59	208.208	44.59	207.327	44.59	213.632	44.59	216.137	44.59	212.896	44.59	209.945	44.59	198.283	44.59	171.175	44.59	191.777	44.59	190.522	44.59	215.819	44.59	215.346	44.59	210.592	44.59	203.427	44.59	163.634	44.59	130.271	44.59	137.129	44.59	140.475	44.59
44.82	44.82	215.456	44.82	215.252	44.82	213.039	44.82	213.292	44.82	213.055	44.82	202.263	44.82	207.632	44.82	206.516	44.82	213.366	44.82	216.103	44.82	212.689	44.82	209.56	44.82	197.94	44.82	171.063	44.82	191.805	44.82	190.279	44.82	215.84	44.82	215.387	44.82	210.424	44.82	203.139	44.82	164.174	44.82	130.638	44.82	137.714	44.82	141.09	44.82
45.1	45.1	214.992	45.1	215.07	45.1	212.805	45.1	213.298	45.1	212.542	45.1	201.553	45.1	206.855	45.1	206.019	45.1	212.873	45.1	216.002	45.1	212.489	45.1	209.261	45.1	197.775	45.1	170.853	45.1	191.605	45.1	190.279	45.1	215.695	45.1	215.326	45.1	210.384	45.1	203.186	45.1	164.568	45.1	131.097	45.1	138.047	45.1	141.498	45.1
45.3	45.3	214.636	45.3	214.861	45.3	212.679	45.3	213.298	45.3	212.119	45.3	201.114	45.3	206.357	45.3	205.339	45.3	212.668	45.3	215.894	45.3	212.202	45.3	208.83	45.3	197.624	45.3	170.685	45.3	191.312	45.3	189.993	45.3	215.702	45.3	215.258	45.3	210.223	45.3	202.872	45.3	165.046	45.3	131.308	45.3	138.415	45.3	141.95	45.3
45.48	45.48	214.144	45.48	214.504	45.48	212.446	45.48	213.292	45.48	211.435	45.48	200.202	45.48	205.687	45.48	204.66	45.48	212.223	45.48	215.746	45.48	211.975	45.48	208.452	45.48	197.151	45.48	170.293	45.48	191.054	45.48	189.934	45.48	215.447	45.48	215.109	45.48	210.109	45.48	202.738	45.48	165.309	45.48	131.647	45.48	138.733	45.48	142.18	45.48
45.68	45.68	213.727	45.68	214.309	45.68	212.233	45.68	213.325	45.68	211.086	45.68	199.781	45.68	205.086	45.68	203.976	45.68	211.935	45.68	215.698	45.68	211.768	45.68	208.087	45.68	197.079	45.68	170.077	45.68	190.727	45.68	189.561	45.68	215.516	45.68	215.081	45.68	209.98	45.68	202.583	45.68	165.447	45.68	131.918	45.68	138.996	45.68	142.709	45.68
45.87	45.87	213.119	45.87	214.12	45.87	211.906	45.87	213.318	45.87	210.437	45.87	199.252	45.87	204.453	45.87	203.355	45.87	211.456	45.87	215.617	45.87	211.407	45.87	207.662	45.87	196.777	45.87	169.839	45.87	190.384	45.87	189.282	45.87	215.309	45.87	215.047	45.87	209.819	45.87	202.323	45.87	165.704	45.87	132.144	45.87	139.154	45.87	142.835	45.87
46.1	46.1	212.436	46.1	213.73	46.1	211.673	46.1	213.292	46.1	209.904	46.1	198.426	46.1	203.765	46.1	202.745	46.1	211.026	46.1	215.422	46.1	211.12	46.1	207.098	46.1	196.471	46.1	169.664	46.1	190.052	46.1	188.994	46.1	215.165	46.1	214.824	46.1	209.652	46.1	202.197	46.1	165.939	46.1	132.261	46.1	139.411	46.1	143.144	46.1
46.29	46.29	211.841	46.29	213.4	46.29	211.34	46.29	213.318	46.29	209.288	46.29	197.873	46.29	203.128	46.29	202.01	46.29	210.587	46.29	215.26	46.29	210.846	46.29	206.753	46.29	195.926	46.29	169.335	46.29	189.775	46.29	188.746	46.29	215.11	46.29	214.742	46.29	209.403	46.29	201.902	46.29	166.084	46.29	132.426	46.29	139.465	46.29	143.258	46.29
46.48	46.48	211.261	46.48	212.875	46.48	210.887	46.48	213.285	46.48	208.633	46.48	197.277	46.48	202.504	46.48	201.364	46.48	210.122	46.48	215.125	46.48	210.513	46.48	206.097	46.48	195.517	46.48	169.027	46.48	189.379	46.48	188.472	46.48	214.911	46.48	214.647	46.48	209.242	46.48	201.743	46.48	166.091	46.48	132.515	46.48	139.751	46.48	143.499	46.48
46.67	46.67	210.755	46.67	212.458	46.67	210.667	46.67	213.278	46.67	208.046	46.67	196.532	46.67	201.842	46.67	200.603	46.67	209.514	46.67	214.882	46.67	210.079	46.67	205.539	46.67	195.16	46.67	168.698	46.67	189.164	46.67	187.87	46.67	214.698	46.67	214.559	46.67	208.973	46.67	201.362	46.67	166.251	46.67	132.607	46.67	139.708	46.67	143.789	46.67
46.86	46.86	209.957	46.86	212.162	46.86	210.075	46.86	213.232	46.86	207.391	46.86	195.909	46.86	201.311	46.86	199.957	46.86	209.029	46.86	214.626	46.86	209.699	46.86	205.096	46.86	194.765	46.86	168.383	46.86	188.762	46.86	187.597	46.86	214.464	46.86	214.369	46.86	208.645	46.86	201.077	46.86	166.202	46.86	132.598	46.86	139.741	46.86	143.689	46.86
47.09	47.09	209.463	47.09	211.69	47.09	209.594	47.09	213.272	47.09	206.739	47.09	195.401	47.09	200.557	47.09	199.306	47.09	208.507	47.09	214.525	47.09	209.278	47.09	204.609	47.09	194.333	47.09	167.971	47.09	188.222	47.09	187.43	47.09	214.305	47.09	214.199	47.09	208.482	47.09	200.846	47.09	166.174	47.09	132.793	47.09	139.855	47.09	143.962	47.09
47.31	47.31	208.589	47.31	211.279	47.31	209.268	47.31	213.245	47.31	205.879	47.31	194.819	47.31	200.019	47.31	198.776	47.31	207.913	47.31	214.296	47.31	208.844	47.31	204.086	47.31	193.863	47.31	167.621	47.31	187.876	47.31	186.966	47.31	214.099	47.31	214.172	47.31	208.147	47.31	200.38	47.31	166.32	47.31	132.727	47.31	139.96	47.31	143.855	47.31
47.53	47.53	207.965	47.53	210.894	47.53	208.735	47.53	213.292	47.53	205.37	47.53	194.025	47.53	199.207	47.53	198.073	47.53	207.328	47.53	214.1	47.53	208.476	47.53	203.401	47.53	193.651	47.53	167.411	47.53	187.494	47.53	186.499	47.53	213.912	47.53	214.002	47.53	207.897	47.53	200.123	47.53	166.223	47.53	132.796	47.53	139.909	47.53	143.847	47.53
47.68	47.68	207.392	47.68	210.35	47.68	208.315	47.68	213.239	47.68	204.811	47.68	193.528	47.68	198.484	47.68	197.449	47.68	206.851	47.68	213.817	47.68	208.063	47.68	202.871	47.68	192.96	47.68	166.872	47.68	186.912	47.68	186.226	47.68	213.555	47.68	213.738	47.68	207.602	47.68	199.817	47.68	166.174	47.68	132.835	47.68	139.877	47.68	143.858	47.68
47.9	47.9	206.592	47.9	209.676	47.9	207.669	47.9	213.219	47.9	204.032	47.9	192.727	47.9	197.95	47.9	196.565	47.9	206.18	47.9	213.533	47.9	207.488	47.9	202.141	47.9	192.569	47.9	166.431	47.9	186.533	47.9	185.667	47.9	213.362	47.9	213.541	47.9	207.36	47.9	199.53	47.9	166.133	47.9	132.659	47.9	139.92	47.9	143.858	47.9
48.09	48.09	205.999	48.09	209.138	48.09	207.157	48.09	213.146	48.09	203.494	48.09	192.083	48.09	197.448	48.09	196.153	48.09	205.497	48.09	213.23	48.09	207.022	48.09	201.485	48.09	192.085	48.09	166.005	48.09	186.001	48.09	185.247	48.09	213.088	48.09	213.317	48.09	207.059	48.09	199.037	48.09	166.029	48.09	132.6	48.09	139.794	48.09	143.722	48.09
48.27	48.27	205.198	48.27	208.619	48.27	206.477	48.27	213.133	48.27	202.604	48.27	191.452	48.27	196.704	48.27	195.381	48.27	204.914	48.27	212.879	48.27	206.387	48.27	200.9	48.27	191.684	48.27	165.557	48.27	185.774	48.27	184.815	48.27	212.86	48.27	213.025	48.27	206.621	48.27	198.681	48.27	165.877	48.27	132.518	48.27	139.732	48.27	143.814	48.27
48.49	48.49	204.467	48.49	208	48.49	205.917	48.49	213.1	48.49	202.037	48.49	190.853	48.49	195.984	48.49	194.832	48.49	204.223	48.49	212.623	48.49	205.88	48.49	200.217	48.49	191.107	48.49	165.235	48.49	185.18	48.49	184.381	48.49	212.474	48.49	212.896	48.49	206.271	48.49	198.267	48.49	165.814	48.49	132.32	48.49	139.66	48.49	143.651	48.49
48.71	48.71	203.701	48.71	207.353	48.71	205.411	48.71	213.067	48.71	201.312	48.71	190.039	48.71	195.265	48.71	194.248	48.71	203.744	48.71	212.191	48.71	205.325	48.71	199.659	48.71	190.716	48.71	164.71	48.71	184.65	48.71	184.014	48.71	212.144	48.71	212.672	48.71	205.774	48.71	198.02	48.71	165.648	48.71	132.468	48.71	139.537	48.71	143.562	48.71
48.9	48.9	202.963	48.9	206.606	48.9	204.545	48.9	212.987	48.9	200.574	48.9	189.447	48.9	194.667	48.9	193.407	48.9	203.019	48.9	211.874	48.9	204.564	48.9	198.77	48.9	190.166	48.9	164.297	48.9	184.149	48.9	183.514	48.9	211.752	48.9	212.462	48.9	205.479	48.9	197.425	48.9	165.378	48.9	132.271	48.9	139.292	48.9	143.48	48.9
49.11	49.11	202.248	49.11	206.055	49.11	203.92	49.11	212.941	49.11	199.954	49.11	188.859	49.11	194.001	49.11	192.791	49.11	202.439	49.11	211.53	49.11	203.971	49.11	198.248	49.11	189.628	49.11	163.78	49.11	183.718	49.11	182.786	49.11	211.381	49.11	212.089	49.11	204.989	49.11	196.946	49.11	165.281	49.11	132.014	49.11	139.151	49.11	143.359	49.11
49.29	49.29	201.423	49.29	205.295	49.29	203.088	49.29	212.828	49.29	199.089	49.29	188.014	49.29	193.365	49.29	192.146	49.29	201.675	49.29	210.971	49.29	203.332	49.29	197.613	49.29	188.973	49.29	163.284	49.29	183.022	49.29	182.572	49.29	210.997	49.29	211.656	49.29	204.534	49.29	196.407	49.29	164.942	49.29	131.821	49.29	139.026	49.29	143.237	49.29
49.47	49.47	200.59	49.47	204.669	49.47	202.442	49.47	212.742	49.47	198.501	49.47	187.491	49.47	192.702	49.47	191.313	49.47	200.84	49.47	210.52	49.47	202.704	49.47	196.883	49.47	188.437	49.47	162.948	49.47	182.557	49.47	181.772	49.47	210.557	49.47	211.405	49.47	204.003	49.47	196.04	49.47	164.866	49.47	131.835	49.47	138.86	49.47	143	49.47
49.72	49.72	199.943	49.72	204.134	49.72	201.767	49.72	212.716	49.72	197.772	49.72	186.877	49.72	191.981	49.72	190.695	49.72	200.199	49.72	209.958	49.72	202.154	49.72	196.169	49.72	187.942	49.72	162.338	49.72	182.038	49.72	181.281	49.72	210.135	49.72	211.017	49.72	203.557	49.72	195.501	49.72	164.499	49.72	131.473	49.72	138.671	49.72	142.739	49.72
49.91	49.91	199.062	49.91	203.176	49.91	200.979	49.91	212.577	49.91	197.001	49.91	186.152	49.91	191.397	49.91	190.098	49.91	199.372	49.91	209.569	49.91	201.331	49.91	195.452	49.91	187.377	49.91	161.92	49.91	181.726	49.91	180.882	49.91	209.705	49.91	210.653	49.91	203.044	49.91	194.973	49.91	164.195	49.91	131.381	49.91	138.452	49.91	142.567	49.91
50.12	50.12	198.287	50.12	202.414	50.12	200.178	50.12	212.444	50.12	196.198	50.12	185.549	50.12	190.694	50.12	189.376	50.12	198.808	50.12	209.036	50.12	200.736	50.12	194.82	50.12	186.776	50.12	161.493	50.12	181.019	50.12	180.42	50.12	209.188	50.12	210.204	50.12	202.579	50.12	194.484	50.12	163.973	50.12	131.101	50.12	138.268	50.12	142.34	50.12
50.29	50.29	197.471	50.29	201.786	50.29	199.384	50.29	212.352	50.29	195.492	50.29	184.744	50.29	189.914	50.29	188.625	50.29	198.245	50.29	208.543	50.29	200.006	50.29	193.995	50.29	186.285	50.29	161.1	50.29	180.54	50.29	179.781	50.29	208.747	50.29	209.85	50.29	202.235	50.29	194.034	50.29	163.71	50.29	130.779	50.29	137.974	50.29	142.069	50.29
50.51	50.51	196.727	50.51	201.086	50.51	198.591	50.51	212.18	50.51	194.836	50.51	184.075	50.51	189.266	50.51	188.055	50.51	197.472	50.51	207.895	50.51	199.426	50.51	193.418	50.51	185.715	50.51	160.52	50.51	180.039	50.51	179.23	50.51	208.347	50.51	209.45	50.51	201.664	50.51	193.332	50.51	163.336	50.51	130.61	50.51	137.729	50.51	141.876	50.51
50.72	50.72	195.955	50.72	200.298	50.72	197.951	50.72	212.034	50.72	194.337	50.72	183.581	50.72	188.553	50.72	187.215	50.72	196.767	50.72	207.228	50.72	198.651	50.72	192.615	50.72	184.946	50.72	160.086	50.72	179.438	50.72	178.782	50.72	207.797	50.72	209.063	50.72	201.167	50.72	192.951	50.72	162.976	50.72	130.334	50.72	137.469	50.72	141.72	50.72
50.93	50.93	195.229	50.93	199.191	50.93	197.229	50.93	211.769	50.93	193.475	50.93	182.95	50.93	187.695	50.93	186.759	50.93	195.959	50.93	206.697	50.93	197.834	50.93	191.85	50.93	184.523	50.93	159.5	50.93	178.878	50.93	178.179	50.93	207.284	50.93	208.611	50.93	200.438	50.93	192.302	50.93	162.61	50.93	130.224	50.93	137.095	50.93	141.277	50.93
51.1	51.1	194.457	51.1	198.478	51.1	196.55	51.1	211.571	51.1	192.97	51.1	182.24	51.1	187.168	51.1	186.182	51.1	195.384	51.1	206.03	51.1	197.12	51.1	191.14	51.1	183.987	51.1	158.962	51.1	178.206	51.1	177.643	51.1	206.713	51.1	208.055	51.1	199.941	51.1	191.801	51.1	162.319	51.1	129.843	51.1	136.734	51.1	141.055	51.1
51.31	51.31	193.542	51.31	197.953	51.31	195.857	51.31	211.353	51.31	191.951	51.31	181.572	51.31	186.506	51.31	185.29	51.31	194.727	51.31	205.342	51.31	196.5	51.31	190.484	51.31	183.315	51.31	158.465	51.31	177.712	51.31	177.166	51.31	206.198	51.31	207.743	51.31	199.464	51.31	191.267	51.31	162.015	51.31	129.554	51.31	136.525	51.31	140.81	51.31
51.49	51.49	192.835	51.49	196.995	51.49	194.863	51.49	211.121	51.49	191.279	51.49	180.912	51.49	185.667	51.49	184.707	51.49	193.979	51.49	204.869	51.49	195.85	51.49	189.824	51.49	182.645	51.49	158.009	51.49	177.24	51.49	176.608	51.49	205.783	51.49	207.151	51.49	198.884	51.49	190.676	51.49	161.799	51.49	129.309	51.49	136.39	51.49	140.613	51.49
51.69	51.69	192.148	51.69	196.36	51.69	194.121	51.69	210.797	51.69	190.722	51.69	180.259	51.69	185.1	51.69	184.028	51.69	193.113	51.69	204.011	51.69	195.134	51.69	189.045	51.69	182.084	51.69	157.546	51.69	176.654	51.69	176.072	51.69	205.107	51.69	206.607	51.69	198.143	51.69	190.072	51.69	161.19	51.69	129.05	51.69	135.967	51.69	140.267	51.69
51.94	51.94	191.328	51.94	195.518	51.94	193.402	51.94	210.439	51.94	190.079	51.94	179.751	51.94	184.544	51.94	183.246	51.94	192.6	51.94	203.431	51.94	194.479	51.94	188.282	51.94	181.768	51.94	157.085	51.94	176.06	51.94	175.785	51.94	204.509	51.94	206.078	51.94	197.781	51.94	189.484	51.94	160.913	51.94	128.725	51.94	135.519	51.94	139.948	51.94
52.08	52.08	190.587	52.08	194.74	52.08	192.685	52.08	210.075	52.08	189.42	52.08	178.956	52.08	183.845	52.08	182.675	52.08	191.954	52.08	202.751	52.08	193.694	52.08	187.741	52.08	181.011	52.08	156.61	52.08	175.365	52.08	175.006	52.08	203.974	52.08	205.496	52.08	197.017	52.08	188.906	52.08	160.311	52.08	128.42	52.08	135.329	52.08	139.568	52.08
52.32	52.32	189.873	52.32	193.929	52.32	191.757	52.32	209.764	52.32	188.589	52.32	178.344	52.32	183.134	52.32	182.253	52.32	191.088	52.32	202.163	52.32	193.051	52.32	187.061	52.32	180.499	52.32	156.084	52.32	174.851	52.32	174.455	52.32	203.456	52.32	204.918	52.32	196.518	52.32	188.295	52.32	160.172	52.32	128.083	52.32	135.201	52.32	139.325	52.32
52.49	52.49	189.111	52.49	193.253	52.49	191.001	52.49	209.387	52.49	187.882	52.49	177.663	52.49	182.566	52.49	181.493	52.49	190.455	52.49	201.338	52.49	192.314	52.49	186.375	52.49	179.999	52.49	155.53	52.49	174.364	52.49	173.86	52.49	202.78	52.49	204.421	52.49	196.085	52.49	187.804	52.49	159.631	52.49	127.866	52.49	134.857	52.49	138.868	52.49
52.69	52.69	188.336	52.69	192.482	52.69	190.318	52.69	208.95	52.69	187.284	52.69	177.14	52.69	181.831	52.69	180.769	52.69	189.645	52.69	200.753	52.69	191.576	52.69	185.555	52.69	179.393	52.69	154.916	52.69	173.899	52.69	173.537	52.69	202.142	52.69	203.819	52.69	195.375	52.69	187.186	52.69	159.369	52.69	127.321	52.69	134.436	52.69	138.495	52.69
52.91	52.91	187.635	52.91	191.644	52.91	189.642	52.91	208.367	52.91	186.494	52.91	176.368	52.91	181.362	52.91	180.068	52.91	188.95	52.91	199.996	52.91	190.819	52.91	185.014	52.91	178.722	52.91	154.508	52.91	173.183	52.91	172.765	52.91	201.452	52.91	203.118	52.91	194.741	52.91	186.534	52.91	158.717	52.91	127.097	52.91	134.012	52.91	138.179	52.91
53.1	53.1	186.846	53.1	190.926	53.1	188.673	53.1	207.997	53.1	185.767	53.1	175.775	53.1	180.613	53.1	179.461	53.1	188.393	53.1	199.007	53.1	190	53.1	184.129	53.1	177.89	53.1	154.083	53.1	172.475	53.1	172.134	53.1	200.635	53.1	202.489	53.1	193.998	53.1	185.776	53.1	158.49	53.1	126.7	53.1	133.584	53.1	137.835	53.1
53.27	53.27	186.046	53.27	190.065	53.27	188.086	53.27	207.428	53.27	185.104	53.27	175.127	53.27	179.958	53.27	178.818	53.27	187.784	53.27	198.535	53.27	189.313	53.27	183.419	53.27	177.513	53.27	153.461	53.27	171.916	53.27	171.553	53.27	200.161	53.27	201.96	53.27	193.461	53.27	185.248	53.27	158.067	53.27	126.438	53.27	133.36	53.27	137.524	53.27
53.48	53.48	185.315	53.48	189.331	53.48	187.214	53.48	206.925	53.48	184.414	53.48	174.368	53.48	179.231	53.48	178.043	53.48	187.017	53.48	197.847	53.48	188.739	53.48	182.755	53.48	176.812	53.48	152.964	53.48	171.573	53.48	170.914	53.48	199.479	53.48	201.376	53.48	192.87	53.48	184.714	53.48	157.624	53.48	126.05	53.48	133.093	53.48	137.027	53.48
53.71	53.71	184.673	53.71	188.59	53.71	186.468	53.71	206.296	53.71	183.717	53.71	173.735	53.71	178.505	53.71	177.539	53.71	186.272	53.71	196.936	53.71	187.818	53.71	181.933	53.71	176.215	53.71	152.411	53.71	170.707	53.71	170.525	53.71	198.888	53.71	200.515	53.71	192.225	53.71	184.006	53.71	157.07	53.71	125.845	53.71	132.71	53.71	136.738	53.71
53.91	53.91	183.88	53.91	187.903	53.91	185.735	53.91	205.542	53.91	182.992	53.91	173.017	53.91	177.928	53.91	176.779	53.91	185.403	53.91	196.275	53.91	187.257	53.91	181.329	53.91	175.57	53.91	151.949	53.91	170.242	53.91	169.93	53.91	198.406	53.91	199.979	53.91	191.553	53.91	183.458	53.91	156.807	53.91	125.316	53.91	132.269	53.91	136.367	53.91
54.15	54.15	182.969	54.15	187.018	54.15	185.013	54.15	204.808	54.15	182.211	54.15	172.55	54.15	177.187	54.15	176.099	54.15	184.901	54.15	195.482	54.15	186.406	54.15	180.616	54.15	175.013	54.15	151.273	54.15	169.719	54.15	169.328	54.15	197.57	54.15	199.282	54.15	191.038	54.15	182.867	54.15	156.4	54.15	124.99	54.15	131.906	54.15	135.898	54.15
54.32	54.32	182.418	54.32	186.247	54.32	184.323	54.32	204.238	54.32	181.646	54.32	171.917	54.32	176.767	54.32	175.522	54.32	184.055	54.32	194.697	54.32	185.755	54.32	180.028	54.32	174.41	54.32	150.928	54.32	169.139	54.32	168.769	54.32	196.955	54.32	198.737	54.32	190.384	54.32	182.382	54.32	155.935	54.32	124.674	54.32	131.554	54.32	135.619	54.32
54.51	54.51	181.664	54.51	185.6	54.51	183.563	54.51	203.7	54.51	180.994	54.51	171.194	54.51	175.879	54.51	174.871	54.51	183.423	54.51	193.99	54.51	185.047	54.51	179.33	54.51	173.795	54.51	150.385	54.51	168.466	54.51	168.224	54.51	196.323	54.51	198.129	54.51	189.618	54.51	181.626	54.51	155.461	54.51	124.296	54.51	131.118	54.51	135.178	54.51
54.72	54.72	180.935	54.72	184.786	54.72	182.918	54.72	202.981	54.72	180.307	54.72	170.726	54.72	175.286	54.72	174.082	54.72	182.967	54.72	193.301	54.72	184.287	54.72	178.595	54.72	173.01	54.72	149.955	54.72	167.959	54.72	167.579	54.72	195.716	54.72	197.285	54.72	189.02	54.72	181.173	54.72	155.118	54.72	124.06	54.72	130.847	54.72	134.773	54.72
54.92	54.92	180.108	54.92	184.2	54.92	182.105	54.92	202.259	54.92	179.528	54.92	170.009	54.92	174.702	54.92	173.446	54.92	182.207	54.92	192.701	54.92	183.606	54.92	177.939	54.92	172.564	54.92	149.298	54.92	167.365	54.92	167.175	54.92	194.904	54.92	196.695	54.92	188.22	54.92	180.592	54.92	154.578	54.92	123.629	54.92	130.493	54.92	134.262	54.92
55.08	55.08	179.336	55.08	183.493	55.08	181.266	55.08	201.412	55.08	178.926	55.08	169.403	55.08	173.89	55.08	172.891	55.08	181.393	55.08	191.804	55.08	182.971	55.08	177.302	55.08	171.898	55.08	148.864	55.08	166.842	55.08	166.374	55.08	194.23	55.08	195.962	55.08	187.837	55.08	179.937	55.08	154.204	55.08	123.163	55.08	129.995	55.08	133.951	55.08
55.31	55.31	178.668	55.31	182.648	55.31	180.622	55.31	200.57	55.31	178.327	55.31	168.735	55.31	173.271	55.31	172.35	55.31	180.834	55.31	191.153	55.31	182.147	55.31	176.508	55.31	171.473	55.31	148.47	55.31	166.391	55.31	165.815	55.31	193.573	55.31	195.267	55.31	187.088	55.31	179.278	55.31	153.51	55.31	122.791	55.31	129.621	55.31	133.471	55.31
55.51	55.51	177.937	55.51	181.914	55.51	180.023	55.51	199.961	55.51	177.629	55.51	168.101	55.51	172.766	55.51	171.48	55.51	180.273	55.51	190.371	55.51	181.412	55.51	175.91	55.51	170.869	55.51	147.707	55.51	165.625	55.51	165.102	55.51	192.926	55.51	194.697	55.51	186.484	55.51	178.63	55.51	153.399	55.51	122.579	55.51	129.086	55.51	133.122	55.51
55.71	55.71	177.184	55.71	181.11	55.71	179.327	55.71	199.162	55.71	176.774	55.71	167.426	55.71	172.018	55.71	171.093	55.71	179.402	55.71	189.686	55.71	180.709	55.71	175.172	55.71	170.072	55.71	147.332	55.71	164.96	55.71	164.729	55.71	192.104	55.71	194.062	55.71	185.674	55.71	178.1	55.71	152.799	55.71	122.027	55.71	128.709	55.71	132.75	55.71
55.9	55.9	176.379	55.9	180.412	55.9	178.537	55.9	198.353	55.9	176.276	55.9	166.897	55.9	171.469	55.9	170.486	55.9	178.74	55.9	188.914	55.9	180.057	55.9	174.504	55.9	169.551	55.9	146.735	55.9	164.644	55.9	164.081	55.9	191.509	55.9	193.354	55.9	185.267	55.9	177.494	55.9	152.354	55.9	121.689	55.9	128.451	55.9	132.292	55.9
56.13	56.13	175.886	56.13	179.716	56.13	177.755	56.13	197.779	56.13	175.619	56.13	166.235	56.13	170.664	56.13	169.712	56.13	177.945	56.13	188.283	56.13	179.407	56.13	173.719	56.13	169.029	56.13	146.192	56.13	163.958	56.13	163.612	56.13	191.004	56.13	192.726	56.13	184.613	56.13	176.697	56.13	151.871	56.13	121.378	56.13	127.987	56.13	131.949	56.13
56.3	56.3	175.264	56.3	178.881	56.3	177.149	56.3	196.932	56.3	174.778	56.3	165.706	56.3	170.244	56.3	169.083	56.3	177.363	56.3	187.461	56.3	178.853	56.3	173.016	56.3	168.376	56.3	145.751	56.3	163.163	56.3	163.024	56.3	190.288	56.3	191.891	56.3	183.766	56.3	176.169	56.3	151.303	56.3	121.011	56.3	127.698	56.3	131.556	56.3
56.48	56.48	174.356	56.48	178.278	56.48	176.439	56.48	196.036	56.48	174.157	56.48	165.023	56.48	169.596	56.48	168.644	56.48	176.551	56.48	186.621	56.48	177.981	56.48	172.427	56.48	167.759	56.48	145.335	56.48	162.912	56.48	162.405	56.48	189.679	56.48	191.42	56.48	183.373	56.48	175.624	56.48	150.837	56.48	120.496	56.48	127.266	56.48	131.187	56.48
56.68	56.68	173.739	56.68	177.58	56.68	175.509	56.68	195.14	56.68	173.485	56.68	164.376	56.68	168.82	56.68	167.761	56.68	176	56.68	185.933	56.68	177.195	56.68	171.568	56.68	167.134	56.68	144.571	56.68	162.091	56.68	161.873	56.68	188.999	56.68	190.483	56.68	182.642	56.68	174.898	56.68	150.253	56.68	120.135	56.68	126.801	56.68	130.761	56.68
56.91	56.91	173.063	56.91	176.875	56.91	174.991	56.91	194.377	56.91	172.796	56.91	163.547	56.91	167.987	56.91	167.271	56.91	175.427	56.91	185.309	56.91	176.617	56.91	170.833	56.91	166.667	56.91	144.051	56.91	161.689	56.91	161.217	56.91	188.265	56.91	189.944	56.91	181.986	56.91	174.339	56.91	149.787	56.91	119.825	56.91	126.355	56.91	130.244	56.91
57.14	57.14	172.298	57.14	176.135	57.14	174.252	57.14	193.59	57.14	172.188	57.14	163.074	57.14	167.574	57.14	166.606	57.14	174.592	57.14	184.655	57.14	176.029	57.14	170.236	57.14	165.981	57.14	143.54	57.14	160.93	57.14	160.681	57.14	187.515	57.14	189.347	57.14	181.24	57.14	173.731	57.14	149.482	57.14	119.345	57.14	125.857	57.14	129.918	57.14
57.29	57.29	171.616	57.29	175.564	57.29	173.554	57.29	192.82	57.29	171.594	57.29	162.516	57.29	166.932	57.29	165.976	57.29	173.882	57.29	183.788	57.29	175.224	57.29	169.553	57.29	165.301	57.29	143.145	57.29	160.457	57.29	160.106	57.29	187.023	57.29	188.577	57.29	180.692	57.29	173.085	57.29	148.892	57.29	119.113	57.29	125.374	57.29	129.526	57.29
57.48	57.48	171.048	57.48	174.761	57.48	172.939	57.48	192.015	57.48	170.924	57.48	162.029	57.48	166.313	57.48	165.414	57.48	173.121	57.48	183.158	57.48	174.594	57.48	168.776	57.48	164.8	57.48	142.588	57.48	159.835	57.48	159.689	57.48	186.346	57.48	187.949	57.48	180.111	57.48	172.355	57.48	148.395	57.48	118.618	57.48	125.033	57.48	128.961	57.48
57.71	57.71	170.146	57.71	173.805	57.71	172.233	57.71	191.227	57.71	170.213	57.71	161.256	57.71	165.387	57.71	164.559	57.71	172.882	57.71	182.416	57.71	173.967	57.71	168.219	57.71	164.183	57.71	141.98	57.71	159.249	57.71	159.131	57.71	185.575	57.71	187.162	57.71	179.393	57.71	171.76	57.71	148.008	57.71	118.173	57.71	124.535	57.71	128.568	57.71
57.9	57.9	169.531	57.9	173.192	57.9	171.514	57.9	190.559	57.9	169.482	57.9	160.539	57.9	164.811	57.9	164.026	57.9	172.006	57.9	181.674	57.9	173.219	57.9	167.509	57.9	163.599	57.9	141.497	57.9	158.655	57.9	158.293	57.9	184.908	57.9	186.626	57.9	178.822	57.9	171.099	57.9	147.481	57.9	117.919	57.9	124.217	57.9	128.16	57.9
58.12	58.12	168.949	58.12	172.558	58.12	170.846	58.12	189.747	58.12	168.846	58.12	160.046	58.12	164.284	58.12	163.494	58.12	171.239	58.12	181.011	58.12	172.45	58.12	166.771	58.12	162.899	58.12	140.934	58.12	158.134	58.12	157.84	58.12	184.273	58.12	185.898	58.12	178.094	58.12	170.523	58.12	146.999	58.12	117.516	58.12	123.819	58.12	127.833	58.12
58.29	58.29	168.212	58.29	171.866	58.29	170.142	58.29	188.858	58.29	168.279	58.29	159.307	58.29	163.685	58.29	162.864	58.29	170.432	58.29	180.305	58.29	171.897	58.29	166.281	58.29	162.377	58.29	140.406	58.29	157.56	58.29	157.037	58.29	183.711	58.29	185.161	58.29	177.485	58.29	169.776	58.29	146.512	58.29	117.03	58.29	123.466	58.29	127.249	58.29
58.48	58.48	167.432	58.48	171.097	58.48	169.441	58.48	188.139	58.48	167.595	58.48	158.674	58.48	162.839	58.48	162.186	58.48	169.802	58.48	179.595	58.48	171.135	58.48	165.478	58.48	161.856	58.48	139.842	58.48	156.91	58.48	156.665	58.48	182.828	58.48	184.575	58.48	176.938	58.48	169.22	58.48	146.037	58.48	116.613	58.48	123.01	58.48	126.81	58.48
58.69	58.69	166.715	58.69	170.432	58.69	168.823	58.69	187.289	58.69	166.933	58.69	158.22	58.69	162.532	58.69	161.607	58.69	169.215	58.69	178.767	58.69	170.509	58.69	164.802	58.69	161.204	58.69	139.377	58.69	156.436	58.69	156.17	58.69	182.115	58.69	183.811	58.69	176.181	58.69	168.607	58.69	145.494	58.69	116.225	58.69	122.542	58.69	126.463	58.69
58.92	58.92	166.141	58.92	169.751	58.92	168.076	58.92	186.485	58.92	166.345	58.92	157.49	58.92	161.785	58.92	160.819	58.92	168.571	58.92	178.125	58.92	169.767	58.92	164.237	58.92	160.621	58.92	138.87	58.92	155.83	58.92	155.658	58.92	181.439	58.92	183.042	58.92	175.635	58.92	168.078	58.92	144.95	58.92	115.886	58.92	122.13	58.92	125.965	58.92
59.11	59.11	165.396	59.11	169.091	59.11	167.363	59.11	185.777	59.11	165.593	59.11	156.996	59.11	161.123	59.11	160.198	59.11	167.969	59.11	177.41	59.11	169.22	59.11	163.467	59.11	159.975	59.11	138.346	59.11	155.178	59.11	154.961	59.11	180.998	59.11	182.668	59.11	174.93	59.11	167.337	59.11	144.493	59.11	115.456	59.11	121.696	59.11	125.661	59.11
59.26	59.26	164.659	59.26	168.378	59.26	166.597	59.26	185.003	59.26	164.876	59.26	156.3	59.26	160.546	59.26	159.789	59.26	167.36	59.26	176.661	59.26	168.459	59.26	162.897	59.26	159.385	59.26	137.786	59.26	154.584	59.26	154.351	59.26	180.269	59.26	181.8	59.26	174.345	59.26	166.762	59.26	144.085	59.26	115.173	59.26	121.27	59.26	125.046	59.26
59.48	59.48	164.057	59.48	167.624	59.48	165.959	59.48	184.159	59.48	164.37	59.48	155.616	59.48	159.783	59.48	159.056	59.48	166.478	59.48	176.076	59.48	167.659	59.48	162.194	59.48	158.808	59.48	137.348	59.48	154.003	59.48	153.76	59.48	179.397	59.48	181.124	59.48	173.628	59.48	166.275	59.48	143.611	59.48	114.665	59.48	120.924	59.48	124.646	59.48
59.67	59.67	163.429	59.67	166.951	59.67	165.426	59.67	183.451	59.67	163.618	59.67	155.087	59.67	159.398	59.67	158.53	59.67	166.006	59.67	175.328	59.67	167.078	59.67	161.564	59.67	158.183	59.67	136.761	59.67	153.573	59.67	153.165	59.67	178.95	59.67	180.5	59.67	173.05	59.67	165.581	59.67	143.099	59.67	114.249	59.67	120.433	59.67	124.32	59.67
59.89	59.89	162.657	59.89	166.237	59.89	164.506	59.89	182.568	59.89	162.949	59.89	154.476	59.89	158.78	59.89	157.991	59.89	165.26	59.89	174.584	59.89	166.403	59.89	160.933	59.89	157.587	59.89	136.296	59.89	152.767	59.89	152.588	59.89	178.178	59.89	179.765	59.89	172.243	59.89	164.939	59.89	142.638	59.89	113.84	59.89	120.028	59.89	123.741	59.89
60.1	60.1	162.007	60.1	165.477	60.1	163.914	60.1	182.002	60.1	162.374	60.1	153.945	60.1	158.152	60.1	157.244	60.1	164.548	60.1	173.885	60.1	165.756	60.1	160.137	60.1	157.016	60.1	135.725	60.1	152.285	60.1	151.946	60.1	177.636	60.1	179.089	60.1	171.72	60.1	164.238	60.1	142.199	60.1	113.487	60.1	119.531	60.1	123.297	60.1
60.27	60.27	161.351	60.27	164.776	60.27	163.388	60.27	181.313	60.27	161.691	60.27	153.172	60.27	157.347	60.27	156.637	60.27	163.939	60.27	173.278	60.27	164.975	60.27	159.494	60.27	156.467	60.27	135.138	60.27	151.777	60.27	151.512	60.27	176.694	60.27	178.451	60.27	171.001	60.27	163.603	60.27	141.562	60.27	113.127	60.27	119.162	60.27	122.875	60.27
60.49	60.49	160.668	60.49	164.319	60.49	162.475	60.49	180.443	60.49	161.028	60.49	152.745	60.49	156.854	60.49	155.977	60.49	163.344	60.49	172.409	60.49	164.409	60.49	158.923	60.49	155.951	60.49	134.658	60.49	151.23	60.49	150.914	60.49	176.22	60.49	177.815	60.49	170.358	60.49	162.989	60.49	140.97	60.49	112.64	60.49	118.831	60.49	122.556	60.49
60.66	60.66	160.039	60.66	163.598	60.66	161.809	60.66	179.54	60.66	160.345	60.66	152.1	60.66	156.336	60.66	155.38	60.66	162.646	60.66	171.747	60.66	163.72	60.66	158.3	60.66	155.211	60.66	134.207	60.66	150.596	60.66	150.337	60.66	175.503	60.66	177.08	60.66	169.826	60.66	162.414	60.66	140.413	60.66	112.273	60.66	118.361	60.66	121.985	60.66
60.89	60.89	159.356	60.89	162.743	60.89	161.256	60.89	178.953	60.89	159.757	60.89	151.548	60.89	155.594	60.89	154.822	60.89	162.092	60.89	171.094	60.89	162.973	60.89	157.616	60.89	154.558	60.89	133.818	60.89	150.135	60.89	149.775	60.89	174.72	60.89	176.451	60.89	169.256	60.89	161.759	60.89	140.091	60.89	111.87	60.89	117.986	60.89	121.674	60.89
61.1	61.1	158.598	61.1	162.144	61.1	160.477	61.1	178.071	61.1	158.998	61.1	150.923	61.1	154.933	61.1	154.167	61.1	161.47	61.1	170.243	61.1	162.552	61.1	156.973	61.1	153.982	61.1	133.158	61.1	149.544	61.1	149.162	61.1	173.976	61.1	175.723	61.1	168.516	61.1	161.131	61.1	139.603	61.1	111.412	61.1	117.429	61.1	121.155	61.1
61.28	61.28	157.86	61.28	161.504	61.28	159.737	61.28	177.301	61.28	158.459	61.28	150.43	61.28	154.358	61.28	153.644	61.28	160.799	61.28	169.797	61.28	161.738	61.28	156.422	61.28	153.496	61.28	132.742	61.28	148.788	61.28	148.474	61.28	173.431	61.28	174.969	61.28	167.964	61.28	160.51	61.28	139.017	61.28	111.01	61.28	117.032	61.28	120.68	61.28
61.47	61.47	157.182	61.47	160.939	61.47	159.304	61.47	176.531	61.47	157.891	61.47	149.744	61.47	153.899	61.47	153.024	61.47	160.285	61.47	169.043	61.47	161.037	61.47	155.692	61.47	152.89	61.47	132.188	61.47	148.253	61.47	147.99	61.47	172.801	61.47	174.341	61.47	167.441	61.47	159.942	61.47	138.616	61.47	110.572	61.47	116.685	61.47	120.258	61.47
61.68	61.68	156.649	61.68	160.104	61.68	158.525	61.68	175.928	61.68	157.214	61.68	149.235	61.68	153.001	61.68	152.366	61.68	159.368	61.68	168.362	61.68	160.537	61.68	154.968	61.68	152.244	61.68	131.684	61.68	147.766	61.68	147.527	61.68	172.223	61.68	173.9	61.68	166.655	61.68	159.374	61.68	138.076	61.68	110.176	61.68	116.382	61.68	119.813	61.68
61.91	61.91	156.013	61.91	159.524	61.91	157.945	61.91	175.163	61.91	156.721	61.91	148.739	61.91	152.707	61.91	151.866	61.91	158.868	61.91	167.816	61.91	159.909	61.91	154.457	61.91	151.755	61.91	131.197	61.91	147.333	61.91	146.906	61.91	171.46	61.91	173.06	61.91	166.172	61.91	158.906	61.91	137.608	61.91	109.802	61.91	115.826	61.91	119.413	61.91
62.09	62.09	155.394	62.09	158.818	62.09	157.146	62.09	174.482	62.09	156.027	62.09	147.945	62.09	152.016	62.09	151.327	62.09	158.2	62.09	166.978	62.09	159.182	62.09	153.583	62.09	151.046	62.09	130.581	62.09	146.691	62.09	146.308	62.09	170.811	62.09	172.337	62.09	165.364	62.09	158.118	62.09	137.017	62.09	109.443	62.09	115.559	62.09	119.004	62.09
62.27	62.27	154.752	62.27	158.293	62.27	156.667	62.27	173.82	62.27	155.398	62.27	147.43	62.27	151.368	62.27	150.553	62.27	157.605	62.27	166.223	62.27	158.501	62.27	153.092	62.27	150.463	62.27	130.042	62.27	146.255	62.27	145.786	62.27	170.164	62.27	171.753	62.27	164.786	62.27	157.404	62.27	136.415	62.27	108.956	62.27	115.017	62.27	118.634	62.27
62.49	62.49	154.025	62.49	157.404	62.49	156.06	62.49	173.096	62.49	154.753	62.49	146.916	62.49	150.736	62.49	150.079	62.49	157.035	62.49	165.758	62.49	157.793	62.49	152.48	62.49	149.903	62.49	129.69	62.49	145.475	62.49	145.308	62.49	169.498	62.49	171.145	62.49	164.324	62.49	156.895	62.49	136.151	62.49	108.524	62.49	114.634	62.49	118.145	62.49
62.66	62.66	153.533	62.66	156.899	62.66	155.301	62.66	172.209	62.66	154.09	62.66	146.255	62.66	150.159	62.66	149.567	62.66	156.351	62.66	165.091	62.66	157.359	62.66	151.843	62.66	149.402	62.66	129.179	62.66	145.046	62.66	144.845	62.66	168.954	62.66	170.426	62.66	163.753	62.66	156.274	62.66	135.659	62.66	108.207	62.66	114.237	62.66	117.7	62.66
62.88	62.88	152.895	62.88	156.204	62.88	154.626	62.88	171.775	62.88	153.486	62.88	145.623	62.88	149.641	62.88	148.998	62.88	155.582	62.88	164.39	62.88	156.563	62.88	151.191	62.88	148.78	62.88	128.742	62.88	144.373	62.88	144.176	62.88	168.322	62.88	169.878	62.88	163.075	62.88	155.538	62.88	135.139	62.88	107.796	62.88	113.746	62.88	117.321	62.88
63.09	63.09	152.336	63.09	155.578	63.09	154.021	63.09	170.913	63.09	152.626	63.09	145.221	63.09	149.053	63.09	148.467	63.09	155.173	63.09	163.641	63.09	155.943	63.09	150.594	63.09	148.295	63.09	128.188	63.09	143.869	63.09	143.754	63.09	167.606	63.09	169.151	63.09	162.382	63.09	155.064	63.09	134.575	63.09	107.43	63.09	113.385	63.09	116.936	63.09
63.27	63.27	151.558	63.27	154.98	63.27	153.462	63.27	170.097	63.27	152.341	63.27	144.472	63.27	148.471	63.27	147.835	63.27	154.551	63.27	163.067	63.27	155.323	63.27	149.952	63.27	147.604	63.27	127.654	63.27	143.371	63.27	143.222	63.27	166.986	63.27	168.546	63.27	161.737	63.27	154.456	63.27	134.268	63.27	107.035	63.27	112.879	63.27	116.447	63.27
63.45	63.45	150.914	63.45	154.373	63.45	152.662	63.45	169.563	63.45	151.758	63.45	143.94	63.45	147.87	63.45	147.181	63.45	153.852	63.45	162.352	63.45	154.721	63.45	149.353	63.45	146.956	63.45	127.222	63.45	142.859	63.45	142.49	63.45	166.36	63.45	167.909	63.45	161.28	63.45	153.821	63.45	133.793	63.45	106.625	63.45	112.518	63.45	116.009	63.45
63.67	63.67	150.277	63.67	153.624	63.67	152.221	63.67	168.796	63.67	151.073	63.67	143.582	63.67	147.29	63.67	146.636	63.67	153.276	63.67	161.84	63.67	154.119	63.67	148.775	63.67	146.631	63.67	126.692	63.67	142.347	63.67	142.111	63.67	165.734	63.67	167.17	63.67	160.783	63.67	153.299	63.67	133.276	63.67	106.285	63.67	112.171	63.67	115.556	63.67
63.94	63.94	149.718	63.94	152.952	63.94	151.416	63.94	168.014	63.94	150.384	63.94	142.825	63.94	146.538	63.94	146.106	63.94	152.504	63.94	161.172	63.94	153.533	63.94	148.106	63.94	145.961	63.94	126.214	63.94	141.721	63.94	141.402	63.94	165.067	63.94	166.64	63.94	160.111	63.94	152.611	63.94	132.65	63.94	105.785	63.94	111.752	63.94	115.193	63.94
64.08	64.08	149.262	64.08	152.428	64.08	150.777	64.08	167.509	64.08	149.867	64.08	142.355	64.08	146.078	64.08	145.525	64.08	151.978	64.08	160.43	64.08	152.899	64.08	147.477	64.08	145.4	64.08	125.792	64.08	141.145	64.08	140.922	64.08	164.496	64.08	166.083	64.08	159.587	64.08	152.105	64.08	132.239	64.08	105.44	64.08	111.312	64.08	114.786	64.08
64.26	64.26	148.508	64.26	151.76	64.26	150.163	64.26	166.723	64.26	149.14	64.26	141.753	64.26	145.619	64.26	145.046	64.26	151.333	64.26	159.796	64.26	152.224	64.26	146.924	64.26	144.766	64.26	125.234	64.26	140.547	64.26	140.308	64.26	163.69	64.26	165.242	64.26	158.827	64.26	151.455	64.26	131.868	64.26	105.05	64.26	110.799	64.26	114.34	64.26
64.51	64.51	147.879	64.51	151.154	64.51	149.597	64.51	165.862	64.51	148.641	64.51	141.196	64.51	144.743	64.51	144.52	64.51	150.813	64.51	159.236	64.51	151.717	64.51	146.36	64.51	144.368	64.51	124.808	64.51	139.989	64.51	139.859	64.51	163.223	64.51	164.583	64.51	158.269	64.51	150.988	64.51	131.48	64.51	104.69	64.51	110.437	64.51	113.866	64.51
64.71	64.71	147.273	64.71	150.367	64.71	149.045	64.71	165.358	64.71	148.069	64.71	140.6	64.71	144.319	64.71	143.727	64.71	150.185	64.71	158.406	64.71	150.983	64.71	145.572	64.71	143.711	64.71	124.232	64.71	139.47	64.71	139.327	64.71	162.431	64.71	164.047	64.71	157.611	64.71	150.314	64.71	130.868	64.71	104.24	64.71	110.142	64.71	113.547	64.71
64.9	64.9	146.617	64.9	149.734	64.9	148.359	64.9	164.551	64.9	147.461	64.9	140.084	64.9	143.65	64.9	143.281	64.9	149.59	64.9	157.84	64.9	150.169	64.9	145.088	64.9	143.217	64.9	123.756	64.9	138.869	64.9	138.769	64.9	161.805	64.9	163.43	64.9	156.872	64.9	149.626	64.9	130.265	64.9	103.816	64.9	109.651	64.9	112.969	64.9
65.11	65.11	145.981	65.11	149.175	65.11	147.759	65.11	163.889	65.11	146.791	65.11	139.541	65.11	143.13	65.11	142.696	65.11	148.92	65.11	157.199	65.11	149.802	65.11	144.557	65.11	142.503	65.11	123.323	65.11	138.489	65.11	138.255	65.11	161.159	65.11	162.826	65.11	156.435	65.11	149.085	65.11	129.912	65.11	103.527	65.11	109.304	65.11	112.606	65.11
65.29	65.29	145.503	65.29	148.502	65.29	147.153	65.29	163.24	65.29	146.142	65.29	138.908	65.29	142.503	65.29	142.112	65.29	148.447	65.29	156.518	65.29	149.214	65.29	143.86	65.29	142.009	65.29	122.763	65.29	137.945	65.29	137.755	65.29	160.642	65.29	162.073	65.29	155.71	65.29	148.557	65.29	129.511	65.29	103.082	65.29	108.921	65.29	112.213	65.29
65.49	65.49	144.861	65.49	147.943	65.49	146.52	65.49	162.678	65.49	145.636	65.49	138.399	65.49	142.154	65.49	141.622	65.49	147.784	65.49	155.992	65.49	148.56	65.49	143.336	65.49	141.645	65.49	122.392	65.49	137.38	65.49	137.065	65.49	159.996	65.49	161.618	65.49	155.239	65.49	147.962	65.49	128.991	65.49	102.729	65.49	108.524	65.49	111.79	65.49
65.7	65.7	144.298	65.7	147.328	65.7	145.899	65.7	161.831	65.7	145.08	65.7	137.908	65.7	141.374	65.7	141.172	65.7	147.207	65.7	155.37	65.7	147.884	65.7	142.836	65.7	140.969	65.7	121.854	65.7	136.932	65.7	136.428	65.7	159.355	65.7	160.81	65.7	154.573	65.7	147.352	65.7	128.488	65.7	102.431	65.7	108.068	65.7	111.337	65.7
65.92	65.92	143.494	65.92	146.778	65.92	145.334	65.92	161.208	65.92	144.494	65.92	137.368	65.92	140.758	65.92	140.504	65.92	146.49	65.92	154.744	65.92	147.305	65.92	142.162	65.92	140.382	65.92	121.433	65.92	136.399	65.92	136.175	65.92	158.668	65.92	160.213	65.92	153.99	65.92	146.82	65.92	127.974	65.92	101.917	65.92	107.636	65.92	111.012	65.92
66.08	66.08	143.011	66.08	146.147	66.08	144.817	66.08	160.533	66.08	143.957	66.08	136.843	66.08	140.334	66.08	139.96	66.08	145.966	66.08	153.935	66.08	146.659	66.08	141.56	66.08	139.918	66.08	120.893	66.08	135.709	66.08	135.762	66.08	158.214	66.08	159.603	66.08	153.406	66.08	146.213	66.08	127.452	66.08	101.559	66.08	107.261	66.08	110.479	66.08
66.3	66.3	142.476	66.3	145.6	66.3	144.155	66.3	159.99	66.3	143.353	66.3	136.289	66.3	139.796	66.3	139.451	66.3	145.443	66.3	153.381	66.3	146.177	66.3	141.014	66.3	139.331	66.3	120.51	66.3	135.318	66.3	135.051	66.3	157.395	66.3	159.053	66.3	152.72	66.3	145.603	66.3	127.06	66.3	101.218	66.3	106.849	66.3	110.203	66.3
66.51	66.51	141.854	66.51	144.913	66.51	143.576	66.51	159.176	66.51	142.772	66.51	135.641	66.51	139.227	66.51	138.983	66.51	144.787	66.51	152.781	66.51	145.602	66.51	140.39	66.51	138.851	66.51	119.922	66.51	134.724	66.51	134.486	66.51	156.851	66.51	158.436	66.51	152.283	66.51	144.889	66.51	126.582	66.51	100.837	66.51	106.459	66.51	109.714	66.51
66.72	66.72	141.068	66.72	144.307	66.72	142.956	66.72	158.547	66.72	142.246	66.72	135.203	66.72	138.707	66.72	138.34	66.72	144.068	66.72	152.1	66.72	145.015	66.72	139.932	66.72	138.322	66.72	119.509	66.72	134.352	66.72	134.023	66.72	156.239	66.72	157.859	66.72	151.544	66.72	144.454	66.72	126.139	66.72	100.477	66.72	106.032	66.72	109.24	66.72
66.89	66.89	140.589	66.89	143.822	66.89	142.303	66.89	158.064	66.89	141.637	66.89	134.854	66.89	138.059	66.89	137.88	66.89	143.685	66.89	151.506	66.89	144.468	66.89	139.288	66.89	137.752	66.89	119.019	66.89	133.708	66.89	133.626	66.89	155.633	66.89	157.119	66.89	151.02	66.89	143.893	66.89	125.64	66.89	99.9619	66.89	105.642	66.89	108.884	66.89
67.1	67.1	140.077	67.1	143.095	67.1	141.79	67.1	157.204	67.1	141.002	67.1	134.158	67.1	137.517	67.1	137.185	67.1	143.089	67.1	150.886	67.1	143.74	67.1	138.671	67.1	137.148	67.1	118.6	67.1	133.243	67.1	133.038	67.1	154.993	67.1	156.413	67.1	150.348	67.1	143.332	67.1	125.142	67.1	99.6443	67.1	105.26	67.1	108.431	67.1
67.31	67.31	139.503	67.31	142.59	67.31	141.151	67.31	156.476	67.31	140.38	67.31	133.67	67.31	136.976	67.31	136.652	67.31	142.467	67.31	150.252	67.31	143.152	67.31	138.174	67.31	136.578	67.31	118.131	67.31	132.677	67.31	132.531	67.31	154.381	67.31	155.83	67.31	149.804	67.31	142.73	67.31	124.754	67.31	99.1995	67.31	104.877	67.31	108.009	67.31
67.51	67.51	138.911	67.51	141.919	67.51	140.707	67.51	155.834	67.51	139.945	67.51	133.062	67.51	136.503	67.51	136.123	67.51	141.881	67.51	149.727	67.51	142.64	67.51	137.579	67.51	136.047	67.51	117.696	67.51	132.231	67.51	132.022	67.51	153.805	67.51	155.315	67.51	149.241	67.51	142.198	67.51	124.26	67.51	98.9472	67.51	104.445	67.51	107.625	67.51
67.69	67.69	138.361	67.69	141.378	67.69	140.138	67.69	155.251	67.69	139.334	67.69	132.689	67.69	135.936	67.69	135.694	67.69	141.399	67.69	149.125	67.69	141.931	67.69	136.939	67.69	135.59	67.69	117.144	67.69	131.632	67.69	131.525	67.69	153.232	67.69	154.71	67.69	148.567	67.69	141.688	67.69	123.771	67.69	98.5642	67.69	104.032	67.69	107.282	67.69
67.9	67.9	137.777	67.9	140.747	67.9	139.481	67.9	154.583	67.9	138.749	67.9	132.129	67.9	135.492	67.9	135.4	67.9	140.67	67.9	148.567	67.9	141.526	67.9	136.431	67.9	135.058	67.9	116.766	67.9	131.208	67.9	130.95	67.9	152.607	67.9	154.148	67.9	148.092	67.9	141.216	67.9	123.347	67.9	98.1002	67.9	103.687	67.9	106.816	67.9
68.08	68.08	137.107	68.08	140.202	68.08	138.922	68.08	153.921	68.08	138.121	68.08	131.627	68.08	134.922	68.08	134.698	68.08	140.198	68.08	148.014	68.08	140.865	68.08	135.887	68.08	134.468	68.08	116.311	68.08	130.7	68.08	130.509	68.08	152.119	68.08	153.531	68.08	147.434	68.08	140.615	68.08	123.063	68.08	97.712	68.08	103.304	68.08	106.424	68.08
68.31	68.31	136.646	68.31	139.694	68.31	138.32	68.31	153.444	68.31	137.639	68.31	131.136	68.31	134.412	68.31	134.218	68.31	139.737	68.31	147.426	68.31	140.302	68.31	135.426	68.31	134.011	68.31	115.836	68.31	130.143	68.31	130.114	68.31	151.429	68.31	152.844	68.31	146.948	68.31	140.044	68.31	122.434	68.31	97.4136	68.31	102.927	68.31	106.007	68.31
68.51	68.51	136.031	68.51	139.008	68.51	137.76	68.51	152.597	68.51	136.983	68.51	130.585	68.51	133.821	68.51	133.494	68.51	138.956	68.51	146.684	68.51	139.634	68.51	134.617	68.51	133.386	68.51	115.409	68.51	129.649	68.51	129.548	68.51	150.714	68.51	152.22	68.51	146.249	68.51	139.376	68.51	121.956	68.51	97.096	68.51	102.522	68.51	105.592	68.51
68.7	68.7	135.56	68.7	138.469	68.7	137.127	68.7	152.008	68.7	136.47	68.7	129.938	68.7	133.237	68.7	133.129	68.7	138.505	68.7	146.171	68.7	139.247	68.7	134.232	68.7	132.865	68.7	114.94	68.7	129.163	68.7	128.946	68.7	150.377	68.7	151.65	68.7	145.779	68.7	138.882	68.7	121.513	68.7	96.7148	68.7	102.197	68.7	105.132	68.7
68.9	68.9	134.883	68.9	137.809	68.9	136.627	68.9	151.386	68.9	136.088	68.9	129.485	68.9	132.653	68.9	132.5	68.9	137.93	68.9	145.503	68.9	138.493	68.9	133.555	68.9	132.411	68.9	114.625	68.9	128.683	68.9	128.578	68.9	149.606	68.9	151.114	68.9	145.033	68.9	138.354	68.9	121.07	68.9	96.3407	68.9	101.713	68.9	104.82	68.9
69.1	69.1	134.309	69.1	137.196	69.1	136.101	69.1	150.777	69.1	135.404	69.1	128.935	69.1	132.225	69.1	132.091	69.1	137.396	69.1	144.997	69.1	138.032	69.1	133.084	69.1	131.917	69.1	114.024	69.1	128.06	69.1	128.123	69.1	149.172	69.1	150.524	69.1	144.442	69.1	137.746	69.1	120.475	69.1	95.896	69.1	101.352	69.1	104.294	69.1
69.31	69.31	133.8	69.31	136.58	69.31	135.458	69.31	149.99	69.31	134.902	69.31	128.389	69.31	131.71	69.31	131.643	69.31	136.845	69.31	144.285	69.31	137.421	69.31	132.444	69.31	131.4	69.31	113.652	69.31	127.622	69.31	127.357	69.31	148.466	69.31	149.799	69.31	143.94	69.31	137.154	69.31	120.127	69.31	95.531	69.31	100.95	69.31	103.888	69.31
69.49	69.49	133.209	69.49	136.206	69.49	134.869	69.49	149.46	69.49	134.379	69.49	128.057	69.49	131.114	69.49	131.097	69.49	136.39	69.49	143.817	69.49	136.837	69.49	131.983	69.49	130.949	69.49	113.107	69.49	127.216	69.49	126.984	69.49	147.913	69.49	149.302	69.49	143.273	69.49	136.57	69.49	119.692	69.49	95.0912	69.49	100.594	69.49	103.642	69.49
69.68	69.68	132.734	69.68	135.637	69.68	134.246	69.68	148.905	69.68	133.795	69.68	127.519	69.68	130.656	69.68	130.569	69.68	135.634	69.68	143.246	69.68	136.292	69.68	131.322	69.68	130.48	69.68	112.589	69.68	126.735	69.68	126.571	69.68	147.372	69.68	148.639	69.68	142.717	69.68	136.105	69.68	119.248	69.68	94.8182	69.68	100.17	69.68	103.154	69.68
69.92	69.92	132.14	69.92	135.072	69.92	133.766	69.92	148.131	69.92	133.152	69.92	126.983	69.92	130.179	69.92	129.962	69.92	135.135	69.92	142.605	69.92	135.705	69.92	130.891	69.92	129.69	69.92	112.176	69.92	126.105	69.92	125.962	69.92	146.636	69.92	148.055	69.92	142.146	69.92	135.658	69.92	118.784	69.92	94.4088	69.92	99.7725	69.92	102.783	69.92
70.13	70.13	131.545	70.13	134.439	70.13	133.187	70.13	147.588	70.13	132.79	70.13	126.495	70.13	129.545	70.13	129.473	70.13	134.615	70.13	142.018	70.13	135.171	70.13	130.314	70.13	129.306	70.13	111.77	70.13	125.611	70.13	125.513	70.13	146.085	70.13	147.452	70.13	141.562	70.13	134.996	70.13	118.313	70.13	94.0488	70.13	99.3392	70.13	102.413	70.13
70.35	70.35	131.094	70.35	133.732	70.35	132.707	70.35	146.939	70.35	132.175	70.35	125.973	70.35	129.154	70.35	128.932	70.35	134.198	70.35	141.378	70.35	134.63	70.35	129.869	70.35	128.853	70.35	111.302	70.35	125.11	70.35	125.176	70.35	145.542	70.35	147.024	70.35	141.018	70.35	134.422	70.35	118.022	70.35	93.6959	70.35	99.0648	70.35	101.953	70.35
70.51	70.51	130.468	70.51	133.405	70.51	132.151	70.51	146.389	70.51	131.59	70.51	125.369	70.51	128.451	70.51	128.487	70.51	133.557	70.51	140.755	70.51	134.08	70.51	129.235	70.51	128.292	70.51	110.875	70.51	124.646	70.51	124.581	70.51	144.851	70.51	146.323	70.51	140.491	70.51	133.891	70.51	117.469	70.51	93.3265	70.51	98.7089	70.51	101.514	70.51
70.72	70.72	129.823	70.72	132.776	70.72	131.575	70.72	145.629	70.72	131.143	70.72	124.88	70.72	128.1	70.72	128.062	70.72	132.939	70.72	140.056	70.72	133.529	70.72	128.649	70.72	127.858	70.72	110.343	70.72	124.266	70.72	124.088	70.72	144.544	70.72	145.701	70.72	139.896	70.72	133.293	70.72	116.949	70.72	92.9266	70.72	98.1405	70.72	101.234	70.72
70.91	70.91	129.394	70.91	132.258	70.91	130.929	70.91	145.163	70.91	130.598	70.91	124.556	70.91	127.463	70.91	127.504	70.91	132.42	70.91	139.637	70.91	133.048	70.91	128.159	70.91	127.332	70.91	110.008	70.91	123.598	70.91	123.653	70.91	143.807	70.91	145.088	70.91	139.303	70.91	132.805	70.91	116.56	70.91	92.607	70.91	97.8704	70.91	100.823	70.91
71.15	71.15	128.707	71.15	131.635	71.15	130.393	71.15	144.565	71.15	130.075	71.15	124.071	71.15	127.066	71.15	127.067	71.15	131.964	71.15	139.142	71.15	132.411	71.15	127.571	71.15	126.757	71.15	109.686	71.15	123.205	71.15	123.272	71.15	143.178	71.15	144.74	71.15	138.729	71.15	132.441	71.15	116.229	71.15	92.2798	71.15	97.5577	71.15	100.428	71.15
71.33	71.33	128.279	71.33	131.093	71.33	129.863	71.33	143.862	71.33	129.572	71.33	123.508	71.33	126.676	71.33	126.396	71.33	131.399	71.33	138.532	71.33	131.86	71.33	126.944	71.33	126.231	71.33	109.147	71.33	122.791	71.33	122.626	71.33	142.584	71.33	144.039	71.33	138.135	71.33	131.743	71.33	115.731	71.33	91.9667	71.33	97.0861	71.33	100.04	71.33
71.5	71.5	127.689	71.5	130.491	71.5	129.414	71.5	143.388	71.5	128.947	71.5	123.117	71.5	126.111	71.5	126.117	71.5	130.788	71.5	137.975	71.5	131.403	71.5	126.556	71.5	125.838	71.5	108.832	71.5	122.311	71.5	122.053	71.5	142.119	71.5	143.553	71.5	137.614	71.5	131.332	71.5	115.204	71.5	91.5741	71.5	96.7346	71.5	99.5831	71.5
71.7	71.7	127.213	71.7	129.955	71.7	128.957	71.7	142.664	71.7	128.417	71.7	122.596	71.7	125.572	71.7	125.49	71.7	130.25	71.7	137.365	71.7	130.819	71.7	125.955	71.7	125.373	71.7	108.384	71.7	121.768	71.7	121.752	71.7	141.503	71.7	142.75	71.7	136.987	71.7	130.761	71.7	114.803	71.7	91.1903	71.7	96.4651	71.7	99.2545	71.7
71.91	71.91	126.666	71.91	129.436	71.91	128.264	71.91	142.155	71.91	127.952	71.91	122.046	71.91	125.095	71.91	125.088	71.91	129.887	71.91	136.697	71.91	130.305	71.91	125.431	71.91	124.927	71.91	107.888	71.91	121.396	71.91	121.231	71.91	140.733	71.91	142.343	71.91	136.415	71.91	130.206	71.91	114.353	71.91	90.788	71.91	96.0029	71.91	98.8245	71.91
72.14	72.14	126.111	72.14	128.861	72.14	127.848	72.14	141.455	72.14	127.382	72.14	121.655	72.14	124.481	72.14	124.429	72.14	129.269	72.14	136.262	72.14	129.815	72.14	124.884	72.14	124.341	72.14	107.468	72.14	120.829	72.14	120.709	72.14	140.303	72.14	141.708	72.14	135.827	72.14	129.569	72.14	113.896	72.14	90.5155	72.14	95.6515	72.14	98.4711	72.14
72.31	72.31	125.641	72.31	128.319	72.31	127.218	72.31	141.03	72.31	126.995	72.31	121.175	72.31	124.055	72.31	124.101	72.31	128.758	72.31	135.625	72.31	129.257	72.31	124.363	72.31	123.945	72.31	107.104	72.31	120.515	72.31	120.312	72.31	139.825	72.31	141.264	72.31	135.253	72.31	129.137	72.31	113.626	72.31	90.1104	72.31	95.2302	72.31	98.2017	72.31
72.52	72.52	125.106	72.52	127.811	72.52	126.803	72.52	140.41	72.52	126.474	72.52	120.673	72.52	123.584	72.52	123.64	72.52	128.168	72.52	135.129	72.52	128.627	72.52	123.883	72.52	123.504	72.52	106.552	72.52	119.999	72.52	119.834	72.52	139.257	72.52	140.615	72.52	134.759	72.52	128.567	72.52	113.114	72.52	89.7745	72.52	94.9294	72.52	97.6409	72.52
72.72	72.72	124.58	72.72	127.354	72.72	126.123	72.72	139.708	72.72	125.941	72.72	120.227	72.72	123.121	72.72	122.975	72.72	127.695	72.72	134.549	72.72	128.133	72.72	123.305	72.72	122.845	72.72	106.216	72.72	119.434	72.72	119.408	72.72	138.7	72.72	140.086	72.72	134.195	72.72	128.159	72.72	112.567	72.72	89.3158	72.72	94.5901	72.72	97.3963	72.72
72.92	72.92	124.029	72.92	126.871	72.92	125.666	72.92	139.21	72.92	125.41	72.92	119.72	72.92	122.488	72.92	122.471	72.92	127.15	72.92	134.101	72.92	127.541	72.92	122.936	72.92	122.483	72.92	105.817	72.92	118.977	72.92	118.938	72.92	138.105	72.92	139.5	72.92	133.634	72.92	127.694	72.92	112.311	72.92	89.0376	72.92	94.1758	72.92	96.9118	72.92
73.1	73.1	123.494	73.1	126.297	73.1	125.178	73.1	138.617	73.1	124.868	73.1	119.274	73.1	122.074	73.1	122.288	73.1	126.662	73.1	133.551	73.1	127.145	73.1	122.35	73.1	121.939	73.1	105.468	73.1	118.611	73.1	118.321	73.1	137.64	73.1	139.021	73.1	133.127	73.1	127.077	73.1	111.854	73.1	88.6595	73.1	93.7741	73.1	96.5512	73.1
73.33	73.33	122.99	73.33	125.781	73.33	124.72	73.33	138.038	73.33	124.446	73.33	118.787	73.33	121.555	73.33	121.719	73.33	126.158	73.33	132.988	73.33	126.62	73.33	121.928	73.33	121.426	73.33	104.921	73.33	118.032	73.33	117.976	73.33	137.038	73.33	138.469	73.33	132.62	73.33	126.552	73.33	111.376	73.33	88.3953	73.33	93.4898	73.33	96.2816	73.33
73.51	73.51	122.423	73.51	125.215	73.51	124.161	73.51	137.496	73.51	123.906	73.51	118.223	73.51	121.128	73.51	121.112	73.51	125.57	73.51	132.401	73.51	126.073	73.51	121.271	73.51	120.959	73.51	104.557	73.51	117.502	73.51	117.513	73.51	136.454	73.51	137.756	73.51	132.062	73.51	126.011	73.51	111.009	73.51	87.993	73.51	93.1215	73.51	95.8813	73.51
73.71	73.71	121.95	73.71	124.661	73.71	123.699	73.71	136.956	73.71	123.419	73.71	117.825	73.71	120.735	73.71	120.644	73.71	125.171	73.71	131.744	73.71	125.597	73.71	120.785	73.71	120.498	73.71	104.174	73.71	117.251	73.71	116.933	73.71	135.797	73.71	137.346	73.71	131.622	73.71	125.581	73.71	110.538	73.71	87.6362	73.71	92.6911	73.71	95.4393	73.71
73.93	73.93	121.547	73.93	124.095	73.93	123.193	73.93	136.367	73.93	122.777	73.93	117.428	73.93	120.159	73.93	120.278	73.93	124.713	73.93	131.265	73.93	124.962	73.93	120.294	73.93	120.1	73.93	103.621	73.93	116.729	73.93	116.624	73.93	135.419	73.93	136.783	73.93	130.863	73.93	125.093	73.93	110.165	73.93	87.3963	73.93	92.3372	73.93	95.1576	73.93
74.12	74.12	120.986	74.12	123.739	74.12	122.66	74.12	135.745	74.12	122.346	74.12	116.906	74.12	119.824	74.12	119.789	74.12	124.138	74.12	130.82	74.12	124.395	74.12	119.75	74.12	119.62	74.12	103.313	74.12	116.164	74.12	116.132	74.12	134.71	74.12	136.158	74.12	130.507	74.12	124.485	74.12	109.708	74.12	87.0434	74.12	92.0051	74.12	94.7573	74.12
74.31	74.31	120.527	74.31	123.151	74.31	122.085	74.31	135.165	74.31	121.887	74.31	116.467	74.31	119.211	74.31	119.423	74.31	123.651	74.31	130.244	74.31	124.173	74.31	119.357	74.31	119.035	74.31	102.944	74.31	115.67	74.31	115.538	74.31	134.391	74.31	135.701	74.31	129.846	74.31	124.149	74.31	109.382	74.31	86.6303	74.31	91.5387	74.31	94.2785	74.31
74.51	74.51	120.02	74.51	122.611	74.51	121.671	74.51	134.692	74.51	121.482	74.51	116.09	74.51	118.762	74.51	118.999	74.51	122.972	74.51	129.668	74.51	123.477	74.51	118.718	74.51	118.595	74.51	102.595	74.51	115.298	74.51	115.317	74.51	133.714	74.51	135.209	74.51	129.34	74.51	123.446	74.51	109.009	74.51	86.3373	74.51	91.3396	74.51	94.0592	74.51
74.72	74.72	119.47	74.72	122.258	74.72	121.042	74.72	134.15	74.72	121.007	74.72	115.563	74.72	118.379	74.72	118.473	74.72	122.654	74.72	129.121	74.72	122.98	74.72	118.29	74.72	118.158	74.72	102.068	74.72	114.84	74.72	114.854	74.72	133.19	74.72	134.632	74.72	128.673	74.72	122.969	74.72	108.517	74.72	85.9284	74.72	90.9076	74.72	93.6528	74.72
74.9	74.9	119.004	74.9	121.616	74.9	120.56	74.9	133.511	74.9	120.514	74.9	115.151	74.9	117.808	74.9	117.933	74.9	121.961	74.9	128.64	74.9	122.538	74.9	117.818	74.9	117.683	74.9	101.747	74.9	114.303	74.9	114.34	74.9	132.692	74.9	134.147	74.9	128.194	74.9	122.533	74.9	108.054	74.9	85.6565	74.9	90.6074	74.9	93.2409	74.9
75.09	75.09	118.512	75.09	121.239	75.09	120.194	75.09	133.028	75.09	120.022	75.09	114.594	75.09	117.452	75.09	117.472	75.09	121.64	75.09	128.275	75.09	121.997	75.09	117.347	75.09	117.203	75.09	101.419	75.09	113.888	75.09	114.032	75.09	132.128	75.09	133.516	75.09	127.717	75.09	122.052	75.09	107.714	75.09	85.3955	75.09	90.1526	75.09	92.8999	75.09
75.3	75.3	118.109	75.3	120.62	75.3	119.681	75.3	132.373	75.3	119.564	75.3	114.218	75.3	116.961	75.3	117.012	75.3	121.133	75.3	127.723	75.3	121.57	75.3	116.876	75.3	116.736	75.3	100.95	75.3	113.538	75.3	113.547	75.3	131.667	75.3	133.042	75.3	127.233	75.3	121.645	75.3	107.299	75.3	85.0638	75.3	89.8421	75.3	92.5219	75.3
75.51	75.51	117.549	75.51	120.183	75.51	119.229	75.51	131.864	75.51	118.99	75.51	113.682	75.51	116.377	75.51	116.669	75.51	120.607	75.51	127.069	75.51	121.01	75.51	116.279	75.51	116.29	75.51	100.489	75.51	113.058	75.51	113.136	75.51	131.055	75.51	132.485	75.51	126.716	75.51	121.11	75.51	106.78	75.51	84.6193	75.51	89.51	75.51	92.181	75.51
75.7	75.7	117.132	75.7	119.604	75.7	118.796	75.7	131.374	75.7	118.526	75.7	113.265	75.7	116	75.7	116.223	75.7	120.21	75.7	126.617	75.7	120.669	75.7	115.834	75.7	115.892	75.7	100.09	75.7	112.665	75.7	112.68	75.7	130.649	75.7	132.011	75.7	126.112	75.7	120.656	75.7	106.538	75.7	84.337	75.7	89.1996	75.7	91.7733	75.7
75.91	75.91	116.597	75.91	119.123	75.91	118.233	75.91	130.799	75.91	118.031	75.91	112.944	75.91	115.551	75.91	115.741	75.91	119.708	75.91	126.059	75.91	120.005	75.91	115.341	75.91	115.41	75.91	99.7222	75.91	112.129	75.91	112.212	75.91	130.1	75.91	131.408	75.91	125.711	75.91	120.172	75.91	106.103	75.91	84.0408	75.91	88.8019	75.91	91.3503	75.91
76.09	76.09	116.06	76.09	118.69	76.09	117.718	76.09	130.166	76.09	117.679	76.09	112.422	76.09	115.167	76.09	115.368	76.09	119.254	76.09	125.689	76.09	119.596	76.09	114.986	76.09	115.007	76.09	99.4238	76.09	111.777	76.09	111.835	76.09	129.571	76.09	130.948	76.09	125.006	76.09	119.656	76.09	105.727	76.09	83.7618	76.09	88.5248	76.09	91.0584	76.09
76.29	76.29	115.609	76.29	118.183	76.29	117.344	76.29	129.647	76.29	117.214	76.29	111.845	76.29	114.654	76.29	114.849	76.29	118.719	76.29	125.046	76.29	119.088	76.29	114.495	76.29	114.458	76.29	99.0477	76.29	111.291	76.29	111.454	76.29	129.094	76.29	130.457	76.29	124.661	76.29	119.173	76.29	105.195	76.29	83.328	76.29	88.1527	76.29	90.8395	76.29
76.52	76.52	115.117	76.52	117.833	76.52	116.851	76.52	129.217	76.52	116.763	76.52	111.524	76.52	114.249	76.52	114.447	76.52	118.356	76.52	124.581	76.52	118.587	76.52	114.037	76.52	114.032	76.52	98.586	76.52	110.869	76.52	110.903	76.52	128.558	76.52	130.01	76.52	124.123	76.52	118.632	76.52	104.842	76.52	82.9469	76.52	87.8856	76.52	90.3058	76.52
76.7	76.7	114.7	76.7	117.207	76.7	116.418	76.7	128.721	76.7	116.182	76.7	111.065	76.7	113.729	76.7	113.848	76.7	117.713	76.7	124.055	76.7	118.187	76.7	113.659	76.7	113.586	76.7	98.1454	76.7	110.461	76.7	110.448	76.7	128.042	76.7	129.386	76.7	123.559	76.7	118.185	76.7	104.434	76.7	82.7141	76.7	87.4957	76.7	90.039	76.7
76.9	76.9	114.174	76.9	116.797	76.9	115.766	76.9	128.099	76.9	115.752	76.9	110.675	76.9	113.202	76.9	113.483	76.9	117.385	76.9	123.542	76.9	117.586	76.9	113.068	76.9	113.223	76.9	97.9146	76.9	110.053	76.9	110.139	76.9	127.533	76.9	128.87	76.9	123.009	76.9	117.597	76.9	104.094	76.9	82.3189	76.9	87.1275	76.9	89.7499	76.9
77.1	77.1	113.751	77.1	116.333	77.1	115.381	77.1	127.566	77.1	115.226	77.1	110.16	77.1	112.967	77.1	113.117	77.1	116.859	77.1	123.052	77.1	117.18	77.1	112.685	77.1	112.695	77.1	97.4651	77.1	109.587	77.1	109.646	77.1	127.026	77.1	128.377	77.1	122.534	77.1	117.224	77.1	103.727	77.1	82.0822	77.1	86.7629	77.1	89.3164	77.1
77.3	77.3	113.231	77.3	115.813	77.3	114.972	77.3	127.077	77.3	114.883	77.3	109.805	77.3	112.405	77.3	112.724	77.3	116.399	77.3	122.583	77.3	116.631	77.3	112.192	77.3	112.31	77.3	97.0631	77.3	109.281	77.3	109.303	77.3	126.431	77.3	127.898	77.3	122.039	77.3	116.794	77.3	103.375	77.3	81.4972	77.3	86.4813	77.3	88.9457	77.3
77.51	77.51	112.891	77.51	115.419	77.51	114.496	77.51	126.556	77.51	114.407	77.51	109.338	77.51	112.005	77.51	112.276	77.51	115.923	77.51	122.116	77.51	116.28	77.51	111.737	77.51	111.871	77.51	96.7008	77.51	108.721	77.51	108.727	77.51	125.866	77.51	127.511	77.51	121.588	77.51	116.377	77.51	102.902	77.51	81.1467	77.51	86.1744	77.51	88.6233	77.51
77.72	77.72	112.425	77.72	114.878	77.72	113.921	77.72	126.022	77.72	113.873	77.72	109.039	77.72	111.55	77.72	111.876	77.72	115.586	77.72	121.6	77.72	115.724	77.72	111.238	77.72	111.377	77.72	96.3618	77.72	108.357	77.72	108.406	77.72	125.518	77.72	126.964	77.72	121.229	77.72	115.827	77.72	102.53	77.72	80.8865	77.72	85.6763	77.72	88.3046	77.72
77.89	77.89	111.981	77.89	114.401	77.89	113.549	77.89	125.521	77.89	113.463	77.89	108.565	77.89	111.101	77.89	111.312	77.89	114.971	77.89	121.204	77.89	115.358	77.89	110.701	77.89	110.889	77.89	95.9402	77.89	107.92	77.89	107.971	77.89	124.908	77.89	126.417	77.89	120.545	77.89	115.301	77.89	102.141	77.89	80.6002	77.89	85.4343	77.89	87.908	77.89
78.09	78.09	111.346	78.09	113.956	78.09	113.182	78.09	125.042	78.09	112.896	78.09	108.141	78.09	110.61	78.09	110.889	78.09	114.635	78.09	120.549	78.09	114.85	78.09	110.276	78.09	110.457	78.09	95.6134	78.09	107.413	78.09	107.613	78.09	124.417	78.09	125.831	78.09	120.073	78.09	114.892	78.09	101.651	78.09	80.195	78.09	85.1998	78.09	87.4745	78.09
78.32	78.32	110.895	78.32	113.485	78.32	112.696	78.32	124.493	78.32	112.643	78.32	107.675	78.32	110.247	78.32	110.422	78.32	114.15	78.32	120.144	78.32	114.47	78.32	109.878	78.32	110.086	78.32	95.1448	78.32	107.048	78.32	107.055	78.32	123.936	78.32	125.323	78.32	119.536	78.32	114.418	78.32	101.367	78.32	79.8986	78.32	84.7955	78.32	87.2595	78.32
78.5	78.5	110.595	78.5	112.927	78.5	112.284	78.5	124.125	78.5	112.213	78.5	107.368	78.5	109.934	78.5	110.136	78.5	113.637	78.5	119.599	78.5	113.963	78.5	109.48	78.5	109.654	78.5	94.8629	78.5	106.61	78.5	106.686	78.5	123.47	78.5	124.863	78.5	119.027	78.5	113.764	78.5	101.006	78.5	79.7039	78.5	84.4307	78.5	86.8628	78.5
78.7	78.7	109.979	78.7	112.488	78.7	111.776	78.7	123.558	78.7	111.734	78.7	106.958	78.7	109.372	78.7	109.721	78.7	113.28	78.7	119.138	78.7	113.508	78.7	108.962	78.7	109.229	78.7	94.4895	78.7	106.255	78.7	106.336	78.7	122.951	78.7	124.466	78.7	118.661	78.7	113.562	78.7	100.683	78.7	79.2818	78.7	84.0775	78.7	86.5594	78.7
78.88	78.88	109.686	78.88	112.146	78.88	111.225	78.88	123.007	78.88	111.284	78.88	106.49	78.88	108.915	78.88	109.31	78.88	112.864	78.88	118.682	78.88	113.096	78.88	108.565	78.88	108.851	78.88	94.0514	78.88	106.002	78.88	105.885	78.88	122.466	78.88	123.873	78.88	118.147	78.88	113.063	78.88	100.203	78.88	78.9841	78.88	83.7808	78.88	86.1437	78.88
79.1	79.1	109.228	79.1	111.722	79.1	110.851	79.1	122.568	79.1	110.914	79.1	105.99	79.1	108.581	79.1	108.865	79.1	112.31	79.1	118.229	79.1	112.561	79.1	108.113	79.1	108.46	79.1	93.8159	79.1	105.488	79.1	105.512	79.1	122.051	79.1	123.471	79.1	117.581	79.1	112.641	79.1	99.8514	79.1	78.7061	79.1	83.4815	79.1	85.8365	79.1
79.31	79.31	108.627	79.31	111.217	79.31	110.325	79.31	121.926	79.31	110.436	79.31	105.614	79.31	108.09	79.31	108.478	79.31	111.844	79.31	117.616	79.31	112.147	79.31	107.676	79.31	107.904	79.31	93.2563	79.31	105.009	79.31	105.101	79.31	121.522	79.31	122.949	79.31	117.084	79.31	112.167	79.31	99.4845	79.31	78.3462	79.31	83.1494	79.31	85.4807	79.31
79.49	79.49	108.231	79.49	110.739	79.49	109.992	79.49	121.575	79.49	109.924	79.49	105.21	79.49	107.805	79.49	107.996	79.49	111.393	79.49	117.157	79.49	111.647	79.49	107.205	79.49	107.54	79.49	92.9416	79.49	104.608	79.49	104.697	79.49	120.93	79.49	122.453	79.49	116.648	79.49	111.626	79.49	99.09	79.49	78.0146	79.49	82.7379	79.49	85.0879	79.49
79.69	79.69	107.91	79.69	110.254	79.69	109.533	79.69	121.099	79.69	109.473	79.69	104.876	79.69	107.286	79.69	107.536	79.69	110.955	79.69	116.746	79.69	111.18	79.69	106.694	79.69	107.074	79.69	92.6198	79.69	104.272	79.69	104.352	79.69	120.566	79.69	122.04	79.69	116.211	79.69	111.326	79.69	98.737	79.69	77.824	79.69	82.5069	79.69	84.8507	79.69
79.89	79.89	107.431	79.89	109.817	79.89	109.02	79.89	120.519	79.89	108.981	79.89	104.45	79.89	106.836	79.89	107.22	79.89	110.497	79.89	116.329	79.89	110.82	79.89	106.396	79.89	106.772	79.89	92.2537	79.89	103.734	79.89	103.946	79.89	119.934	79.89	121.519	79.89	115.756	79.89	110.859	79.89	98.4102	79.89	77.5303	79.89	82.1634	79.89	84.5055	79.89
80.1	80.1	107.09	80.1	109.568	80.1	108.587	80.1	120.021	80.1	108.523	80.1	104.048	80.1	106.517	80.1	106.827	80.1	110.08	80.1	115.903	80.1	110.325	80.1	105.925	80.1	106.278	80.1	91.8364	80.1	103.435	80.1	103.595	80.1	119.616	80.1	121.036	80.1	115.251	80.1	110.304	80.1	98.0933	80.1	77.1255	80.1	81.8788	80.1	84.2133	80.1
80.3	80.3	106.659	80.3	108.922	80.3	108.241	80.3	119.592	80.3	108.134	80.3	103.497	80.3	106.16	80.3	106.438	80.3	109.56	80.3	115.459	80.3	109.939	80.3	105.507	80.3	105.914	80.3	91.5471	80.3	103.032	80.3	103.123	80.3	119.109	80.3	120.528	80.3	114.775	80.3	110.004	80.3	97.7041	80.3	76.9305	80.3	81.6652	80.3	83.8309	80.3
80.47	80.47	106.25	80.47	108.491	80.47	107.781	80.47	119.035	80.47	107.792	80.47	103.254	80.47	105.726	80.47	105.965	80.47	109.218	80.47	114.966	80.47	109.464	80.47	105.089	80.47	105.413	80.47	91.193	80.47	102.655	80.47	102.685	80.47	118.619	80.47	120.147	80.47	114.277	80.47	109.509	80.47	97.415	80.47	76.5327	80.47	81.2001	80.47	83.5388	80.47
80.68	80.68	105.696	80.68	108.1	80.68	107.288	80.68	118.525	80.68	107.355	80.68	102.899	80.68	105.157	80.68	105.643	80.68	108.917	80.68	114.46	80.68	109.004	80.68	104.585	80.68	105.029	80.68	90.8572	80.68	102.154	80.68	102.325	80.68	118.034	80.68	119.55	80.68	113.773	80.68	109.068	80.68	96.9581	80.68	76.2293	80.68	80.8969	80.68	83.2349	80.68
80.89	80.89	105.355	80.89	107.649	80.89	106.995	80.89	118.087	80.89	106.897	80.89	102.482	80.89	104.809	80.89	105.141	80.89	108.377	80.89	114.014	80.89	108.537	80.89	104.087	80.89	104.583	80.89	90.4332	80.89	101.833	80.89	101.959	80.89	117.648	80.89	119.115	80.89	113.363	80.89	108.62	80.89	96.683	80.89	75.9587	80.89	80.5547	80.89	82.9207	80.89
81.13	81.13	104.876	81.13	107.212	81.13	106.469	81.13	117.665	81.13	106.555	81.13	102.126	81.13	104.473	81.13	104.781	81.13	107.945	81.13	113.483	81.13	108.156	81.13	103.629	81.13	104.233	81.13	90.0179	81.13	101.488	81.13	101.568	81.13	117.106	81.13	118.601	81.13	112.913	81.13	108.093	81.13	96.1622	81.13	75.5801	81.13	80.2182	81.13	82.553	81.13
81.27	81.27	104.426	81.27	106.895	81.27	106.143	81.27	117.182	81.27	106.282	81.27	101.653	81.27	104.075	81.27	104.386	81.27	107.535	81.27	113.058	81.27	107.669	81.27	103.318	81.27	103.849	81.27	89.8151	81.27	101.231	81.27	101.172	81.27	116.659	81.27	118.207	81.27	112.457	81.27	107.706	81.27	95.7815	81.27	75.2908	81.27	80.0016	81.27	82.2269	81.27
81.47	81.47	104.05	81.47	106.35	81.47	105.764	81.47	116.731	81.47	105.791	81.47	101.25	81.47	103.663	81.47	104.11	81.47	107.186	81.47	112.673	81.47	107.195	81.47	102.854	81.47	103.527	81.47	89.4192	81.47	100.66	81.47	100.799	81.47	116.321	81.47	117.765	81.47	112.067	81.47	107.271	81.47	95.5065	81.47	75.0839	81.47	79.6884	81.47	81.8979	81.47
81.74	81.74	103.606	81.74	105.866	81.74	105.291	81.74	116.157	81.74	105.339	81.74	100.922	81.74	103.277	81.74	103.627	81.74	106.639	81.74	112.309	81.74	106.808	81.74	102.462	81.74	102.895	81.74	89.1226	81.74	100.308	81.74	100.518	81.74	115.772	81.74	117.339	81.74	111.53	81.74	106.871	81.74	95.0409	81.74	74.7898	81.74	79.388	81.74	81.5673	81.74
81.92	81.92	103.141	81.92	105.388	81.92	104.844	81.92	115.713	81.92	104.923	81.92	100.525	81.92	102.879	81.92	103.196	81.92	106.276	81.92	111.743	81.92	106.481	81.92	102.018	81.92	102.572	81.92	88.7869	81.92	100.107	81.92	100.085	81.92	115.256	81.92	116.871	81.92	111.1	81.92	106.323	81.92	94.7986	81.92	74.3453	81.92	78.9692	81.92	81.2782	81.92
82.12	82.12	102.731	82.12	105.139	82.12	104.385	82.12	115.25	82.12	104.499	82.12	100.128	82.12	102.451	82.12	102.896	82.12	105.757	82.12	111.399	82.12	106.028	82.12	101.719	82.12	102.208	82.12	88.3882	82.12	99.6495	82.12	99.7834	82.12	114.864	82.12	116.376	82.12	110.65	82.12	105.949	82.12	94.4664	82.12	74.1265	82.12	78.7165	82.12	80.9447	82.12
82.3	82.3	102.308	82.3	104.641	82.3	104.025	82.3	114.78	82.3	104.103	82.3	99.7175	82.3	102.167	82.3	102.516	82.3	105.428	82.3	110.846	82.3	105.554	82.3	101.248	82.3	101.81	82.3	88.0665	82.3	99.2273	82.3	99.1812	82.3	114.355	82.3	115.82	82.3	110.133	82.3	105.595	82.3	93.9195	82.3	73.8019	82.3	78.4422	82.3	80.5667	82.3
82.51	82.51	102.014	82.51	104.264	82.51	103.533	82.51	114.37	82.51	103.59	82.51	99.4669	82.51	101.654	82.51	102.158	82.51	105.032	82.51	110.421	82.51	105.127	82.51	100.85	82.51	101.57	82.51	87.7237	82.51	98.8266	82.51	98.9682	82.51	113.956	82.51	115.433	82.51	109.777	82.51	105.154	82.51	93.7604	82.51	73.6396	82.51	78.0884	82.51	80.2554	82.51
82.71	82.71	101.53	82.71	103.874	82.71	103.24	82.71	113.959	82.71	103.188	82.71	99.0089	82.71	101.385	82.71	101.802	82.71	104.629	82.71	110.037	82.71	104.747	82.71	100.46	82.71	101.242	82.71	87.475	82.71	98.5495	82.71	98.5225	82.71	113.481	82.71	115.086	82.71	109.185	82.71	104.754	82.71	93.2503	82.71	73.2565	82.71	77.7827	82.71	79.9785	82.71
82.92	82.92	101.112	82.92	103.335	82.92	102.807	82.92	113.51	82.92	102.921	82.92	98.6175	82.92	100.928	82.92	101.34	82.92	104.286	82.92	109.633	82.92	104.279	82.92	100.074	82.92	100.651	82.92	87.0802	82.92	98.1326	82.92	98.197	82.92	113.075	82.92	114.633	82.92	108.883	82.92	104.333	82.92	92.9505	82.92	72.9834	82.92	77.4964	82.92	79.6328	82.92
83.11	83.11	100.708	83.11	103.004	83.11	102.293	83.11	113.107	83.11	102.483	83.11	98.2818	83.11	100.634	83.11	100.994	83.11	103.765	83.11	109.154	83.11	103.952	83.11	99.6554	83.11	100.334	83.11	86.7414	83.11	97.6511	83.11	97.6804	83.11	112.567	83.11	114.152	83.11	108.387	83.11	103.851	83.11	92.526	83.11	72.6326	83.11	77.3256	83.11	79.2721	83.11
83.3	83.3	100.442	83.3	102.58	83.3	102.04	83.3	112.499	83.3	102.168	83.3	97.9058	83.3	100.214	83.3	100.644	83.3	103.43	83.3	108.763	83.3	103.391	83.3	99.3502	83.3	99.8396	83.3	86.4336	83.3	97.4364	83.3	97.416	83.3	112.071	83.3	113.623	83.3	107.963	83.3	103.524	83.3	92.2976	83.3	72.4562	83.3	76.9646	83.3	78.9756	83.3
83.51	83.51	99.8826	83.51	102.197	83.51	101.581	83.51	112.107	83.51	101.65	83.51	97.5176	83.51	99.7245	83.51	100.236	83.51	103.068	83.51	108.358	83.51	103.078	83.51	98.8271	83.51	99.5938	83.51	86.0031	83.51	97.1452	83.51	97.11	83.51	111.624	83.51	113.208	83.51	107.426	83.51	103.004	83.51	91.9815	83.51	72.1155	83.51	76.6084	83.51	78.7063	83.51
83.73	83.73	99.5435	83.73	101.761	83.73	101.103	83.73	111.61	83.73	101.31	83.73	97.1174	83.73	99.4932	83.73	99.963	83.73	102.632	83.73	107.873	83.73	102.665	83.73	98.4044	83.73	99.1984	83.73	85.7299	83.73	96.5557	83.73	96.6965	83.73	111.149	83.73	112.766	83.73	107.057	83.73	102.571	83.73	91.571	83.73	71.8364	83.73	76.3366	83.73	78.4347	83.73
83.92	83.92	99.1461	83.92	101.404	83.92	100.756	83.92	111.266	83.92	100.934	83.92	96.8302	83.92	99.0785	83.92	99.5518	83.92	102.242	83.92	107.394	83.92	102.238	83.92	98.0188	83.92	98.8472	83.92	85.307	83.92	96.16	83.92	96.3047	83.92	110.922	83.92	112.326	83.92	106.539	83.92	102.243	83.92	91.2018	83.92	71.6055	83.92	76.0646	83.92	78.1184	83.92
84.11	84.11	98.7281	84.11	101.073	84.11	100.403	84.11	110.797	84.11	100.55	84.11	96.3968	84.11	98.6922	84.11	99.2355	84.11	101.803	84.11	106.976	84.11	101.877	84.11	97.6265	84.11	98.4066	84.11	85.0309	84.11	95.9717	84.11	95.9275	84.11	110.276	84.11	111.899	84.11	106.15	84.11	101.828	84.11	90.9848	84.11	71.2546	84.11	75.742	84.11	77.7131	84.11
84.32	84.32	98.2718	84.32	100.576	84.32	100.09	84.32	110.314	84.32	100.134	84.32	96.1133	84.32	98.4022	84.32	98.6971	84.32	101.387	84.32	106.511	84.32	101.457	84.32	97.3224	84.32	97.9689	84.32	84.6916	84.32	95.5233	84.32	95.6658	84.32	109.822	84.32	111.498	84.32	105.767	84.32	101.355	84.32	90.6966	84.32	71.0199	84.32	75.4149	84.32	77.444	84.32
84.53	84.53	98.004	84.53	100.117	84.53	99.7567	84.53	110.017	84.53	99.7984	84.53	95.8468	84.53	97.9874	84.53	98.3879	84.53	101.146	84.53	106.147	84.53	101.129	84.53	96.8637	84.53	97.7067	84.53	84.2755	84.53	95.2133	84.53	95.2004	84.53	109.43	84.53	111.031	84.53	105.418	84.53	100.987	84.53	90.168	84.53	70.7254	84.53	75.1283	84.53	77.2313	84.53
84.73	84.73	97.5682	84.73	99.8356	84.73	99.3114	84.73	109.493	84.73	99.4512	84.73	95.452	84.73	97.5693	84.73	97.93	84.73	100.71	84.73	105.796	84.73	100.71	84.73	96.5531	84.73	97.3582	84.73	83.9782	84.73	94.8508	84.73	94.7772	84.73	108.976	84.73	110.61	84.73	104.968	84.73	100.607	84.73	89.9699	84.73	70.4696	84.73	74.8374	84.73	76.8141	84.73
84.92	84.92	97.2677	84.92	99.4654	84.92	98.9186	84.92	109.096	84.92	99.1164	84.92	95.0692	84.92	97.2561	84.92	97.6962	84.92	100.169	84.92	105.277	84.92	100.309	84.92	96.2546	84.92	96.9054	84.92	83.7404	84.92	94.4072	84.92	94.4982	84.92	108.557	84.92	110.149	84.92	104.491	84.92	100.166	84.92	89.6723	84.92	70.2085	84.92	74.4837	84.92	76.5991	84.92
85.09	85.09	96.8578	85.09	98.9809	85.09	98.5524	85.09	108.647	85.09	98.7817	85.09	94.6655	85.09	97.0354	85.09	97.4405	85.09	99.9026	85.09	105.021	85.09	99.8756	85.09	95.8169	85.09	96.576	85.09	83.4467	85.09	94.1068	85.09	94.1383	85.09	108.13	85.09	109.769	85.09	104.001	85.09	99.8386	85.09	89.3816	85.09	69.8205	85.09	74.3393	85.09	76.3027	85.09
85.3	85.3	96.5268	85.3	98.7767	85.3	98.1641	85.3	108.283	85.3	98.3964	85.3	94.355	85.3	96.5755	85.3	96.9826	85.3	99.5787	85.3	104.542	85.3	99.4801	85.3	95.3765	85.3	96.1747	85.3	83.1948	85.3	93.8226	85.3	93.7946	85.3	107.752	85.3	109.41	85.3	103.738	85.3	99.4762	85.3	88.9956	85.3	69.6686	85.3	74.0474	85.3	75.9882	85.3
85.48	85.48	96.139	85.48	98.3673	85.48	97.7856	85.48	107.774	85.48	98.0015	85.48	94.0925	85.48	96.2074	85.48	96.6563	85.48	99.1968	85.48	104.158	85.48	99.2274	85.48	94.9997	85.48	95.9156	85.48	82.7857	85.48	93.3887	85.48	93.5185	85.48	107.339	85.48	108.901	85.48	103.241	85.48	99.0697	85.48	88.7491	85.48	69.2859	85.48	73.6772	85.48	75.7193	85.48
85.72	85.72	95.6898	85.72	97.9848	85.72	97.4071	85.72	107.337	85.72	97.634	85.72	93.684	85.72	95.8537	85.72	96.3374	85.72	98.7877	85.72	103.841	85.72	98.7146	85.72	94.696	85.72	95.5605	85.72	82.4676	85.72	93.1052	85.72	93.1396	85.72	106.892	85.72	108.494	85.72	102.913	85.72	98.5631	85.72	88.385	85.72	69.0797	85.72	73.4297	85.72	75.3541	85.72
85.94	85.94	95.3705	85.94	97.4746	85.94	97.0554	85.94	106.973	85.94	97.2393	85.94	93.3173	85.94	95.4787	85.94	95.909	85.94	98.4061	85.94	103.242	85.94	98.2952	85.94	94.2598	85.94	95.1232	85.94	82.1496	85.94	92.9004	85.94	92.7902	85.94	106.48	85.94	108.101	85.94	102.43	85.94	98.1969	85.94	88.0487	85.94	68.8241	85.94	73.1463	85.94	75.1002	85.94
86.14	86.14	95.0751	86.14	97.157	86.14	96.7413	86.14	106.437	86.14	96.8279	86.14	92.9114	86.14	95.1063	86.14	95.6142	86.14	97.9944	86.14	102.938	86.14	97.9405	86.14	93.9598	86.14	94.8057	86.14	81.8312	86.14	92.4613	86.14	92.3612	86.14	106.088	86.14	107.761	86.14	101.959	86.14	97.8819	86.14	87.6376	86.14	68.6281	86.14	72.8594	86.14	74.865	86.14
86.32	86.32	94.6516	86.32	96.7464	86.32	96.3884	86.32	106.225	86.32	96.623	86.32	92.5703	86.32	94.9283	86.32	95.2708	86.32	97.8166	86.32	102.439	86.32	97.6269	86.32	93.4956	86.32	94.3872	86.32	81.5794	86.32	92.0678	86.32	92.0454	86.32	105.524	86.32	107.273	86.32	101.697	86.32	97.3944	86.32	87.4092	86.32	68.3459	86.32	72.6501	86.32	74.8502	86.32
86.54	86.54	94.3833	86.54	96.4287	86.54	95.9343	86.54	105.875	86.54	96.3344	86.54	92.3104	86.54	94.5486	86.54	95.0197	86.54	97.4321	86.54	102.256	86.54	97.1586	86.54	93.1624	86.54	94.0833	86.54	81.3448	86.54	91.7931	86.54	91.7778	86.54	105.138	86.54	106.805	86.54	101.267	86.54	97.0793	86.54	87.0671	86.54	67.9875	86.54	72.3632	86.54	75.0152	86.54
86.74	86.74	93.9188	86.74	96.2066	86.74	95.6546	86.74	105.451	86.74	95.7742	86.74	91.9971	86.74	94.1784	86.74	94.7201	86.74	97.0832	86.74	101.805	86.74	96.9451	86.74	92.8771	86.74	93.7059	86.74	80.9951	86.74	91.3924	86.74	91.8953	86.74	104.835	86.74	106.425	86.74	100.938	86.74	96.6786	86.74	86.7349	86.74	67.8252	86.74	72.1394	86.74	74.6298	86.74
86.93	86.93	93.6748	86.93	95.6561	86.93	95.4029	86.93	104.988	86.93	95.4206	86.93	91.6793	86.93	93.832	86.93	94.1385	86.93	96.6265	86.93	101.34	86.93	96.4792	86.93	92.5007	86.93	93.4677	86.93	80.6773	86.93	91.0662	86.93	91.9206	86.93	104.403	86.93	106.093	86.93	100.495	86.93	96.3192	86.93	86.4403	86.93	67.4993	86.93	71.7911	86.93	74.3018	86.93
87.12	87.12	93.2903	87.12	95.3383	87.12	95.002	87.12	104.671	87.12	95.2481	87.12	91.4471	87.12	93.4593	87.12	93.8434	87.12	96.2419	87.12	101.083	87.12	96.2377	87.12	92.1873	87.12	93.15	87.12	80.3796	87.12	90.7699	87.12	91.5428	87.12	104.003	87.12	105.672	87.12	100.098	87.12	96.0441	87.12	86.0843	87.12	67.2678	87.12	71.6268	87.12	73.9924	87.12
87.32	87.32	92.9897	87.32	94.9815	87.32	94.6424	87.32	104.247	87.32	94.9475	87.32	90.9668	87.32	93.2884	87.32	93.5803	87.32	96.023	87.32	100.645	87.32	95.7772	87.32	91.8623	87.32	92.8275	87.32	80.0369	87.32	90.4837	87.32	91.227	87.32	103.604	87.32	105.258	87.32	99.7219	87.32	95.7101	87.32	85.8766	87.32	67.0208	87.32	71.273	87.32	73.6069	87.32
87.53	87.53	92.491	87.53	94.6787	87.53	94.3826	87.53	103.804	87.53	94.5581	87.53	90.6953	87.53	92.9467	87.53	93.2735	87.53	95.8178	87.53	100.402	87.53	95.5236	87.53	91.4974	87.53	92.3472	87.53	79.7921	87.53	90.1331	87.53	90.8083	87.53	103.171	87.53	104.906	87.53	99.3592	87.53	95.3027	87.53	85.6551	87.53	66.7456	87.53	70.9987	87.53	73.3549	87.53
87.72	87.72	92.3449	87.72	94.332	87.72	93.9662	87.72	103.421	87.72	94.1997	87.72	90.3872	87.72	92.5248	87.72	93.0383	87.72	95.3083	87.72	99.9726	87.72	95.1328	87.72	91.1098	87.72	92.1731	87.72	79.5064	87.72	89.7815	87.72	90.5433	87.72	102.815	87.72	104.568	87.72	98.9919	87.72	94.8248	87.72	85.2531	87.72	66.5102	87.72	70.7066	87.72	72.9809	87.72
87.9	87.9	91.9377	87.9	93.9517	87.9	93.75	87.9	103.149	87.9	93.9295	87.9	90.0618	87.9	92.3985	87.9	92.7182	87.9	95.0722	87.9	99.6335	87.9	94.7829	87.9	90.7612	87.9	91.8942	87.9	79.3444	87.9	89.5106	87.9	90.2355	87.9	102.332	87.9	104.071	87.9	98.6473	87.9	94.5747	87.9	85.0322	87.9	66.3222	87.9	70.4788	87.9	72.636	87.9
88.11	88.11	91.6278	88.11	93.6927	88.11	93.2206	88.11	102.587	88.11	93.5645	88.11	89.8026	88.11	91.9056	88.11	92.3371	88.11	94.6654	88.11	99.3524	88.11	94.539	88.11	90.44	88.11	91.5831	88.11	79.0099	88.11	89.152	88.11	89.7503	88.11	102.121	88.11	103.72	88.11	98.354	88.11	94.0436	88.11	84.741	88.11	65.967	88.11	70.2663	88.11	72.3436	88.11
88.33	88.33	91.3456	88.33	93.3544	88.33	92.9326	88.33	102.395	88.33	93.2893	88.33	89.4519	88.33	91.6038	88.33	92.1148	88.33	94.4448	88.33	98.8929	88.33	94.1772	88.33	90.0601	88.33	91.2515	88.33	78.7401	88.33	88.9271	88.33	89.4237	88.33	101.652	88.33	103.367	88.33	97.8626	88.33	93.8216	88.33	84.4264	88.33	65.806	88.33	70.0874	88.33	72.1007	88.33
88.54	88.54	90.9995	88.54	93.0736	88.54	92.6613	88.54	102.098	88.54	92.8951	88.54	89.1971	88.54	91.2578	88.54	91.7965	88.54	94.0979	88.54	98.584	88.54	93.7451	88.54	89.757	88.54	90.8696	88.54	78.4645	88.54	88.544	88.54	88.9867	88.54	101.392	88.54	102.974	88.54	97.5281	88.54	93.4893	88.54	84.1736	88.54	65.5508	88.54	69.6817	88.54	71.7657	88.54
88.72	88.72	90.6716	88.72	92.7438	88.72	92.3418	88.72	101.595	88.72	92.7311	88.72	88.9883	88.72	90.9945	88.72	91.4897	88.72	93.7491	88.72	98.2671	88.72	93.4115	88.72	89.578	88.72	90.6089	88.72	78.1918	88.72	88.2507	88.72	88.7076	88.72	100.938	88.72	102.777	88.72	97.0849	88.72	93.1755	88.72	83.8899	88.72	65.3462	88.72	69.494	88.72	71.4396	88.72
88.91	88.91	90.3141	88.91	92.4391	88.91	92.1336	88.91	101.356	88.91	92.3192	88.91	88.6653	88.91	90.7638	88.91	91.2528	88.91	93.4804	88.91	97.8817	88.91	93.1429	88.91	89.1647	88.91	90.3114	88.91	77.8939	88.91	87.9255	88.91	88.3883	88.91	100.524	88.91	102.329	88.91	96.8418	88.91	92.8399	88.91	83.6789	88.91	65.0934	88.91	69.2139	88.91	71.1447	88.91
89.1	89.1	90.116	89.1	92.0757	89.1	91.7274	89.1	100.999	89.1	92.0528	89.1	88.2895	89.1	90.4435	89.1	90.8802	89.1	93.1248	89.1	97.5985	89.1	92.8827	89.1	88.8662	89.1	89.9546	89.1	77.6491	89.1	87.6393	89.1	88.1165	89.1	100.187	89.1	101.908	89.1	96.4657	89.1	92.4058	89.1	83.3467	89.1	64.8676	89.1	68.9757	89.1	70.8853	89.1
89.35	89.35	89.7243	89.35	91.7776	89.35	91.4326	89.35	100.641	89.35	91.6749	89.35	88.0708	89.35	90.2056	89.35	90.687	89.35	92.8286	89.35	97.2669	89.35	92.4872	89.35	88.5192	89.35	89.7326	89.35	77.372	89.35	87.3355	89.35	87.775	89.35	99.8626	89.35	101.535	89.35	96.1554	89.35	92.197	89.35	83.0941	89.35	64.6358	89.35	68.6883	89.35	70.6422	89.35
89.55	89.55	89.5286	89.55	91.5507	89.55	91.1348	89.55	100.443	89.55	91.5268	89.55	87.8092	89.55	89.9167	89.55	90.4784	89.55	92.4613	89.55	96.9513	89.55	92.2221	89.55	88.2561	89.55	89.4057	89.55	77.1805	89.55	87.1242	89.55	87.4336	89.55	99.4581	89.55	101.264	89.55	95.8479	89.55	91.7847	89.55	82.8346	89.55	64.4231	89.55	68.5787	89.55	70.3518	89.55
89.71	89.71	89.1393	89.71	91.2681	89.71	90.8418	89.71	100.02	89.71	91.274	89.71	87.5725	89.71	89.6391	89.71	90.1277	89.71	92.0647	89.71	96.6412	89.71	91.9552	89.71	87.9775	89.71	89.0901	89.71	76.8798	89.71	86.8094	89.71	87.0297	89.71	99.128	89.71	100.912	89.71	95.5188	89.71	91.5911	89.71	82.5162	89.71	64.1409	89.71	68.2899	89.71	70.0108	89.71
89.94	89.94	88.7977	89.94	90.8575	89.94	90.5822	89.94	99.7157	89.94	90.9051	89.94	87.2454	89.94	89.333	89.94	89.8428	89.94	91.9073	89.94	96.3985	89.94	91.6816	89.94	87.7056	89.94	88.8774	89.94	76.663	89.94	86.5734	89.94	86.802	89.94	98.8736	89.94	100.606	89.94	95.1629	89.94	91.2438	89.94	82.2602	89.94	63.9504	89.94	67.9723	89.94	69.8256	89.94
90.11	90.11	88.5313	90.11	90.7229	90.11	90.2759	90.11	99.3849	90.11	90.6319	90.11	86.8834	90.11	89.1479	90.11	89.5068	90.11	91.6474	90.11	96.0547	90.11	91.348	90.11	87.3673	90.11	88.5274	90.11	76.3273	90.11	86.3444	90.11	86.4936	90.11	98.461	90.11	100.254	90.11	94.7733	90.11	90.8565	90.11	81.9764	90.11	63.7387	90.11	67.8279	90.11	69.4476	90.11
90.33	90.33	88.2376	90.33	90.3864	90.33	90.0228	90.33	98.8888	90.33	90.4133	90.33	86.7024	90.33	88.8702	90.33	89.3388	90.33	91.4217	90.33	95.8187	90.33	90.9743	90.33	86.9959	90.33	88.2324	90.33	76.2154	90.33	86.0583	90.33	86.1778	90.33	98.1171	90.33	99.9417	90.33	94.4913	90.33	90.4825	90.33	81.7688	90.33	63.4918	90.33	67.6403	90.33	69.3068	90.33
90.52	90.52	88.0191	90.52	90.0634	90.52	89.7831	90.52	98.73	90.52	90.0512	90.52	86.431	90.52	88.5784	90.52	89.1634	90.52	91.1687	90.52	95.3333	90.52	90.8342	90.52	86.8368	90.52	88.0609	90.52	75.9916	90.52	85.8508	90.52	85.9208	90.52	97.8076	90.52	99.7111	90.52	94.2428	90.52	90.2621	90.52	81.6511	90.52	63.3013	90.52	67.3659	90.52	69.0104	90.52
90.71	90.71	87.6202	90.71	89.9131	90.71	89.4547	90.71	98.3718	90.71	89.7823	90.71	86.226	90.71	88.3047	90.71	88.8604	90.71	90.8791	90.71	95.116	90.71	90.4785	90.71	86.5226	90.71	87.7082	90.71	75.7074	90.71	85.5682	90.71	85.7039	90.71	97.4209	90.71	99.3301	90.71	93.9523	90.71	89.8927	90.71	81.3222	90.71	63.0975	90.71	67.1361	90.71	68.7077	90.71
90.9	90.9	87.3633	90.9	89.5182	90.9	89.1506	90.9	98.2338	90.9	89.6618	90.9	85.9019	90.9	88.0658	90.9	88.5571	90.9	90.5395	90.9	94.9288	90.9	90.1936	90.9	86.2995	90.9	87.4914	90.9	75.523	90.9	85.3571	90.9	85.2966	90.9	97.1061	90.9	99.0396	90.9	93.6317	90.9	89.6477	90.9	81.1805	90.9	62.8356	90.9	67.0194	90.9	68.4397	90.9
91.08	91.08	87.1503	91.08	89.4151	91.08	89.0218	91.08	97.9513	91.08	89.4072	91.08	85.6856	91.08	87.7947	91.08	88.345	91.08	90.2638	91.08	94.6018	91.08	89.9643	91.08	85.9862	91.08	87.1882	91.08	75.2594	91.08	84.8995	91.08	84.9595	91.08	96.745	91.08	98.6894	91.08	93.3665	91.08	89.3516	91.08	80.8143	91.08	62.6436	91.08	66.7934	91.08	68.2226	91.08
91.31	91.31	86.9358	91.31	89.0831	91.31	88.7	91.31	97.6461	91.31	89.1998	91.31	85.5571	91.31	87.4996	91.31	88.0639	91.31	89.94	91.31	94.3642	91.31	89.7087	91.31	85.7516	91.31	87.0208	91.31	74.9892	91.31	84.81	91.31	84.6838	91.31	96.5233	91.31	98.4102	91.31	93.1298	91.31	89.0623	91.31	80.5891	91.31	62.4257	91.31	66.5347	91.31	67.9421	91.31
91.51	91.51	86.6051	91.51	88.8519	91.51	88.4714	91.51	97.3209	91.51	88.9377	91.51	85.2964	91.51	87.3112	91.51	87.8046	91.51	89.7598	91.51	94.0255	91.51	89.3195	91.51	85.5236	91.51	86.6886	91.51	74.7118	91.51	84.5416	91.51	84.4888	91.51	96.1571	91.51	98.0359	91.51	92.7653	91.51	88.7662	91.51	80.4192	91.51	62.243	91.51	66.2615	91.51	67.7135	91.51
91.68	91.68	86.3222	91.68	88.4928	91.68	88.316	91.68	97.1346	91.68	88.7233	91.68	85.0703	91.68	87.1442	91.68	87.6475	91.68	89.5316	91.68	93.8012	91.68	89.1038	91.68	85.2358	91.68	86.5416	91.68	74.5813	91.68	84.3947	91.68	84.1835	91.68	95.8321	91.68	97.7633	91.68	92.5754	91.68	88.4367	91.68	80.2493	91.68	62.0814	91.68	66.0965	91.68	67.4255	91.68
91.87	91.87	86.2089	91.87	88.4077	91.87	88.0186	91.87	96.7586	91.87	88.4731	91.87	84.8091	91.87	86.877	91.87	87.4247	91.87	89.1921	91.87	93.5401	91.87	88.8791	91.87	85.1323	91.87	86.2837	91.87	74.4041	91.87	84.098	91.87	83.916	91.87	95.5725	91.87	97.5883	91.87	92.2146	91.87	88.2453	91.87	79.8863	91.87	61.9466	91.87	65.8789	91.87	67.1428	91.87
92.09	92.09	85.9396	92.09	88.0217	92.09	87.8831	92.09	96.645	92.09	88.1153	92.09	84.6596	92.09	86.6885	92.09	87.2676	92.09	88.8613	92.09	93.2551	92.09	88.6233	92.09	84.8311	92.09	86.0406	92.09	74.2315	92.09	83.7436	92.09	83.5739	92.09	95.1443	92.09	97.2206	92.09	92.0112	92.09	87.9558	92.09	79.8479	92.09	61.7145	92.09	65.7355	92.09	66.8399	92.09
92.25	92.25	85.7552	92.25	87.9342	92.25	87.6634	92.25	96.2678	92.25	87.9923	92.25	84.4229	92.25	86.5248	92.25	86.9754	92.25	88.7381	92.25	93.1068	92.25	88.4365	92.25	84.6388	92.25	85.8279	92.25	73.9238	92.25	83.6506	92.25	83.2434	92.25	94.9173	92.25	97.0375	92.25	91.7224	92.25	87.7821	92.25	79.5295	92.25	61.4322	92.25	65.5406	92.25	66.7288	92.25
92.47	92.47	85.5805	92.47	87.6876	92.47	87.466	92.47	96.1698	92.47	87.9198	92.47	84.2453	92.47	86.2933	92.47	86.7161	92.47	88.4535	92.47	92.8659	92.47	88.2452	92.47	84.3961	92.47	85.6182	92.47	73.8726	92.47	83.4899	92.47	83.1008	92.47	94.6097	92.47	96.7201	92.47	91.4759	92.47	87.4773	92.47	79.4157	92.47	61.2975	92.47	65.3086	92.47	66.4833	92.47
92.66	92.66	85.3551	92.66	87.4722	92.66	87.3062	92.66	95.7927	92.66	87.7285	92.66	84.0852	92.66	86.1366	92.66	86.6284	92.66	88.3098	92.66	92.6839	92.66	87.9717	92.66	84.2037	92.66	85.378	92.66	73.6558	92.66	83.311	92.66	82.9466	92.66	94.3071	92.66	96.3946	92.66	91.1334	92.66	87.2569	92.66	79.1873	92.66	61.1564	92.66	65.1209	92.66	66.2906	92.66
92.81	92.81	85.0917	92.81	87.3671	92.81	87.0356	92.81	95.6881	92.81	87.5126	92.81	83.7545	92.81	85.9266	92.81	86.4131	92.81	88.0663	92.81	92.5307	92.81	87.6871	92.81	83.9412	92.81	85.237	92.81	73.4088	92.81	83.1361	92.81	82.6866	92.81	93.9309	92.81	96.1655	92.81	91.0481	92.81	86.9188	92.81	79.1013	92.81	60.9936	92.81	64.9323	92.81	65.9637	92.81
93.04	93.04	84.8906	93.04	87.0684	93.04	87.0065	93.04	95.5016	93.04	87.3665	93.04	83.6954	93.04	85.7878	93.04	86.212	93.04	87.7764	93.04	92.1311	93.04	87.5379	93.04	83.7992	93.04	85.0692	93.04	73.2362	93.04	82.9247	93.04	82.4546	93.04	93.7019	93.04	95.9877	93.04	90.717	93.04	86.8028	93.04	78.8551	93.04	60.7402	93.04	64.796	93.04	65.9719	93.04
93.21	93.21	84.6622	93.21	86.9649	93.21	86.8376	93.21	95.2886	93.21	87.1929	93.21	83.4413	93.21	85.6989	93.21	86.1424	93.21	87.7532	93.21	92.001	93.21	87.322	93.21	83.6173	93.21	84.9083	93.21	73.1474	93.21	82.8278	93.21	82.2886	93.21	93.5211	93.21	95.7826	93.21	90.594	93.21	86.6734	93.21	78.775	93.21	60.5925	93.21	64.6814	93.21	65.5873	93.21
93.43	93.43	84.5429	93.43	86.8748	93.43	86.6487	93.43	95.1814	93.43	87.197	93.43	83.3473	93.43	85.4746	93.43	86.0509	93.43	87.5521	93.43	91.9316	93.43	87.146	93.43	83.3558	93.43	84.7336	93.43	73.0237	93.43	82.6306	93.43	82.1741	93.43	93.3608	93.43	95.53	93.43	90.3434	93.43	86.3703	93.43	78.5634	93.43	60.5578	93.43	64.4801	93.43	65.3806	93.43
93.55	93.55	84.392	93.55	86.6579	93.55	86.5405	93.55	95.0055	93.55	86.9497	93.55	83.2638	93.55	85.4177	93.55	85.7956	93.55	87.2908	93.55	91.7131	93.55	87.0642	93.55	83.2022	93.55	84.5615	93.55	72.8026	93.55	82.4311	93.55	81.9332	93.55	93.0967	93.55	95.4655	93.55	90.1663	93.55	86.2753	93.55	78.4676	93.55	60.338	93.55	64.3557	93.55	65.2086	93.55
93.78	93.78	84.1908	93.78	86.5206	93.78	86.4447	93.78	94.9115	93.78	86.8718	93.78	83.1907	93.78	85.2432	93.78	85.799	93.78	87.1854	93.78	91.6302	93.78	86.8815	93.78	82.954	93.78	84.4485	93.78	72.6578	93.78	82.3269	93.78	81.7598	93.78	92.8883	93.78	95.2603	93.78	89.9224	93.78	86.0322	93.78	78.2767	93.78	60.1833	93.78	64.1833	93.78	64.9721	93.78
93.94	93.94	84.0505	93.94	86.3954	93.94	86.3673	93.94	94.7011	93.94	86.8473	93.94	83.1177	93.94	85.197	93.94	85.7006	93.94	87.1403	93.94	91.3827	93.94	86.6371	93.94	82.9237	93.94	84.2596	93.94	72.5928	93.94	82.1449	93.94	81.6321	93.94	92.6222	93.94	95.045	93.94	89.7029	93.94	85.8879	93.94	78.1908	93.94	59.957	93.94	64.0236	93.94	64.8751	93.94
94.14	94.14	83.9958	94.14	86.3146	94.14	86.2075	94.14	94.5424	94.14	86.7175	94.14	82.9854	94.14	85.1115	94.14	85.5618	94.14	86.8599	94.14	91.2479	94.14	86.5437	94.14	82.6916	94.14	84.3007	94.14	72.4179	94.14	82.1735	94.14	81.5293	94.14	92.4503	94.14	94.8008	94.14	89.6962	94.14	85.7076	94.14	77.9831	94.14	59.9782	94.14	63.8143	94.14	64.6009	94.14
94.33	94.33	83.7773	94.33	86.207	94.33	86.1543	94.33	94.4894	94.33	86.697	94.33	82.9854	94.33	85.1115	94.33	85.6422	94.33	86.8599	94.33	91.2142	94.33	86.4436	94.33	82.7181	94.33	84.1498	94.33	72.3969	94.33	82.1091	94.33	81.2723	94.33	92.3884	94.33	94.7398	94.33	89.4947	94.33	85.6074	94.33	77.907	94.33	59.8512	94.33	63.8215	94.33	64.4749	94.33
94.49	94.49	83.7158	94.49	86.1935	94.49	86.081	94.49	94.3241	94.49	86.615	94.49	82.8253	94.49	85.1899	94.49	85.5034	94.49	86.7436	94.49	91.0052	94.49	86.3369	94.49	82.4793	94.49	84.1086	94.49	72.2361	94.49	81.9732	94.49	81.2429	94.49	92.2921	94.49	94.5295	94.49	89.3268	94.49	85.5006	94.49	77.9693	94.49	59.7312	94.49	63.7277	94.49	64.2229	94.49
94.69	94.69	83.6648	94.69	86.0427	94.69	86.205	94.69	94.3755	94.69	86.5507	94.69	82.8148	94.69	85.0724	94.69	85.4922	94.69	86.7271	94.69	90.9424	94.69	86.2943	94.69	82.43	94.69	84.0505	94.69	72.1542	94.69	82.0049	94.69	81.1723	94.69	92.0285	94.69	94.3989	94.69	89.2641	94.69	85.3977	94.69	77.8475	94.69	59.6399	94.69	63.6562	94.69	64.1346	94.69
94.86	94.86	83.5928	94.86	85.9983	94.86	85.9612	94.86	94.3108	94.86	86.5877	94.86	82.874	94.86	85.14	94.86	85.4376	94.86	86.559	94.86	90.9041	94.86	86.13	94.86	82.36	94.86	83.9645	94.86	72.0613	94.86	82.0304	94.86	81.0446	94.86	91.9001	94.86	94.3735	94.86	89.1925	94.86	85.3203	94.86	77.7617	94.86	59.5266	94.86	63.4678	94.86	63.9858	94.86
95.04	95.04	83.6507	95.04	86.0279	95.04	85.9837	95.04	94.2792	95.04	86.6998	95.04	82.7523	95.04	85.1151	95.04	85.6169	95.04	86.5071	95.04	90.8455	95.04	86.1593	95.04	82.2236	95.04	83.9815	95.04	72.1571	95.04	81.9844	95.04	80.961	95.04	91.7992	95.04	94.2058	95.04	89.0403	95.04	85.3029	95.04	77.8211	95.04	59.3922	95.04	63.431	95.04	63.7999	95.04
95.21	95.21	83.504	95.21	85.9983	95.21	86.0277	95.21	94.2711	95.21	86.7653	95.21	82.7627	95.21	85.1471	95.21	85.6276	95.21	86.5932	95.21	90.7625	95.21	86.1233	95.21	82.2207	95.21	84.0469	95.21	72.0123	95.21	81.916	95.21	80.8096	95.21	91.6456	95.21	94.1768	95.21	88.9037	95.21	85.2869	95.21	77.6233	95.21	59.322	95.21	63.4028	95.21	63.756	95.21
95.44	95.44	83.6097	95.44	86.0347	95.44	86.0436	95.44	94.2196	95.44	86.8432	95.44	82.8776	95.44	85.3216	95.44	85.7703	95.44	86.5071	95.44	90.8321	95.44	86.1126	95.44	82.1772	95.44	83.9952	95.44	72.1222	95.44	81.9916	95.44	80.8289	95.44	91.6342	95.44	94.043	95.44	88.8993	95.44	85.323	95.44	77.8419	95.44	59.3005	95.44	63.366	95.44	63.5184	95.44
95.56	95.56	83.5482	95.56	86.0414	95.56	86.2101	95.56	94.4181	95.56	86.9457	95.56	82.9054	95.56	85.407	95.56	85.6826	95.56	86.5823	95.56	90.8118	95.56	86.1126	95.56	82.1175	95.56	84.1118	95.56	72.0313	95.56	82.0774	95.56	80.8068	95.56	91.6411	95.56	94.0701	95.56	88.8725	95.56	85.2829	95.56	77.8073	95.56	59.2229	95.56	63.1928	95.56	63.4739	95.56
95.73	95.73	83.5314	95.73	86.0724	95.73	86.2075	95.73	94.377	95.73	86.9361	95.73	82.9297	95.73	85.5387	95.73	85.9417	95.73	86.4632	95.73	90.8232	95.73	86.11	95.73	82.1742	95.73	84.1841	95.73	72.0682	95.73	82.1592	95.73	80.8463	95.73	91.6181	95.73	94.0412	95.73	88.8299	95.73	85.2668	95.73	77.8309	95.73	59.1597	95.73	63.1718	95.73	63.4151	95.73
95.9	95.9	83.6816	95.9	86.1195	95.9	86.3274	95.9	94.4167	95.9	87.1479	95.9	83.0898	95.9	85.8163	95.9	85.9563	95.9	86.6137	95.9	90.8299	95.9	86.1233	95.9	82.2273	95.9	84.3419	95.9	72.1242	95.9	82.2522	95.9	80.9051	95.9	91.5287	95.9	94.0209	95.9	88.8903	95.9	85.367	95.9	78.0177	95.9	59.1315	95.9	63.1213	95.9	63.2002	95.9
96.06	96.06	83.7431	96.06	86.207	96.06	86.4406	96.06	94.5291	96.06	87.2845	96.06	83.3752	96.06	85.8448	96.06	86.1243	96.06	86.5795	96.06	90.958	96.06	86.2568	96.06	82.2207	96.06	84.3556	96.06	72.1871	96.06	82.3881	96.06	80.8904	96.06	91.6525	96.06	94.0819	96.06	88.9104	96.06	85.4405	96.06	77.9554	96.06	59.1456	96.06	63.1574	96.06	63.215	96.06
96.23	96.23	83.8046	96.23	86.4021	96.23	86.5604	96.23	94.7541	96.23	87.5782	96.23	83.417	96.23	86.0797	96.23	86.4458	96.23	86.7026	96.23	90.9648	96.23	86.2902	96.23	82.3202	96.23	84.5066	96.23	72.1452	96.23	82.5098	96.23	81.0152	96.23	91.7075	96.23	94.1497	96.23	89.0179	96.23	85.4805	96.23	78.1492	96.23	59.0963	96.23	63.1068	96.23	63.2373	96.23
96.35	96.35	83.8797	96.35	86.4964	96.35	86.7202	96.35	94.893	96.35	87.7832	96.35	83.6954	96.35	86.4641	96.35	86.5992	96.35	86.7573	96.35	91.2277	96.35	86.3769	96.35	82.413	96.35	84.8291	96.35	72.4109	96.35	82.6671	96.35	81.0813	96.35	91.6938	96.35	94.1972	96.35	89.1254	96.35	85.7744	96.35	78.2323	96.35	59.0539	96.35	63.1429	96.35	63.1854	96.35
96.52	96.52	84.0846	96.52	86.7117	96.52	87.0465	96.52	95.2105	96.52	88.1452	96.52	83.8833	96.52	86.7773	96.52	86.8695	96.52	87.0035	96.52	91.3153	96.52	86.6638	96.52	82.612	96.52	85.0624	96.52	72.4809	96.52	82.9605	96.52	81.4191	96.52	91.8795	96.52	94.3667	96.52	89.1858	96.52	86.0348	96.52	78.516	96.52	59.1104	96.52	63.1935	96.52	63.2002	96.52
96.66	96.66	84.2386	96.66	87.0255	96.66	87.2305	96.66	95.4739	96.66	88.532	96.66	84.1375	96.66	87.0089	96.66	87.1653	96.66	87.2538	96.66	91.5425	96.66	86.8682	96.66	82.6687	96.66	85.3612	96.66	72.6158	96.66	83.3215	96.66	81.6937	96.66	91.9254	96.66	94.4532	96.66	89.338	96.66	86.4263	96.66	78.8096	96.66	59.1672	96.66	63.2808	96.66	63.2748	96.66
96.79	96.79	84.5696	96.79	87.3444	96.79	87.6125	96.79	96.0044	96.79	88.9582	96.79	84.5655	96.79	87.4821	96.79	87.7754	96.79	87.4344	96.79	91.6929	96.79	87.1176	96.79	82.9569	96.79	85.7554	96.79	72.8795	96.79	83.5757	96.79	82.0287	96.79	92.1339	96.79	94.5702	96.79	89.6089	96.79	86.8295	96.79	79.0074	96.79	59.2867	96.79	63.2945	96.79	63.3114	96.79
96.93	96.93	84.9559	96.93	87.9005	96.93	88.1961	96.93	96.6185	96.93	89.7003	96.93	85.0773	96.93	88.262	96.93	88.3563	96.93	87.9105	96.93	92.2707	96.93	87.6557	96.93	83.3851	96.93	86.2053	96.93	73.1894	96.93	84.0012	96.93	82.4502	96.93	92.5444	96.93	95.0297	96.93	89.9962	96.93	87.6218	96.93	79.5295	96.93	59.3788	96.93	63.5263	96.93	63.601	96.93
97.05	97.05	86.0831	97.05	89.038	97.05	89.1751	97.05	98.0807	97.05	90.9985	97.05	86.0519	97.05	89.4153	97.05	89.3353	97.05	88.786	97.05	92.9652	97.05	88.5366	97.05	84.2143	97.05	87.3788	97.05	73.7629	97.05	85.0029	97.05	83.3536	97.05	93.5004	97.05	95.9183	97.05	90.8895	97.05	88.8508	97.05	80.5262	97.05	59.7528	97.05	64.01	97.05	64.1568	97.05
97.36	97.36	88.6107	97.36	91.2593	97.36	91.5058	97.36	101.018	97.36	93.6084	97.36	88.203	97.36	91.715	97.36	91.8414	97.36	90.7834	97.36	95.3048	97.36	90.6587	97.36	86.1909	97.36	89.4787	97.36	75.0639	97.36	87.0135	97.36	85.4688	97.36	96.004	97.36	97.96	97.36	92.9247	97.36	91.322	97.36	82.5127	97.36	60.5714	97.36	64.9269	97.36	65.6615	97.36
97.82	97.82	94.4758	97.82	96.4584	97.82	97.1686	97.82	106.887	97.82	99.5822	97.82	93.2129	97.82	97.066	97.82	97.3261	97.82	95.616	97.82	100.39	97.82	95.4264	97.82	90.3273	97.82	94.492	97.82	78.2337	97.82	91.6986	97.82	90.1762	97.82	101.804	97.82	103.367	97.82	97.4945	97.82	96.6544	97.82	87.1907	97.82	62.7925	97.82	67.4802	97.82	68.6609	97.82
98.6	98.6	100.151	98.6	102.501	98.6	104.412	98.6	112.602	98.6	106.078	98.6	100.785	98.6	104.39	98.6	104.66	98.6	100.998	98.6	107.354	98.6	102.232	98.6	95.2081	98.6	101.236	98.6	83.4293	98.6	99.0165	98.6	98.4882	98.6	108.165	98.6	110.176	98.6	103.887	98.6	101.262	98.6	93.3009	98.6	66.1363	98.6	71.5656	98.6	73.5144	98.6
98.88	98.88	100.479	98.88	103.154	98.88	105.051	98.88	112.986	98.88	106.426	98.88	101.662	98.88	105.145	98.88	105.507	98.88	101.511	98.88	108.149	98.88	103.099	98.88	95.7054	98.88	101.908	98.88	84.1146	98.88	99.882	98.88	100.118	98.88	108.694	98.88	110.847	98.88	104.673	98.88	101.275	98.88	93.8961	98.88	66.5243	98.88	72.1646	98.88	74.4555	98.88
[truncated: 15 more columns]

## Sheet: Sheet3
Text	X	A1: Negative control	X	A2: Negative control	X	A3: Negative control	X	A4: Negative control	X	A9: Negative control	X	A10: Negative control	X	A11: Negative control	X	A12: Negative control	X	B1: 25 nM	X	B2: 25 nM	X	B3: 25 nM	X	B4: 25 nM	X	B9: 25 nM	X	B10: 25 nM	X	B11: 25 nM	X	B12: 25 nM	X	C1: 75 nM	X	C2: 75 nM	X	C3: 75 nM	X	C4: 75 nM	X	C9: 75 nM	X	C10: 75 nM	X	C11: 75 nM	X	C12: 75 nM	X
20.09	20.09	115.778	20.09	165.697	20.09	175.299	20.09	188.117	20.09	42.7787	20.09	40.9492	20.09	40.0463	20.09	37.7045	20.09	121.027	20.09	119.661	20.09	129.971	20.09	139.041	20.09	30.2779	20.09	28.5433	20.09	26.9928	20.09	27.0946	20.09	112.975	20.09	113.759	20.09	121.265	20.09	131.374	20.09	28.8717	20.09	28.181	20.09	26.5453	20.09	22.1749	20.09
20.24	20.24	117.122	20.24	167.38	20.24	177.182	20.24	190.352	20.24	43.5741	20.24	41.7939	20.24	40.9174	20.24	38.3698	20.24	121.441	20.24	119.92	20.24	130.211	20.24	139.512	20.24	30.5009	20.24	28.6986	20.24	27.1966	20.24	27.2941	20.24	113.322	20.24	114.109	20.24	121.399	20.24	131.932	20.24	29.1797	20.24	28.3882	20.24	26.7024	20.24	22.3354	20.24
20.55	20.55	118.464	20.55	169.552	20.55	179.388	20.55	192.677	20.55	44.2875	20.55	42.5016	20.55	41.6308	20.55	39.0632	20.55	121.744	20.55	120.323	20.55	130.685	20.55	139.836	20.55	30.8214	20.55	28.9537	20.55	27.3936	20.55	27.5427	20.55	113.701	20.55	114.439	20.55	121.835	20.55	132.211	20.55	29.3412	20.55	28.5793	20.55	26.9613	20.55	22.4995	20.55
20.71	20.71	119.832	20.71	171.369	20.71	181.506	20.71	194.89	20.71	45.2137	20.71	43.3085	20.71	42.3993	20.71	39.6999	20.71	122.091	20.71	120.795	20.71	131.039	20.71	140.134	20.71	30.9753	20.71	29.1819	20.71	27.6179	20.71	27.726	20.71	113.941	20.71	114.614	20.71	122.084	20.71	132.491	20.71	29.5896	20.71	28.8235	20.71	27.1297	20.71	22.6636	20.71
20.93	20.93	121.231	20.93	173.407	20.93	183.591	20.93	197.359	20.93	46.0448	20.93	44.1443	20.93	43.2338	20.93	40.488	20.93	122.584	20.93	121.202	20.93	131.451	20.93	140.682	20.93	31.2947	20.93	29.4442	20.93	27.8491	20.93	27.9255	20.93	114.208	20.93	114.921	20.93	122.415	20.93	133.014	20.93	29.7759	20.93	29.013	20.93	27.314	20.93	22.8427	20.93
21.16	21.16	122.708	21.16	175.546	21.16	185.778	21.16	199.698	21.16	47.024	21.16	45.004	21.16	44.1477	21.16	41.2721	21.16	123.049	21.16	121.599	21.16	132.087	21.16	141.187	21.16	31.5744	21.16	29.6479	21.16	28.1022	21.16	28.1567	21.16	114.561	21.16	115.398	21.16	122.863	21.16	133.301	21.16	29.9225	21.16	29.1708	21.16	27.5018	21.16	23.034	21.16
21.38	21.38	124.175	21.38	177.585	21.38	188.149	21.38	202.265	21.38	47.8525	21.38	45.874	21.38	45.0727	21.38	42.0407	21.38	123.325	21.38	122.08	21.38	132.561	21.38	141.733	21.38	31.9036	21.38	29.9832	21.38	28.3902	21.38	28.4239	21.38	114.888	21.38	115.754	21.38	123.196	21.38	133.716	21.38	30.3013	21.38	29.4327	21.38	27.7516	21.38	23.1702	21.38
21.53	21.53	125.668	21.53	179.711	21.53	190.485	21.53	204.702	21.53	48.9292	21.53	46.8069	21.53	45.9514	21.53	42.8846	21.53	123.805	21.53	122.465	21.53	132.82	21.53	142.271	21.53	32.1626	21.53	30.1757	21.53	28.6235	21.53	28.7191	21.53	115.214	21.53	116.093	21.53	123.658	21.53	134.206	21.53	30.4801	21.53	29.6149	21.53	27.9562	21.53	23.3528	21.53
21.76	21.76	127.179	21.76	182.014	21.76	192.802	21.76	207.259	21.76	49.8637	21.76	47.8117	21.76	47.0418	21.76	43.8133	21.76	124.161	21.76	123.05	21.76	133.337	21.76	142.748	21.76	32.4566	21.76	30.5554	21.76	28.9387	21.76	28.9863	21.76	115.593	21.76	116.492	21.76	123.813	21.76	134.502	21.76	30.7457	21.76	29.8944	21.76	28.1426	21.76	23.526	21.76
21.9	21.9	128.661	21.9	184.135	21.9	195.1	21.9	209.686	21.9	50.9908	21.9	48.8315	21.9	48.1287	21.9	44.6529	21.9	124.709	21.9	123.399	21.9	133.862	21.9	143.261	21.9	32.8247	21.9	30.8229	21.9	29.1938	21.9	29.2476	21.9	115.803	21.9	116.793	21.9	124.264	21.9	134.84	21.9	30.9804	21.9	30.1068	21.9	28.3958	21.9	23.6373	21.9
22.13	22.13	130.288	22.13	186.437	22.13	197.574	22.13	212.39	22.13	52.058	22.13	50.0074	22.13	49.1818	22.13	45.534	22.13	125.313	22.13	124.019	22.13	134.499	22.13	143.952	22.13	33.1624	22.13	31.1579	22.13	29.4633	22.13	29.5427	22.13	116.182	22.13	116.985	22.13	124.674	22.13	135.255	22.13	31.2459	22.13	30.3684	22.13	28.6002	22.13	23.8847	22.13
22.33	22.33	131.888	22.33	188.791	22.33	199.916	22.33	215.076	22.33	53.2669	22.33	51.0928	22.33	50.382	22.33	46.5847	22.33	125.872	22.33	124.473	22.33	135.145	22.33	144.386	22.33	33.535	22.33	31.5107	22.33	29.8512	22.33	29.8656	22.33	116.483	22.33	117.349	22.33	125.092	22.33	135.736	22.33	31.5462	22.33	30.6212	22.33	28.8226	22.33	24.1227	22.33
22.48	22.48	133.539	22.48	191.237	22.48	202.658	22.48	217.703	22.48	54.5779	22.48	52.3445	22.48	51.5488	22.48	47.7414	22.48	126.312	22.48	125.02	22.48	135.54	22.48	145.13	22.48	33.9423	22.48	31.8892	22.48	30.1009	22.48	30.2241	22.48	117.048	22.48	117.751	22.48	125.449	22.48	136.243	22.48	31.8022	22.48	30.802	22.48	29.0252	22.48	24.3112	22.48
22.7	22.7	135.254	22.7	193.666	22.7	205.112	22.7	220.418	22.7	55.9337	22.7	53.6686	22.7	52.8633	22.7	48.8135	22.7	127.168	22.7	125.706	22.7	136.418	22.7	145.866	22.7	34.3761	22.7	32.1875	22.7	30.5145	22.7	30.5826	22.7	117.229	22.7	118.154	22.7	125.907	22.7	136.573	22.7	32.1626	22.7	31.1599	22.7	29.4267	22.7	24.5554	22.7
22.9	22.9	137.006	22.9	196.277	22.9	207.777	22.9	223.101	22.9	57.3569	22.9	54.9273	22.9	54.1024	22.9	50.0368	22.9	127.738	22.9	126.319	22.9	137.184	22.9	146.572	22.9	34.8231	22.9	32.6074	22.9	30.862	22.9	30.9016	22.9	117.82	22.9	118.434	22.9	126.224	22.9	137.054	22.9	32.4065	22.9	31.4263	22.9	29.6996	22.9	24.7717	22.9
23.12	23.12	138.685	23.12	198.687	23.12	210.388	23.12	226.113	23.12	58.6846	23.12	56.3308	23.12	55.4701	23.12	51.257	23.12	128.283	23.12	126.925	23.12	137.829	23.12	147.404	23.12	35.1386	23.12	32.9634	23.12	31.2432	23.12	31.2921	23.12	118.226	23.12	118.834	23.12	126.656	23.12	137.579	23.12	32.7711	23.12	31.7086	23.12	29.9784	23.12	25.0005	23.12
23.34	23.34	140.364	23.34	201.11	23.34	212.87	23.34	228.635	23.34	60.1577	23.34	57.7206	23.34	56.861	23.34	52.4174	23.34	128.92	23.34	127.613	23.34	138.552	23.34	148.104	23.34	35.6558	23.34	33.4004	23.34	31.6531	23.34	31.7028	23.34	118.392	23.34	119.308	23.34	127.125	23.34	137.934	23.34	33.0579	23.34	32.0714	23.34	30.2135	23.34	25.2601	23.34
23.6	23.6	142.178	23.6	203.504	23.6	215.692	23.6	231.386	23.6	61.6918	23.6	59.2171	23.6	58.3789	23.6	53.8016	23.6	129.564	23.6	128.352	23.6	139.276	23.6	148.986	23.6	36.1161	23.6	33.8685	23.6	32.0397	23.6	32.1456	23.6	118.836	23.6	119.658	23.6	127.549	23.6	138.45	23.6	33.2707	23.6	32.3586	23.6	30.4796	23.6	25.4951	23.6
23.68	23.68	143.885	23.68	205.919	23.68	218.155	23.68	234.2	23.68	63.3524	23.68	60.6716	23.68	59.873	23.68	55.0874	23.68	130.335	23.68	129.111	23.68	140.041	23.68	149.667	23.68	36.6374	23.68	34.3547	23.68	32.4638	23.68	32.5337	23.68	119.205	23.68	120.177	23.68	127.916	23.68	138.974	23.68	33.7273	23.68	32.682	23.68	30.8013	23.68	25.7516	23.68
23.89	23.89	145.69	23.89	208.544	23.89	220.777	23.89	236.9	23.89	65.0556	23.89	62.3761	23.89	61.5019	23.89	56.5757	23.89	131.201	23.89	130.033	23.89	140.842	23.89	150.763	23.89	37.2556	23.89	34.7694	23.89	32.9143	23.89	33.0139	23.89	119.64	23.89	120.425	23.89	128.367	23.89	139.583	23.89	34.0618	23.89	33.049	23.89	31.1398	23.89	26.0145	23.89
24.16	24.16	147.486	24.16	211.223	24.16	223.449	24.16	239.367	24.16	66.9287	24.16	64.128	24.16	63.318	24.16	58.0498	24.16	131.98	24.16	130.644	24.16	141.849	24.16	151.692	24.16	37.8382	24.16	35.3269	24.16	33.4476	24.16	33.5326	24.16	119.914	24.16	121.073	24.16	128.938	24.16	140.073	24.16	34.5096	24.16	33.4342	24.16	31.5157	24.16	26.41	24.16
24.29	24.29	149.203	24.29	213.69	24.29	225.74	24.29	242.396	24.29	68.8009	24.29	65.9682	24.29	65.0303	24.29	59.7177	24.29	132.713	24.29	131.609	24.29	142.495	24.29	152.505	24.29	38.4303	24.29	35.9379	24.29	33.9437	24.29	34.097	24.29	120.498	24.29	121.484	24.29	129.388	24.29	140.555	24.29	34.8877	24.29	33.7571	24.29	31.8272	24.29	26.6266	24.29
24.49	24.49	149.462	24.49	215.794	24.49	228.717	24.49	244.958	24.49	70.7002	24.49	67.828	24.49	66.9657	24.49	61.3612	24.49	133.572	24.49	132.377	24.49	143.596	24.49	153.528	24.49	39.0303	24.49	36.4239	24.49	34.486	24.49	34.4848	24.49	121.033	24.49	121.882	24.49	129.858	24.49	141.079	24.49	35.2485	24.49	34.1245	24.49	32.212	24.49	26.9478	24.49
24.7	24.7	150.942	24.7	218.259	24.7	231.298	24.7	247.444	24.7	72.6786	24.7	69.5794	24.7	68.8827	24.7	63.053	24.7	134.512	24.7	133.292	24.7	144.489	24.7	154.54	24.7	39.5813	24.7	37.0211	24.7	35.0692	24.7	35.0641	24.7	121.204	24.7	122.257	24.7	130.412	24.7	141.542	24.7	35.6915	24.7	34.5583	24.7	32.5114	24.7	27.247	24.7
24.9	24.9	152.75	24.9	220.771	24.9	233.671	24.9	250.289	24.9	74.8533	24.9	71.6725	24.9	70.9173	24.9	64.8991	24.9	135.518	24.9	134.223	24.9	145.558	24.9	155.587	24.9	40.3976	24.9	37.6725	24.9	35.6337	24.9	35.6517	24.9	121.584	24.9	122.752	24.9	130.769	24.9	142.076	24.9	36.109	24.9	34.9298	24.9	32.8993	24.9	27.5784	24.9
25.16	25.16	154.519	25.16	223.185	25.16	236.3	25.16	252.725	25.16	77.0896	25.16	74.0188	25.16	73.0267	25.16	66.8049	25.16	136.491	25.16	135.276	25.16	146.634	25.16	156.638	25.16	41.0024	25.16	38.3592	25.16	36.2531	25.16	36.2212	25.16	122.214	25.16	123.123	25.16	131.339	25.16	142.71	25.16	36.6045	25.16	35.3546	25.16	33.3605	25.16	27.8381	25.16
25.35	25.35	156.208	25.35	225.696	25.35	238.738	25.35	255.221	25.35	79.4501	25.35	76.1035	25.35	75.1913	25.35	68.7106	25.35	137.526	25.35	136.278	25.35	147.59	25.35	158.047	25.35	41.8	25.35	39.0192	25.35	36.8907	25.35	36.9773	25.35	122.844	25.35	123.657	25.35	131.748	25.35	143.268	25.35	37.0652	25.35	35.8237	25.35	33.7313	25.35	28.1441	25.35
25.56	25.56	157.681	25.56	227.508	25.56	241.184	25.56	257.57	25.56	81.5888	25.56	78.2964	25.56	77.402	25.56	70.7201	25.56	138.614	25.56	137.384	25.56	148.906	25.56	159.081	25.56	42.5713	25.56	39.7862	25.56	37.4463	25.56	37.5748	25.56	123.124	25.56	124.259	25.56	132.437	25.56	143.86	25.56	37.5433	25.56	36.2573	25.56	34.1202	25.56	28.5243	25.56
25.68	25.68	159.149	25.68	230.058	25.68	243.386	25.68	259.507	25.68	84.0613	25.68	80.6587	25.68	79.694	25.68	72.702	25.68	139.658	25.68	138.368	25.68	149.962	25.68	160.305	25.68	43.3142	25.68	40.4271	25.68	38.1381	25.68	38.256	25.68	123.67	25.68	124.702	25.68	132.889	25.68	144.348	25.68	38.0032	25.68	36.7083	25.68	34.5998	25.68	28.9343	25.68
25.94	25.94	160.799	25.94	232.4	25.94	245.566	25.94	261.781	25.94	86.5248	25.94	83.0086	25.94	82.0732	25.94	74.8523	25.94	140.781	25.94	139.386	25.94	151.301	25.94	161.536	25.94	44.1896	25.94	41.1827	25.94	38.8722	25.94	39.0173	25.94	124.215	25.94	125.067	25.94	133.416	25.94	145.154	25.94	38.5217	25.94	37.2266	25.94	35.047	25.94	29.344	25.94
26.14	26.14	162.378	26.14	234.607	26.14	248.086	26.14	263.777	26.14	89.0342	26.14	85.5431	26.14	84.5684	26.14	77.1355	26.14	141.745	26.14	140.536	26.14	152.513	26.14	162.831	26.14	45.1219	26.14	42.0694	26.14	39.6962	26.14	39.7593	26.14	124.637	26.14	125.56	26.14	133.859	26.14	145.626	26.14	38.9689	26.14	37.7972	26.14	35.4495	26.14	29.6834	26.14
26.32	26.32	163.911	26.32	236.708	26.32	250.16	26.32	265.546	26.32	91.9333	26.32	88.086	26.32	87.0997	26.32	79.4936	26.32	143.054	26.32	141.702	26.32	153.672	26.32	164.22	26.32	45.9926	26.32	42.8399	26.32	40.5291	26.32	40.585	26.32	125.224	26.32	126.198	26.32	134.6	26.32	146.25	26.32	39.555	26.32	38.2348	26.32	35.9695	26.32	30.0784	26.32
26.51	26.51	165.336	26.51	238.898	26.51	252.477	26.51	267.304	26.51	94.5569	26.51	90.7165	26.51	89.7011	26.51	81.9196	26.51	144.196	26.51	142.957	26.51	155.166	26.51	165.585	26.51	46.8632	26.51	43.8497	26.51	41.3501	26.51	41.4635	26.51	125.754	26.51	126.755	26.51	135.187	26.51	146.997	26.51	40.0779	26.51	38.802	26.51	36.5574	26.51	30.5868	26.51
26.71	26.71	166.704	26.71	240.759	26.71	254.588	26.71	268.933	26.71	97.4003	26.71	93.3998	26.71	92.4395	26.71	84.3834	26.71	145.497	26.71	144.116	26.71	156.33	26.71	167.067	26.71	47.9212	26.71	44.56	26.71	42.2208	26.71	42.2157	26.71	126.321	26.71	127.305	26.71	135.69	26.71	147.531	26.71	40.7437	26.71	39.3646	26.71	37.0504	26.71	30.9802	26.71
26.95	26.95	168.096	26.95	242.757	26.95	256.555	26.95	270.216	26.95	100.294	26.95	96.1349	26.95	95.1299	26.95	86.7615	26.95	146.868	26.95	145.527	26.95	157.888	26.95	168.366	26.95	49.0697	26.95	45.568	26.95	43.1593	26.95	43.2335	26.95	126.969	26.95	128.02	26.95	136.465	26.95	148.326	26.95	41.3263	26.95	40.0196	26.95	37.4575	26.95	31.4718	26.95
27.14	27.14	169.477	27.14	244.716	27.14	258.427	27.14	271.309	27.14	103.139	27.14	98.9479	27.14	97.8172	27.14	89.4114	27.14	148.371	27.14	146.824	27.14	159.349	27.14	169.917	27.14	50.0628	27.14	46.5792	27.14	44.1013	27.14	44.1898	27.14	127.617	27.14	128.478	27.14	137.061	27.14	149.001	27.14	41.9296	27.14	40.6076	27.14	38.1673	27.14	31.8944	27.14
27.39	27.39	170.635	27.39	246.555	27.39	260.288	27.39	272.15	27.39	106.05	27.39	101.773	27.39	100.738	27.39	92.0156	27.39	149.601	27.39	148.261	27.39	161.054	27.39	171.335	27.39	51.1936	27.39	47.6049	27.39	45.0761	27.39	45.1327	27.39	128.169	27.39	129.038	27.39	137.716	27.39	149.762	27.39	42.5817	27.39	41.1829	27.39	38.6738	27.39	32.3952	27.39
27.57	27.57	171.99	27.57	248.147	27.57	262.163	27.57	273.233	27.57	109.166	27.57	104.796	27.57	103.444	27.57	94.6908	27.57	150.816	27.57	149.622	27.57	162.48	27.57	172.959	27.57	52.3902	27.57	48.7054	27.57	46.0897	27.57	46.2274	27.57	128.778	27.57	129.673	27.57	138.305	27.57	150.45	27.57	43.1924	27.57	41.7953	27.57	39.2806	27.57	32.9043	27.57
27.69	27.69	173.124	27.69	249.915	27.69	263.757	27.69	274.092	27.69	112.316	27.69	107.82	27.69	106.541	27.69	97.5071	27.69	152.45	27.69	151.144	27.69	164.092	27.69	174.692	27.69	53.7183	27.69	49.8617	27.69	47.1805	27.69	47.2708	27.69	129.411	27.69	130.407	27.69	139.028	27.69	151.317	27.69	43.8509	27.69	42.4751	27.69	39.931	27.69	33.4989	27.69
27.94	27.94	174.259	27.94	251.229	27.94	265.442	27.94	274.88	27.94	115.615	27.94	110.957	27.94	109.549	27.94	100.36	27.94	153.946	27.94	152.478	27.94	165.628	27.94	176.5	27.94	54.9612	27.94	51.1168	27.94	48.3162	27.94	48.3412	27.94	130.127	27.94	131.07	27.94	139.616	27.94	152.106	27.94	44.5868	27.94	43.2063	27.94	40.5511	27.94	34.0596	27.94
28.11	28.11	175.369	28.11	252.869	28.11	266.579	28.11	275.427	28.11	118.875	28.11	113.976	28.11	112.603	28.11	103.102	28.11	155.519	28.11	154.244	28.11	167.329	28.11	178.161	28.11	56.2955	28.11	52.2878	28.11	49.376	28.11	49.5956	28.11	130.845	28.11	131.587	28.11	140.509	28.11	153	28.11	45.2941	28.11	43.8913	28.11	41.2333	28.11	34.6767	28.11
28.35	28.35	176.51	28.35	254.524	28.35	267.887	28.35	276.146	28.35	122.145	28.35	117.101	28.35	115.654	28.35	106.167	28.35	157.089	28.35	155.729	28.35	168.989	28.35	179.898	28.35	57.8353	28.35	53.6482	28.35	50.655	28.35	50.7941	28.35	131.517	28.35	132.361	28.35	141.269	28.35	153.816	28.35	46.1055	28.35	44.6637	28.35	41.9674	28.35	35.3348	28.35
28.47	28.47	177.332	28.47	255.633	28.47	269.068	28.47	276.545	28.47	125.308	28.47	120.272	28.47	118.799	28.47	109.089	28.47	158.45	28.47	157.312	28.47	170.819	28.47	181.746	28.47	59.1168	28.47	54.9172	28.47	51.9606	28.47	52.039	28.47	132.174	28.47	133.146	28.47	141.838	28.47	154.642	28.47	46.8735	28.47	45.3839	28.47	42.6677	28.47	35.9611	28.47
28.76	28.76	178.275	28.76	256.765	28.76	270.143	28.76	276.892	28.76	128.592	28.76	123.54	28.76	121.812	28.76	112.09	28.76	160.157	28.76	158.888	28.76	172.541	28.76	183.6	28.76	60.7036	28.76	56.3445	28.76	53.2179	28.76	53.3836	28.76	132.926	28.76	133.792	28.76	142.733	28.76	155.631	28.76	47.6039	28.76	46.1983	28.76	43.4004	28.76	36.564	28.76
28.95	28.95	179.142	28.95	258.065	28.95	271.098	28.95	277.178	28.95	131.906	28.95	126.688	28.95	125.036	28.95	115.179	28.95	161.998	28.95	160.613	28.95	174.214	28.95	185.624	28.95	62.267	28.95	57.8214	28.95	54.7189	28.95	54.7356	28.95	133.584	28.95	134.559	28.95	143.666	28.95	156.426	28.95	48.4377	28.95	47.0127	28.95	44.1888	28.95	37.2364	28.95
29.17	29.17	179.941	29.17	259.208	29.17	272.11	29.17	277.377	29.17	135.374	29.17	129.978	29.17	128.218	29.17	118.133	29.17	163.543	29.17	162.239	29.17	176.143	29.17	187.567	29.17	63.957	29.17	59.388	29.17	56.0262	29.17	56.1125	29.17	134.396	29.17	135.248	29.17	144.401	29.17	157.472	29.17	49.2671	29.17	47.8741	29.17	44.8873	29.17	38.0062	29.17
29.35	29.35	180.732	29.35	260.278	29.35	272.739	29.35	277.603	29.35	138.569	29.35	133.011	29.35	131.295	29.35	121.247	29.35	165.171	29.35	163.85	29.35	177.701	29.35	189.241	29.35	65.6576	29.35	60.8776	29.35	57.5294	29.35	57.6997	29.35	135.271	29.35	136.092	29.35	145.167	29.35	158.562	29.35	50.1799	29.35	48.7681	29.35	45.7194	29.35	38.6647	29.35
29.53	29.53	181.644	29.53	261	29.53	273.376	29.53	277.889	29.53	141.826	29.53	136.187	29.53	134.453	29.53	124.093	29.53	166.66	29.53	165.508	29.53	179.695	29.53	191.393	29.53	67.4017	29.53	62.4642	29.53	59.131	29.53	59.2196	29.53	135.927	29.53	136.824	29.53	145.935	29.53	159.275	29.53	51.1166	29.53	49.5886	29.53	46.5121	29.53	39.4209	29.53
29.74	29.74	182.07	29.74	261.887	29.74	274.119	29.74	278.002	29.74	145.19	29.74	139.076	29.74	137.44	29.74	127.248	29.74	168.285	29.74	167.168	29.74	181.489	29.74	193.223	29.74	69.2604	29.74	64.0977	29.74	60.563	29.74	60.8181	29.74	136.741	29.74	137.763	29.74	146.887	29.74	160.329	29.74	51.9882	29.74	50.5294	29.74	47.3745	29.74	40.1857	29.74
29.92	29.92	182.862	29.92	262.537	29.92	274.669	29.92	278.158	29.92	148.405	29.92	142.343	29.92	140.275	29.92	130.234	29.92	170.035	29.92	168.926	29.92	183.334	29.92	194.937	29.92	71.0666	29.92	65.8803	29.92	62.1455	29.92	62.3463	29.92	137.659	29.92	138.486	29.92	147.784	29.92	161.3	29.92	52.9926	29.92	51.4805	29.92	48.1734	29.92	40.975	29.92
30.09	30.09	183.226	30.09	263.242	30.09	275.044	30.09	278.323	30.09	151.629	30.09	145.548	30.09	143.454	30.09	133.262	30.09	171.445	30.09	170.585	30.09	185.174	30.09	197.218	30.09	73.11	30.09	67.7089	30.09	63.9122	30.09	64.082	30.09	138.446	30.09	139.469	30.09	148.748	30.09	162.309	30.09	53.9124	30.09	52.4167	30.09	49.1838	30.09	41.8894	30.09
30.32	30.32	183.544	30.32	263.965	30.32	275.395	30.32	278.244	30.32	154.9	30.32	148.526	30.32	146.514	30.32	136.316	30.32	172.531	30.32	172.428	30.32	187.101	30.32	199.1	30.32	75.1337	30.32	69.4852	30.32	65.6646	30.32	65.9345	30.32	139.505	30.32	140.381	30.32	149.578	30.32	163.542	30.32	54.9441	30.32	53.4767	30.32	50.133	30.32	42.6898	30.32
30.54	30.54	184.237	30.54	264.093	30.54	275.718	30.54	278.349	30.54	158.055	30.54	151.65	30.54	149.453	30.54	139.257	30.54	174.114	30.54	174.092	30.54	189.034	30.54	201.184	30.54	77.1956	30.54	71.5458	30.54	67.5126	30.54	67.7254	30.54	140.371	30.54	141.312	30.54	150.57	30.54	164.597	30.54	56.0622	30.54	54.6233	30.54	51.1498	30.54	43.5447	30.54
30.76	30.76	184.615	30.76	264.717	30.76	276.084	30.76	278.584	30.76	161.238	30.76	154.723	30.76	152.514	30.76	142.265	30.76	175.583	30.76	175.791	30.76	190.976	30.76	203.183	30.76	79.4426	30.76	73.5539	30.76	69.5074	30.76	69.7135	30.76	141.325	30.76	142.296	30.76	151.613	30.76	165.831	30.76	57.2854	30.76	55.744	30.76	52.1671	30.76	44.5113	30.76
30.99	30.99	184.959	30.99	264.838	30.99	276.225	30.99	278.522	30.99	164.435	30.99	157.733	30.99	155.386	30.99	145.317	30.99	177.693	30.99	177.528	30.99	192.824	30.99	205.294	30.99	81.7272	30.99	75.6404	30.99	71.5404	30.99	71.6948	30.99	142.313	30.99	143.198	30.99	152.697	30.99	167.105	30.99	58.4289	30.99	56.8472	30.99	53.1786	30.99	45.4963	30.99
31.14	31.14	185.153	31.14	265.261	31.14	276.496	31.14	278.566	31.14	167.314	31.14	160.678	31.14	158.253	31.14	148.232	31.14	179.574	31.14	179.153	31.14	194.579	31.14	207.183	31.14	83.9734	31.14	77.8448	31.14	73.4447	31.14	73.693	31.14	143.284	31.14	144.155	31.14	153.704	31.14	168.352	31.14	59.5667	31.14	58.0849	31.14	54.3432	31.14	46.374	31.14
31.37	31.37	185.489	31.37	265.608	31.37	276.601	31.37	278.617	31.37	170.32	31.37	163.465	31.37	160.776	31.37	150.95	31.37	181.135	31.37	180.846	31.37	196.388	31.37	209.062	31.37	86.1809	31.37	79.8957	31.37	75.5128	31.37	75.7007	31.37	144.228	31.37	145.11	31.37	154.877	31.37	169.421	31.37	60.7678	31.37	59.1929	31.37	55.4671	31.37	47.3792	31.37
31.54	31.54	185.759	31.54	265.926	31.54	276.706	31.54	278.565	31.54	172.983	31.54	166.038	31.54	163.329	31.54	153.583	31.54	182.78	31.54	182.527	31.54	198.204	31.54	211.164	31.54	88.6357	31.54	82.1259	31.54	77.5172	31.54	77.7923	31.54	145.191	31.54	146.023	31.54	155.703	31.54	170.901	31.54	62.0198	31.54	60.4942	31.54	56.5074	31.54	48.3624	31.54
31.75	31.75	185.996	31.75	266.034	31.75	276.889	31.75	278.582	31.75	175.579	31.75	168.571	31.75	165.86	31.75	156.395	31.75	184.491	31.75	184.237	31.75	199.832	31.75	212.932	31.75	91.0879	31.75	84.2742	31.75	79.6484	31.75	79.9113	31.75	146.231	31.75	147.116	31.75	156.824	31.75	171.936	31.75	63.2465	31.75	61.77	31.75	57.667	31.75	49.3209	31.75
31.96	31.96	186.01	31.96	266.333	31.96	276.985	31.96	278.591	31.96	178.095	31.96	171.039	31.96	168.341	31.96	158.849	31.96	186.195	31.96	185.82	31.96	201.588	31.96	214.958	31.96	93.4401	31.96	86.6845	31.96	81.8724	31.96	82.1437	31.96	147.159	31.96	148.194	31.96	157.977	31.96	173.201	31.96	64.4978	31.96	63.0966	31.96	58.9949	31.96	50.2639	31.96
32.12	32.12	186.136	32.12	266.236	32.12	277.011	32.12	278.609	32.12	180.616	32.12	173.53	32.12	170.672	32.12	161.189	32.12	187.912	32.12	187.161	32.12	203.223	32.12	216.718	32.12	95.8774	32.12	88.7809	32.12	84.0499	32.12	84.3941	32.12	148.428	32.12	149.228	32.12	159.041	32.12	174.461	32.12	65.9499	32.12	64.4775	32.12	60.2251	32.12	51.4512	32.12
32.34	32.34	186.213	32.34	266.375	32.34	276.994	32.34	278.618	32.34	183.213	32.34	175.899	32.34	173.052	32.34	163.644	32.34	189.741	32.34	188.875	32.34	204.962	32.34	218.446	32.34	98.6164	32.34	91.0226	32.34	86.2292	32.34	86.6367	32.34	149.461	32.34	150.246	32.34	160.143	32.34	175.751	32.34	67.2799	32.34	65.8844	32.34	61.472	32.34	52.5616	32.34
32.55	32.55	186.384	32.55	266.543	32.55	276.976	32.55	278.583	32.55	185.415	32.55	178.156	32.55	175.208	32.55	166.136	32.55	191.209	32.55	190.556	32.55	206.443	32.55	220.437	32.55	101.264	32.55	93.4494	32.55	88.6804	32.55	88.9714	32.55	150.598	32.55	151.4	32.55	161.446	32.55	177.155	32.55	68.906	32.55	67.3098	32.55	62.8471	32.55	53.7397	32.55
32.76	32.76	186.456	32.76	266.552	32.76	277.055	32.76	278.574	32.76	187.91	32.76	180.495	32.76	177.328	32.76	168.326	32.76	192.935	32.76	192.167	32.76	208.157	32.76	222.24	32.76	103.904	32.76	95.9922	32.76	90.922	32.76	91.4648	32.76	151.648	32.76	152.477	32.76	162.605	32.76	178.465	32.76	70.3148	32.76	68.8679	32.76	64.2403	32.76	54.9457	32.76
32.97	32.97	186.249	32.97	266.331	32.97	276.95	32.97	278.618	32.97	189.845	32.97	182.363	32.97	179.208	32.97	170.421	32.97	194.138	32.97	193.509	32.97	209.827	32.97	224.026	32.97	106.587	32.97	98.5171	32.97	93.519	32.97	93.7529	32.97	152.794	32.97	153.787	32.97	163.695	32.97	179.928	32.97	71.8974	32.97	70.3818	32.97	65.6063	32.97	55.9939	32.97
33.13	33.13	186.219	33.13	266.294	33.13	276.897	33.13	278.575	33.13	191.902	33.13	184.391	33.13	181.304	33.13	172.481	33.13	195.623	33.13	195.014	33.13	211.326	33.13	225.712	33.13	109.275	33.13	101.108	33.13	95.8091	33.13	96.193	33.13	153.907	33.13	154.694	33.13	164.968	33.13	181.245	33.13	73.4197	33.13	71.9489	33.13	67.1527	33.13	57.337	33.13
33.33	33.33	186.055	33.33	266.377	33.33	276.679	33.33	278.444	33.33	193.815	33.33	186.15	33.33	182.981	33.33	174.306	33.33	197.237	33.33	196.263	33.33	212.84	33.33	227.151	33.33	112	33.33	103.581	33.33	98.1812	33.33	98.634	33.33	154.796	33.33	155.671	33.33	166.05	33.33	182.425	33.33	75.0272	33.33	73.5862	33.33	68.4836	33.33	58.4727	33.33
33.54	33.54	185.791	33.54	266.163	33.54	276.688	33.54	278.436	33.54	195.402	33.54	187.924	33.54	184.617	33.54	176.131	33.54	198.74	33.54	197.647	33.54	214.416	33.54	228.88	33.54	114.759	33.54	106.145	33.54	100.617	33.54	101.009	33.54	156.163	33.54	156.957	33.54	167.178	33.54	183.886	33.54	76.6801	33.54	75.1801	33.54	70.0211	33.54	59.7974	33.54
33.74	33.74	185.647	33.74	265.897	33.74	276.347	33.74	278.401	33.74	197.062	33.74	189.468	33.74	186.137	33.74	178.037	33.74	200.067	33.74	199.127	33.74	215.785	33.74	230.538	33.74	117.582	33.74	108.849	33.74	103.123	33.74	103.428	33.74	157.283	33.74	158.18	33.74	168.371	33.74	185.196	33.74	78.3758	33.74	76.8888	33.74	71.6585	33.74	61.1518	33.74
33.94	33.94	185.498	33.94	265.572	33.94	276.199	33.94	278.245	33.94	198.44	33.94	191.078	33.94	187.56	33.94	179.638	33.94	201.254	33.94	200.435	33.94	217.067	33.94	231.978	33.94	120.364	33.94	111.511	33.94	105.561	33.94	105.955	33.94	158.514	33.94	159.186	33.94	169.576	33.94	186.34	33.94	80.0006	33.94	78.623	33.94	73.1601	33.94	62.4334	33.94
34.14	34.14	185.274	34.14	265.307	34.14	276.085	34.14	278.071	34.14	200.055	34.14	192.541	34.14	188.804	34.14	181.252	34.14	202.448	34.14	201.567	34.14	218.487	34.14	233.345	34.14	123.003	34.14	114.045	34.14	108.021	34.14	108.476	34.14	159.468	34.14	160.417	34.14	170.845	34.14	187.972	34.14	81.8178	34.14	80.5173	34.14	74.7974	34.14	63.8433	34.14
34.35	34.35	184.943	34.35	264.79	34.35	275.735	34.35	278.089	34.35	201.366	34.35	193.853	34.35	190.317	34.35	182.874	34.35	203.977	34.35	202.655	34.35	219.911	34.35	234.694	34.35	125.77	34.35	116.697	34.35	110.527	34.35	110.885	34.35	160.741	34.35	161.414	34.35	172.046	34.35	189.313	34.35	83.6821	34.35	82.1667	34.35	76.4991	34.35	65.2417	34.35
34.55	34.55	184.828	34.55	264.566	34.55	275.474	34.55	277.776	34.55	202.737	34.55	195.008	34.55	191.314	34.55	184.305	34.55	205.209	34.55	203.737	34.55	220.947	34.55	236.075	34.55	128.615	34.55	119.329	34.55	112.909	34.55	113.513	34.55	161.949	34.55	162.568	34.55	173.31	34.55	190.729	34.55	85.4241	34.55	84.0475	34.55	78.1616	34.55	66.6546	34.55
34.8	34.8	184.447	34.8	264.175	34.8	275.203	34.8	277.56	34.8	203.979	34.8	196.097	34.8	192.296	34.8	185.555	34.8	206.509	34.8	204.773	34.8	222.275	34.8	237.327	34.8	131.323	34.8	121.949	34.8	115.447	34.8	115.862	34.8	163.045	34.8	163.742	34.8	174.532	34.8	191.929	34.8	87.2434	34.8	85.8727	34.8	79.9986	34.8	68.2027	34.8
35	35	184.16	35	263.848	35	274.844	35	277.534	35	205.133	35	196.982	35	193.098	35	186.734	35	207.332	35	205.879	35	223.394	35	238.583	35	134.085	35	124.438	35	117.797	35	118.281	35	164.165	35	164.957	35	175.784	35	193.265	35	89.304	35	87.829	35	81.7353	35	69.5755	35
35.15	35.15	183.701	35.15	263.37	35.15	274.582	35.15	277.499	35.15	206.082	35.15	197.569	35.15	193.613	35.15	187.801	35.15	208.473	35.15	206.915	35.15	224.496	35.15	239.677	35.15	136.557	35.15	127.043	35.15	120.185	35.15	120.587	35.15	165.355	35.15	166.068	35.15	176.926	35.15	194.55	35.15	90.9734	35.15	89.5994	35.15	83.4811	35.15	71.1431	35.15
35.29	35.29	183.688	35.29	262.714	35.29	274.206	35.29	277.343	35.29	207.2	35.29	198.288	35.29	194.467	35.29	188.929	35.29	209.384	35.29	207.612	35.29	225.523	35.29	240.689	35.29	139.248	35.29	129.405	35.29	122.532	35.29	123.105	35.29	166.531	35.29	167.131	35.29	178.098	35.29	196.012	35.29	93.0197	35.29	91.5494	35.29	85.2466	35.29	72.5528	35.29
35.53	35.53	183.09	35.53	262.292	35.53	273.743	35.53	277.204	35.53	208.053	35.53	199.184	35.53	195.3	35.53	189.886	35.53	210.517	35.53	208.57	35.53	226.381	35.53	241.873	35.53	141.94	35.53	132.047	35.53	124.995	35.53	125.517	35.53	167.647	35.53	168.48	35.53	179.378	35.53	197.34	35.53	94.9556	35.53	93.6181	35.53	87.1536	35.53	74.2782	35.53
35.78	35.78	182.645	35.78	261.719	35.78	273.123	35.78	276.918	35.78	208.897	35.78	199.954	35.78	195.994	35.78	190.523	35.78	211.437	35.78	209.389	35.78	227.231	35.78	242.671	35.78	144.552	35.78	134.546	35.78	127.221	35.78	127.966	35.78	168.903	35.78	169.363	35.78	180.48	35.78	198.507	35.78	97.0041	35.78	95.6686	35.78	88.9877	35.78	75.762	35.78
35.96	35.96	182.476	35.96	261.44	35.96	272.571	35.96	276.849	35.96	209.713	35.96	200.708	35.96	196.623	35.96	191.524	35.96	212.313	35.96	210.191	35.96	228.132	35.96	243.432	35.96	147.052	35.96	136.998	35.96	129.585	35.96	130.361	35.96	169.951	35.96	170.638	35.96	181.794	35.96	199.859	35.96	99.0285	35.96	97.8085	35.96	90.8555	35.96	77.3395	35.96
36.11	36.11	182.08	36.11	260.724	36.11	271.864	36.11	276.563	36.11	210.227	36.11	201.313	36.11	197.222	36.11	192.241	36.11	212.818	36.11	210.783	36.11	229.045	36.11	244.492	36.11	149.358	36.11	139.219	36.11	131.69	36.11	132.556	36.11	171.001	36.11	171.637	36.11	182.799	36.11	200.975	36.11	101.029	36.11	99.6765	36.11	92.7011	36.11	79.0557	36.11
36.36	36.36	181.577	36.36	260.113	36.36	271.138	36.36	276.537	36.36	210.831	36.36	201.864	36.36	197.84	36.36	192.987	36.36	213.941	36.36	211.689	36.36	229.535	36.36	245.201	36.36	151.918	36.36	141.548	36.36	133.877	36.36	134.629	36.36	172.218	36.36	172.688	36.36	184.196	36.36	202.185	36.36	103.098	36.36	101.828	36.36	94.6461	36.36	80.6791	36.36
36.5	36.5	181.312	36.5	259.704	36.5	270.499	36.5	276.242	36.5	211.426	36.5	202.485	36.5	198.206	36.5	193.502	36.5	214.42	36.5	212.256	36.5	230.425	36.5	245.745	36.5	154.121	36.5	143.868	36.5	135.899	36.5	136.757	36.5	173.009	36.5	173.787	36.5	185.165	36.5	203.47	36.5	105.181	36.5	103.771	36.5	96.5128	36.5	82.2665	36.5
36.73	36.73	180.809	36.73	259.014	36.73	269.922	36.73	275.886	36.73	211.976	36.73	202.828	36.73	198.768	36.73	193.889	36.73	214.942	36.73	212.656	36.73	230.804	36.73	246.565	36.73	156.401	36.73	146.152	36.73	138.186	36.73	138.83	36.73	174.357	36.73	174.907	36.73	186.246	36.73	204.874	36.73	107.19	36.73	105.967	36.73	98.5757	36.73	83.853	36.73
36.92	36.92	180.243	36.92	258.174	36.92	269.442	36.92	275.678	36.92	212.287	36.92	202.936	36.92	199.164	36.92	194.304	36.92	215.818	36.92	213.014	36.92	231.416	36.92	247.147	36.92	158.62	36.92	148.187	36.92	140.219	36.92	140.698	36.92	175.372	36.92	175.863	36.92	187.286	36.92	205.847	36.92	109.329	36.92	108.092	36.92	100.53	36.92	85.4581	36.92
37.21	37.21	179.789	37.21	257.628	37.21	268.831	37.21	275.444	37.21	212.687	37.21	203.461	37.21	199.231	37.21	194.572	37.21	216.039	37.21	213.71	37.21	232.118	37.21	247.859	37.21	160.809	37.21	150.327	37.21	142.324	37.21	142.903	37.21	176.373	37.21	176.703	37.21	188.31	37.21	207.174	37.21	111.498	37.21	110.229	37.21	102.453	37.21	87.1728	37.21
37.38	37.38	179.537	37.38	256.841	37.38	267.87	37.38	274.889	37.38	212.846	37.38	203.642	37.38	199.517	37.38	194.856	37.38	216.693	37.38	214.128	37.38	232.48	37.38	248.261	37.38	162.703	37.38	152.121	37.38	143.891	37.38	144.724	37.38	177.31	37.38	177.685	37.38	189.162	37.38	208.172	37.38	113.394	37.38	112.266	37.38	104.371	37.38	88.6942	37.38
37.48	37.48	179.025	37.48	256.233	37.48	267.447	37.48	274.732	37.48	213.104	37.48	203.702	37.48	199.751	37.48	195.235	37.48	217.004	37.48	214.304	37.48	232.831	37.48	248.648	37.48	164.744	37.48	154.131	37.48	145.878	37.48	146.526	37.48	178.282	37.48	178.608	37.48	190.376	37.48	209.103	37.48	115.597	37.48	114.375	37.48	106.216	37.48	90.3403	37.48
37.81	37.81	178.311	37.81	255.403	37.81	266.621	37.81	274.213	37.81	213.104	37.81	203.923	37.81	199.63	37.81	195.331	37.81	217.162	37.81	214.789	37.81	233.157	37.81	248.913	37.81	166.611	37.81	156.009	37.81	147.655	37.81	148.058	37.81	179.256	37.81	179.601	37.81	191.573	37.81	210.183	37.81	117.675	37.81	116.447	37.81	108.148	37.81	91.9944	37.81
37.98	37.98	177.907	37.98	254.766	37.98	265.905	37.98	273.97	37.98	213.352	37.98	204.032	37.98	199.777	37.98	195.709	37.98	217.569	37.98	214.911	37.98	233.527	37.98	249.46	37.98	168.355	37.98	157.543	37.98	149.285	37.98	149.926	37.98	180.122	37.98	180.6	37.98	192.178	37.98	211.138	37.98	119.675	37.98	118.466	37.98	109.975	37.98	93.5248	37.98
38.17	38.17	177.507	38.17	254.214	38.17	265.283	38.17	273.554	38.17	213.272	38.17	204.039	38.17	199.83	38.17	195.554	38.17	217.782	38.17	215.156	38.17	233.797	38.17	249.73	38.17	170.007	38.17	159.401	38.17	150.826	38.17	151.542	38.17	181.019	38.17	181.441	38.17	193.063	38.17	212.078	38.17	121.542	38.17	120.286	38.17	111.853	38.17	95.0672	38.17
38.35	38.35	176.963	38.35	253.45	38.35	264.59	38.35	273.224	38.35	213.264	38.35	204.227	38.35	199.828	38.35	195.711	38.35	218.083	38.35	215.288	38.35	233.878	38.35	249.813	38.35	171.756	38.35	161.009	38.35	152.376	38.35	152.766	38.35	181.908	38.35	182.265	38.35	194.041	38.35	212.891	38.35	123.436	38.35	122.329	38.35	113.64	38.35	96.4987	38.35
38.53	38.53	176.536	38.53	252.587	38.53	263.701	38.53	272.652	38.53	213.272	38.53	204.039	38.53	199.83	38.53	195.96	38.53	218.26	38.53	215.278	38.53	234.038	38.53	249.97	38.53	173.278	38.53	162.649	38.53	153.869	38.53	154.418	38.53	182.646	38.53	182.957	38.53	194.587	38.53	213.888	38.53	125.49	38.53	124.235	38.53	115.68	38.53	98.2213	38.53
38.79	38.79	175.845	38.79	251.915	38.79	262.984	38.79	272.314	38.79	213.13	38.79	203.976	38.79	199.793	38.79	195.941	38.79	218.392	38.79	215.722	38.79	234.236	38.79	250.115	38.79	174.716	38.79	164.032	38.79	155.264	38.79	155.791	38.79	183.583	38.79	183.819	38.79	195.592	38.79	214.852	38.79	127.499	38.79	126.324	38.79	117.453	38.79	99.6963	38.79
38.94	38.94	175.387	38.94	251.1	38.94	262.184	38.94	271.786	38.94	212.979	38.94	203.726	38.94	199.411	38.94	195.779	38.94	218.329	38.94	215.668	38.94	234.203	38.94	250.086	38.94	175.996	38.94	165.284	38.94	156.427	38.94	157.143	38.94	184.123	38.94	184.41	38.94	196.565	38.94	215.609	38.94	129.423	38.94	128.151	38.94	119.142	38.94	101.183	38.94
39.16	39.16	174.937	39.16	250.403	39.16	261.455	39.16	271.091	39.16	212.731	39.16	203.678	39.16	199.489	39.16	195.875	39.16	218.543	39.16	215.504	39.16	234.314	39.16	250.26	39.16	177.504	39.16	166.789	39.16	157.924	39.16	158.266	39.16	184.956	39.16	185.188	39.16	197.185	39.16	216.298	39.16	131.325	39.16	130.158	39.16	120.972	39.16	102.739	39.16
39.37	39.37	174.38	39.37	249.766	39.37	260.616	39.37	270.649	39.37	212.607	39.37	203.407	39.37	199.286	39.37	195.582	39.37	218.684	39.37	215.6	39.37	234.279	39.37	250.354	39.37	178.662	39.37	167.788	39.37	158.89	39.37	159.536	39.37	185.7	39.37	185.878	39.37	197.798	39.37	217.177	39.37	133.125	39.37	131.875	39.37	122.673	39.37	104.038	39.37
39.56	39.56	173.904	39.56	248.775	39.56	259.663	39.56	270.137	39.56	212.447	39.56	203.326	39.56	198.872	39.56	195.705	39.56	218.428	39.56	215.417	39.56	234.305	39.56	250.431	39.56	179.705	39.56	168.983	39.56	159.92	39.56	160.628	39.56	186.304	39.56	186.412	39.56	198.36	39.56	217.592	39.56	134.916	39.56	133.681	39.56	124.283	39.56	105.485	39.56
39.78	39.78	173.307	39.78	247.939	39.78	258.835	39.78	269.383	39.78	212.101	39.78	203.093	39.78	198.58	39.78	195.331	39.78	218.542	39.78	215.425	39.78	234.069	39.78	250.195	39.78	180.866	39.78	170.006	39.78	161.057	39.78	161.598	39.78	187.041	39.78	186.983	39.78	198.923	39.78	218.249	39.78	136.699	39.78	135.328	39.78	126.04	39.78	106.909	39.78
39.99	39.99	172.862	39.99	247.157	39.99	258.23	39.99	269.07	39.99	211.834	39.99	202.586	39.99	198.411	39.99	195.11	39.99	218.569	39.99	215.443	39.99	233.961	39.99	250.03	39.99	181.941	39.99	170.866	39.99	162.08	39.99	162.636	39.99	187.581	39.99	187.747	39.99	199.561	39.99	218.978	39.99	138.334	39.99	137.134	39.99	127.63	39.99	108.194	39.99
40.16	40.16	172.31	40.16	246.401	40.16	257.289	40.16	268.196	40.16	211.426	40.16	202.605	40.16	198.101	40.16	195.067	40.16	218.338	40.16	215.164	40.16	233.811	40.16	249.844	40.16	182.76	40.16	171.915	40.16	162.879	40.16	163.559	40.16	188.248	40.16	188.008	40.16	200.226	40.16	219.34	40.16	140.003	40.16	138.807	40.16	129.17	40.16	109.423	40.16
40.34	40.34	171.807	40.34	245.481	40.34	256.118	40.34	267.545	40.34	211.186	40.34	202.046	40.34	197.769	40.34	194.576	40.34	218.117	40.34	215.024	40.34	233.604	40.34	249.682	40.34	183.54	40.34	172.62	40.34	163.681	40.34	164.297	40.34	188.642	40.34	188.714	40.34	200.694	40.34	219.898	40.34	141.655	40.34	140.321	40.34	130.608	40.34	110.759	40.34
40.56	40.56	171.07	40.56	244.729	40.56	255.611	40.56	266.774	40.56	210.893	40.56	201.919	40.56	197.548	40.56	194.312	40.56	217.976	40.56	214.754	40.56	233.467	40.56	249.46	40.56	184.311	40.56	173.458	40.56	164.328	40.56	165.016	40.56	189.237	40.56	188.938	40.56	201.112	40.56	220.422	40.56	143.22	40.56	141.835	40.56	132.037	40.56	111.89	40.56
40.77	40.77	170.549	40.77	243.951	40.77	254.562	40.77	266.132	40.77	210.45	40.77	201.631	40.77	197.198	40.77	194.038	40.77	217.781	40.77	214.563	40.77	233.045	40.77	249.033	40.77	185.109	40.77	174.19	40.77	165.075	40.77	165.828	40.77	189.517	40.77	189.584	40.77	201.469	40.77	220.676	40.77	144.82	40.77	143.446	40.77	133.521	40.77	113.022	40.77
40.98	40.98	170.157	40.98	243.248	40.98	253.755	40.98	265.35	40.98	210.156	40.98	200.907	40.98	196.789	40.98	193.865	40.98	217.676	40.98	214.433	40.98	232.807	40.98	248.825	40.98	185.562	40.98	174.943	40.98	165.852	40.98	166.278	40.98	189.908	40.98	190.03	40.98	201.801	40.98	221.033	40.98	146.073	40.98	144.73	40.98	134.858	40.98	114.27	40.98
41.15	41.15	169.486	41.15	242.249	41.15	252.861	41.15	264.391	41.15	209.536	41.15	200.649	41.15	196.325	41.15	193.259	41.15	217.294	41.15	214.179	41.15	232.456	41.15	248.463	41.15	186.278	41.15	175.426	41.15	166.33	41.15	166.909	41.15	190.412	41.15	190.439	41.15	202.168	41.15	221.307	41.15	147.584	41.15	146.101	41.15	136.154	41.15	115.317	41.15
41.4	41.4	168.854	41.4	241.653	41.4	251.965	41.4	263.872	41.4	209.172	41.4	200.019	41.4	195.822	41.4	193.075	41.4	216.974	41.4	213.69	41.4	232.074	41.4	248.193	41.4	186.527	41.4	175.894	41.4	166.728	41.4	167.317	41.4	190.668	41.4	190.424	41.4	202.704	41.4	221.947	41.4	148.965	41.4	147.41	41.4	137.412	41.4	116.23	41.4
41.62	41.62	168.27	41.62	240.672	41.62	251.1	41.62	262.988	41.62	208.578	41.62	199.658	41.62	195.416	41.62	192.631	41.62	216.683	41.62	213.307	41.62	231.885	41.62	247.706	41.62	187.105	41.62	176.554	41.62	167.52	41.62	167.812	41.62	190.991	41.62	190.88	41.62	203.088	41.62	222.159	41.62	150.199	41.62	148.87	41.62	138.552	41.62	117.185	41.62
41.83	41.83	167.824	41.83	239.588	41.83	250.223	41.83	262.18	41.83	208.125	41.83	199.15	41.83	195.072	41.83	192.316	41.83	216.453	41.83	212.986	41.83	231.397	41.83	247.361	41.83	187.453	41.83	176.853	41.83	167.687	41.83	167.955	41.83	191.313	41.83	191.102	41.83	203.181	41.83	222.119	41.83	151.453	41.83	149.907	41.83	139.582	41.83	118.183	41.83
41.96	41.96	167.261	41.96	238.971	41.96	249.505	41.96	261.499	41.96	207.638	41.96	198.649	41.96	194.323	41.96	191.739	41.96	216.089	41.96	212.575	41.96	231.012	41.96	246.923	41.96	187.835	41.96	177.236	41.96	167.854	41.96	168.389	41.96	191.369	41.96	191.321	41.96	203.496	41.96	222.477	41.96	152.518	41.96	150.931	41.96	140.686	41.96	119.117	41.96
42.07	42.07	166.629	42.07	238.377	42.07	248.458	42.07	260.42	42.07	206.98	42.07	198.329	42.07	193.81	42.07	191.202	42.07	215.577	42.07	212.237	42.07	230.511	42.07	246.362	42.07	187.847	42.07	177.415	42.07	168.079	42.07	168.73	42.07	191.645	42.07	191.645	42.07	203.615	42.07	222.516	42.07	153.548	42.07	152.066	42.07	141.725	42.07	119.806	42.07
42.45	42.45	166.159	42.45	237.365	42.45	247.675	42.45	259.642	42.45	206.492	42.45	197.736	42.45	193.427	42.45	190.754	42.45	215.223	42.45	211.792	42.45	230.129	42.45	245.878	42.45	188.288	42.45	177.767	42.45	168.522	42.45	169.054	42.45	191.848	42.45	191.733	42.45	203.777	42.45	222.81	42.45	154.598	42.45	153.056	42.45	142.702	42.45	120.607	42.45
42.66	42.66	165.638	42.66	236.526	42.66	246.81	42.66	259.035	42.66	205.969	42.66	197.257	42.66	193.114	42.66	190.291	42.66	214.834	42.66	211.365	42.66	229.638	42.66	245.673	42.66	188.332	42.66	177.874	42.66	168.777	42.66	169.194	42.66	191.813	42.66	191.905	42.66	203.82	42.66	222.793	42.66	155.545	42.66	154.109	42.66	143.525	42.66	121.414	42.66
42.77	42.77	165.084	42.77	235.742	42.77	245.854	42.77	257.984	42.77	205.453	42.77	196.758	42.77	192.622	42.77	189.995	42.77	214.525	42.77	211.026	42.77	229.331	42.77	245.191	42.77	188.487	42.77	178.164	42.77	168.798	42.77	169.252	42.77	192.012	42.77	191.938	42.77	203.939	42.77	223.057	42.77	156.347	42.77	154.943	42.77	144.339	42.77	122.208	42.77
42.98	42.98	164.631	42.98	234.908	42.98	244.937	42.98	257.251	42.98	204.901	42.98	196.176	42.98	191.961	42.98	189.448	42.98	214.065	42.98	210.469	42.98	228.657	42.98	244.475	42.98	188.587	42.98	178.316	42.98	169.105	42.98	169.332	42.98	192.279	42.98	191.865	42.98	203.965	42.98	222.86	42.98	157.543	42.98	155.743	42.98	145.199	42.98	122.777	42.98
43.19	43.19	164.015	43.19	234.168	43.19	244.002	43.19	256.233	43.19	204.37	43.19	195.666	43.19	191.424	43.19	188.872	43.19	213.525	43.19	209.981	43.19	228.126	43.19	244.012	43.19	188.82	43.19	178.387	43.19	169.172	43.19	169.589	43.19	192.17	43.19	191.955	43.19	203.879	43.19	222.888	43.19	158.121	43.19	156.66	43.19	146.04	43.19	123.376	43.19
43.42	43.42	163.611	43.42	233.222	43.42	243.25	43.42	255.548	43.42	203.793	43.42	195.197	43.42	190.844	43.42	188.438	43.42	212.985	43.42	209.432	43.42	227.704	43.42	243.448	43.42	188.864	43.42	178.655	43.42	169.217	43.42	169.505	43.42	192.196	43.42	191.946	43.42	204.092	43.42	222.973	43.42	159.025	43.42	157.147	43.42	146.736	43.42	123.998	43.42
43.59	43.59	162.827	43.59	232.432	43.59	242.259	43.59	254.415	43.59	203.262	43.59	194.586	43.59	190.203	43.59	187.848	43.59	212.596	43.59	208.979	43.59	227.142	43.59	242.82	43.59	188.665	43.59	178.427	43.59	169.123	43.59	169.567	43.59	192.259	43.59	191.81	43.59	203.922	43.59	222.793	43.59	159.613	43.59	157.791	43.59	147.26	43.59	124.52	43.59
43.75	43.75	162.284	43.75	231.598	43.75	241.393	43.75	253.473	43.75	202.63	43.75	193.877	43.75	189.707	43.75	187.272	43.75	212.021	43.75	208.379	43.75	226.717	43.75	242.197	43.75	188.607	43.75	178.374	43.75	169.129	43.75	169.367	43.75	192.343	43.75	191.919	43.75	203.948	43.75	222.502	43.75	160.253	43.75	158.556	43.75	147.994	43.75	124.885	43.75
43.99	43.99	161.74	43.99	230.779	43.99	240.363	43.99	252.716	43.99	202.011	43.99	193.404	43.99	188.969	43.99	186.905	43.99	211.543	43.99	208.039	43.99	225.92	43.99	241.675	43.99	188.543	43.99	178.258	43.99	169.16	43.99	169.362	43.99	192.198	43.99	191.982	43.99	203.743	43.99	222.455	43.99	160.882	43.99	159.313	43.99	148.59	43.99	125.447	43.99
44.19	44.19	161.051	44.19	229.809	44.19	239.711	44.19	251.889	44.19	201.441	44.19	192.85	44.19	188.67	44.19	186.088	44.19	211.075	44.19	207.543	44.19	225.466	44.19	241.056	44.19	188.461	44.19	178.2	44.19	168.89	44.19	169.458	44.19	192.178	44.19	191.877	44.19	203.667	44.19	222.423	44.19	161.572	44.19	159.678	44.19	149.097	44.19	125.936	44.19
44.43	44.43	160.422	44.43	229.04	44.43	238.82	44.43	250.754	44.43	200.776	44.43	192.237	44.43	188.053	44.43	185.654	44.43	210.597	44.43	206.881	44.43	224.838	44.43	240.398	44.43	188.268	44.43	178.039	44.43	168.844	44.43	169.252	44.43	192.091	44.43	191.541	44.43	203.513	44.43	222.297	44.43	162.05	44.43	160.227	44.43	149.404	44.43	126.149	44.43
44.59	44.59	159.894	44.59	228.122	44.59	237.863	44.59	249.831	44.59	200.357	44.59	191.674	44.59	187.321	44.59	185.243	44.59	209.889	44.59	206.445	44.59	224.117	44.59	239.634	44.59	188.283	44.59	177.883	44.59	168.601	44.59	169.162	44.59	191.818	44.59	191.402	44.59	203.462	44.59	221.995	44.59	162.444	44.59	160.654	44.59	149.676	44.59	126.546	44.59
44.79	44.79	159.303	44.79	227.205	44.79	237.001	44.79	249.178	44.79	199.486	44.79	191.084	44.79	186.92	44.79	184.889	44.79	209.588	44.79	205.739	44.79	223.672	44.79	238.946	44.79	187.851	44.79	177.745	44.79	168.677	44.79	168.996	44.79	191.763	44.79	191.374	44.79	203.326	44.79	221.752	44.79	162.726	44.79	161.002	44.79	150.184	44.79	126.812	44.79
44.97	44.97	158.755	44.97	226.497	44.97	236.162	44.97	248.042	44.97	198.98	44.97	190.407	44.97	186.321	44.97	184.002	44.97	209.128	44.97	205.138	44.97	222.802	44.97	238.254	44.97	187.702	44.97	177.513	44.97	168.595	44.97	168.781	44.97	191.448	44.97	191.055	44.97	203.181	44.97	221.6	44.97	163.317	44.97	161.409	44.97	150.563	44.97	127.164	44.97
45.21	45.21	158.069	45.21	225.529	45.21	235.037	45.21	247.017	45.21	198.335	45.21	189.791	45.21	185.547	45.21	183.437	45.21	208.244	45.21	204.477	45.21	222.264	45.21	237.741	45.21	187.313	45.21	177.361	45.21	168.206	45.21	168.524	45.21	191.505	45.21	190.852	45.21	202.713	45.21	221.4	45.21	163.372	45.21	161.616	45.21	151.186	45.21	127.374	45.21
45.45	45.45	157.469	45.45	224.709	45.45	234.332	45.45	246.129	45.45	197.641	45.45	189.201	45.45	184.897	45.45	182.79	45.45	207.836	45.45	203.919	45.45	221.681	45.45	236.78	45.45	187.099	45.45	176.964	45.45	167.945	45.45	168.2	45.45	190.978	45.45	190.704	45.45	202.457	45.45	220.938	45.45	163.888	45.45	162.026	45.45	151.214	45.45	127.789	45.45
45.68	45.68	156.928	45.68	223.761	45.68	233.255	45.68	245.067	45.68	197.004	45.68	188.626	45.68	184.34	45.68	182.276	45.68	206.908	45.68	203.449	45.68	220.982	45.68	236.229	45.68	187.032	45.68	176.96	45.68	167.614	45.68	168.076	45.68	190.858	45.68	190.542	45.68	202.415	45.68	220.623	45.68	164.241	45.68	162.05	45.68	151.602	45.68	127.754	45.68
45.79	45.79	156.302	45.79	222.986	45.79	232.465	45.79	244.261	45.79	196.405	45.79	187.888	45.79	183.732	45.79	181.652	45.79	206.562	45.79	202.899	45.79	220.297	45.79	235.605	45.79	186.5	45.79	176.754	45.79	167.438	45.79	167.931	45.79	190.512	45.79	189.978	45.79	202.116	45.79	220.314	45.79	164.5	45.79	162.427	45.79	151.685	45.79	128.027	45.79
45.99	45.99	155.519	45.99	222.268	45.99	231.335	45.99	243.363	45.99	195.75	45.99	187.368	45.99	183.276	45.99	181.129	45.99	205.97	45.99	202.212	45.99	219.598	45.99	234.815	45.99	186.047	45.99	176.447	45.99	167.207	45.99	167.593	45.99	190.549	45.99	189.937	45.99	201.674	45.99	219.889	45.99	164.557	45.99	162.539	45.99	151.856	45.99	128.039	45.99
46.21	46.21	155.034	46.21	221.393	46.21	230.811	46.21	242.305	46.21	195.076	46.21	186.773	46.21	182.502	46.21	180.327	46.21	205.359	46.21	201.576	46.21	219.021	46.21	234.208	46.21	185.89	46.21	175.938	46.21	166.742	46.21	167.247	46.21	189.919	46.21	189.696	46.21	201.486	46.21	219.475	46.21	164.722	46.21	162.69	46.21	151.847	46.21	128.187	46.21
46.48	46.48	154.485	46.48	220.49	46.48	229.672	46.48	241.339	46.48	194.519	46.48	186.253	46.48	181.982	46.48	180.106	46.48	204.546	46.48	200.967	46.48	218.305	46.48	233.401	46.48	185.577	46.48	175.693	46.48	166.557	46.48	166.89	46.48	189.703	46.48	189.414	46.48	201.035	46.48	219.507	46.48	164.832	46.48	162.784	46.48	152.117	46.48	128.31	46.48
46.63	46.63	153.802	46.63	219.482	46.63	228.842	46.63	240.558	46.63	193.897	46.63	185.522	46.63	181.401	46.63	179.285	46.63	204.095	46.63	200.349	46.63	217.771	46.63	232.701	46.63	185.112	46.63	175.256	46.63	166.393	46.63	166.564	46.63	189.414	46.63	188.768	46.63	200.618	46.63	218.881	46.63	164.902	46.63	162.811	46.63	152.217	46.63	128.31	46.63
46.79	46.79	153.228	46.79	218.926	46.79	228.198	46.79	239.73	46.79	192.963	46.79	184.868	46.79	180.871	46.79	178.826	46.79	203.404	46.79	199.686	46.79	216.86	46.79	232.021	46.79	184.645	46.79	174.841	46.79	165.895	46.79	166.276	46.79	189.193	46.79	188.628	46.79	200.209	46.79	218.452	46.79	164.87	46.79	162.787	46.79	152.272	46.79	128.336	46.79
46.93	46.93	152.556	46.93	217.98	46.93	227.213	46.93	239.093	46.93	192.508	46.93	184.34	46.93	180.092	46.93	178.103	46.93	202.819	46.93	198.927	46.93	216.078	46.93	231.255	46.93	184.238	46.93	174.604	46.93	165.524	46.93	165.933	46.93	188.876	46.93	188.342	46.93	199.919	46.93	218.031	46.93	164.83	46.93	162.87	46.93	152.346	46.93	128.306	46.93
47.2	47.2	151.951	47.2	217.156	47.2	226.23	47.2	237.784	47.2	191.732	47.2	183.509	47.2	179.384	47.2	177.398	47.2	202.228	47.2	198.337	47.2	215.473	47.2	230.386	47.2	183.762	47.2	174.23	47.2	165.127	47.2	165.471	47.2	188.181	47.2	187.993	47.2	199.579	47.2	217.605	47.2	164.858	47.2	162.634	47.2	152.28	47.2	128.44	47.2
47.5	47.5	151.565	47.5	216.352	47.5	225.33	47.5	236.935	47.5	191.084	47.5	182.958	47.5	178.711	47.5	176.851	47.5	201.352	47.5	197.553	47.5	214.758	47.5	229.548	47.5	183.429	47.5	173.508	47.5	164.79	47.5	165.088	47.5	188.041	47.5	187.45	47.5	199.017	47.5	217.165	47.5	164.963	47.5	162.784	47.5	152.154	47.5	128.32	47.5
47.65	47.65	150.774	47.65	215.546	47.65	224.445	47.65	236.081	47.65	190.545	47.65	182.286	47.65	178.265	47.65	176.017	47.65	200.717	47.65	196.91	47.65	214.258	47.65	228.947	47.65	182.924	47.65	173.227	47.65	164.396	47.65	164.685	47.65	187.668	47.65	187.048	47.65	198.533	47.65	216.639	47.65	164.872	47.65	162.605	47.65	152.026	47.65	128.183	47.65
47.83	47.83	150.201	47.83	214.513	47.83	223.645	47.83	235.118	47.83	189.519	47.83	181.573	47.83	177.379	47.83	175.646	47.83	200.36	47.83	196.28	47.83	213.072	47.83	228.022	47.83	182.427	47.83	172.629	47.83	163.991	47.83	164.25	47.83	187.269	47.83	186.845	47.83	198.063	47.83	216.102	47.83	164.775	47.83	162.619	47.83	151.938	47.83	128.095	47.83
48.02	48.02	149.696	48.02	213.884	48.02	222.637	48.02	233.88	48.02	189.028	48.02	181.013	48.02	176.975	48.02	175.074	48.02	199.602	48.02	195.604	48.02	212.571	48.02	227.324	48.02	182.021	48.02	172.434	48.02	163.43	48.02	163.91	48.02	186.828	48.02	186.169	48.02	197.587	48.02	215.65	48.02	164.499	48.02	162.392	48.02	152.026	48.02	128.035	48.02
48.2	48.2	149.013	48.2	213.062	48.2	221.964	48.2	233.221	48.2	188.407	48.2	180.345	48.2	176.165	48.2	174.413	48.2	198.78	48.2	195.047	48.2	211.745	48.2	226.709	48.2	181.522	48.2	172.05	48.2	163.075	48.2	163.35	48.2	186.365	48.2	185.799	48.2	197.298	48.2	215.016	48.2	164.62	48.2	162.33	48.2	151.809	48.2	127.942	48.2
48.45	48.45	148.456	48.45	212.284	48.45	220.914	48.45	232.212	48.45	187.718	48.45	179.673	48.45	175.563	48.45	173.712	48.45	197.906	48.45	194.248	48.45	211.133	48.45	225.844	48.45	180.903	48.45	171.636	48.45	162.645	48.45	162.844	48.45	186.114	48.45	185.268	48.45	196.635	48.45	214.668	48.45	164.478	48.45	162.151	48.45	151.618	48.45	127.694	48.45
48.68	48.68	147.674	48.68	211.329	48.68	219.971	48.68	231.129	48.68	186.999	48.68	178.861	48.68	174.697	48.68	173.118	48.68	197.366	48.68	193.516	48.68	210.393	48.68	225.049	48.68	180.456	48.68	170.887	48.68	162.235	48.68	162.573	48.68	185.309	48.68	184.932	48.68	196.124	48.68	213.933	48.68	164.104	48.68	161.921	48.68	151.473	48.68	127.509	48.68
48.9	48.9	147.109	48.9	210.613	48.9	219.185	48.9	230.349	48.9	186.262	48.9	178.283	48.9	174.319	48.9	172.609	48.9	196.906	48.9	192.872	48.9	209.584	48.9	224.093	48.9	179.869	48.9	170.539	48.9	161.752	48.9	162.237	48.9	185.065	48.9	184.441	48.9	195.749	48.9	213.358	48.9	163.852	48.9	161.682	48.9	151.284	48.9	127.462	48.9
49.07	49.07	146.515	49.07	209.43	49.07	218.177	49.07	229.491	49.07	185.625	49.07	177.639	49.07	173.572	49.07	171.874	49.07	196.346	49.07	192.207	49.07	208.739	49.07	223.214	49.07	179.372	49.07	169.905	49.07	161.318	49.07	161.607	49.07	184.479	49.07	183.984	49.07	195.208	49.07	212.661	49.07	163.669	49.07	161.453	49.07	150.955	49.07	127.034	49.07
49.29	49.29	146.085	49.29	208.536	49.29	217.517	49.29	228.696	49.29	185.185	49.29	177.214	49.29	173.015	49.29	171.376	49.29	195.569	49.29	191.607	49.29	208.018	49.29	222.694	49.29	179.033	49.29	169.571	49.29	160.998	49.29	161.212	49.29	184.012	49.29	183.569	49.29	194.795	49.29	212.32	49.29	163.534	49.29	161.268	49.29	150.896	49.29	127.042	49.29
49.51	49.51	145.538	49.51	207.987	49.51	216.549	49.51	227.719	49.51	184.357	49.51	176.442	49.51	172.548	49.51	170.793	49.51	194.691	49.51	190.935	49.51	207.579	49.51	221.834	49.51	178.398	49.51	169.119	49.51	160.545	49.51	160.784	49.51	183.703	49.51	182.791	49.51	194.104	49.51	211.78	49.51	163.38	49.51	161.076	49.51	150.589	49.51	126.854	49.51
49.69	49.69	144.891	49.69	207.342	49.69	215.7	49.69	226.798	49.69	183.641	49.69	175.86	49.69	171.854	49.69	170.159	49.69	194.083	49.69	190.406	49.69	206.649	49.69	221.063	49.69	177.954	49.69	168.634	49.69	160.005	49.69	160.269	49.69	183.207	49.69	182.509	49.69	193.569	49.69	211.271	49.69	162.89	49.69	160.693	49.69	150.498	49.69	126.709	49.69
49.9	49.9	144.271	49.9	206.379	49.9	214.826	49.9	225.981	49.9	182.908	49.9	175.152	49.9	171.206	49.9	169.562	49.9	193.183	49.9	189.781	49.9	205.875	49.9	220.258	49.9	177.398	49.9	168.194	49.9	159.566	49.9	159.698	49.9	182.668	49.9	181.97	49.9	192.94	49.9	210.679	49.9	162.87	49.9	160.487	49.9	150	49.9	126.387	49.9
50.12	50.12	143.696	50.12	205.557	50.12	214.048	50.12	225.018	50.12	182.261	50.12	174.575	50.12	170.534	50.12	168.986	50.12	192.635	50.12	188.902	50.12	205.195	50.12	219.378	50.12	176.784	50.12	167.454	50.12	159.075	50.12	159.26	50.12	182.17	50.12	181.462	50.12	192.591	50.12	210.112	50.12	162.531	50.12	160.231	50.12	149.9	50.12	126.034	50.12
50.27	50.27	143.112	50.27	204.76	50.27	213.132	50.27	224.364	50.27	181.738	50.27	173.933	50.27	170.088	50.27	168.472	50.27	192.09	50.27	188.2	50.27	204.437	50.27	218.553	50.27	176.232	50.27	167.103	50.27	158.55	50.27	158.898	50.27	181.612	50.27	180.939	50.27	192.043	50.27	209.48	50.27	162.25	50.27	159.917	50.27	149.594	50.27	125.89	50.27
50.47	50.47	142.304	50.47	204.054	50.47	212.266	50.47	223.372	50.47	181.001	50.47	173.185	50.47	169.419	50.47	167.835	50.47	191.432	50.47	187.587	50.47	203.801	50.47	217.807	50.47	175.794	50.47	166.58	50.47	157.991	50.47	158.177	50.47	181.129	50.47	180.274	50.47	191.374	50.47	208.769	50.47	161.871	50.47	159.487	50.47	149.258	50.47	125.654	50.47
50.68	50.68	141.694	50.68	203.241	50.68	211.349	50.68	222.496	50.68	180.238	50.68	172.49	50.68	168.609	50.68	167.269	50.68	190.68	50.68	186.812	50.68	202.863	50.68	217.055	50.68	175.005	50.68	166	50.68	157.444	50.68	157.906	50.68	180.543	50.68	179.955	50.68	190.769	50.68	208.253	50.68	161.445	50.68	159.195	50.68	148.924	50.68	125.413	50.68
50.93	50.93	141.343	50.93	202.294	50.93	210.659	50.93	221.683	50.93	179.799	50.93	171.953	50.93	167.939	50.93	166.432	50.93	189.934	50.93	186.208	50.93	202.114	50.93	216.279	50.93	174.58	50.93	165.433	50.93	156.881	50.93	157.217	50.93	179.91	50.93	179.357	50.93	190.163	50.93	207.611	50.93	161.169	50.93	158.959	50.93	148.662	50.93	125.095	50.93
51.1	51.1	140.579	51.1	201.506	51.1	209.567	51.1	220.879	51.1	178.907	51.1	171.406	51.1	167.352	51.1	165.858	51.1	189.463	51.1	185.587	51.1	201.425	51.1	215.469	51.1	173.918	51.1	164.981	51.1	156.336	51.1	156.695	51.1	179.46	51.1	178.76	51.1	189.608	51.1	206.97	51.1	160.807	51.1	158.403	51.1	148.328	51.1	124.833	51.1
51.28	51.28	139.942	51.28	200.589	51.28	208.964	51.28	219.792	51.28	178.348	51.28	170.722	51.28	166.739	51.28	165.317	51.28	188.584	51.28	184.931	51.28	200.694	51.28	214.552	51.28	173.585	51.28	164.377	51.28	155.914	51.28	156.413	51.28	178.926	51.28	178.147	51.28	189.024	51.28	206.453	51.28	160.567	51.28	158.063	51.28	147.956	51.28	124.458	51.28
51.52	51.52	139.547	51.52	199.775	51.52	208.038	51.52	218.918	51.52	177.669	51.52	170.021	51.52	165.94	51.52	164.536	51.52	188.121	51.52	184.032	51.52	199.945	51.52	213.939	51.52	172.888	51.52	163.97	51.52	155.415	51.52	155.835	51.52	178.458	51.52	177.549	51.52	188.503	51.52	205.836	51.52	160.118	51.52	157.649	51.52	147.658	51.52	124.362	51.52
51.73	51.73	139.026	51.73	199.005	51.73	207.051	51.73	217.861	51.73	177.057	51.73	169.48	51.73	165.572	51.73	163.941	51.73	187.378	51.73	183.492	51.73	199.205	51.73	213.102	51.73	172.38	51.73	163.346	51.73	155.16	51.73	155.406	51.73	178.082	51.73	177.153	51.73	187.847	51.73	205.211	51.73	159.805	51.73	157.463	51.73	147.278	51.73	123.992	51.73
51.94	51.94	138.585	51.94	198.19	51.94	206.466	51.94	217.186	51.94	176.369	51.94	168.842	51.94	164.837	51.94	163.443	51.94	186.393	51.94	182.801	51.94	198.644	51.94	212.248	51.94	171.683	51.94	162.724	51.94	154.56	51.94	154.762	51.94	177.37	51.94	176.529	51.94	187.377	51.94	204.611	51.94	159.347	51.94	157.023	51.94	146.944	51.94	123.71	51.94
52.12	52.12	137.795	52.12	197.361	52.12	205.383	52.12	216.326	52.12	175.61	52.12	168.18	52.12	164.356	52.12	162.866	52.12	185.574	52.12	182.037	52.12	197.75	52.12	211.461	52.12	171.092	52.12	162.15	52.12	153.875	52.12	154.416	52.12	176.867	52.12	176.085	52.12	186.562	52.12	204.01	52.12	159.066	52.12	156.737	52.12	146.645	52.12	123.296	52.12
52.32	52.32	137.283	52.32	196.618	52.32	204.535	52.32	215.425	52.32	174.998	52.32	167.576	52.32	163.601	52.32	162.337	52.32	185.344	52.32	181.48	52.32	196.975	52.32	210.957	52.32	170.706	52.32	161.696	52.32	153.474	52.32	153.865	52.32	176.123	52.32	175.336	52.32	186.11	52.32	203.41	52.32	158.648	52.32	156.171	52.32	146.311	52.32	122.99	52.32
52.52	52.52	136.709	52.52	195.816	52.52	203.915	52.52	214.306	52.52	174.497	52.52	167.085	52.52	163.074	52.52	161.61	52.52	184.569	52.52	180.778	52.52	196.193	52.52	209.735	52.52	170.097	52.52	161.14	52.52	153.009	52.52	153.342	52.52	175.533	52.52	174.987	52.52	185.483	52.52	202.692	52.52	158.02	52.52	155.877	52.52	145.677	52.52	122.567	52.52
52.73	52.73	136.159	52.73	195.032	52.73	203.014	52.73	213.71	52.73	173.861	52.73	166.3	52.73	162.444	52.73	161.038	52.73	184.001	52.73	180.08	52.73	195.312	52.73	209.105	52.73	169.486	52.73	160.639	52.73	152.438	52.73	152.699	52.73	174.995	52.73	174.217	52.73	184.99	52.73	202.185	52.73	157.767	52.73	155.493	52.73	145.497	52.73	122.186	52.73
52.97	52.97	135.585	52.97	194.486	52.97	202.315	52.97	212.704	52.97	173.032	52.97	165.638	52.97	161.843	52.97	160.565	52.97	183.191	52.97	179.282	52.97	194.779	52.97	208.165	52.97	168.939	52.97	160.137	52.97	152.036	52.97	152.269	52.97	174.623	52.97	173.644	52.97	184.184	52.97	201.424	52.97	157.286	52.97	155.137	52.97	144.954	52.97	121.976	52.97
53.13	53.13	134.985	53.13	193.632	53.13	201.496	53.13	212.078	53.13	172.429	53.13	165.046	53.13	161.287	53.13	159.855	53.13	182.552	53.13	178.802	53.13	194.068	53.13	207.54	53.13	168.257	53.13	159.571	53.13	151.515	53.13	151.923	53.13	173.871	53.13	173.066	53.13	183.635	53.13	200.663	53.13	156.734	53.13	154.497	53.13	144.565	53.13	121.602	53.13
53.31	53.31	134.481	53.31	192.958	53.31	200.665	53.31	211.195	53.31	171.83	53.31	164.453	53.31	160.524	53.31	159.309	53.31	181.602	53.31	177.962	53.31	193.318	53.31	206.712	53.31	167.866	53.31	158.993	53.31	150.915	53.31	151.326	53.31	173.307	53.31	172.459	53.31	182.986	53.31	200.131	53.31	156.432	53.31	154.233	53.31	144.339	53.31	121.302	53.31
53.55	53.55	133.869	53.55	192.196	53.55	199.851	53.55	210.389	53.55	171.053	53.55	163.815	53.55	159.964	53.55	158.621	53.55	181.059	53.55	177.323	53.55	192.67	53.55	205.824	53.55	166.984	53.55	158.505	53.55	150.369	53.55	150.729	53.55	172.857	53.55	171.964	53.55	182.489	53.55	199.522	53.55	155.999	53.55	153.774	53.55	143.742	53.55	121.058	53.55
53.74	53.74	133.593	53.74	191.378	53.74	199.094	53.74	209.686	53.74	170.424	53.74	163.296	53.74	159.5	53.74	158.119	53.74	180.385	53.74	176.712	53.74	191.985	53.74	205.311	53.74	166.487	53.74	157.912	53.74	149.93	53.74	150.271	53.74	172.122	53.74	171.387	53.74	181.865	53.74	198.855	53.74	155.656	53.74	153.364	53.74	143.336	53.74	120.657	53.74
53.95	53.95	132.918	53.95	190.642	53.95	198.096	53.95	208.707	53.95	169.86	53.95	162.748	53.95	158.866	53.95	157.469	53.95	179.877	53.95	176.142	53.95	191.2	53.95	204.363	53.95	165.982	53.95	157.379	53.95	149.339	53.95	149.776	53.95	171.785	53.95	170.789	53.95	181.351	53.95	198.22	53.95	155.145	53.95	152.861	53.95	143.073	53.95	120.403	53.95
54.15	54.15	132.352	54.15	189.882	54.15	197.275	54.15	207.736	54.15	169.221	54.15	162.044	54.15	158.166	54.15	156.988	54.15	179.064	54.15	175.402	54.15	190.443	54.15	203.457	54.15	165.412	54.15	156.674	54.15	148.792	54.15	149.244	54.15	170.998	54.15	170.263	54.15	180.61	54.15	197.392	54.15	154.841	54.15	152.366	54.15	142.63	54.15	119.948	54.15
54.32	54.32	131.981	54.32	189.089	54.32	196.722	54.32	206.652	54.32	168.571	54.32	161.389	54.32	157.837	54.32	156.329	54.32	178.498	54.32	174.575	54.32	189.664	54.32	202.825	54.32	164.77	54.32	156.357	54.32	148.356	54.32	148.656	54.32	170.455	54.32	169.669	54.32	179.957	54.32	196.824	54.32	154.341	54.32	151.82	54.32	142.168	54.32	119.71	54.32
54.55	54.55	131.246	54.55	188.341	54.55	195.719	54.55	206.072	54.55	167.76	54.55	160.873	54.55	157.108	54.55	155.904	54.55	177.591	54.55	174.022	54.55	188.952	54.55	201.962	54.55	164.363	54.55	155.838	54.55	147.782	54.55	148.208	54.55	169.769	54.55	169.001	54.55	179.466	54.55	196.106	54.55	153.626	54.55	151.526	54.55	141.798	54.55	119.268	54.55
54.75	54.75	130.719	54.75	187.604	54.75	194.909	54.75	205.075	54.75	167.239	54.75	160.128	54.75	156.424	54.75	155.167	54.75	177.051	54.75	173.369	54.75	188.156	54.75	201.083	54.75	163.752	54.75	155.174	54.75	147.262	54.75	147.629	54.75	169.202	54.75	168.503	54.75	178.783	54.75	195.465	54.75	153.196	54.75	151.072	54.75	141.464	54.75	118.895	54.75
54.95	54.95	130.251	54.95	186.681	54.95	194.252	54.95	204.295	54.95	166.665	54.95	159.454	54.95	155.882	54.95	154.62	54.95	176.587	54.95	172.737	54.95	187.534	54.95	200.656	54.95	163.107	54.95	154.712	54.95	146.707	54.95	147.162	54.95	168.698	54.95	168.059	54.95	178.269	54.95	194.805	54.95	152.816	54.95	150.56	54.95	140.93	54.95	118.557	54.95
55.14	55.14	129.664	55.14	186.039	55.14	193.183	55.14	203.592	55.14	166.112	55.14	158.997	55.14	155.276	55.14	153.979	55.14	175.72	55.14	172.023	55.14	186.72	55.14	199.775	55.14	162.578	55.14	154.296	55.14	146.324	55.14	146.77	55.14	168.076	55.14	167.334	55.14	177.411	55.14	194.135	55.14	152.498	55.14	150.2	55.14	140.585	55.14	118.096	55.14
55.37	55.37	129.155	55.37	185.276	55.37	192.584	55.37	202.726	55.37	165.316	55.37	158.443	55.37	154.859	55.37	153.403	55.37	175.057	55.37	171.318	55.37	186.028	55.37	198.964	55.37	161.792	55.37	153.571	55.37	145.705	55.37	146.005	55.37	167.412	55.37	166.81	55.37	176.958	55.37	193.512	55.37	152.225	55.37	149.808	55.37	140.188	55.37	117.667	55.37
55.55	55.55	128.614	55.55	184.556	55.55	191.804	55.55	201.884	55.55	164.84	55.55	157.813	55.55	154.031	55.55	152.781	55.55	174.371	55.55	170.747	55.55	185.362	55.55	198.109	55.55	161.295	55.55	153.073	55.55	145.295	55.55	145.594	55.55	166.804	55.55	165.987	55.55	176.307	55.55	192.547	55.55	151.331	55.55	149.225	55.55	139.745	55.55	117.413	55.55
55.74	55.74	128.147	55.74	183.69	55.74	190.852	55.74	201.217	55.74	164.157	55.74	157.217	55.74	153.396	55.74	152.309	55.74	173.84	55.74	169.946	55.74	184.424	55.74	197.477	55.74	160.822	55.74	152.618	55.74	144.785	55.74	145.174	55.74	166.375	55.74	165.634	55.74	175.583	55.74	192.133	55.74	151.174	55.74	148.791	55.74	139.247	55.74	117.088	55.74
55.93	55.93	127.57	55.93	182.997	55.93	190.264	55.93	200.41	55.93	163.556	55.93	156.677	55.93	152.936	55.93	151.743	55.93	173.225	55.93	169.358	55.93	183.801	55.93	196.665	55.93	160.307	55.93	151.977	55.93	144.192	55.93	144.641	55.93	165.644	55.93	164.983	55.93	175.06	55.93	191.464	55.93	150.585	55.93	148.27	55.93	138.831	55.93	116.612	55.93
56.13	56.13	126.955	56.13	182.226	56.13	189.57	56.13	199.666	56.13	162.92	56.13	155.835	56.13	152.317	56.13	150.978	56.13	172.483	56.13	168.619	56.13	183.067	56.13	195.974	56.13	159.75	56.13	151.403	56.13	143.764	56.13	144.175	56.13	165.13	56.13	164.287	56.13	174.616	56.13	190.748	56.13	150.173	56.13	147.826	56.13	138.479	56.13	116.406	56.13
56.36	56.36	126.526	56.36	181.602	56.36	188.664	56.36	198.861	56.36	162.305	56.36	155.418	56.36	151.644	56.36	150.554	56.36	171.665	56.36	168.066	56.36	182.398	56.36	195.087	56.36	159.116	56.36	150.787	56.36	143.145	56.36	143.494	56.36	164.506	56.36	163.75	56.36	173.701	56.36	190.048	56.36	149.72	56.36	147.188	56.36	137.874	56.36	115.872	56.36
56.54	56.54	126	56.54	180.772	56.54	187.951	56.54	197.974	56.54	161.742	56.54	154.717	56.54	151.277	56.54	150.129	56.54	171.124	56.54	167.438	56.54	181.773	56.54	194.282	56.54	158.481	56.54	150.361	56.54	142.762	56.54	143.101	56.54	163.908	56.54	163.222	56.54	173.284	56.54	189.428	56.54	149.218	56.54	146.977	56.54	137.42	56.54	115.642	56.54
56.74	56.74	125.421	56.74	180.013	56.74	187.36	56.74	197.192	56.74	161.117	56.74	154.214	56.74	150.577	56.74	149.431	56.74	170.521	56.74	166.67	56.74	181.087	56.74	193.613	56.74	157.872	56.74	149.881	56.74	142.096	56.74	142.539	56.74	163.293	56.74	162.617	56.74	172.621	56.74	188.739	56.74	148.621	56.74	146.553	56.74	137.193	56.74	115.105	56.74
56.94	56.94	124.824	56.94	179.534	56.94	186.5	56.94	196.293	56.94	160.376	56.94	153.607	56.94	149.987	56.94	148.705	56.94	169.904	56.94	166.045	56.94	180.249	56.94	192.684	56.94	157.438	56.94	149.157	56.94	141.587	56.94	142.083	56.94	162.728	56.94	162.206	56.94	172.135	56.94	188.109	56.94	148.236	56.94	145.871	56.94	136.624	56.94	114.761	56.94
57.14	57.14	124.422	57.14	178.689	57.14	185.883	57.14	195.323	57.14	159.947	57.14	153.073	57.14	149.305	57.14	148.346	57.14	169.095	57.14	165.527	57.14	179.59	57.14	192.028	57.14	156.761	57.14	148.603	57.14	141.132	57.14	141.561	57.14	162.252	57.14	161.471	57.14	171.33	57.14	187.291	57.14	147.67	57.14	145.454	57.14	136.191	57.14	114.422	57.14
57.33	57.33	123.8	57.33	177.819	57.33	185.094	57.33	194.905	57.33	159.169	57.33	152.65	57.33	148.789	57.33	147.704	57.33	168.488	57.33	164.625	57.33	178.803	57.33	191.428	57.33	156.281	57.33	147.97	57.33	140.448	57.33	141.019	57.33	161.599	57.33	160.802	57.33	170.594	57.33	186.714	57.33	147.236	57.33	145.012	57.33	135.666	57.33	113.982	57.33
57.55	57.55	123.357	57.55	177.143	57.55	184.252	57.55	194.02	57.55	158.603	57.55	151.839	57.55	148.504	57.55	147.364	57.55	167.89	57.55	164.071	57.55	178.197	57.55	190.513	57.55	155.678	57.55	147.57	57.55	140.029	57.55	140.756	57.55	161.077	57.55	160.366	57.55	169.968	57.55	186.027	57.55	146.794	57.55	144.508	57.55	135.249	57.55	113.597	57.55
57.75	57.75	123.039	57.75	176.426	57.75	183.384	57.75	193.087	57.75	158.013	57.75	151.286	57.75	147.757	57.75	146.61	57.75	167.158	57.75	163.472	57.75	177.515	57.75	189.85	57.75	155.122	57.75	147.051	57.75	139.583	57.75	140.068	57.75	160.521	57.75	159.68	57.75	169.559	57.75	185.406	57.75	146.218	57.75	143.95	57.75	134.799	57.75	113.346	57.75
57.93	57.93	122.248	57.93	175.701	57.93	182.624	57.93	192.497	57.93	157.303	57.93	150.709	57.93	147.067	57.93	145.931	57.93	166.503	57.93	162.863	57.93	176.655	57.93	189.021	57.93	154.517	57.93	146.596	57.93	138.982	57.93	139.582	57.93	159.987	57.93	159.016	57.93	168.886	57.93	184.619	57.93	145.731	57.93	143.489	57.93	134.247	57.93	112.892	57.93
58.15	58.15	121.811	58.15	174.91	58.15	181.903	58.15	191.658	58.15	156.866	58.15	150.067	58.15	146.588	58.15	145.469	58.15	165.925	58.15	162.128	58.15	175.961	58.15	188.178	58.15	153.981	58.15	145.971	58.15	138.519	58.15	138.995	58.15	159.241	58.15	158.652	58.15	168.218	58.15	183.954	58.15	145.278	58.15	143.073	58.15	133.814	58.15	112.544	58.15
58.35	58.35	121.372	58.35	174.215	58.35	181.246	58.35	190.707	58.35	156.206	58.35	149.636	58.35	146.044	58.35	144.939	58.35	165.439	58.35	161.545	58.35	175.365	58.35	187.608	58.35	153.302	58.35	145.482	58.35	138.206	58.35	138.553	58.35	158.829	58.35	157.988	58.35	167.472	58.35	183.288	58.35	144.811	58.35	142.552	58.35	133.476	58.35	112.169	58.35
58.54	58.54	120.856	58.54	173.535	58.54	180.484	58.54	190.061	58.54	155.528	58.54	148.859	58.54	145.602	58.54	144.318	58.54	164.734	58.54	160.938	58.54	174.684	58.54	186.749	58.54	152.869	58.54	144.991	58.54	137.516	58.54	138.004	58.54	158.116	58.54	157.251	58.54	166.894	58.54	182.523	58.54	144.332	58.54	142.056	58.54	133.135	58.54	111.807	58.54
58.73	58.73	120.296	58.73	172.859	58.73	179.519	58.73	189.314	58.73	154.988	58.73	148.354	58.73	144.81	58.73	143.694	58.73	163.959	58.73	160.166	58.73	173.836	58.73	185.824	58.73	152.249	58.73	144.385	58.73	136.986	58.73	137.555	58.73	157.506	58.73	156.668	58.73	166.132	58.73	181.87	58.73	143.828	58.73	141.56	58.73	132.455	58.73	111.171	58.73
58.95	58.95	119.871	58.95	172.232	58.95	179.081	58.95	188.399	58.95	154.462	58.95	147.721	58.95	144.322	58.95	143.328	58.95	163.281	58.95	159.63	58.95	173.259	58.95	185.342	58.95	151.737	58.95	143.805	58.95	136.56	58.95	137.147	58.95	156.924	58.95	156.103	58.95	165.588	58.95	181.3	58.95	143.314	58.95	141.029	58.95	132.033	58.95	110.958	58.95
59.14	59.14	119.263	59.14	171.355	59.14	178.357	59.14	187.883	59.14	153.764	59.14	147.28	59.14	143.741	59.14	142.77	59.14	162.508	59.14	158.999	59.14	172.537	59.14	184.474	59.14	151.039	59.14	143.359	59.14	135.948	59.14	136.565	59.14	156.369	59.14	155.755	59.14	164.829	59.14	180.542	59.14	142.837	59.14	140.551	59.14	131.704	59.14	110.596	59.14
59.35	59.35	118.715	59.35	170.851	59.35	177.527	59.35	187.086	59.35	153.133	59.35	146.729	59.35	143.243	59.35	142.175	59.35	162.145	59.35	158.45	59.35	171.925	59.35	184.039	59.35	150.53	59.35	142.761	59.35	135.611	59.35	136.098	59.35	155.774	59.35	154.988	59.35	164.429	59.35	179.942	59.35	142.272	59.35	140.144	59.35	131.324	59.35	110.096	59.35
59.55	59.55	118.35	59.55	170.061	59.55	176.736	59.55	186.256	59.55	152.626	59.55	146.124	59.55	142.682	59.55	141.62	59.55	161.585	59.55	157.821	59.55	171.25	59.55	183.136	59.55	149.968	59.55	142.199	59.55	134.947	59.55	135.503	59.55	155.133	59.55	154.314	59.55	163.923	59.55	179.057	59.55	141.915	59.55	139.587	59.55	130.756	59.55	109.748	59.55
59.73	59.73	117.832	59.73	169.262	59.73	175.936	59.73	185.349	59.73	151.977	59.73	145.402	59.73	142.075	59.73	141.13	59.73	160.831	59.73	157.07	59.73	170.316	59.73	182.344	59.73	149.423	59.73	141.745	59.73	134.338	59.73	134.963	59.73	154.406	59.73	153.882	59.73	163.17	59.73	178.308	59.73	141.272	59.73	138.967	59.73	130.179	59.73	109.373	59.73
59.95	59.95	117.347	59.95	168.777	59.95	175.286	59.95	184.785	59.95	151.324	59.95	144.97	59.95	141.502	59.95	140.475	59.95	160.122	59.95	156.493	59.95	169.769	59.95	181.669	59.95	148.84	59.95	141.156	59.95	134.17	59.95	134.547	59.95	154.096	59.95	153.208	59.95	162.584	59.95	177.775	59.95	140.803	59.95	138.586	59.95	129.83	59.95	109.015	59.95
60.16	60.16	116.734	60.16	168.019	60.16	174.543	60.16	183.786	60.16	150.745	60.16	144.392	60.16	140.913	60.16	140.006	60.16	159.294	60.16	155.879	60.16	169.167	60.16	181.017	60.16	148.224	60.16	140.656	60.16	133.608	60.16	134.056	60.16	153.34	60.16	152.747	60.16	162.041	60.16	176.97	60.16	140.298	60.16	138.064	60.16	129.291	60.16	108.58	60.16
60.36	60.36	116.311	60.36	167.17	60.36	173.801	60.36	183.161	60.36	150.266	60.36	143.85	60.36	140.462	60.36	139.563	60.36	158.879	60.36	155.269	60.36	168.435	60.36	180.283	60.36	147.645	60.36	139.934	60.36	133.043	60.36	133.449	60.36	152.842	60.36	152.153	60.36	161.224	60.36	176.555	60.36	139.768	60.36	137.649	60.36	128.866	60.36	108.125	60.36
60.55	60.55	115.677	60.55	166.486	60.55	172.853	60.55	182.159	60.55	149.546	60.55	143.3	60.55	139.772	60.55	138.876	60.55	158.319	60.55	154.397	60.55	167.76	60.55	179.457	60.55	147.11	60.55	139.631	60.55	132.453	60.55	132.891	60.55	152.254	60.55	151.471	60.55	160.684	60.55	175.899	60.55	139.36	60.55	137.18	60.55	128.335	60.55	107.945	60.55
60.72	60.72	115.178	60.72	165.891	60.72	172.176	60.72	181.616	60.72	148.986	60.72	142.704	60.72	139.395	60.72	138.283	60.72	157.769	60.72	153.899	60.72	166.887	60.72	178.572	60.72	146.662	60.72	139.016	60.72	131.935	60.72	132.426	60.72	151.571	60.72	150.927	60.72	160.043	60.72	175.066	60.72	138.942	60.72	136.605	60.72	127.921	60.72	107.551	60.72
60.98	60.98	114.729	60.98	165.192	60.98	171.521	60.98	180.854	60.98	148.356	60.98	142.064	60.98	138.714	60.98	137.745	60.98	156.964	60.98	153.324	60.98	166.336	60.98	177.906	60.98	146.022	60.98	138.437	60.98	131.425	60.98	131.987	60.98	150.994	60.98	150.401	60.98	159.43	60.98	174.508	60.98	138.395	60.98	136.101	60.98	127.659	60.98	106.986	60.98
61.17	61.17	114.291	61.17	164.491	61.17	170.988	61.17	179.928	61.17	147.692	61.17	141.459	61.17	138.205	61.17	137.308	61.17	156.455	61.17	152.884	61.17	165.569	61.17	177.113	61.17	145.445	61.17	137.892	61.17	131.085	61.17	131.498	61.17	150.594	61.17	149.707	61.17	158.763	61.17	173.774	61.17	137.899	61.17	135.649	61.17	127.275	61.17	106.79	61.17
61.34	61.34	113.832	61.34	163.802	61.34	170.14	61.34	179.347	61.34	147.24	61.34	141.125	61.34	137.874	61.34	136.657	61.34	155.756	61.34	152.117	61.34	165.165	61.34	176.473	61.34	144.937	61.34	137.437	61.34	130.557	61.34	130.928	61.34	149.982	61.34	149.199	61.34	158.124	61.34	173.098	61.34	137.482	61.34	135.153	61.34	126.741	61.34	106.465	61.34
61.53	61.53	113.243	61.53	163.251	61.53	169.42	61.53	178.623	61.53	146.831	61.53	140.494	61.53	137.203	61.53	136.376	61.53	155.109	61.53	151.419	61.53	164.283	61.53	175.673	61.53	144.402	61.53	137.072	61.53	130.058	61.53	130.324	61.53	149.386	61.53	148.733	61.53	157.56	61.53	172.367	61.53	136.935	61.53	134.747	61.53	126.101	61.53	105.905	61.53
61.74	61.74	112.827	61.74	162.608	61.74	168.734	61.74	177.744	61.74	146.113	61.74	139.934	61.74	136.695	61.74	135.77	61.74	154.562	61.74	150.82	61.74	163.598	61.74	174.952	61.74	143.806	61.74	136.402	61.74	129.573	61.74	129.957	61.74	148.793	61.74	148.209	61.74	156.984	61.74	171.729	61.74	136.439	61.74	134.197	61.74	125.991	61.74	105.621	61.74
61.99	61.99	112.313	61.99	161.851	61.99	168.062	61.99	177.084	61.99	145.615	61.99	139.276	61.99	136.182	61.99	135.189	61.99	154.019	61.99	150.216	61.99	163.049	61.99	174.336	61.99	143.227	61.99	135.788	61.99	129.049	61.99	129.523	61.99	148.134	61.99	147.371	61.99	156.408	61.99	170.976	61.99	135.857	61.99	133.677	61.99	125.181	61.99	105.15	61.99
62.15	62.15	111.914	62.15	161.085	62.15	167.559	62.15	176.413	62.15	144.95	62.15	138.833	62.15	135.499	62.15	134.631	62.15	153.243	62.15	149.669	62.15	162.252	62.15	173.641	62.15	142.693	62.15	135.288	62.15	128.5	62.15	129.092	62.15	147.62	62.15	146.89	62.15	155.712	62.15	170.389	62.15	135.248	62.15	133.26	62.15	124.781	62.15	104.774	62.15
62.36	62.36	111.368	62.36	160.613	62.36	166.693	62.36	175.607	62.36	144.391	62.36	138.137	62.36	134.943	62.36	134.164	62.36	152.768	62.36	149.036	62.36	161.639	62.36	172.881	62.36	142.071	62.36	134.867	62.36	128.004	62.36	128.657	62.36	147.027	62.36	146.341	62.36	155.19	62.36	169.798	62.36	134.874	62.36	132.736	62.36	124.324	62.36	104.364	62.36
62.55	62.55	110.935	62.55	159.83	62.55	165.961	62.55	174.887	62.55	143.716	62.55	137.705	62.55	134.357	62.55	133.631	62.55	151.819	62.55	148.285	62.55	161.125	62.55	172.223	62.55	141.746	62.55	134.343	62.55	127.507	62.55	128.14	62.55	146.317	62.55	145.702	62.55	154.64	62.55	169.222	62.55	134.553	62.55	132.402	62.55	123.832	62.55	103.976	62.55
62.76	62.76	110.451	62.76	159.26	62.76	165.225	62.76	174.194	62.76	143.22	62.76	137.18	62.76	133.893	62.76	133.145	62.76	151.565	62.76	147.825	62.76	160.451	62.76	171.497	62.76	141.124	62.76	133.868	62.76	127.102	62.76	127.64	62.76	145.829	62.76	145.187	62.76	153.963	62.76	168.513	62.76	133.987	62.76	131.709	62.76	123.528	62.76	103.696	62.76
62.99	62.99	109.993	62.99	158.61	62.99	164.502	62.99	173.414	62.99	142.696	62.99	136.704	62.99	133.417	62.99	132.612	62.99	150.952	62.99	147.292	62.99	159.662	62.99	170.805	62.99	140.563	62.99	133.38	62.99	126.569	62.99	127.122	62.99	145.337	62.99	144.599	62.99	153.286	62.99	167.684	62.99	133.432	62.99	131.402	62.99	123.027	62.99	103.29	62.99
63.18	63.18	109.494	63.18	157.918	63.18	163.704	63.18	172.759	63.18	142.03	63.18	136.064	63.18	132.857	63.18	132.124	63.18	150.261	63.18	146.699	63.18	158.928	63.18	170.083	63.18	139.976	63.18	132.739	63.18	126.062	63.18	126.668	63.18	144.759	63.18	143.996	63.18	152.663	63.18	167.029	63.18	132.981	63.18	130.863	63.18	122.659	63.18	102.879	63.18
63.33	63.33	109.085	63.33	157.209	63.33	163.09	63.33	171.932	63.33	141.569	63.33	135.479	63.33	132.297	63.33	131.475	63.33	149.455	63.33	146.141	63.33	158.383	63.33	169.541	63.33	139.433	63.33	132.196	63.33	125.572	63.33	126.25	63.33	144.217	63.33	143.47	63.33	152.158	63.33	166.451	63.33	132.477	63.33	130.484	63.33	122.119	63.33	102.495	63.33
63.54	63.54	108.538	63.54	156.515	63.54	162.606	63.54	171.29	63.54	141.01	63.54	135.206	63.54	131.796	63.54	131.037	63.54	149.051	63.54	145.42	63.54	157.752	63.54	168.849	63.54	138.924	63.54	131.605	63.54	125.121	63.54	125.759	63.54	143.623	63.54	142.826	63.54	151.601	63.54	165.74	63.54	131.894	63.54	129.862	63.54	121.58	63.54	102.085	63.54
63.82	63.82	108.008	63.82	155.843	63.82	161.681	63.82	170.623	63.82	140.416	63.82	134.412	63.82	131.336	63.82	130.489	63.82	148.511	63.82	144.845	63.82	157.115	63.82	167.978	63.82	138.346	63.82	131.177	63.82	124.739	63.82	125.265	63.82	143.064	63.82	142.473	63.82	151.047	63.82	165.081	63.82	131.511	63.82	129.429	63.82	121.282	63.82	101.63	63.82
63.98	63.98	107.568	63.98	155.339	63.98	161.165	63.98	169.791	63.98	139.794	63.98	134.06	63.98	130.82	63.98	129.905	63.98	147.883	63.98	144.166	63.98	156.538	63.98	167.406	63.98	137.873	63.98	130.785	63.98	124.292	63.98	124.779	63.98	142.451	63.98	141.646	63.98	150.358	63.98	164.439	63.98	130.964	63.98	128.924	63.98	120.803	63.98	101.343	63.98
64.14	64.14	106.953	64.14	154.515	64.14	160.472	64.14	169.12	64.14	139.44	64.14	133.439	64.14	130.15	64.14	129.417	64.14	147.281	64.14	143.661	64.14	155.753	64.14	166.659	64.14	137.181	64.14	130.269	64.14	123.585	64.14	124.306	64.14	141.892	64.14	141.301	64.14	149.794	64.14	163.81	64.14	130.573	64.14	128.536	64.14	120.245	64.14	100.941	64.14
64.36	64.36	106.652	64.36	154.04	64.36	159.671	64.36	168.413	64.36	138.73	64.36	132.896	64.36	129.632	64.36	129.008	64.36	146.698	64.36	143.156	64.36	155.041	64.36	165.954	64.36	136.795	64.36	129.67	64.36	123.245	64.36	123.865	64.36	141.376	64.36	140.802	64.36	149.191	64.36	163.146	64.36	130.016	64.36	128.092	64.36	119.745	64.36	100.453	64.36
64.61	64.61	106.189	64.61	153.251	64.61	159.04	64.61	167.707	64.61	138.207	64.61	132.248	64.61	129.247	64.61	128.511	64.61	145.857	64.61	142.442	64.61	154.531	64.61	165.224	64.61	136.12	64.61	129.146	64.61	122.774	64.61	123.326	64.61	140.79	64.61	140.13	64.61	148.611	64.61	162.483	64.61	129.574	64.61	127.466	64.61	119.449	64.61	100.246	64.61
64.8	64.8	105.781	64.8	152.696	64.8	158.571	64.8	167.017	64.8	137.647	64.8	131.822	64.8	128.665	64.8	127.895	64.8	145.451	64.8	141.929	64.8	153.982	64.8	164.621	64.8	135.655	64.8	128.609	64.8	122.325	64.8	122.894	64.8	140.195	64.8	139.467	64.8	148.153	64.8	161.912	64.8	129.034	64.8	126.96	64.8	118.958	64.8	99.8873	64.8
64.99	64.99	105.179	64.99	152.104	64.99	157.82	64.99	166.333	64.99	137.079	64.99	131.371	64.99	128.167	64.99	127.593	64.99	144.938	64.99	141.371	64.99	153.32	64.99	163.887	64.99	135.033	64.99	128.217	64.99	121.824	64.99	122.446	64.99	139.531	64.99	138.856	64.99	147.395	64.99	161.193	64.99	128.434	64.99	126.464	64.99	118.56	64.99	99.3866	64.99
65.17	65.17	104.869	65.17	151.584	65.17	157.175	65.17	165.686	65.17	136.502	65.17	130.819	65.17	127.741	65.17	126.977	65.17	144.364	65.17	140.727	65.17	152.495	65.17	163.318	65.17	134.656	65.17	127.635	65.17	121.457	65.17	122.144	65.17	139.102	65.17	138.365	65.17	146.886	65.17	160.512	65.17	128.007	65.17	126.002	65.17	118.114	65.17	99.1024	65.17
65.4	65.4	104.353	65.4	150.946	65.4	156.457	65.4	164.929	65.4	136.023	65.4	130.27	65.4	127.173	65.4	126.461	65.4	143.735	65.4	140.109	65.4	152.029	65.4	162.657	65.4	134.095	65.4	127.298	65.4	120.913	65.4	121.634	65.4	138.499	65.4	137.892	65.4	146.28	65.4	159.9	65.4	127.617	65.4	125.571	65.4	117.575	65.4	98.5707	65.4
65.62	65.62	103.903	65.62	150.117	65.62	155.876	65.62	164.138	65.62	135.445	65.62	129.752	65.62	126.634	65.62	126.003	65.62	143.205	65.62	139.587	65.62	151.421	65.62	162.023	65.62	133.629	65.62	126.759	65.62	120.47	65.62	121.067	65.62	137.921	65.62	137.332	65.62	145.661	65.62	159.23	65.62	127.093	65.62	124.974	65.62	117.26	65.62	98.2523	65.62
65.82	65.82	103.401	65.82	149.505	65.82	155.129	65.82	163.464	65.82	134.879	65.82	129.214	65.82	126.169	65.82	125.358	65.82	142.647	65.82	139.09	65.82	150.79	65.82	161.136	65.82	133.009	65.82	126.166	65.82	119.984	65.82	120.654	65.82	137.423	65.82	136.669	65.82	145.046	65.82	158.666	65.82	126.653	65.82	124.65	65.82	116.698	65.82	98.0886	65.82
65.98	65.98	103.028	65.98	148.984	65.98	154.589	65.98	162.808	65.98	134.345	65.98	128.761	65.98	125.522	65.98	124.996	65.98	142.126	65.98	138.472	65.98	150.197	65.98	160.627	65.98	132.535	65.98	125.771	65.98	119.544	65.98	120.127	65.98	137.047	65.98	136.376	65.98	144.493	65.98	158.01	65.98	126.216	65.98	124.215	65.98	116.278	65.98	97.6836	65.98
66.18	66.18	102.593	66.18	148.285	66.18	153.959	66.18	162.068	66.18	133.734	66.18	128.195	66.18	125.202	66.18	124.565	66.18	141.383	66.18	137.924	66.18	149.559	66.18	159.906	66.18	131.931	66.18	125.203	66.18	119.119	66.18	119.795	66.18	136.33	66.18	135.687	66.18	144.058	66.18	157.17	66.18	125.627	66.18	123.748	66.18	115.857	66.18	97.2541	66.18
66.42	66.42	102.144	66.42	147.719	66.42	153.172	66.42	161.488	66.42	133.459	66.42	127.789	66.42	124.668	66.42	124.018	66.42	140.834	66.42	137.305	66.42	148.896	66.42	159.24	66.42	131.563	66.42	124.712	66.42	118.627	66.42	119.244	66.42	135.788	66.42	135.076	66.42	143.394	66.42	156.714	66.42	125.271	66.42	123.376	66.42	115.386	66.42	96.8925	66.42
66.6	66.6	101.668	66.6	147.154	66.6	152.701	66.6	160.794	66.6	132.936	66.6	127.211	66.6	124.087	66.6	123.556	66.6	140.268	66.6	136.748	66.6	148.346	66.6	158.566	66.6	130.879	66.6	124.266	66.6	118.208	66.6	118.805	66.6	135.246	66.6	134.594	66.6	142.883	66.6	155.936	66.6	124.74	66.6	122.845	66.6	115.043	66.6	96.5401	66.6
66.8	66.8	101.308	66.8	146.57	66.8	151.967	66.8	160.162	66.8	132.341	66.8	126.571	66.8	123.839	66.8	123.047	66.8	139.817	66.8	136.139	66.8	147.674	66.8	157.951	66.8	130.476	66.8	123.909	66.8	117.771	66.8	118.348	66.8	134.642	66.8	134.129	66.8	142.287	66.8	155.412	66.8	124.28	66.8	122.332	66.8	114.555	66.8	96.3083	66.8
66.98	66.98	100.901	66.98	145.836	66.98	151.205	66.98	159.431	66.98	131.792	66.98	126.302	66.98	123.197	66.98	122.541	66.98	139.198	66.98	135.538	66.98	147.2	66.98	157.265	66.98	130.03	66.98	123.297	66.98	117.228	66.98	117.895	66.98	134.145	66.98	133.604	66.98	141.767	66.98	154.818	66.98	123.873	66.98	121.768	66.98	114.115	66.98	95.7863	66.98
67.19	67.19	100.401	67.19	145.395	67.19	150.744	67.19	158.844	67.19	131.196	67.19	125.758	67.19	122.687	67.19	122.217	67.19	138.65	67.19	135.198	67.19	146.452	67.19	156.678	67.19	129.538	67.19	122.777	67.19	116.724	67.19	117.471	67.19	133.523	67.19	133.121	67.19	141.24	67.19	154.136	67.19	123.454	67.19	121.474	67.19	113.714	67.19	95.4368	67.19
67.43	67.43	99.9883	67.43	144.935	67.43	150.115	67.43	158.203	67.43	130.717	67.43	125.298	67.43	122.162	67.43	121.641	67.43	137.951	67.43	134.589	67.43	145.884	67.43	155.986	67.43	128.969	67.43	122.465	67.43	116.232	67.43	117.097	67.43	133.103	67.43	132.424	67.43	140.602	67.43	153.637	67.43	122.872	67.43	120.978	67.43	113.262	67.43	95.0659	67.43
67.63	67.63	99.6381	67.63	144.104	67.63	149.338	67.63	157.457	67.63	130.256	67.63	124.829	67.63	121.822	67.63	121.217	67.63	137.438	67.63	133.91	67.63	145.299	67.63	155.346	67.63	128.416	67.63	121.885	67.63	116.004	67.63	116.612	67.63	132.552	67.63	132.011	67.63	139.946	67.63	152.834	67.63	122.368	67.63	120.536	67.63	112.791	67.63	94.8248	67.63
67.78	67.78	99.2305	67.78	143.556	67.78	148.917	67.78	156.883	67.78	129.743	67.78	124.471	67.78	121.3	67.78	120.692	67.78	136.908	67.78	133.414	67.78	144.704	67.78	154.728	67.78	127.989	67.78	121.397	67.78	115.425	67.78	116.177	67.78	132.125	67.78	131.538	67.78	139.375	67.78	152.241	67.78	121.935	67.78	119.972	67.78	112.406	67.78	94.3586	67.78
67.99	67.99	98.6558	67.99	143.016	67.99	148.323	67.99	156.224	67.99	129.273	67.99	123.965	67.99	120.886	67.99	120.183	67.99	136.298	67.99	132.918	67.99	144.059	67.99	154.199	67.99	127.55	67.99	120.996	67.99	115.088	67.99	115.692	67.99	131.452	67.99	130.849	67.99	138.967	67.99	151.624	67.99	121.518	67.99	119.459	67.99	111.973	67.99	94.1825	67.99
68.22	68.22	98.2461	68.22	142.274	68.22	147.652	68.22	155.611	68.22	128.792	68.22	123.322	68.22	120.403	68.22	119.726	68.22	135.873	68.22	132.464	68.22	143.604	68.22	153.492	68.22	126.97	68.22	120.512	68.22	114.565	68.22	115.212	68.22	131.013	68.22	130.34	68.22	138.465	68.22	151.076	68.22	121.055	68.22	119.155	68.22	111.589	68.22	93.6936	68.22
68.43	68.43	97.833	68.43	141.779	68.43	147.005	68.43	154.909	68.43	128.268	68.43	122.862	68.43	119.915	68.43	119.33	68.43	135.395	68.43	131.829	68.43	142.898	68.43	152.886	68.43	126.445	68.43	119.986	68.43	114.137	68.43	114.848	68.43	130.489	68.43	129.996	68.43	137.886	68.43	150.493	68.43	120.612	68.43	118.642	68.43	111.173	68.43	93.332	68.43
68.61	68.61	97.4167	68.61	141.143	68.61	146.402	68.61	154.275	68.61	127.72	68.61	122.441	68.61	119.412	68.61	118.758	68.61	134.759	68.61	131.264	68.61	142.312	68.61	152.252	68.61	125.929	68.61	119.605	68.61	113.622	68.61	114.413	68.61	129.895	68.61	129.334	68.61	137.247	68.61	149.84	68.61	120.049	68.61	118.194	68.61	110.598	68.61	92.9124	68.61
68.8	68.8	97.0786	68.8	140.727	68.8	145.73	68.8	153.549	68.8	127.248	68.8	121.996	68.8	118.939	68.8	118.33	68.8	134.06	68.8	130.81	68.8	141.797	68.8	151.681	68.8	125.481	68.8	119.121	68.8	113.208	68.8	113.886	68.8	129.282	68.8	128.885	68.8	136.788	68.8	149.268	68.8	119.786	68.8	117.837	68.8	110.422	68.8	92.7479	68.8
68.98	68.98	96.6148	68.98	140.126	68.98	145.032	68.98	152.874	68.98	126.758	68.98	121.415	68.98	118.567	68.98	117.968	68.98	133.679	68.98	130.252	68.98	141.289	68.98	151.128	68.98	124.927	68.98	118.601	68.98	112.785	68.98	113.518	68.98	128.852	68.98	128.29	68.98	136.184	68.98	148.805	68.98	119.262	68.98	117.374	68.98	109.921	68.98	92.333	68.98
69.2	69.2	96.2137	69.2	139.516	69.2	144.508	69.2	152.191	69.2	126.304	69.2	120.97	69.2	118.011	69.2	117.463	69.2	133.235	69.2	129.676	69.2	140.601	69.2	150.361	69.2	124.486	69.2	118.259	69.2	112.335	69.2	113.121	69.2	128.326	69.2	127.901	69.2	135.579	69.2	148.046	69.2	118.669	69.2	116.964	69.2	109.482	69.2	92.0478	69.2
69.45	69.45	95.7465	69.45	138.995	69.45	143.965	69.45	151.77	69.45	125.662	69.45	120.438	69.45	117.515	69.45	117.004	69.45	132.566	69.45	129.096	69.45	140.058	69.45	149.707	69.45	123.905	69.45	117.67	69.45	111.974	69.45	112.705	69.45	127.744	69.45	127.242	69.45	135.119	69.45	147.373	69.45	118.276	69.45	116.398	69.45	109.088	69.45	91.7072	69.45
69.6	69.6	95.3364	69.6	138.429	69.6	143.415	69.6	151.018	69.6	125.269	69.6	119.947	69.6	117.06	69.6	116.491	69.6	132.026	69.6	128.633	69.6	139.499	69.6	149.128	69.6	123.474	69.6	117.284	69.6	111.478	69.6	112.299	69.6	127.192	69.6	126.81	69.6	134.583	69.6	146.8	69.6	117.813	69.6	115.97	69.6	108.632	69.6	91.2736	69.6
69.81	69.81	95.0969	69.81	137.845	69.81	142.76	69.81	150.361	69.81	124.912	69.81	119.457	69.81	116.559	69.81	116.043	69.81	131.52	69.81	128.197	69.81	138.802	69.81	148.625	69.81	123.068	69.81	116.719	69.81	111.009	69.81	111.847	69.81	126.814	69.81	126.274	69.81	133.944	69.81	146.235	69.81	117.42	69.81	115.675	69.81	108.23	69.81	90.9791	69.81
70.01	70.01	94.5789	70.01	137.12	70.01	142.21	70.01	149.825	70.01	124.271	70.01	119.183	70.01	116.316	70.01	115.623	70.01	130.882	70.01	127.717	70.01	138.346	70.01	147.909	70.01	122.637	70.01	116.368	70.01	110.659	70.01	111.329	70.01	126.323	70.01	125.825	70.01	133.433	70.01	145.67	70.01	116.843	70.01	115.105	70.01	107.845	70.01	90.703	70.01
70.21	70.21	94.2049	70.21	136.687	70.21	141.659	70.21	149.154	70.21	123.761	70.21	118.648	70.21	115.688	70.21	115.17	70.21	130.522	70.21	127.153	70.21	137.829	70.21	147.377	70.21	122.071	70.21	115.794	70.21	110.148	70.21	111.021	70.21	125.828	70.21	125.268	70.21	132.855	70.21	145.084	70.21	116.553	70.21	114.811	70.21	107.429	70.21	90.4021	70.21
70.38	70.38	93.6688	70.38	136.156	70.38	140.952	70.38	148.471	70.38	123.333	70.38	118.103	70.38	115.269	70.38	114.845	70.38	130.043	70.38	126.673	70.38	137.27	70.38	146.695	70.38	121.517	70.38	115.345	70.38	109.779	70.38	110.484	70.38	125.406	70.38	124.888	70.38	132.505	70.38	144.468	70.38	116.263	70.38	114.214	70.38	106.909	70.38	90.0703	70.38
70.62	70.62	93.2737	70.62	135.573	70.62	140.463	70.62	147.933	70.62	122.8	70.62	117.607	70.62	114.735	70.62	114.279	70.62	129.486	70.62	126.081	70.62	136.693	70.62	146.071	70.62	121.105	70.62	115.024	70.62	109.415	70.62	110.166	70.62	124.724	70.62	124.345	70.62	131.952	70.62	143.843	70.62	115.629	70.62	113.807	70.62	106.62	70.62	89.6252	70.62
70.8	70.8	92.9413	70.8	134.963	70.8	139.703	70.8	147.257	70.8	122.312	70.8	117.219	70.8	114.302	70.8	113.854	70.8	128.92	70.8	125.541	70.8	136.108	70.8	145.405	70.8	120.667	70.8	114.543	70.8	108.96	70.8	109.7	70.8	124.191	70.8	123.725	70.8	131.279	70.8	143.259	70.8	115.246	70.8	113.294	70.8	106.077	70.8	89.3655	70.8
71	71	92.6719	71	134.335	71	139.135	71	146.72	71	121.877	71	116.669	71	113.823	71	113.354	71	128.274	71	125.14	71	135.48	71	144.944	71	120.123	71	114.043	71	108.55	71	109.28	71	123.622	71	123.338	71	130.769	71	142.549	71	114.699	71	112.896	71	105.688	71	88.9575	71
71.2	71.2	92.1574	71.2	133.762	71.2	138.654	71.2	146.129	71.2	121.48	71.2	116.194	71.2	113.21	71.2	112.821	71.2	127.94	71.2	124.437	71.2	134.938	71.2	144.148	71.2	119.688	71.2	113.645	71.2	108.081	71.2	108.939	71.2	123.134	71.2	122.745	71.2	130.224	71.2	142.016	71.2	114.276	71.2	112.404	71.2	105.377	71.2	88.492	71.2
71.41	71.41	91.8225	71.41	133.259	71.41	138.061	71.41	145.418	71.41	120.96	71.41	115.773	71.41	112.911	71.41	112.524	71.41	127.287	71.41	123.951	71.41	134.301	71.41	143.669	71.41	119.261	71.41	113.007	71.41	107.685	71.41	108.44	71.41	122.629	71.41	122.188	71.41	129.825	71.41	141.364	71.41	113.975	71.41	111.992	71.41	105.02	71.41	88.2492	71.41
71.61	71.61	91.3776	71.61	132.748	71.61	137.485	71.61	144.879	71.61	120.503	71.61	115.446	71.61	112.496	71.61	111.996	71.61	126.76	71.61	123.502	71.61	133.777	71.61	143.086	71.61	118.714	71.61	112.684	71.61	107.221	71.61	108.152	71.61	122.17	71.61	121.718	71.61	129.273	71.61	140.754	71.61	113.373	71.61	111.468	71.61	104.469	71.61	88.0324	71.61
71.81	71.81	90.945	71.81	132.232	71.81	136.942	71.81	144.361	71.81	119.972	71.81	114.967	71.81	112.197	71.81	111.548	71.81	126.454	71.81	122.983	71.81	133.329	71.81	142.508	71.81	118.373	71.81	112.21	71.81	106.842	71.81	107.586	71.81	121.674	71.81	121.359	71.81	128.735	71.81	140.275	71.81	113.007	71.81	111.05	71.81	104.129	71.81	87.6761	71.81
72.02	72.02	90.5319	72.02	131.684	72.02	136.34	72.02	143.746	72.02	119.555	72.02	114.479	72.02	111.709	72.02	111.133	72.02	126.003	72.02	122.365	72.02	132.769	72.02	141.936	72.02	117.856	72.02	111.799	72.02	106.368	72.02	107.25	72.02	121.176	72.02	120.946	72.02	128.224	72.02	139.582	72.02	112.59	72.02	110.678	72.02	103.677	72.02	87.2959	72.02
72.25	72.25	90.2086	72.25	131.198	72.25	135.754	72.25	142.949	72.25	119.076	72.25	114.01	72.25	111.285	72.25	110.68	72.25	125.322	72.25	122.034	72.25	132.158	72.25	141.312	72.25	117.339	72.25	111.327	72.25	105.977	72.25	106.848	72.25	120.625	72.25	120.352	72.25	127.764	72.25	139.1	72.25	112.155	72.25	110.254	72.25	103.351	72.25	86.9529	72.25
72.42	72.42	89.8068	72.42	130.755	72.42	135.317	72.42	142.472	72.42	118.452	72.42	113.555	72.42	110.774	72.42	110.184	72.42	124.842	72.42	121.518	72.42	131.693	72.42	140.707	72.42	116.907	72.42	110.957	72.42	105.526	72.42	106.451	72.42	120.176	72.42	119.79	72.42	127.142	72.42	138.577	72.42	111.743	72.42	109.887	72.42	102.849	72.42	86.6485	72.42
72.63	72.63	89.4475	72.63	130.136	72.63	134.671	72.63	141.753	72.63	118.159	72.63	113.032	72.63	110.286	72.63	109.778	72.63	124.196	72.63	120.926	72.63	131.116	72.63	140.28	72.63	116.372	72.63	110.556	72.63	105.079	72.63	106.227	72.63	119.617	72.63	119.394	72.63	126.682	72.63	137.917	72.63	111.152	72.63	109.471	72.63	102.623	72.63	86.259	72.63
72.81	72.81	89.0793	72.81	129.42	72.81	134.103	72.81	141.103	72.81	117.573	72.81	112.562	72.81	109.908	72.81	109.335	72.81	123.754	72.81	120.447	72.81	130.591	72.81	139.673	72.81	116.013	72.81	110.039	72.81	104.861	72.81	105.704	72.81	119.118	72.81	118.929	72.81	126.256	72.81	137.342	72.81	110.735	72.81	109.064	72.81	102.162	72.81	85.9159	72.81
73.03	73.03	88.6011	73.03	129.077	73.03	133.667	73.03	140.496	73.03	117.142	73.03	112.341	73.03	109.425	73.03	108.953	73.03	123.394	73.03	120.014	73.03	130.033	73.03	138.981	73.03	115.551	73.03	109.722	73.03	104.365	73.03	105.318	73.03	118.71	73.03	118.302	73.03	125.542	73.03	136.852	73.03	110.365	73.03	108.555	73.03	101.706	73.03	85.5806	73.03
73.24	73.24	88.2012	73.24	128.552	73.24	132.958	73.24	140.132	73.24	116.772	73.24	111.764	73.24	109.019	73.24	108.452	73.24	122.885	73.24	119.608	73.24	129.454	73.24	138.358	73.24	115.177	73.24	109.303	73.24	103.881	73.24	104.886	73.24	118.118	73.24	117.798	73.24	125.225	73.24	136.269	73.24	110.079	73.24	108.095	73.24	101.424	73.24	85.3888	73.24
73.42	73.42	87.8108	73.42	127.998	73.42	132.418	73.42	139.603	73.42	116.352	73.42	111.348	73.42	108.716	73.42	108.199	73.42	122.235	73.42	119.108	73.42	128.965	73.42	137.913	73.42	114.561	73.42	108.75	73.42	103.554	73.42	104.468	73.42	117.686	73.42	117.415	73.42	124.827	73.42	135.728	73.42	109.591	73.42	107.714	73.42	100.991	73.42	84.9594	73.42
73.64	73.64	87.4626	73.64	127.404	73.64	131.945	73.64	138.918	73.64	115.896	73.64	110.965	73.64	108.223	73.64	107.76	73.64	121.808	73.64	118.618	73.64	128.474	73.64	137.153	73.64	114.225	73.64	108.335	73.64	103.276	73.64	104.22	73.64	117.351	73.64	117.068	73.64	124.196	73.64	135.229	73.64	109.179	73.64	107.338	73.64	100.633	73.64	84.8031	73.64
73.85	73.85	87.0116	73.85	127.008	73.85	131.273	73.85	138.312	73.85	115.385	73.85	110.428	73.85	107.868	73.85	107.255	73.85	121.28	73.85	117.968	73.85	127.804	73.85	136.794	73.85	113.702	73.85	107.965	73.85	102.689	73.85	103.749	73.85	116.672	73.85	116.554	73.85	123.712	73.85	134.553	73.85	108.661	73.85	106.865	73.85	100.277	73.85	84.4494	73.85
74.03	74.03	86.6684	74.03	126.382	74.03	130.733	74.03	137.679	74.03	114.998	74.03	110.026	74.03	107.348	74.03	106.884	74.03	120.884	74.03	117.518	74.03	127.34	74.03	136.094	74.03	113.267	74.03	107.568	74.03	102.394	74.03	103.279	74.03	116.177	74.03	116.032	74.03	123.177	74.03	134.029	74.03	108.213	74.03	106.542	74.03	99.9209	74.03	84.0773	74.03
74.26	74.26	86.2015	74.26	125.87	74.26	130.191	74.26	137.116	74.26	114.474	74.26	109.521	74.26	107.008	74.26	106.535	74.26	120.301	74.26	117.091	74.26	126.764	74.26	135.581	74.26	112.855	74.26	106.926	74.26	101.957	74.26	102.868	74.26	115.722	74.26	115.619	74.26	122.556	74.26	133.395	74.26	107.77	74.26	106.064	74.26	99.4417	74.26	83.725	74.26
74.43	74.43	85.9321	74.43	125.33	74.43	129.693	74.43	136.604	74.43	114.066	74.43	109.088	74.43	106.538	74.43	106.063	74.43	119.797	74.43	116.638	74.43	126.187	74.43	135.061	74.43	112.408	74.43	106.525	74.43	101.674	74.43	102.57	74.43	115.258	74.43	115.111	74.43	122.232	74.43	132.787	74.43	107.492	74.43	105.551	74.43	99.0891	74.43	83.3912	74.43
74.64	74.64	85.4742	74.64	124.889	74.64	129.213	74.64	136.197	74.64	113.578	74.64	108.709	74.64	106.151	74.64	105.601	74.64	119.302	74.64	116.073	74.64	125.791	74.64	134.446	74.64	111.979	74.64	106.23	74.64	101.228	74.64	102.094	74.64	114.917	74.64	114.697	74.64	121.636	74.64	132.288	74.64	106.97	74.64	105.276	74.64	98.7275	74.64	83.076	74.64
74.84	74.84	85.1329	74.84	124.42	74.84	128.61	74.84	135.512	74.84	113.143	74.84	108.294	74.84	105.857	74.84	105.139	74.84	118.824	74.84	115.629	74.84	125.361	74.84	133.993	74.84	111.55	74.84	105.838	74.84	100.782	74.84	101.804	74.84	114.349	74.84	114.232	74.84	121.236	74.84	131.773	74.84	106.64	74.84	104.816	74.84	98.3387	74.84	82.8443	74.84
75.01	75.01	84.8203	75.01	123.923	75.01	128.102	75.01	135.079	75.01	112.59	75.01	107.865	75.01	105.391	75.01	104.888	75.01	118.379	75.01	115.225	75.01	124.809	75.01	133.421	75.01	111.038	75.01	105.29	75.01	100.449	75.01	101.5	75.01	113.786	75.01	113.721	75.01	120.724	75.01	131.172	75.01	106.236	75.01	104.493	75.01	98.0617	75.01	82.5116	75.01
75.24	75.24	84.4864	75.24	123.333	75.24	127.545	75.24	134.351	75.24	112.15	75.24	107.464	75.24	104.89	75.24	104.384	75.24	117.745	75.24	114.653	75.24	124.225	75.24	132.823	75.24	110.656	75.24	104.929	75.24	100.044	75.24	101.011	75.24	113.309	75.24	113.234	75.24	120.215	75.24	130.64	75.24	105.632	75.24	103.976	75.24	97.525	75.24	82.1953	75.24
75.44	75.44	84.0496	75.44	122.833	75.44	126.904	75.44	133.535	75.44	111.814	75.44	107.057	75.44	104.446	75.44	103.91	75.44	117.412	75.44	114.203	75.44	123.731	75.44	132.241	75.44	110.175	75.44	104.616	75.44	99.5867	75.44	100.532	75.44	112.742	75.44	112.832	75.44	119.743	75.44	130.031	75.44	105.25	75.44	103.666	75.44	97.2511	75.44	81.8728	75.44
75.65	75.65	83.7052	75.65	122.317	75.65	126.593	75.65	133.043	75.65	111.28	75.65	106.561	75.65	104.116	75.65	103.648	75.65	116.976	75.65	113.835	75.65	123.184	75.65	131.756	75.65	109.718	75.65	104.215	75.65	99.2338	75.65	100.124	75.65	112.303	75.65	112.209	75.65	119.304	75.65	129.584	75.65	104.963	75.65	103.25	75.65	96.9283	75.65	81.6112	75.65
75.82	75.82	83.4358	75.82	121.901	75.82	126.025	75.82	132.427	75.82	110.872	75.82	106.246	75.82	103.757	75.82	103.177	75.82	116.551	75.82	113.313	75.82	122.728	75.82	131.235	75.82	109.333	75.82	103.823	75.82	98.8787	75.82	99.8912	75.82	111.875	75.82	111.787	75.82	118.768	75.82	129.111	75.82	104.563	75.82	102.879	75.82	96.3587	75.82	81.1662	75.82
76.05	76.05	82.9165	76.05	121.342	76.05	125.421	76.05	132.166	76.05	110.611	76.05	105.844	76.05	103.236	76.05	102.85	76.05	115.912	76.05	112.953	76.05	122.356	76.05	130.542	76.05	108.873	76.05	103.39	76.05	98.5359	76.05	99.4557	76.05	111.373	76.05	111.422	76.05	118.349	76.05	128.442	76.05	104.176	76.05	102.387	76.05	96.1448	76.05	80.9261	76.05
76.26	76.26	82.6664	76.26	120.844	76.26	124.938	76.26	131.68	76.26	110.11	76.26	105.406	76.26	102.871	76.26	102.467	76.26	115.51	76.26	112.357	76.26	121.743	76.26	130.114	76.26	108.562	76.26	102.966	76.26	98.1748	76.26	99.0854	76.26	110.879	76.26	110.911	76.26	117.776	76.26	128.01	76.26	103.659	76.26	102.011	76.26	95.7951	76.26	80.7508	76.26
76.46	76.46	82.2941	76.46	120.401	76.46	124.525	76.46	130.851	76.46	109.741	76.46	104.996	76.46	102.556	76.46	102.032	76.46	115.016	76.46	111.932	76.46	121.319	76.46	129.468	76.46	108.04	76.46	102.526	76.46	97.8192	76.46	98.6842	76.46	110.409	76.46	110.525	76.46	117.23	76.46	127.548	76.46	103.307	76.46	101.663	76.46	95.4246	76.46	80.3959	76.46
76.66	76.66	81.8875	76.66	119.947	76.66	123.873	76.66	130.402	76.66	109.181	76.66	104.492	76.66	102.079	76.66	101.554	76.66	114.598	76.66	111.591	76.66	120.695	76.66	129.025	76.66	107.741	76.66	102.09	76.66	97.4942	76.66	98.2489	76.66	109.822	76.66	109.981	76.66	116.953	76.66	126.917	76.66	102.812	76.66	101.177	76.66	94.9849	76.66	79.9865	76.66
76.84	76.84	81.5836	76.84	119.396	76.84	123.505	76.84	129.7	76.84	108.831	76.84	104.226	76.84	101.742	76.84	101.218	76.84	114.082	76.84	110.987	76.84	120.246	76.84	128.581	76.84	107.211	76.84	101.586	76.84	96.9966	76.84	97.9253	76.84	109.277	76.84	109.538	76.84	116.287	76.84	126.282	76.84	102.521	76.84	100.81	76.84	94.6263	76.84	79.8297	76.84
77.07	77.07	81.3167	77.07	119.002	77.07	122.907	77.07	129.385	77.07	108.308	77.07	103.909	77.07	101.317	77.07	100.772	77.07	113.562	77.07	110.614	77.07	119.708	77.07	128.032	77.07	106.634	77.07	101.282	77.07	96.7295	77.07	97.6512	77.07	111.044	77.07	109.135	77.07	115.857	77.07	125.866	77.07	102.086	77.07	100.393	77.07	94.433	77.07	79.5346	77.07
77.27	77.27	80.9755	77.27	118.454	77.27	122.392	77.27	128.9	77.27	108.033	77.27	103.313	77.27	101.013	77.27	100.442	77.27	113.111	77.27	110.118	77.27	119.217	77.27	127.494	77.27	106.274	77.27	100.996	77.27	96.1923	77.27	97.2686	77.27	110.038	77.27	108.894	77.27	115.448	77.27	125.392	77.27	101.73	77.27	100.136	77.27	93.981	77.27	79.1359	77.27
77.48	77.48	80.5625	77.48	117.994	77.48	121.937	77.48	128.371	77.48	107.643	77.48	102.962	77.48	100.488	77.48	100.017	77.48	112.528	77.48	109.613	77.48	118.701	77.48	126.982	77.48	105.924	77.48	100.488	77.48	95.9009	77.48	97.0539	77.48	109.339	77.48	108.361	77.48	115.023	77.48	124.801	77.48	101.304	77.48	99.6052	77.48	93.6465	77.48	78.9134	77.48
77.66	77.66	80.3919	77.66	117.508	77.66	121.562	77.66	127.834	77.66	107.208	77.66	102.52	77.66	100.175	77.66	99.6681	77.66	112.316	77.66	109.273	77.66	118.279	77.66	126.418	77.66	105.424	77.66	100.203	77.66	95.5457	77.66	96.5126	77.66	108.622	77.66	107.818	77.66	114.563	77.66	124.37	77.66	100.852	77.66	99.2778	77.66	93.2396	77.66	78.5148	77.66
77.82	77.82	79.926	77.82	117.09	77.82	120.966	77.82	127.122	77.82	106.831	77.82	102.271	77.82	99.8188	77.82	99.1806	77.82	111.887	77.82	108.747	77.82	117.795	77.82	125.879	77.82	105.113	77.82	99.8945	77.82	95.1843	77.82	96.1887	77.82	108.076	77.82	107.444	77.82	114.075	77.82	123.845	77.82	100.491	77.82	98.8832	77.82	92.8896	77.82	78.3855	77.82
78.09	78.09	79.5308	78.09	116.701	78.09	120.433	78.09	126.715	78.09	106.308	78.09	101.838	78.09	99.3676	78.09	98.9354	78.09	111.392	78.09	108.373	78.09	117.348	78.09	125.4	78.09	104.719	78.09	99.404	78.09	94.8382	78.09	95.7967	78.09	107.604	78.09	106.876	78.09	113.624	78.09	123.312	78.09	100.204	78.09	98.6532	78.09	92.537	78.09	77.9868	78.09
78.3	78.3	79.2525	78.3	116.109	78.3	119.97	78.3	126.082	78.3	105.837	78.3	101.368	78.3	99.0636	78.3	98.5109	78.3	110.915	78.3	107.938	78.3	116.857	78.3	124.999	78.3	104.228	78.3	98.976	78.3	94.5103	78.3	95.442	78.3	106.922	78.3	106.609	78.3	113.181	78.3	122.737	78.3	99.7002	78.3	98.1753	78.3	92.1753	78.3	77.6252	78.3
78.46	78.46	78.9193	78.46	115.661	78.46	119.509	78.46	125.572	78.46	105.46	78.46	100.941	78.46	98.6368	78.46	98.1024	78.46	110.308	78.46	107.48	78.46	116.55	78.46	124.223	78.46	103.716	78.46	98.6693	78.46	94.2161	78.46	95.15	78.46	106.392	78.46	106.07	78.46	112.622	78.46	122.274	78.46	99.2879	78.46	97.641	78.46	91.8202	78.46	77.3096	78.46
78.67	78.67	78.587	78.67	115.14	78.67	119.029	78.67	125.026	78.67	105.097	78.67	100.508	78.67	98.2132	78.67	97.8477	78.67	109.786	78.67	107.019	78.67	115.836	78.67	123.788	78.67	103.505	78.67	98.2591	78.67	93.9247	78.67	94.646	78.67	106.016	78.67	105.743	78.67	112.324	78.67	121.742	78.67	99.0185	78.67	97.3225	78.67	91.3862	78.67	77.1056	78.67
78.88	78.88	78.1919	78.88	114.689	78.88	118.522	78.88	124.628	78.88	104.706	78.88	100.255	78.88	97.9185	78.88	97.3761	78.88	109.459	78.88	106.557	78.88	115.328	78.88	123.301	78.88	103.164	78.88	97.8936	78.88	93.4512	78.88	94.3847	78.88	105.518	78.88	105.175	78.88	111.907	78.88	121.176	78.88	98.5753	78.88	97.0394	78.88	91.0336	78.88	76.8646	78.88
79.08	79.08	77.9756	79.08	114.303	79.08	117.966	79.08	124.187	79.08	104.303	79.08	99.8995	79.08	97.5839	79.08	96.8924	79.08	109.012	79.08	106.161	79.08	114.961	79.08	122.901	79.08	102.678	79.08	97.4801	79.08	92.9933	79.08	94.0836	79.08	104.98	79.08	104.731	79.08	111.221	79.08	120.636	79.08	98.2328	79.08	96.5849	79.08	90.6606	79.08	76.4656	79.08
79.28	79.28	77.5275	79.28	113.805	79.28	117.614	79.28	123.536	79.28	103.89	79.28	99.4519	79.28	97.191	79.28	96.5838	79.28	108.761	79.28	105.765	79.28	114.511	79.28	122.344	79.28	102.358	79.28	97.1446	79.28	92.8046	79.28	93.6474	79.28	104.565	79.28	104.486	79.28	110.903	79.28	120.314	79.28	97.854	79.28	96.1989	79.28	90.3284	79.28	76.2527	79.28
79.46	79.46	77.2768	79.46	113.315	79.46	117.07	79.46	123.023	79.46	103.468	79.46	99.0764	79.46	96.8532	79.46	96.1809	79.46	108.182	79.46	105.247	79.46	114.035	79.46	121.95	79.46	101.845	79.46	96.7198	79.46	92.2334	79.46	93.2764	79.46	104.123	79.46	103.974	79.46	110.406	79.46	119.602	79.46	97.397	79.46	95.9012	79.46	89.9871	79.46	75.8636	79.46
79.69	79.69	76.9335	79.69	112.875	79.69	116.528	79.69	122.5	79.69	102.986	79.69	98.6152	79.69	96.3288	79.69	95.8712	79.69	107.619	79.69	104.859	79.69	113.458	79.69	121.315	79.69	101.57	79.69	96.2823	79.69	91.962	79.69	93.0827	79.69	103.603	79.69	103.53	79.69	109.981	79.69	119.312	79.69	97.0388	79.69	95.5556	79.69	89.7996	79.69	75.6126	79.69
79.86	79.86	76.5558	79.86	112.331	79.86	116.033	79.86	122.069	79.86	102.609	79.86	98.3683	79.86	96.0313	79.86	95.4915	79.86	107.155	79.86	104.42	79.86	113.057	79.86	120.711	79.86	101.136	79.86	95.9226	79.86	91.5954	79.86	92.5952	79.86	103.101	79.86	103.156	79.86	109.508	79.86	118.714	79.86	96.5923	79.86	95.0483	79.86	89.3455	79.86	75.3436	79.86
80.1	80.1	76.2698	80.1	112.05	80.1	115.564	80.1	121.597	80.1	102.262	80.1	97.942	80.1	95.5951	80.1	95.0628	80.1	106.784	80.1	104.054	80.1	112.655	80.1	120.391	80.1	100.662	80.1	95.7684	80.1	91.2997	80.1	92.3292	80.1	102.69	80.1	102.597	80.1	109.212	80.1	118.237	80.1	96.2777	80.1	94.851	80.1	88.9973	80.1	75.0288	80.1
80.31	80.31	75.9746	80.31	111.441	80.31	115.165	80.31	121.159	80.31	101.924	80.31	97.5515	80.31	95.3243	80.31	94.7093	80.31	106.378	80.31	103.602	80.31	112.115	80.31	119.891	80.31	100.293	80.31	95.2217	80.31	90.8035	80.31	92.007	80.31	102.252	80.31	102.304	80.31	108.763	80.31	117.751	80.31	96.0324	80.31	94.4855	80.31	88.7845	80.31	74.7046	80.31
80.5	80.5	75.5779	80.5	111.055	80.5	114.703	80.5	120.55	80.5	101.469	80.5	97.1269	80.5	95.0215	80.5	94.4662	80.5	106.019	80.5	103.093	80.5	111.695	80.5	119.368	80.5	99.9752	80.5	94.9006	80.5	90.6692	80.5	91.5618	80.5	101.794	80.5	101.904	80.5	108.228	80.5	117.208	80.5	95.6053	80.5	94.0961	80.5	88.4167	80.5	74.3891	80.5
80.68	80.68	75.4263	80.68	110.65	80.68	114.374	80.68	120.199	80.68	101.166	80.68	96.9257	80.68	94.7414	80.68	94.1126	80.68	105.586	80.68	102.788	80.68	111.284	80.68	118.92	80.68	99.5184	80.68	94.5053	80.68	90.2548	80.68	91.3795	80.68	101.409	80.68	101.507	80.68	107.932	80.68	116.79	80.68	95.2817	80.68	93.7127	80.68	88.0591	80.68	74.2409	80.68
80.89	80.89	74.9859	80.89	110.212	80.89	113.879	80.89	119.604	80.89	100.657	80.89	96.4715	80.89	94.3704	80.89	93.7519	80.89	105.086	80.89	102.392	80.89	110.762	80.89	118.495	80.89	99.1116	80.89	94.1725	80.89	90.0067	80.89	90.8548	80.89	100.95	80.89	101.038	80.89	107.425	80.89	116.42	80.89	94.8092	80.89	93.3825	80.89	87.7769	80.89	73.9813	80.89
81.1	81.1	74.6896	81.1	109.681	81.1	113.425	81.1	119.127	81.1	100.479	81.1	96.1017	81.1	93.91	81.1	93.4029	81.1	104.627	81.1	101.87	81.1	110.392	81.1	118.008	81.1	98.7962	81.1	93.8516	81.1	89.5424	81.1	90.5841	81.1	100.618	81.1	100.815	81.1	106.906	81.1	115.786	81.1	94.6006	81.1	93.0109	81.1	87.4967	81.1	73.7032	81.1
81.33	81.33	74.3578	81.33	109.403	81.33	112.871	81.33	118.648	81.33	99.9331	81.33	95.7799	81.33	93.5535	81.33	92.9525	81.33	104.251	81.33	101.56	81.33	109.752	81.33	117.596	81.33	98.423	81.33	93.471	81.33	89.1985	81.33	90.1942	81.33	100.123	81.33	100.362	81.33	106.596	81.33	115.378	81.33	94.1693	81.33	92.713	81.33	87.1098	81.33	73.4622	81.33
81.5	81.5	74.0614	81.5	108.891	81.5	112.435	81.5	118.258	81.5	99.6847	81.5	95.5002	81.5	93.3232	81.5	92.6507	81.5	103.959	81.5	101.064	81.5	109.503	81.5	117.033	81.5	97.9586	81.5	93.0519	81.5	88.8342	81.5	90.0075	81.5	99.7473	81.5	99.8802	81.5	106.204	81.5	114.913	81.5	93.7521	81.5	92.3325	81.5	86.8386	81.5	73.1377	81.5
81.69	81.69	73.72	81.69	108.418	81.69	111.966	81.69	117.697	81.69	99.3884	81.69	95.0191	81.69	92.888	81.69	92.3278	81.69	103.38	81.69	100.677	81.69	109.128	81.69	116.599	81.69	97.6922	81.69	92.7906	81.69	88.559	81.69	89.6416	81.69	99.3238	81.69	99.5491	81.69	105.74	81.69	114.417	81.69	93.5405	81.69	91.9494	81.69	86.3938	81.69	72.8319	81.69
81.89	81.89	73.5676	81.89	107.963	81.89	111.544	81.89	117.235	81.89	98.8508	81.89	94.7063	81.89	92.5681	81.89	91.9056	81.89	103.004	81.89	100.35	81.89	108.634	81.89	116.136	81.89	97.2751	81.89	92.4189	81.89	88.2149	81.89	89.2889	81.89	98.7417	81.89	99.1656	81.89	105.43	81.89	113.882	81.89	93.1004	81.89	91.7043	81.89	86.1334	81.89	72.4794	81.89
82.09	82.09	73.1452	82.09	107.565	82.09	111.097	82.09	116.738	82.09	98.4801	82.09	94.3939	82.09	92.1858	82.09	91.5336	82.09	102.713	82.09	99.9159	82.09	108.185	82.09	115.629	82.09	96.874	82.09	92.0391	82.09	87.9834	82.09	88.7999	82.09	98.3586	82.09	98.5468	82.09	104.884	82.09	113.55	82.09	92.66	82.09	91.2921	82.09	85.8225	82.09	72.3037	82.09
82.33	82.33	72.8311	82.33	107.304	82.33	110.674	82.33	116.268	82.33	98.2174	82.33	93.9546	82.33	91.8383	82.33	91.2527	82.33	102.124	82.33	99.4322	82.33	107.837	82.33	115.191	82.33	96.5883	82.33	91.7476	82.33	87.6211	82.33	88.5871	82.33	98.0037	82.33	98.3095	82.33	104.421	82.33	113.065	82.33	92.4283	82.33	90.9144	82.33	85.4898	82.33	71.9698	82.33
82.51	82.51	72.5527	82.51	106.787	82.51	110.154	82.51	115.915	82.51	97.7793	82.51	93.6182	82.51	91.5045	82.51	90.8358	82.51	101.705	82.51	99.1151	82.51	107.247	82.51	114.732	82.51	96.252	82.51	91.326	82.51	87.1549	82.51	88.2681	82.51	97.6505	82.51	97.8582	82.51	103.973	82.51	112.468	82.51	92.1039	82.51	90.6199	82.51	85.1808	82.51	71.7012	82.51
82.71	82.71	72.1488	82.71	106.323	82.71	109.731	82.71	115.314	82.71	97.5432	82.71	93.2059	82.71	90.982	82.71	90.5737	82.71	101.293	82.71	98.8142	82.71	106.856	82.71	114.277	82.71	95.7822	82.71	91.0611	82.71	87.0111	82.71	88.0179	82.71	97.1732	82.71	97.4314	82.71	103.697	82.71	112.204	82.71	91.6549	82.71	90.2332	82.71	84.7847	82.71	71.5156	82.71
82.89	82.89	71.9243	82.89	105.912	82.89	109.254	82.89	114.893	82.89	97.0166	82.89	92.9597	82.89	90.8417	82.89	90.1757	82.89	101.051	82.89	98.3492	82.89	106.361	82.89	113.844	82.89	95.4548	82.89	90.7198	82.89	86.5996	82.89	87.6429	82.89	96.7327	82.89	97.1437	82.89	103.216	82.89	111.657	82.89	91.3307	82.89	89.93	82.89	84.4758	82.89	71.2007	82.89
83.11	83.11	71.6191	83.11	105.475	83.11	108.875	83.11	114.457	83.11	96.6828	83.11	92.6015	83.11	90.5676	83.11	89.7249	83.11	100.719	83.11	98.0308	83.11	106.125	83.11	113.338	83.11	95.0375	83.11	90.3568	83.11	86.2007	83.11	87.402	83.11	96.3426	83.11	96.8546	83.11	102.889	83.11	111.257	83.11	90.9859	83.11	89.5697	83.11	84.1429	83.11	70.9409	83.11
83.33	83.33	71.3408	83.33	105.161	83.33	108.495	83.33	113.983	83.33	96.4578	83.33	92.3644	83.33	90.1788	83.33	89.5722	83.33	100.237	83.33	97.5746	83.33	105.57	83.33	112.905	83.33	94.7102	83.33	90.0156	83.33	85.9441	83.33	87.0271	83.33	95.8585	83.33	96.2916	83.33	102.518	83.33	110.779	83.33	90.7051	83.33	89.302	83.33	83.8973	83.33	70.7003	83.33
83.51	83.51	71.1432	83.51	104.684	83.51	108.068	83.51	113.44	83.51	95.8521	83.51	92.0267	83.51	89.8883	83.51	89.1797	83.51	99.6435	83.51	97.2073	83.51	105.123	83.51	112.455	83.51	94.3308	83.51	89.6548	83.51	85.6833	83.51	86.657	83.51	95.5591	83.51	96.0747	83.51	101.991	83.51	110.325	83.51	90.3368	83.51	88.9174	83.51	83.5296	83.51	70.4399	83.51
83.73	83.73	70.8291	83.73	104.242	83.73	107.7	83.73	113.186	83.73	95.6772	83.73	91.6969	83.73	89.5896	83.73	88.8556	83.73	99.3444	83.73	96.8522	83.73	104.735	83.73	112.102	83.73	94.0444	83.73	89.3916	83.73	85.2795	83.73	86.3273	83.73	95.1242	83.73	95.5858	83.73	101.718	83.73	109.858	83.73	90.0101	83.73	88.6209	83.73	83.1923	83.73	70.1905	83.73
83.92	83.92	70.4881	83.92	104.017	83.92	107.232	83.92	112.635	83.92	95.2661	83.92	91.2886	83.92	89.2193	83.92	88.4956	83.92	99.0579	83.92	96.4398	83.92	104.447	83.92	111.704	83.92	93.6997	83.92	89.0061	83.92	84.9866	83.92	86.0646	83.92	94.7889	83.92	95.4017	83.92	101.306	83.92	109.303	83.92	89.6426	83.92	88.2737	83.92	83.0192	83.92	69.9222	83.92
84.08	84.08	70.2549	84.08	103.492	84.08	106.878	84.08	112.179	84.08	94.9172	84.08	91.1148	84.08	88.8952	84.08	88.2111	84.08	98.5947	84.08	96.1231	84.08	103.969	84.08	111.144	84.08	93.3026	84.08	88.6028	84.08	84.63	84.08	85.7646	84.08	94.3488	84.08	94.7701	84.08	100.842	84.08	108.867	84.08	89.2144	84.08	87.9177	84.08	82.5569	84.08	69.5242	84.08
84.29	84.29	69.9312	84.29	103.142	84.29	106.43	84.29	111.623	84.29	94.5804	84.29	90.6529	84.29	88.5051	84.29	87.8671	84.29	98.2782	84.29	95.7241	84.29	103.561	84.29	110.75	84.29	92.9259	84.29	88.3419	84.29	84.416	84.29	85.4889	84.29	93.9384	84.29	94.5734	84.29	100.557	84.29	108.57	84.29	88.9091	84.29	87.712	84.29	82.4163	84.29	69.5133	84.29
84.53	84.53	69.6174	84.53	102.559	84.53	106.036	84.53	111.283	84.53	94.2019	84.53	90.3596	84.53	88.1423	84.53	87.4679	84.53	97.6966	84.53	95.3607	84.53	103.062	84.53	110.364	84.53	92.6048	84.53	88.1147	84.53	84.1673	84.53	85.0757	84.53	93.5827	84.53	94.2656	84.53	100.097	84.53	108.188	84.53	88.5306	84.53	87.3539	84.53	82.0793	84.53	69.2086	84.53
84.73	84.73	69.4289	84.73	102.259	84.73	105.6	84.73	110.997	84.73	93.9004	84.73	90.08	84.73	87.8109	84.73	87.1756	84.73	97.3784	84.73	95.0909	84.73	102.795	84.73	109.937	84.73	92.2018	84.73	87.7493	84.73	83.7576	84.73	84.8984	84.73	93.1282	84.73	93.6804	84.73	99.6805	84.73	107.808	84.73	88.3048	84.73	86.9736	84.73	81.8443	84.73	68.9213	84.73
84.89	84.89	69.1151	84.89	101.901	84.89	105.159	84.89	110.438	84.89	93.4541	84.89	89.6269	84.89	87.5974	84.89	86.797	84.89	97.0303	84.89	94.6352	84.89	102.353	84.89	109.522	84.89	91.8137	84.89	87.4798	84.89	83.5014	84.89	84.5706	84.89	92.7845	84.89	93.3761	84.89	99.3788	84.89	107.279	84.89	88.0852	84.89	86.7239	84.89	81.4635	84.89	68.6532	84.89
85.09	85.09	68.8534	85.09	101.661	85.09	104.81	85.09	110.008	85.09	93.1905	85.09	89.329	85.09	87.3927	85.09	86.6236	85.09	96.6192	85.09	94.2213	85.09	101.982	85.09	109.039	85.09	91.5268	85.09	87.1136	85.09	83.1972	85.09	84.277	85.09	92.4638	85.09	93.0958	85.09	99.003	85.09	106.877	85.09	87.6775	85.09	86.4312	85.09	81.2874	85.09	68.3817	85.09
85.27	85.27	68.5579	85.27	101.114	85.27	104.347	85.27	109.694	85.27	92.9897	85.27	89.018	85.27	87.0025	85.27	86.187	85.27	96.4181	85.27	93.954	85.27	101.638	85.27	108.67	85.27	91.3286	85.27	86.86	85.27	82.9579	85.27	83.9667	85.27	92.1609	85.27	92.7453	85.27	98.7059	85.27	106.487	85.27	87.4123	85.27	86.2326	85.27	81.0501	85.27	68.2163	85.27
85.48	85.48	68.3155	85.48	100.805	85.48	104.085	85.48	109.556	85.48	92.5817	85.48	88.7925	85.48	86.7355	85.48	85.8004	85.48	95.8435	85.48	93.5797	85.48	101.26	85.48	108.192	85.48	91.0658	85.48	86.548	85.48	82.6665	85.48	83.6681	85.48	91.6714	85.48	92.3752	85.48	98.2293	85.48	106.115	85.48	87.0821	85.48	85.7815	85.48	80.7609	85.48	68.0495	85.48
85.72	85.72	68.0188	85.72	100.446	85.72	103.556	85.72	109.232	85.72	92.2651	85.72	88.5781	85.72	86.3228	85.72	85.5565	85.72	95.493	85.72	93.339	85.72	100.731	85.72	107.804	85.72	90.753	85.72	86.2825	85.72	82.3855	85.72	83.4079	85.72	91.4468	85.72	92.1113	85.72	97.9523	85.72	105.587	85.72	86.7802	85.72	85.3854	85.72	80.4185	85.72	67.613	85.72
85.91	85.91	67.7051	85.91	100.036	85.91	103.185	85.91	108.845	85.91	91.9254	85.91	88.143	85.91	86.1371	85.91	85.2157	85.91	95.0124	85.91	92.9705	85.91	100.374	85.91	107.449	85.91	90.3649	85.91	85.8972	85.91	82.093	85.91	83.0896	85.91	90.9196	85.91	91.6436	85.91	97.4805	85.91	105.245	85.91	86.3436	85.91	85.2154	85.91	80.1101	85.91	67.5211	85.91
86.08	86.08	67.507	86.08	99.7127	86.08	102.823	86.08	108.382	86.08	91.6619	86.08	87.9286	86.08	85.7519	86.08	85.0095	86.08	94.7679	86.08	92.5469	86.08	100.103	86.08	107.07	86.08	89.947	86.08	85.5871	86.08	81.7937	86.08	82.8294	86.08	90.5463	86.08	91.4227	86.08	97.1693	86.08	104.776	86.08	86.1459	86.08	84.9253	86.08	79.9122	86.08	67.233	86.08
86.26	86.26	67.121	86.26	99.2797	86.26	102.421	86.26	108.14	86.26	91.2184	86.26	87.4234	86.26	85.5218	86.26	84.736	86.26	94.3347	86.26	92.0682	86.26	99.6723	86.26	106.523	86.26	89.6666	86.26	85.2037	86.26	81.3475	86.26	82.4188	86.26	90.2316	86.26	91.0267	86.26	96.6841	86.26	104.32	86.26	85.8418	86.26	84.5803	86.26	79.5506	86.26	67.0476	86.26
86.54	86.54	66.9605	86.54	98.9014	86.54	102.003	86.54	107.792	86.54	90.9649	86.54	87.4105	86.54	85.1965	86.54	84.2905	86.54	95.2745	86.54	91.7318	86.54	99.2861	86.54	106.249	86.54	89.3112	86.54	85.0041	86.54	81.1268	86.54	82.1275	86.54	89.9817	86.54	90.6165	86.54	96.4472	86.54	103.905	86.54	85.4641	86.54	84.1788	86.54	79.3951	86.54	66.7435	86.54
86.71	86.71	66.6182	86.71	98.5373	86.71	101.609	86.71	107.369	86.71	90.7305	86.71	86.8911	86.71	84.9601	86.71	83.9815	86.71	94.7679	86.71	91.424	86.71	98.855	86.71	105.661	86.71	89.0357	86.71	84.6153	86.71	80.9833	86.71	81.9149	86.71	89.506	86.71	90.1916	86.71	96.0799	86.71	103.517	86.71	85.1814	86.71	83.9346	86.71	79.0444	86.71	66.3802	86.71
86.9	86.9	66.4027	86.9	98.1927	86.9	101.233	86.9	106.901	86.9	90.3401	86.9	86.7107	86.9	84.5918	86.9	83.6703	86.9	94.2993	86.9	91.1629	86.9	98.6829	86.9	105.345	86.9	88.6502	86.9	84.3568	86.9	80.528	86.9	81.7376	86.9	89.2437	86.9	89.9506	86.9	95.6713	86.9	103.162	86.9	84.8599	86.9	83.7576	86.9	78.7461	86.9	66.2226	86.9
87.09	87.09	66.2225	87.09	97.9222	87.09	100.897	87.09	106.654	87.09	90.0498	87.09	86.4239	87.09	84.2801	87.09	83.4356	87.09	93.8867	87.09	90.8435	87.09	98.1446	87.09	105.076	87.09	88.416	87.09	84.0463	87.09	80.3378	87.09	81.3931	87.09	88.8702	87.09	89.695	87.09	95.4195	87.09	102.812	87.09	84.6011	87.09	83.4319	87.09	78.5842	87.09	66.1104	87.09
87.32	87.32	65.9455	87.32	97.5265	87.32	100.522	87.32	106.177	87.32	89.7523	87.32	86.0684	87.32	84.0564	87.32	83.1884	87.32	93.5006	87.32	90.403	87.32	97.7845	87.32	104.64	87.32	88.0784	87.32	83.6865	87.32	80.0263	87.32	81.1395	87.32	88.472	87.32	89.4745	87.32	95.0381	87.32	102.44	87.32	84.3453	87.32	83.2164	87.32	78.2752	87.32	65.8157	87.32
87.53	87.53	65.6037	87.53	97.1852	87.53	100.151	87.53	105.896	87.53	89.3377	87.53	85.7545	87.53	83.6894	87.53	82.9064	87.53	93.0968	87.53	90.1096	87.53	97.4182	87.53	104.192	87.53	87.9143	87.53	83.4385	87.53	79.8633	87.53	80.7857	87.53	88.1596	87.53	89.0123	87.53	94.7266	87.53	101.996	87.53	83.9128	87.53	82.6872	87.53	77.9054	87.53	65.5459	87.53
87.69	87.69	65.3964	87.69	96.8174	87.69	99.8225	87.69	105.346	87.69	89.0651	87.69	85.4946	87.69	83.4881	87.69	82.6622	87.69	92.6752	87.69	89.825	87.69	97.1293	87.69	103.975	87.69	87.531	87.69	83.1547	87.69	79.4909	87.69	80.6465	87.69	87.9084	87.69	88.5671	87.69	94.347	87.69	101.671	87.69	83.8451	87.69	82.6003	87.69	77.7072	87.69	65.3409	87.69
87.9	87.9	65.154	87.9	96.6583	87.9	99.4906	87.9	104.964	87.9	88.7013	87.9	85.2149	87.9	83.221	87.9	82.1623	87.9	92.4541	87.9	89.4419	87.9	96.8109	87.9	103.505	87.9	87.2155	87.9	82.8426	87.9	79.1722	87.9	80.3105	87.9	87.4974	87.9	88.4035	87.9	94.049	87.9	101.266	87.9	83.4888	87.9	82.326	87.9	77.445	87.9	65.1277	87.9
88.08	88.08	64.8675	88.08	96.3103	88.08	99.0939	88.08	104.57	88.08	88.5128	88.08	84.8524	88.08	82.9344	88.08	81.9256	88.08	91.9739	88.08	89.2044	88.08	96.36	88.08	103.21	88.08	86.8804	88.08	82.6718	88.08	78.9528	88.08	80.0671	88.08	87.128	88.08	88.0567	88.08	93.7053	88.08	100.906	88.08	83.1829	88.08	81.9353	88.08	77.1641	88.08	64.9434	88.08
88.29	88.29	64.6421	88.29	95.9158	88.29	98.6871	88.29	104.228	88.29	88.1601	88.29	84.6465	88.29	82.6501	88.29	81.6907	88.29	91.5433	88.29	88.8499	88.29	96.1311	88.29	102.702	88.29	86.6196	88.29	82.3701	88.29	78.6804	88.29	79.8252	88.29	86.7805	88.29	87.7664	88.29	93.4192	88.29	100.564	88.29	82.8978	88.29	81.7774	88.29	76.9568	88.29	64.7105	88.29
88.51	88.51	64.4814	88.51	95.4708	88.51	98.2905	88.51	103.781	88.51	87.9628	88.51	84.4554	88.51	82.4003	88.51	81.4069	88.51	91.2577	88.51	88.6037	88.51	95.8352	88.51	102.391	88.51	86.381	88.51	81.9496	88.51	78.3883	88.51	79.5632	88.51	86.3936	88.51	87.4885	88.51	93.05	88.51	100.18	88.51	82.5572	88.51	81.4487	88.51	76.676	88.51	64.4892	88.51
88.69	88.69	64.1223	88.69	95.188	88.69	97.9673	88.69	103.504	88.69	87.5636	88.69	84.1758	88.69	82.1517	88.69	81.1051	88.69	90.8333	88.69	88.2469	88.69	95.534	88.69	101.998	88.69	86.0656	88.69	81.807	88.69	78.2153	88.69	79.3206	88.69	86.1926	88.69	87.1873	88.69	92.8542	88.69	99.8755	88.69	82.3052	88.69	81.1833	88.69	76.4771	88.69	64.3501	88.69
88.88	88.88	63.9616	88.88	94.9286	88.88	97.7367	88.88	102.989	88.88	87.3841	88.88	83.9307	88.88	81.9204	88.88	80.8404	88.88	90.5124	88.88	87.9747	88.88	95.1521	88.88	101.772	88.88	85.7043	88.88	81.6452	88.88	77.905	88.88	79.0214	88.88	85.7971	88.88	86.7718	88.88	92.4256	88.88	99.4743	88.88	82.1211	88.88	80.9343	88.88	76.2054	88.88	64.0455	88.88
89.1	89.1	63.7153	89.1	94.6049	89.1	97.4975	89.1	102.719	89.1	87.0464	89.1	83.657	89.1	81.6668	89.1	80.5602	89.1	90.1156	89.1	87.6531	89.1	94.7351	89.1	101.438	89.1	85.6159	89.1	81.3116	89.1	77.7164	89.1	78.725	89.1	85.5079	89.1	86.5053	89.1	92.191	89.1	99.0932	89.1	81.7886	89.1	80.7449	89.1	75.9271	89.1	63.8643	89.1
89.32	89.32	63.4669	89.32	94.2335	89.32	97.1726	89.32	102.36	89.32	86.7386	89.32	83.4451	89.32	81.3598	89.32	80.313	89.32	89.8341	89.32	87.3677	89.32	94.5618	89.32	101.161	89.32	85.2332	89.32	81.0759	89.32	77.4049	89.32	78.5461	89.32	85.2484	89.32	86.2575	89.32	91.7393	89.32	98.7432	89.32	81.4798	89.32	80.4668	89.32	75.5098	89.32	63.6364	89.32
89.52	89.52	63.1526	89.52	93.9684	89.52	96.7709	89.52	102.031	89.52	86.5434	89.52	83.1293	89.52	81.0928	89.52	80.0112	89.52	89.6042	89.52	87.1153	89.52	94.2177	89.52	100.743	89.52	84.9879	89.52	80.8085	89.52	77.1499	89.52	78.3314	89.52	84.8375	89.52	85.9821	89.52	91.5691	89.52	98.363	89.52	81.2973	89.52	80.1306	89.52	75.3923	89.52	63.451	89.52
89.68	89.68	62.9303	89.68	93.5561	89.68	96.5458	89.68	101.642	89.68	86.167	89.68	82.883	89.68	80.8608	89.68	79.6611	89.68	89.1663	89.68	86.7279	89.68	93.893	89.68	100.461	89.68	84.7826	89.68	80.4762	89.68	76.9394	89.68	78.0226	89.68	84.6326	89.68	85.7625	89.68	91.2568	89.68	98.0427	89.68	81.0945	89.68	79.9248	89.68	75.1203	89.68	63.1941	89.68
89.91	89.91	62.7396	89.91	93.226	89.91	96.2557	89.91	101.459	89.91	86.0289	89.91	82.5791	89.91	80.614	89.91	79.5302	89.91	88.7731	89.91	86.4015	89.91	93.6757	89.91	100.008	89.91	84.4622	89.91	80.3003	89.91	76.7402	89.91	77.7435	89.91	84.2517	89.91	85.3364	89.91	90.9903	89.91	97.6701	89.91	80.8454	89.91	79.6352	89.91	75.0036	89.91	63.108	89.91
90.08	90.08	62.4624	90.08	92.9846	90.08	95.8943	90.08	101.004	90.08	85.7698	90.08	82.4334	90.08	80.3922	90.08	79.1619	90.08	88.594	90.08	86.086	90.08	93.2424	90.08	99.7481	90.08	84.1187	90.08	80.0852	90.08	76.4392	90.08	77.5845	90.08	84.1013	90.08	85.188	90.08	90.63	90.08	97.4213	90.08	80.5138	90.08	79.4218	90.08	74.7592	90.08	62.8591	90.08
90.3	90.3	62.3098	90.3	92.746	90.3	95.676	90.3	100.693	90.3	85.3175	90.3	82.1087	90.3	80.0791	90.3	78.945	90.3	88.1608	90.3	85.9033	90.3	93.0187	90.3	99.3724	90.3	83.961	90.3	79.8534	90.3	76.1934	90.3	77.3232	90.3	83.7779	90.3	84.8609	90.3	90.3492	90.3	97.1848	90.3	80.2619	90.3	79.183	90.3	74.5874	90.3	62.7293	90.3
90.52	90.52	62.0675	90.52	92.2954	90.52	95.3442	90.52	100.415	90.52	85.1667	90.52	81.9283	90.52	79.9226	90.52	78.7093	90.52	87.8248	90.52	85.764	90.52	92.7348	90.52	99.1419	90.52	83.7332	90.52	79.4968	90.52	75.9749	90.52	77.1273	90.52	83.4894	90.52	84.6715	90.52	90.0939	90.52	96.7623	90.52	80.1229	90.52	79.0414	90.52	74.2801	90.52	62.544	90.52
90.65	90.65	61.8328	90.65	92.1214	90.65	95.0854	90.65	100.038	90.65	84.9467	90.65	81.6048	90.65	79.6748	90.65	78.4551	90.65	87.6767	90.65	85.3308	90.65	92.5228	90.65	98.8982	90.65	83.5948	90.65	79.3998	90.65	75.7386	90.65	76.969	90.65	83.2026	90.65	84.4067	90.65	89.8499	90.65	96.521	90.65	79.8896	90.65	78.7859	90.65	74.1267	90.65	62.2181	90.65
90.83	90.83	61.6892	90.83	91.8562	90.83	94.8234	90.83	99.6567	90.83	84.7693	90.83	81.5236	90.83	79.4999	90.83	78.3891	90.83	87.3672	90.83	85.1045	90.83	91.998	90.83	98.5139	90.83	83.1917	90.83	79.07	90.83	75.5474	90.83	76.633	90.83	82.9491	90.83	84.0796	90.83	89.5094	90.83	96.2252	90.83	79.7071	90.83	78.5559	90.83	73.8194	90.83	62.1161	90.83
91.08	91.08	61.3672	91.08	91.6327	91.08	94.5234	91.08	99.2284	91.08	84.4394	91.08	81.1706	91.08	79.2321	91.08	79.0205	91.08	87.0999	91.08	84.8762	91.08	91.866	91.08	98.1771	91.08	82.9623	91.08	78.8639	91.08	75.3285	91.08	76.5488	91.08	82.6764	91.08	83.8969	91.08	89.3706	91.08	95.9259	91.08	79.4191	91.08	78.263	91.08	73.6564	91.08	61.8859	91.08
91.28	91.28	61.2749	91.28	91.2579	91.28	94.2851	91.28	99.0366	91.28	84.2299	91.28	81.0105	91.28	78.9849	91.28	78.729	91.28	86.7415	91.28	84.6277	91.28	91.476	91.28	97.9114	91.28	82.7377	91.28	78.6519	91.28	75.1015	91.28	76.26	91.28	82.4524	91.28	83.6682	91.28	89.0951	91.28	95.6119	91.28	79.2044	91.28	77.9022	91.28	73.5574	91.28	61.7716	91.28
91.45	91.45	60.9799	91.45	91.0697	91.45	94.0637	91.45	98.7209	91.45	83.9088	91.45	80.8831	91.45	78.8185	91.45	78.3419	91.45	86.4123	91.45	84.295	91.45	91.3355	91.45	97.6344	91.45	82.5434	91.45	78.3746	91.45	74.8372	91.45	75.9891	91.45	82.0311	91.45	83.3478	91.45	88.7179	91.45	95.3887	91.45	78.899	91.45	77.8128	91.45	73.2499	91.45	61.6712	91.45
91.62	91.62	60.7465	91.62	90.8576	91.62	93.6707	91.62	98.4869	91.62	83.7758	91.62	80.6125	91.62	78.6712	91.62	78.0873	91.62	86.1647	91.62	84.147	91.62	91.172	91.62	97.3612	91.62	82.3243	91.62	78.2587	91.62	74.7734	91.62	75.8492	91.62	81.8563	91.62	83.1154	91.62	88.6924	91.62	95.1775	91.62	78.6905	91.62	77.6271	91.62	73.0419	91.62	61.458	91.62
91.87	91.87	60.6657	91.87	90.5837	91.87	93.3563	91.87	98.1923	91.87	83.7403	91.87	80.3689	91.87	78.5699	91.87	77.8326	91.87	85.8376	91.87	83.8772	91.87	90.8451	91.87	97.1306	91.87	82.1316	91.87	77.9823	91.87	74.5549	91.87	75.6719	91.87	81.5066	91.87	82.9346	91.87	88.4711	91.87	94.8395	91.87	78.5688	91.87	77.4767	91.87	72.8702	91.87	61.3375	91.87
92.06	92.06	60.4861	92.06	90.3627	92.06	93.2078	92.06	97.9237	92.06	83.279	92.06	80.2155	92.06	78.2476	92.06	77.5497	92.06	85.6165	92.06	83.529	92.06	90.5526	92.06	96.7122	92.06	81.7899	92.06	77.7683	92.06	74.3364	92.06	75.4106	92.06	81.4366	92.06	82.7022	92.06	88.1562	92.06	94.6451	92.06	78.3082	92.06	77.3351	92.06	72.5899	92.06	61.1057	92.06
92.22	92.22	60.2976	92.22	90.0004	92.22	92.9808	92.22	97.6378	92.22	83.1814	92.22	80.0802	92.22	78.1187	92.22	77.3234	92.22	85.3159	92.22	83.3114	92.22	90.2686	92.22	96.5414	92.22	81.6234	92.22	77.5365	92.22	74.2271	92.22	75.2799	92.22	81.0782	92.22	82.53	92.22	87.9349	92.22	94.324	92.22	78.0996	92.22	76.9901	92.22	72.4182	92.22	61.0501	92.22
92.43	92.43	60.1553	92.43	89.8919	92.43	92.6722	92.43	97.5216	92.43	82.967	92.43	79.8357	92.43	77.8787	92.43	77.0119	92.43	85.0576	92.43	83.0746	92.43	89.9218	92.43	96.2647	92.43	81.5168	92.43	77.3664	92.43	74.063	92.43	75.1305	92.43	80.8582	92.43	82.2356	92.43	87.7196	92.43	94.0503	92.43	77.8639	92.43	76.892	92.43	72.2916	92.43	60.8571	92.43
92.6	92.6	59.8846	92.6	89.6557	92.6	92.5005	92.6	97.2565	92.6	82.8088	92.6	79.8006	92.6	77.7596	92.6	76.9179	92.6	84.8207	92.6	82.9893	92.6	89.8729	92.6	96.1401	92.6	81.3167	92.6	77.1532	92.6	73.7992	92.6	74.9533	92.6	80.6498	92.6	81.9791	92.6	87.5094	92.6	93.7326	92.6	77.7607	92.6	76.7513	92.6	72.1289	92.6	60.7257	92.6
92.81	92.81	59.8411	92.81	89.5208	92.81	92.2793	92.81	97.0277	92.81	82.6033	92.81	79.5921	92.81	77.5289	92.81	76.6253	92.81	84.7217	92.81	82.7439	92.81	89.7068	92.81	95.9829	92.81	81.1751	92.81	76.992	92.81	73.7808	92.81	74.8693	92.81	80.4911	92.81	81.9258	92.81	87.2686	92.81	93.442	92.81	77.5772	92.81	76.609	92.81	71.8939	92.81	60.6161	92.81
93.01	93.01	59.5793	93.01	89.3376	93.01	92.221	93.01	96.8493	93.01	82.5605	93.01	79.3856	93.01	77.465	93.01	76.5123	93.01	84.414	93.01	82.4235	93.01	89.4083	93.01	95.679	93.01	80.94	93.01	76.8411	93.01	73.5351	93.01	74.5427	93.01	80.2214	93.01	81.7294	93.01	87.1008	93.01	93.4706	93.01	77.4218	93.01	76.4594	93.01	71.7402	93.01	60.5032	93.01
93.17	93.17	59.4731	93.17	89.079	93.17	91.8601	93.17	96.4905	93.17	82.2574	93.17	79.2584	93.17	77.354	93.17	76.2859	93.17	84.2178	93.17	82.2391	93.17	89.2766	93.17	95.4962	93.17	80.816	93.17	76.6621	93.17	73.4439	93.17	74.5427	93.17	79.9841	93.17	81.4093	93.17	86.9282	93.17	93.1716	93.17	77.2644	93.17	76.2375	93.17	71.5595	93.17	60.338	93.17
93.36	93.36	59.3548	93.36	89.0194	93.36	91.8367	93.36	96.442	93.36	82.1169	93.36	79.1601	93.36	77.336	93.36	76.1351	93.36	84.0161	93.36	82.1276	93.36	89.09	93.36	95.2008	93.36	80.5808	93.36	76.5737	93.36	73.2437	93.36	74.4681	93.36	79.8105	93.36	81.2043	93.36	86.7093	93.36	92.9467	93.36	77.0656	93.36	76.0967	93.36	71.4419	93.36	60.1973	93.36
93.52	93.52	59.2217	93.52	88.7167	93.52	91.6331	93.52	96.3606	93.52	81.9824	93.52	79.069	93.52	77.0594	93.52	75.8521	93.52	83.7846	93.52	82.0041	93.52	88.8981	93.52	94.984	93.52	80.4568	93.52	76.3056	93.52	73.1435	93.52	74.2068	93.52	79.6169	93.52	81.1339	93.52	86.6304	93.52	92.6394	93.52	76.9777	93.52	76.034	93.52	71.3154	93.52	60.1897	93.52
93.71	93.71	59.0227	93.71	88.5864	93.71	91.6184	93.71	96.2774	93.71	82.0726	93.71	78.9616	93.71	77.0966	93.71	75.7767	93.71	83.5475	93.71	81.8316	93.71	88.8404	93.71	94.8763	93.71	80.353	93.71	76.3151	93.71	73.1709	93.71	74.1508	93.71	79.4521	93.71	80.9633	93.71	86.3859	93.71	92.6595	93.71	76.831	93.71	75.8578	93.71	71.1978	93.71	60.049	93.71
93.94	93.94	58.9075	93.94	88.5046	93.94	91.345	93.94	95.8927	93.94	81.7607	93.94	78.8795	93.94	76.9857	93.94	75.5975	93.94	83.4221	93.94	81.5515	93.94	88.597	93.94	94.6425	93.94	80.1502	93.94	76.1451	93.94	73.0616	93.94	74.0482	93.94	79.1973	93.94	80.8929	93.94	86.4347	93.94	92.4873	93.94	76.6563	93.94	75.6448	93.94	71.1618	93.94	59.9302	93.94
[truncated: 23 more rows]
[truncated: 15 more columns]

## Sheet: Sheet4
Text	X	E1: Negative control 2	X	E2: Negative control 2	X	E3: Negative control 2	X	E4: Negative control 2	X	E9: Negative control 2	X	E10: Negative control 2	X	E11: Negative control 2	X	E12: Negative control 2	X	F1: 25 nM 2	X	F2: 25 nM 2	X	F3: 25 nM 2	X	F4: 25 nM 2	X	F9: 25 nM 2	X	F10: 25 nM 2	X	F11: 25 nM 2	X	F12: 25 nM 2	X	G1: 75 nM 2	X	G2: 75 nM 2	X	G3: 75 nM 2	X	G4: 75 nM 2	X	G9: 75 nM 2	X	G10: 75 nM 2	X	G11: 75 nM 2	X	G12: 75 nM 2	X
[truncated: 392 more rows]
[truncated: 15 more columns]

[truncated: 2 more sheets: Sheet5, Sheet6]
