# Supplementary material for: Data for homogeneous thermofluorimetric assays for ethanolamine using aptamers and a PCR instrument
Source: Data Brief. 2019 Apr 23;24:103946. doi: 10.1016/j.dib.2019.103946 (PMC6506705; doi:10.1016/j.dib.2019.103946)
Supplement: Multimedia component 2 [file mmc2.zip › Data for homogeneous thermofluorimetric assays for ethanolamine using aptamers and a PCR instrument/phenylethylamine all data.xlsx]

## Sheet: phenylethylamine 1st
Text	X	A1: NC short	X	A2: NC short	X	A3: NC short	X	A5: Nc scrambled	X	A6: Nc scrambled	X	A7: Nc scrambled	X	A10: NC long	X	A11: NC long	X	A12: NC long	X	B1: 5 nM short	X	B2: 5 nM short	X	B3: 5 nM short	X	B5: 5 nM scrambled	X	B6: 5 nM scrambled	X	B7: 5 nM scrambled	X	B10: 5 nM long	X	B11: 5 nM long	X	B12: 5 nM long	X	C1: 10 nM short	X	C2: 10 nM short	X	C3: 10 nM short	X	C5: 10 nM scrambled	X	C6: 10 nM scrambled	X	C7: 10 nM scrambled	X
20.16	20.16	34.1321	20.16	36.2335	20.16	37.0478	20.16	54.8401	20.16	55.5989	20.16	53.8643	20.16	46.4915	20.16	142.523	20.16	138.912	20.16	33.7699	20.16	36.2038	20.16	19.1265	20.16	57.0926	20.16	57.5226	20.16	56.6483	20.16	146.672	20.16	143.884	20.16	147.733	20.16	33.7974	20.16	10.6958	20.16	35.4199	20.16	55.3075	20.16	25.0951	20.16	57.0543	20.16
20.4	20.4	34.7153	20.4	36.8295	20.4	37.6695	20.4	55.311	20.4	56.1678	20.4	54.3925	20.4	47.0305	20.4	144.139	20.4	140.366	20.4	34.2218	20.4	36.8674	20.4	19.3731	20.4	57.6314	20.4	57.9761	20.4	57.2229	20.4	148.212	20.4	145.539	20.4	149.405	20.4	34.3872	20.4	10.6511	20.4	36.1008	20.4	55.7987	20.4	25.2829	20.4	57.7623	20.4
20.63	20.63	35.3414	20.63	37.5018	20.63	38.433	20.63	55.8399	20.63	56.6319	20.63	54.8913	20.63	47.559	20.63	146.024	20.63	142.046	20.63	34.883	20.63	37.5516	20.63	19.6897	20.63	58.2603	20.63	58.6808	20.63	57.8772	20.63	150.061	20.63	146.967	20.63	151.304	20.63	35.03	20.63	10.8692	20.63	36.7912	20.63	56.2938	20.63	25.5942	20.63	58.3573	20.63
20.78	20.78	35.9423	20.78	38.2594	20.78	39.1373	20.78	56.3142	20.78	57.0954	20.78	55.3576	20.78	47.9553	20.78	147.735	20.78	143.706	20.78	35.5081	20.78	38.1552	20.78	19.9553	20.78	58.6735	20.78	59.4051	20.78	58.5087	20.78	151.907	20.78	149.06	20.78	152.955	20.78	35.692	20.78	11.0397	20.78	37.4778	20.78	56.8728	20.78	25.8423	20.78	59.1108	20.78
21	21	36.709	21	38.9925	21	39.9611	21	56.9593	21	57.8063	21	55.9511	21	48.4675	21	149.489	21	145.643	21	36.1964	21	38.9541	21	20.2962	21	59.4603	21	59.9354	21	59.1492	21	153.652	21	150.888	21	154.816	21	36.3727	21	11.216	21	38.3019	21	57.5877	21	26.104	21	59.8525	21
21.23	21.23	37.3645	21.23	39.838	21.23	40.7746	21.23	57.6766	21.23	58.4805	21.23	56.6941	21.23	49.0466	21.23	151.413	21.23	147.365	21.23	36.8753	21.23	39.776	21.23	20.7294	21.23	60.1245	21.23	60.7934	21.23	59.8715	21.23	155.773	21.23	152.756	21.23	156.778	21.23	37.033	21.23	11.4544	21.23	39.159	21.23	58.3407	21.23	26.4544	21.23	60.5895	21.23
21.39	21.39	38.2121	21.39	40.6612	21.39	41.6321	21.39	58.3178	21.39	59.1221	21.39	57.2732	21.39	49.5463	21.39	153.396	21.39	149.217	21.39	37.5098	21.39	40.6635	21.39	21.0327	21.39	60.7887	21.39	61.5118	21.39	60.6045	21.39	157.614	21.39	154.785	21.39	158.846	21.39	37.9795	21.39	11.7036	21.39	39.9197	21.39	59.0513	21.39	26.7412	21.39	61.4546	21.39
21.6	21.6	39.031	21.6	41.5344	21.6	42.5941	21.6	59.0646	21.6	59.7823	21.6	57.9472	21.6	50.1548	21.6	155.166	21.6	150.982	21.6	38.3607	21.6	41.5127	21.6	21.4471	21.6	61.7075	21.6	62.4316	21.6	61.3887	21.6	159.565	21.6	156.628	21.6	160.734	21.6	38.7549	21.6	11.9544	21.6	40.8678	21.6	59.7272	21.6	27.1801	21.6	62.3172	21.6
21.83	21.83	39.7431	21.83	42.4468	21.83	43.6166	21.83	59.7602	21.83	60.6198	21.83	58.5919	21.83	50.7681	21.83	157.218	21.83	152.953	21.83	39.1511	21.83	42.4661	21.83	21.8587	21.83	62.3504	21.83	63.2145	21.83	62.1973	21.83	161.664	21.83	158.714	21.83	162.767	21.83	39.6465	21.83	12.2037	21.83	41.8215	21.83	60.4485	21.83	27.4138	21.83	63.129	21.83
22.05	22.05	40.6753	22.05	43.4872	22.05	44.601	22.05	60.5508	22.05	61.3565	22.05	59.3646	22.05	51.2745	22.05	159.175	22.05	154.813	22.05	39.969	22.05	43.4362	22.05	22.1974	22.05	63.2051	22.05	64.0273	22.05	62.9279	22.05	163.74	22.05	160.489	22.05	164.715	22.05	40.5874	22.05	12.4113	22.05	42.77	22.05	61.3157	22.05	27.8317	22.05	64.1094	22.05
22.19	22.19	41.6472	22.19	44.4892	22.19	45.7456	22.19	61.3713	22.19	62.1124	22.19	60.058	22.19	51.9583	22.19	161.165	22.19	156.731	22.19	40.9038	22.19	44.4782	22.19	22.7017	22.19	64.1007	22.19	64.9239	22.19	63.8396	22.19	165.602	22.19	162.733	22.19	166.674	22.19	41.523	22.19	12.7398	22.19	43.8746	22.19	62.0215	22.19	28.264	22.19	65.1094	22.19
22.41	22.41	42.5859	22.41	45.646	22.41	46.9212	22.41	62.2358	22.41	63.1076	22.41	60.8837	22.41	52.4558	22.41	163.152	22.41	158.875	22.41	41.8617	22.41	45.4858	22.41	23.2807	22.41	65.0805	22.41	66.0117	22.41	64.8149	22.41	167.714	22.41	164.674	22.41	168.934	22.41	42.4698	22.41	13.0399	22.41	44.9348	22.41	63.066	22.41	28.7028	22.41	66.1072	22.41
22.55	22.55	43.592	22.55	46.7254	22.55	48.1198	22.55	63.1272	22.55	63.9343	22.55	61.7252	22.55	53.1033	22.55	165.204	22.55	160.846	22.55	42.8637	22.55	46.6147	22.55	23.7032	22.55	66.0557	22.55	67.0093	22.55	65.8069	22.55	169.993	22.55	166.76	22.55	171.213	22.55	43.5706	22.55	13.3218	22.55	46.1351	22.55	64.042	22.55	29.0958	22.55	67.2503	22.55
22.84	22.84	44.7108	22.84	47.9591	22.84	49.3275	22.84	63.9692	22.84	64.8418	22.84	62.7142	22.84	53.8162	22.84	167.49	22.84	162.929	22.84	43.9432	22.84	47.775	22.84	24.2277	22.84	67.099	22.84	68.1392	22.84	66.9108	22.84	172.338	22.84	168.86	22.84	173.295	22.84	44.7258	22.84	13.6759	22.84	47.2586	22.84	65.054	22.84	29.5448	22.84	68.3968	22.84
23.05	23.05	45.9826	23.05	49.256	23.05	50.6533	23.05	65.0537	23.05	65.8726	23.05	63.6403	23.05	54.482	23.05	169.541	23.05	164.743	23.05	44.9397	23.05	49.173	23.05	24.8916	23.05	68.1043	23.05	69.3815	23.05	67.9222	23.05	174.325	23.05	171.095	23.05	175.561	23.05	45.9314	23.05	13.9595	23.05	48.6149	23.05	66.1019	23.05	30.0373	23.05	69.6769	23.05
23.19	23.19	47.1192	23.19	50.5199	23.19	52.0015	23.19	66.0297	23.19	66.9472	23.19	64.6323	23.19	55.0116	23.19	171.592	23.19	166.938	23.19	46.2037	23.19	50.4619	23.19	25.404	23.19	69.1634	23.19	70.5169	23.19	69.2142	23.19	176.807	23.19	173.341	23.19	177.641	23.19	47.2364	23.19	14.3624	23.19	49.9395	23.19	67.2033	23.19	30.6467	23.19	70.8825	23.19
23.47	23.47	48.4595	23.47	51.9956	23.47	53.4711	23.47	67.1473	23.47	68.1852	23.47	65.7119	23.47	55.6664	23.47	173.806	23.47	169.062	23.47	47.4903	23.47	51.8716	23.47	25.9924	23.47	70.4051	23.47	71.7813	23.47	70.3017	23.47	178.817	23.47	175.313	23.47	179.568	23.47	48.4646	23.47	14.7112	23.47	51.3286	23.47	68.3685	23.47	31.2351	23.47	72.3236	23.47
23.61	23.61	49.7645	23.61	53.3686	23.61	54.9266	23.61	68.3669	23.61	69.3727	23.61	66.7196	23.61	56.3633	23.61	175.94	23.61	171.153	23.61	48.6864	23.61	53.2677	23.61	26.5632	23.61	71.7139	23.61	73.0806	23.61	71.5864	23.61	180.926	23.61	177.515	23.61	181.871	23.61	49.6912	23.61	15.0669	23.61	52.6829	23.61	69.5477	23.61	31.6878	23.61	73.7777	23.61
23.81	23.81	51.0579	23.81	54.9416	23.81	56.4037	23.81	69.6406	23.81	70.5273	23.81	67.8036	23.81	56.9693	23.81	178.05	23.81	173.042	23.81	50.027	23.81	54.7293	23.81	27.3179	23.81	72.9689	23.81	74.4974	23.81	72.9031	23.81	183.249	23.81	179.727	23.81	184.138	23.81	51.1706	23.81	15.5202	23.81	54.1761	23.81	70.8008	23.81	32.289	23.81	75.1566	23.81
24.03	24.03	52.4959	24.03	56.5029	24.03	58.1341	24.03	70.8874	24.03	71.7206	24.03	69.0674	24.03	57.6204	24.03	180.137	24.03	175	24.03	51.4765	24.03	56.366	24.03	27.986	24.03	74.3921	24.03	75.8365	24.03	74.2379	24.03	185.351	24.03	181.953	24.03	186.407	24.03	52.6373	24.03	15.9037	24.03	55.8624	24.03	72.2941	24.03	32.9774	24.03	76.576	24.03
24.22	24.22	54.0307	24.22	58.1126	24.22	59.7791	24.22	72.2275	24.22	73.083	24.22	70.3934	24.22	58.3094	24.22	182.2	24.22	177.186	24.22	52.8768	24.22	57.9183	24.22	28.7261	24.22	75.8512	24.22	77.3718	24.22	75.7386	24.22	187.682	24.22	184.129	24.22	188.649	24.22	54.1094	24.22	16.3872	24.22	57.3693	24.22	73.6646	24.22	33.6379	24.22	78.3504	24.22
24.43	24.43	55.5906	24.43	59.8149	24.43	61.5602	24.43	73.6623	24.43	74.4533	24.43	71.6609	24.43	59.0136	24.43	184.217	24.43	178.967	24.43	54.4019	24.43	59.6937	24.43	29.4301	24.43	77.3085	24.43	78.9484	24.43	77.2696	24.43	189.59	24.43	186.215	24.43	190.823	24.43	55.7164	24.43	16.8207	24.43	59.1051	24.43	75.086	24.43	34.3177	24.43	79.9741	24.43
24.56	24.56	57.2749	24.56	61.6487	24.56	63.5034	24.56	75.0566	24.56	76.0656	24.56	73.0746	24.56	59.5694	24.56	186.126	24.56	180.879	24.56	56.0163	24.56	61.3791	24.56	30.2523	24.56	78.9061	24.56	80.6113	24.56	78.7911	24.56	191.939	24.56	188.48	24.56	192.791	24.56	57.3999	24.56	17.2908	24.56	60.8599	24.56	76.6893	24.56	35.0368	24.56	81.6937	24.56
24.84	24.84	59.0263	24.84	63.5506	24.84	65.5146	24.84	76.6104	24.84	77.5876	24.84	74.4837	24.84	60.1938	24.84	188.235	24.84	182.92	24.84	57.5407	24.84	63.351	24.84	31.0535	24.84	80.6734	24.84	82.391	24.84	80.6016	24.84	193.981	24.84	190.6	24.84	194.717	24.84	59.1163	24.84	17.8	24.84	62.7879	24.84	78.3963	24.84	35.8225	24.84	83.7225	24.84
25.03	25.03	60.8036	25.03	65.5439	25.03	67.4621	25.03	78.2625	25.03	79.3818	25.03	76.0684	25.03	60.9124	25.03	190.226	25.03	184.593	25.03	59.3134	25.03	65.2595	25.03	31.9805	25.03	82.387	25.03	84.4383	25.03	82.4014	25.03	196.323	25.03	192.545	25.03	197.134	25.03	60.8907	25.03	18.3068	25.03	64.8038	25.03	80.0292	25.03	36.6246	25.03	85.6225	25.03
25.29	25.29	62.6615	25.29	67.6078	25.29	69.4913	25.29	80.1086	25.29	81.1531	25.29	77.727	25.29	61.5302	25.29	192.374	25.29	186.339	25.29	61.1541	25.29	67.3035	25.29	32.931	25.29	84.2082	25.29	86.3905	25.29	84.32	25.29	198.327	25.29	194.659	25.29	199.218	25.29	62.6013	25.29	18.875	25.29	66.6955	25.29	81.8847	25.29	37.4093	25.29	87.706	25.29
25.49	25.49	64.6617	25.49	69.6768	25.49	71.7007	25.49	81.9233	25.49	82.9253	25.49	79.4094	25.49	62.0979	25.49	194.344	25.49	188.286	25.49	62.9236	25.49	69.4509	25.49	33.8082	25.49	86.2436	25.49	88.4063	25.49	86.1523	25.49	200.403	25.49	196.756	25.49	201.368	25.49	64.626	25.49	19.4385	25.49	68.7094	25.49	83.7934	25.49	38.4075	25.49	89.8738	25.49
25.67	25.67	66.6619	25.67	71.8013	25.67	73.998	25.67	83.7924	25.67	84.9259	25.67	81.2229	25.67	62.8927	25.67	196.199	25.67	190.197	25.67	64.9713	25.67	71.5764	25.67	34.8153	25.67	88.3217	25.67	90.4543	25.67	88.2973	25.67	202.468	25.67	198.888	25.67	203.176	25.67	66.5957	25.67	19.9694	25.67	70.9911	25.67	85.9461	25.67	39.257	25.67	92.2125	25.67
25.87	25.87	68.7117	25.87	74.1553	25.87	76.2374	25.87	85.6625	25.87	86.8954	25.87	83.0471	25.87	63.3832	25.87	197.98	25.87	192.16	25.87	66.8784	25.87	73.7638	25.87	35.804	25.87	90.3283	25.87	92.839	25.87	90.5317	25.87	204.287	25.87	200.651	25.87	205.136	25.87	68.5263	25.87	20.5951	25.87	73.1517	25.87	87.9424	25.87	40.1435	25.87	94.4281	25.87
26.07	26.07	70.7147	26.07	76.393	26.07	78.5693	26.07	87.8252	26.07	88.9612	26.07	84.8611	26.07	63.9314	26.07	199.681	26.07	193.88	26.07	68.8957	26.07	76.1212	26.07	36.8825	26.07	92.5558	26.07	95.047	26.07	92.7407	26.07	206.225	26.07	202.333	26.07	206.93	26.07	70.6196	26.07	21.1668	26.07	75.4137	26.07	90.1159	26.07	41.1473	26.07	96.8085	26.07
26.2	26.2	72.9867	26.2	78.7963	26.2	81.0761	26.2	90.0208	26.2	91.2015	26.2	87.0902	26.2	64.5106	26.2	201.281	26.2	195.697	26.2	71.033	26.2	78.576	26.2	37.9548	26.2	94.9989	26.2	97.5889	26.2	95.0264	26.2	208.268	26.2	204.099	26.2	208.939	26.2	72.92	26.2	21.7521	26.2	77.6425	26.2	92.3964	26.2	42.1988	26.2	99.3721	26.2
26.45	26.45	75.4071	26.45	81.278	26.45	83.517	26.45	92.4217	26.45	93.5384	26.45	89.1438	26.45	65.0927	26.45	203.04	26.45	197.274	26.45	73.3945	26.45	80.9545	26.45	39.1628	26.45	97.3434	26.45	100.171	26.45	97.5256	26.45	209.969	26.45	205.837	26.45	210.639	26.45	75.1886	26.45	22.4861	26.45	80.0857	26.45	94.675	26.45	43.2552	26.45	101.869	26.45
26.64	26.64	77.7229	26.64	83.9812	26.64	86.3757	26.64	94.6403	26.64	95.8997	26.64	91.5048	26.64	65.6578	26.64	204.597	26.64	198.926	26.64	75.6862	26.64	83.6172	26.64	40.3053	26.64	99.8206	26.64	102.866	26.64	100.18	26.64	211.758	26.64	207.549	26.64	212.182	26.64	77.4108	26.64	23.161	26.64	82.5072	26.64	97.2861	26.64	44.6311	26.64	104.489	26.64
26.89	26.89	80.2217	26.89	86.4844	26.89	89.0797	26.89	97.2471	26.89	98.1816	26.89	93.7217	26.89	66.2169	26.89	205.949	26.89	200.586	26.89	78.0582	26.89	86.1265	26.89	41.5022	26.89	102.368	26.89	105.458	26.89	102.722	26.89	213.515	26.89	209.184	26.89	214.151	26.89	79.9209	26.89	23.8732	26.89	84.7677	26.89	99.8293	26.89	45.804	26.89	107.316	26.89
27.07	27.07	82.7412	27.07	89.0998	27.07	91.7312	27.07	99.762	27.07	100.959	27.07	96.2817	27.07	66.7455	27.07	207.638	27.07	202.111	27.07	80.5169	27.07	88.8563	27.07	42.8023	27.07	105.095	27.07	108.285	27.07	105.498	27.07	215.143	27.07	210.89	27.07	215.676	27.07	82.5398	27.07	24.5949	27.07	87.2547	27.07	102.444	27.07	46.9846	27.07	110.399	27.07
27.32	27.32	85.3186	27.32	92.0162	27.32	94.6356	27.32	102.406	27.32	103.768	27.32	98.7646	27.32	67.2882	27.32	209.173	27.32	203.42	27.32	83.0885	27.32	91.6522	27.32	44.0322	27.32	107.992	27.32	111.25	27.32	108.434	27.32	216.743	27.32	212.202	27.32	217.221	27.32	85.0828	27.32	25.2594	27.32	89.8921	27.32	105.343	27.32	48.3294	27.32	113.341	27.32
27.57	27.57	87.8967	27.57	94.7664	27.57	97.4308	27.57	105.192	27.57	106.458	27.57	101.368	27.57	67.6833	27.57	210.626	27.57	205.074	27.57	85.7387	27.57	94.4599	27.57	45.3925	27.57	110.858	27.57	114.247	27.57	111.415	27.57	218.265	27.57	213.675	27.57	218.495	27.57	87.6596	27.57	26	27.57	92.6588	27.57	108.264	27.57	49.6002	27.57	116.477	27.57
27.69	27.69	90.61	27.69	97.6365	27.69	100.354	27.69	107.951	27.69	109.327	27.69	104.088	27.69	68.2424	27.69	211.631	27.69	206.247	27.69	88.2439	27.69	97.2099	27.69	46.6542	27.69	113.855	27.69	117.225	27.69	114.376	27.69	219.606	27.69	215.194	27.69	220.053	27.69	90.2134	27.69	26.7771	27.69	95.4012	27.69	111.168	27.69	50.911	27.69	119.453	27.69
27.81	27.81	93.4489	27.81	100.521	27.81	103.315	27.81	110.966	27.81	112.398	27.81	106.932	27.81	68.6945	27.81	212.923	27.81	207.569	27.81	90.8503	27.81	100.172	27.81	48.0907	27.81	116.978	27.81	120.481	27.81	117.552	27.81	221.263	27.81	216.266	27.81	221.21	27.81	92.9559	27.81	27.4962	27.81	98.19	27.81	114.323	27.81	52.3522	27.81	122.845	27.81
28.11	28.11	96.1489	28.11	103.521	28.11	106.433	28.11	114.035	28.11	115.632	28.11	109.943	28.11	69.1649	28.11	214.038	28.11	208.726	28.11	93.8436	28.11	103.203	28.11	49.4972	28.11	120.12	28.11	123.571	28.11	120.842	28.11	222.316	28.11	217.712	28.11	222.503	28.11	95.7717	28.11	28.2478	28.11	101.101	28.11	117.508	28.11	53.8469	28.11	126.285	28.11
28.3	28.3	99.1125	28.3	106.584	28.3	109.527	28.3	117.312	28.3	118.769	28.3	113.007	28.3	69.4694	28.3	214.901	28.3	209.893	28.3	96.3835	28.3	106.067	28.3	50.9014	28.3	123.426	28.3	127.31	28.3	124.265	28.3	223.737	28.3	218.795	28.3	223.649	28.3	98.5587	28.3	29.0104	28.3	104.083	28.3	120.685	28.3	55.4794	28.3	130.041	28.3
28.52	28.52	101.803	28.52	109.222	28.52	112.177	28.52	120.541	28.52	122.076	28.52	116.133	28.52	70.0147	28.52	216.049	28.52	210.891	28.52	99.4122	28.52	109.005	28.52	52.2232	28.52	126.77	28.52	130.646	28.52	127.749	28.52	224.759	28.52	219.85	28.52	224.471	28.52	101.245	28.52	29.8343	28.52	106.944	28.52	124.08	28.52	56.9562	28.52	133.525	28.52
28.76	28.76	104.763	28.76	112.39	28.76	115.428	28.76	124.048	28.76	125.65	28.76	119.44	28.76	70.1986	28.76	216.797	28.76	211.932	28.76	102.227	28.76	111.961	28.76	53.6572	28.76	129.936	28.76	134.544	28.76	131.344	28.76	225.841	28.76	220.796	28.76	225.688	28.76	104.105	28.76	30.5675	28.76	109.953	28.76	127.575	28.76	58.5315	28.76	137.257	28.76
28.95	28.95	107.592	28.95	115.343	28.95	118.424	28.95	127.467	28.95	129.202	28.95	122.844	28.95	70.6622	28.95	217.521	28.95	212.708	28.95	105.113	28.95	114.946	28.95	55.1377	28.95	133.468	28.95	138.274	28.95	135.157	28.95	226.645	28.95	221.776	28.95	226.599	28.95	106.882	28.95	31.3412	28.95	112.754	28.95	131.125	28.95	60.2072	28.95	140.95	28.95
29.11	29.11	110.519	29.11	118.419	29.11	121.615	29.11	130.801	29.11	132.907	29.11	126.286	29.11	71.0226	29.11	218.195	29.11	213.629	29.11	107.907	29.11	117.822	29.11	56.6574	29.11	137.158	29.11	142.083	29.11	138.945	29.11	227.783	29.11	222.623	29.11	227.372	29.11	109.764	29.11	32.1266	29.11	115.758	29.11	134.948	29.11	61.8852	29.11	144.817	29.11
29.35	29.35	113.612	29.35	121.454	29.35	124.627	29.35	134.846	29.35	136.661	29.35	129.947	29.35	71.4047	29.35	218.948	29.35	214.599	29.35	110.785	29.35	120.768	29.35	58.1454	29.35	141.084	29.35	146.238	29.35	142.874	29.35	228.887	29.35	223.461	29.35	228.407	29.35	112.622	29.35	33.0345	29.35	118.789	29.35	139.045	29.35	63.6434	29.35	149.01	29.35
29.47	29.47	116.679	29.47	124.419	29.47	127.821	29.47	138.799	29.47	140.66	29.47	133.549	29.47	71.6298	29.47	219.591	29.47	215.15	29.47	113.717	29.47	124.116	29.47	59.6263	29.47	145.25	29.47	150.302	29.47	147.044	29.47	229.557	29.47	224.166	29.47	229.013	29.47	115.399	29.47	33.8085	29.47	121.805	29.47	142.978	29.47	65.4045	29.47	153.228	29.47
29.7	29.7	119.69	29.7	127.607	29.7	130.818	29.7	142.808	29.7	144.54	29.7	137.632	29.7	72.0368	29.7	220.293	29.7	215.962	29.7	116.549	29.7	127.136	29.7	62.5162	29.7	149.32	29.7	154.301	29.7	151.161	29.7	230.182	29.7	224.815	29.7	229.736	29.7	118.156	29.7	34.6151	29.7	124.844	29.7	146.997	29.7	67.3254	29.7	157.704	29.7
29.87	29.87	122.41	29.87	130.551	29.87	133.737	29.87	146.572	29.87	148.6	29.87	141.505	29.87	72.2319	29.87	221.029	29.87	216.634	29.87	119.183	29.87	130.057	29.87	64.0246	29.87	153.48	29.87	158.529	29.87	155.325	29.87	230.904	29.87	225.691	29.87	230.423	29.87	121.014	29.87	35.2393	29.87	127.764	29.87	151.136	29.87	69.0375	29.87	161.849	29.87
30.09	30.09	125.569	30.09	133.496	30.09	136.892	30.09	150.871	30.09	152.771	30.09	145.759	30.09	72.4535	30.09	221.348	30.09	217.195	30.09	122.237	30.09	133.255	30.09	65.6538	30.09	157.775	30.09	162.83	30.09	159.593	30.09	231.545	30.09	226.032	30.09	230.89	30.09	123.814	30.09	36.1315	30.09	130.687	30.09	155.27	30.09	71.02	30.09	166.327	30.09
30.26	30.26	128.526	30.26	136.44	30.26	139.899	30.26	155.092	30.26	157.158	30.26	149.784	30.26	72.5917	30.26	221.667	30.26	217.641	30.26	125.15	30.26	136.329	30.26	67.0647	30.26	162.288	30.26	167.176	30.26	164.091	30.26	232.188	30.26	226.335	30.26	231.435	30.26	126.639	30.26	36.8532	30.26	133.446	30.26	159.781	30.26	73.0827	30.26	170.825	30.26
30.48	30.48	131.409	30.48	139.431	30.48	142.886	30.48	159.389	30.48	161.804	30.48	154.138	30.48	72.8793	30.48	222.015	30.48	218.19	30.48	127.968	30.48	139.34	30.48	68.7371	30.48	166.79	30.48	171.98	30.48	168.545	30.48	232.689	30.48	226.654	30.48	231.927	30.48	129.336	30.48	37.5915	30.48	136.487	30.48	164.226	30.48	74.9756	30.48	175.406	30.48
30.71	30.71	134.326	30.71	142.468	30.71	145.723	30.71	163.955	30.71	166.188	30.71	158.444	30.71	73.0383	30.71	222.316	30.71	218.499	30.71	131.018	30.71	142.42	30.71	70.1996	30.71	171.569	30.71	176.614	30.71	173.332	30.71	233.014	30.71	226.998	30.71	232.15	30.71	132.143	30.71	38.3611	30.71	139.402	30.71	168.608	30.71	77.1533	30.71	180.203	30.71
30.93	30.93	137.351	30.93	145.447	30.93	148.591	30.93	168.586	30.93	170.822	30.93	162.903	30.93	73.207	30.93	222.728	30.93	219.133	30.93	133.941	30.93	145.431	30.93	71.8232	30.93	176.232	30.93	181.347	30.93	177.917	30.93	233.718	30.93	227.04	30.93	232.545	30.93	134.692	30.93	39.0816	30.93	142.164	30.93	173.319	30.93	79.2988	30.93	184.928	30.93
31.09	31.09	140.305	31.09	148.046	31.09	151.27	31.09	173.111	31.09	175.676	31.09	167.417	31.09	73.4534	31.09	222.937	31.09	219.452	31.09	136.728	31.09	148.178	31.09	73.2401	31.09	181.049	31.09	185.998	31.09	182.505	31.09	234.083	31.09	226.996	31.09	232.9	31.09	137.415	31.09	39.8076	31.09	144.86	31.09	177.939	31.09	81.3494	31.09	189.529	31.09
31.26	31.26	143.087	31.26	150.785	31.26	154.196	31.26	178.091	31.26	180.551	31.26	172.14	31.26	73.6012	31.26	223.169	31.26	219.654	31.26	139.757	31.26	151.072	31.26	74.7356	31.26	186.002	31.26	191.17	31.26	187.564	31.26	234.251	31.26	227.386	31.26	233.017	31.26	140.036	31.26	40.5558	31.26	147.562	31.26	182.693	31.26	83.5492	31.26	194.499	31.26
31.48	31.48	145.549	31.48	153.231	31.48	156.736	31.48	182.759	31.48	185.254	31.48	176.766	31.48	73.6222	31.48	223.047	31.48	219.861	31.48	142.493	31.48	153.768	31.48	76.187	31.48	190.884	31.48	195.638	31.48	192.421	31.48	234.496	31.48	227.347	31.48	233.318	31.48	142.29	31.48	41.266	31.48	149.972	31.48	187.472	31.48	85.6433	31.48	199.323	31.48
31.75	31.75	148.179	31.75	155.751	31.75	159.51	31.75	187.626	31.75	190.189	31.75	181.322	31.75	73.7051	31.75	223.186	31.75	220.195	31.75	145.307	31.75	156.359	31.75	77.5541	31.75	195.55	31.75	200.651	31.75	197.214	31.75	234.67	31.75	227.712	31.75	233.539	31.75	144.873	31.75	41.8949	31.75	152.559	31.75	192.41	31.75	87.8628	31.75	204.091	31.75
31.91	31.91	150.777	31.91	158.288	31.91	161.753	31.91	192.175	31.91	195.143	31.91	186.298	31.91	73.908	31.91	223.262	31.91	220.307	31.91	147.921	31.91	159.055	31.91	78.8647	31.91	200.743	31.91	205.635	31.91	202.191	31.91	234.566	31.91	227.81	31.91	233.476	31.91	147.249	31.91	42.6378	31.91	155.141	31.91	197.497	31.91	90.0529	31.91	208.98	31.91
32.12	32.12	153.195	32.12	160.735	32.12	164.25	32.12	197.04	32.12	200.12	32.12	191.232	32.12	73.9745	32.12	223.14	32.12	220.479	32.12	150.402	32.12	161.664	32.12	80.1758	32.12	205.862	32.12	210.417	32.12	207.04	32.12	234.709	32.12	228.047	32.12	233.53	32.12	149.504	32.12	43.229	32.12	157.37	32.12	202.278	32.12	92.2329	32.12	213.935	32.12
32.34	32.34	155.697	32.34	162.707	32.34	166.55	32.34	201.821	32.34	205.338	32.34	196.039	32.34	73.9307	32.34	223.076	32.34	220.426	32.34	152.877	32.34	163.912	32.34	81.4332	32.34	210.938	32.34	215.325	32.34	211.856	32.34	234.79	32.34	227.959	32.34	233.452	32.34	151.566	32.34	43.9607	32.34	159.644	32.34	207.176	32.34	94.3143	32.34	218.695	32.34
32.54	32.54	157.859	32.54	164.834	32.54	168.519	32.54	206.633	32.54	209.913	32.54	200.583	32.54	74.0233	32.54	222.85	32.54	220.445	32.54	155.296	32.54	166.292	32.54	82.5387	32.54	215.809	32.54	219.803	32.54	216.865	32.54	234.659	32.54	228.033	32.54	233.257	32.54	153.726	32.54	44.3561	32.54	161.713	32.54	212.008	32.54	96.5652	32.54	223.347	32.54
32.76	32.76	160.266	32.76	166.882	32.76	170.609	32.76	211.652	32.76	214.598	32.76	205.507	32.76	74.033	32.76	222.833	32.76	220.307	32.76	157.678	32.76	168.594	32.76	83.6874	32.76	220.941	32.76	224.329	32.76	221.445	32.76	234.678	32.76	227.845	32.76	233.076	32.76	155.619	32.76	45.0451	32.76	163.825	32.76	216.96	32.76	98.5651	32.76	227.971	32.76
32.87	32.87	162.231	32.87	168.518	32.87	172.766	32.87	216.538	32.87	219.716	32.87	210.34	32.87	74.0524	32.87	222.81	32.87	220.353	32.87	159.981	32.87	170.678	32.87	84.6525	32.87	225.738	32.87	228.756	32.87	226.456	32.87	234.189	32.87	227.87	32.87	233.184	32.87	157.477	32.87	45.5667	32.87	165.723	32.87	221.762	32.87	100.738	32.87	232.649	32.87
33.13	33.13	164.19	33.13	170.566	33.13	174.547	33.13	221.375	33.13	224.739	33.13	215.238	33.13	74.158	33.13	222.728	33.13	220.129	33.13	161.977	33.13	172.629	33.13	85.8224	33.13	230.911	33.13	233.149	33.13	231.035	33.13	233.982	33.13	227.787	33.13	232.947	33.13	159.33	33.13	46.1403	33.13	167.513	33.13	226.49	33.13	102.922	33.13	237.205	33.13
33.28	33.28	166.123	33.28	172.092	33.28	176.341	33.28	226.135	33.28	229.579	33.28	220.329	33.28	74.0654	33.28	222.201	33.28	219.896	33.28	164.014	33.28	174.68	33.28	86.8092	33.28	235.809	33.28	237.645	33.28	235.456	33.28	233.721	33.28	227.657	33.28	232.813	33.28	160.97	33.28	46.6019	33.28	169.379	33.28	231.445	33.28	104.998	33.28	242.057	33.28
33.54	33.54	167.854	33.54	173.906	33.54	178.19	33.54	230.921	33.54	234.531	33.54	225.041	33.54	74.02	33.54	222.003	33.54	219.861	33.54	166.075	33.54	176.6	33.54	87.7955	33.54	240.859	33.54	242.442	33.54	240.365	33.54	233.271	33.54	227.45	33.54	232.331	33.54	162.699	33.54	47.0899	33.54	171.191	33.54	236.21	33.54	107.113	33.54	246.268	33.54
33.74	33.74	169.596	33.74	175.176	33.74	179.884	33.74	235.913	33.74	239.352	33.74	229.743	33.74	74.0427	33.74	221.447	33.74	219.706	33.74	168.136	33.74	178.31	33.74	88.5434	33.74	245.694	33.74	246.81	33.74	244.928	33.74	232.99	33.74	227.473	33.74	232.178	33.74	164.274	33.74	47.5888	33.74	172.735	33.74	240.817	33.74	109.068	33.74	250.629	33.74
33.94	33.94	171.213	33.94	176.612	33.94	181.314	33.94	240.633	33.94	244.314	33.94	234.456	33.94	74.0313	33.94	221.133	33.94	219.445	33.94	170.03	33.94	180.054	33.94	89.4105	33.94	250.509	33.94	251.414	33.94	249.492	33.94	232.71	33.94	227.049	33.94	231.778	33.94	165.904	33.94	47.9358	33.94	174.505	33.94	245.551	33.94	111.343	33.94	255.482	33.94
34.2	34.2	172.966	34.2	178.292	34.2	182.754	34.2	244.941	34.2	249.037	34.2	239.345	34.2	74.0103	34.2	220.733	34.2	219.309	34.2	171.544	34.2	181.642	34.2	90.2008	34.2	255.161	34.2	255.942	34.2	253.321	34.2	232.084	34.2	226.812	34.2	231.454	34.2	167.226	34.2	48.385	34.2	175.843	34.2	250.135	34.2	113.156	34.2	259.339	34.2
34.4	34.4	174.29	34.4	179.394	34.4	183.986	34.4	249.356	34.4	253.868	34.4	243.565	34.4	73.8853	34.4	220.362	34.4	219.262	34.4	173.059	34.4	183.089	34.4	91.0895	34.4	259.62	34.4	260.223	34.4	257.301	34.4	231.747	34.4	226.652	34.4	230.878	34.4	168.536	34.4	48.7754	34.4	177.173	34.4	254.306	34.4	115.164	34.4	263.592	34.4
34.6	34.6	175.59	34.6	180.773	34.6	185.16	34.6	253.891	34.6	258.078	34.6	248.551	34.6	73.7051	34.6	220.032	34.6	218.722	34.6	174.551	34.6	184.567	34.6	91.771	34.6	264.238	34.6	264.502	34.6	261.474	34.6	231.346	34.6	226.117	34.6	230.566	34.6	169.582	34.6	49.1485	34.6	178.361	34.6	258.686	34.6	116.988	34.6	267.469	34.6
34.75	34.75	176.835	34.75	181.878	34.75	186.001	34.75	257.873	34.75	262.542	34.75	252.673	34.75	73.6336	34.75	219.521	34.75	218.566	34.75	176.023	34.75	185.811	34.75	92.3262	34.75	268.715	34.75	268.704	34.75	265.415	34.75	230.969	34.75	225.706	34.75	230.356	34.75	170.761	34.75	49.4325	34.75	179.544	34.75	262.862	34.75	118.825	34.75	270.959	34.75
35	35	177.806	35	183.086	35	187.16	35	262.316	35	266.964	35	257.011	35	73.5932	35	218.901	35	218.04	35	177.278	35	186.922	35	92.9183	35	272.821	35	272.621	35	269.582	35	230.53	35	225.503	35	229.913	35	171.839	35	49.8141	35	180.513	35	266.97	35	120.531	35	274.646	35
35.15	35.15	179.173	35.15	183.897	35.15	187.927	35.15	266.478	35.15	271.084	35.15	260.857	35.15	73.5495	35.15	218.629	35.15	217.798	35.15	178.669	35.15	188.048	35.15	93.567	35.15	276.932	35.15	276.468	35.15	273.644	35.15	230.23	35.15	225.313	35.15	229.154	35.15	172.862	35.15	49.8943	35.15	181.625	35.15	270.903	35.15	121.631	35.15	278.285	35.15
35.33	35.33	180.044	35.33	185.123	35.33	188.776	35.33	270.525	35.33	275.134	35.33	265.077	35.33	73.5478	35.33	217.869	35.33	217.28	35.33	179.628	35.33	188.994	35.33	94.0451	35.33	280.977	35.33	280.216	35.33	277.26	35.33	229.654	35.33	224.677	35.33	228.714	35.33	173.623	35.33	50.1611	35.33	182.474	35.33	274.822	35.33	123.4	35.33	281.58	35.33
35.58	35.58	180.79	35.58	185.891	35.58	189.568	35.58	274.123	35.58	278.746	35.58	269.1	35.58	73.3433	35.58	217.51	35.58	216.96	35.58	180.63	35.58	190.09	35.58	94.641	35.58	284.868	35.58	283.928	35.58	280.883	35.58	229.284	35.58	224.586	35.58	228.408	35.58	174.371	35.58	50.4104	35.58	183.203	35.58	278.683	35.58	124.983	35.58	284.678	35.58
35.83	35.83	181.513	35.83	186.579	35.83	190.214	35.83	277.914	35.83	282.744	35.83	273.206	35.83	73.1747	35.83	216.67	35.83	216.836	35.83	181.686	35.83	190.646	35.83	94.9645	35.83	288.913	35.83	287.066	35.83	284.502	35.83	228.883	35.83	223.88	35.83	227.615	35.83	175.295	35.83	50.6639	35.83	184.144	35.83	282.307	35.83	126.581	35.83	287.857	35.83
35.96	35.96	182.336	35.96	187.398	35.96	190.868	35.96	281.699	35.96	286.661	35.96	276.817	35.96	73.1328	35.96	216.068	35.96	216.399	35.96	182.718	35.96	191.681	35.96	95.4594	35.96	292.298	35.96	290.465	35.96	288.039	35.96	228.217	35.96	223.58	35.96	227.308	35.96	175.932	35.96	50.8457	35.96	184.599	35.96	285.807	35.96	128.098	35.96	290.996	35.96
36.16	36.16	183.001	36.16	188.063	36.16	191.195	36.16	285.096	36.16	290.32	36.16	280.582	36.16	73.055	36.16	215.391	36.16	215.884	36.16	183.651	36.16	192.269	36.16	95.6851	36.16	295.934	36.16	293.944	36.16	291.612	36.16	227.839	36.16	223.196	36.16	226.832	36.16	176.525	36.16	51.0883	36.16	185.603	36.16	289.216	36.16	129.494	36.16	293.777	36.16
36.36	36.36	183.592	36.36	188.613	36.36	191.487	36.36	288.649	36.36	293.561	36.36	284.131	36.36	72.8811	36.36	214.856	36.36	215.371	36.36	184.356	36.36	192.824	36.36	96.0677	36.36	299.065	36.36	296.735	36.36	294.545	36.36	227.461	36.36	222.624	36.36	226.116	36.36	177.088	36.36	51.2534	36.36	186.091	36.36	292.378	36.36	130.834	36.36	296.535	36.36
36.54	36.54	184.192	36.54	189.183	36.54	191.963	36.54	291.753	36.54	297.08	36.54	287.129	36.54	72.7317	36.54	213.69	36.54	215.031	36.54	185.126	36.54	193.528	36.54	96.2319	36.54	302.587	36.54	299.734	36.54	297.668	36.54	226.795	36.54	222.114	36.54	225.511	36.54	177.64	36.54	51.3793	36.54	186.684	36.54	295.514	36.54	132.179	36.54	299.544	36.54
36.73	36.73	184.564	36.73	189.814	36.73	191.915	36.73	294.823	36.73	300.358	36.73	290.796	36.73	72.4723	36.73	213.117	36.73	214.207	36.73	185.67	36.73	193.876	36.73	96.4035	36.73	305.591	36.73	302.559	36.73	300.507	36.73	226.249	36.73	221.695	36.73	225.165	36.73	178.189	36.73	51.7086	36.73	186.97	36.73	298.604	36.73	133.681	36.73	301.908	36.73
36.97	36.97	184.857	36.97	190.07	36.97	192.311	36.97	297.595	36.97	303.055	36.97	293.55	36.97	72.2678	36.97	212.468	36.97	213.899	36.97	186.082	36.97	194.5	36.97	96.436	36.97	308.516	36.97	305.444	36.97	303.116	36.97	225.351	36.97	221.053	36.97	224.295	36.97	178.222	36.97	51.7628	36.97	187.431	36.97	301.532	36.97	134.658	36.97	304.344	36.97
37.21	37.21	185.221	37.21	190.474	37.21	192.831	37.21	300.438	37.21	306.315	37.21	296.605	37.21	72.1751	37.21	211.87	37.21	213.381	37.21	186.663	37.21	194.942	37.21	97.3261	37.21	311.557	37.21	307.726	37.21	306.035	37.21	224.808	37.21	220.75	37.21	223.655	37.21	178.686	37.21	52.0406	37.21	187.862	37.21	304.17	37.21	135.972	37.21	306.873	37.21
37.43	37.43	185.652	37.43	190.699	37.43	192.966	37.43	303.098	37.43	308.683	37.43	299.463	37.43	72.0141	37.43	211.434	37.43	213.1	37.43	187.144	37.43	195.275	37.43	98.7149	37.43	313.795	37.43	310.201	37.43	308.361	37.43	224.164	37.43	219.988	37.43	222.932	37.43	179.039	37.43	52.2317	37.43	188.134	37.43	306.491	37.43	137.232	37.43	308.783	37.43
37.57	37.57	185.944	37.57	190.863	37.57	193.238	37.57	305.58	37.57	311.372	37.57	301.807	37.57	71.8343	37.57	210.826	37.57	212.585	37.57	187.609	37.57	195.545	37.57	98.8536	37.57	316.347	37.57	312.381	37.57	310.424	37.57	223.472	37.57	219.592	37.57	222.386	37.57	179.258	37.57	52.3874	37.57	188.227	37.57	309.018	37.57	138.181	37.57	311.039	37.57
37.76	37.76	186.103	37.76	191.008	37.76	193.018	37.76	307.852	37.76	313.907	37.76	304.134	37.76	71.6526	37.76	210.235	37.76	211.896	37.76	187.865	37.76	195.633	37.76	98.9944	37.76	318.512	37.76	314.698	37.76	312.656	37.76	222.844	37.76	218.961	37.76	221.563	37.76	179.291	37.76	52.6151	37.76	188.559	37.76	311.204	37.76	139.01	37.76	313.048	37.76
37.93	37.93	186.429	37.93	191.138	37.93	193.51	37.93	310.214	37.93	316.138	37.93	306.826	37.93	71.5069	37.93	209.79	37.93	211.322	37.93	187.919	37.93	195.848	37.93	99.0681	37.93	320.785	37.93	316.416	37.93	314.685	37.93	222.388	37.93	218.497	37.93	221.076	37.93	179.587	37.93	52.7599	37.93	188.545	37.93	313.602	37.93	139.958	37.93	314.78	37.93
38.17	38.17	186.589	38.17	191.386	38.17	193.634	38.17	312.298	38.17	318.508	38.17	309.107	38.17	71.3459	38.17	209.11	38.17	210.721	38.17	188.411	38.17	196.093	38.17	99.1569	38.17	322.798	38.17	318.388	38.17	316.85	38.17	221.676	38.17	218.01	38.17	220.541	38.17	179.676	38.17	52.8318	38.17	188.752	38.17	315.458	38.17	140.805	38.17	316.391	38.17
38.35	38.35	186.566	38.35	191.442	38.35	193.59	38.35	314.407	38.35	320.302	38.35	311.205	38.35	71.0732	38.35	208.647	38.35	210.519	38.35	188.511	38.35	196.126	38.35	99.2761	38.35	324.749	38.35	320.136	38.35	318.295	38.35	221.048	38.35	217.173	38.35	219.624	38.35	179.489	38.35	52.7451	38.35	188.763	38.35	317.144	38.35	141.57	38.35	317.705	38.35
38.58	38.58	186.553	38.58	191.439	38.58	193.565	38.58	316.344	38.58	322.37	38.58	313.142	38.58	71.0299	38.58	208.214	38.58	209.802	38.58	188.843	38.58	196.188	38.58	99.0464	38.58	326.421	38.58	321.414	38.58	320.28	38.58	220.334	38.58	216.869	38.58	219.208	38.58	179.752	38.58	52.7924	38.58	188.791	38.58	318.63	38.58	142.454	38.58	319.202	38.58
38.79	38.79	186.804	38.79	191.386	38.79	193.436	38.79	317.908	38.79	324.066	38.79	315.03	38.79	70.7552	38.79	207.499	38.79	209.248	38.79	188.834	38.79	196.258	38.79	99.1569	38.79	327.964	38.79	322.925	38.79	321.788	38.79	219.97	38.79	216.175	38.79	218.355	38.79	179.621	38.79	52.8969	38.79	188.891	38.79	320.199	38.79	143.386	38.79	320.173	38.79
38.98	38.98	186.638	38.98	191.559	38.98	193.498	38.98	319.405	38.98	325.728	38.98	316.578	38.98	70.6715	38.98	206.788	38.98	208.531	38.98	188.672	38.98	196.013	38.98	99.1613	38.98	329.25	38.98	324.158	38.98	322.973	38.98	219.219	38.98	215.647	38.98	217.472	38.98	179.647	38.98	52.8132	38.98	188.576	38.98	321.589	38.98	143.87	38.98	321.689	38.98
39.16	39.16	186.674	39.16	191.127	39.16	193.435	39.16	320.86	39.16	327.12	39.16	318.434	39.16	70.4649	39.16	206.421	39.16	208.095	39.16	188.697	39.16	196.105	39.16	99.0009	39.16	330.344	39.16	325.284	39.16	324.353	39.16	218.799	39.16	215.262	39.16	216.995	39.16	179.549	39.16	52.8418	39.16	188.665	39.16	322.957	39.16	144.548	39.16	322.522	39.16
39.37	39.37	186.734	39.37	191.15	39.37	193.257	39.37	322.138	39.37	328.656	39.37	319.644	39.37	70.1667	39.37	205.756	39.37	207.25	39.37	188.843	39.37	195.783	39.37	98.9165	39.37	331.66	39.37	326.347	39.37	325.293	39.37	218.067	39.37	214.29	39.37	216.329	39.37	179.499	39.37	52.8141	39.37	188.363	39.37	324.061	39.37	145.109	39.37	323.688	39.37
39.64	39.64	186.553	39.64	190.971	39.64	193.114	39.64	323.279	39.64	329.711	39.64	321.589	39.64	70.0985	39.64	205.211	39.64	206.727	39.64	188.731	39.64	195.651	39.64	98.8298	39.64	332.592	39.64	327.43	39.64	326.415	39.64	217.27	39.64	213.545	39.64	215.495	39.64	179.224	39.64	52.7924	39.64	188.534	39.64	324.581	39.64	145.736	39.64	324.351	39.64
39.86	39.86	186.44	39.86	190.882	39.86	192.905	39.86	324.573	39.86	330.831	39.86	322.267	39.86	69.7805	39.86	204.631	39.86	206.098	39.86	188.787	39.86	195.509	39.86	101.169	39.86	333.31	39.86	328.299	39.86	327.547	39.86	216.753	39.86	213.224	39.86	214.685	39.86	179.334	39.86	52.6515	39.86	188.277	39.86	325.514	39.86	145.938	39.86	325.077	39.86
39.99	39.99	186.057	39.99	190.529	39.99	192.776	39.99	325.594	39.99	331.44	39.99	323.489	39.99	69.7215	39.99	204.032	39.99	205.567	39.99	188.489	39.99	195.611	39.99	101.107	39.99	334.222	39.99	328.814	39.99	328.312	39.99	216.288	39.99	212.483	39.99	213.82	39.99	179.126	39.99	52.6042	39.99	188.173	39.99	326.098	39.99	146.424	39.99	325.835	39.99
40.21	40.21	186.088	40.21	190.357	40.21	192.594	40.21	326.519	40.21	332.604	40.21	324.858	40.21	69.4421	40.21	203.399	40.21	204.753	40.21	188.451	40.21	195.143	40.21	100.885	40.21	334.659	40.21	329.318	40.21	328.916	40.21	215.49	40.21	211.855	40.21	212.941	40.21	178.749	40.21	52.6013	40.21	187.792	40.21	326.15	40.21	146.705	40.21	326.508	40.21
40.43	40.43	185.85	40.43	190.123	40.43	192.165	40.43	327.28	40.43	333.3	40.43	325.382	40.43	69.1695	40.43	202.623	40.43	204.409	40.43	188.194	40.43	194.935	40.43	100.68	40.43	335.388	40.43	329.972	40.43	329.563	40.43	214.862	40.43	211.213	40.43	212.096	40.43	178.584	40.43	52.6229	40.43	187.556	40.43	326.447	40.43	146.896	40.43	326.797	40.43
40.65	40.65	185.718	40.65	189.995	40.65	191.985	40.65	327.974	40.65	333.931	40.65	326.145	40.65	69.0173	40.65	202.258	40.65	203.845	40.65	188.01	40.65	194.734	40.65	100.554	40.65	335.926	40.65	330.295	40.65	330.21	40.65	214.357	40.65	210.729	40.65	211.188	40.65	178.433	40.65	52.5283	40.65	187.391	40.65	327.36	40.65	147.465	40.65	327.075	40.65
40.77	40.77	185.421	40.77	189.545	40.77	191.648	40.77	328.301	40.77	334.539	40.77	326.638	40.77	68.8175	40.77	201.44	40.77	203.032	40.77	187.827	40.77	194.573	40.77	100.333	40.77	336.341	40.77	330.583	40.77	330.576	40.77	213.627	40.77	209.963	40.77	210.063	40.77	177.979	40.77	52.4062	40.77	186.902	40.77	327.55	40.77	147.724	40.77	327.459	40.77
40.98	40.98	185.1	40.98	189.41	40.98	191.551	40.98	328.985	40.98	335.019	40.98	327.564	40.98	68.5695	40.98	200.711	40.98	202.544	40.98	187.536	40.98	194.237	40.98	100.234	40.98	336.839	40.98	331.121	40.98	330.944	40.98	212.965	40.98	209.236	40.98	208.904	40.98	177.698	40.98	52.3903	40.98	186.904	40.98	328.305	40.98	148.078	40.98	327.545	40.98
41.19	41.19	185.006	41.19	189.127	41.19	190.995	41.19	329.648	41.19	335.258	41.19	328.199	41.19	68.4039	41.19	200.241	41.19	201.957	41.19	187.208	41.19	193.704	41.19	99.9153	41.19	337.04	41.19	331.432	41.19	331.277	41.19	212.224	41.19	208.597	41.19	208.121	41.19	177.31	41.19	52.3224	41.19	186.512	41.19	328.4	41.19	147.954	41.19	327.79	41.19
41.4	41.4	184.284	41.4	188.651	41.4	190.844	41.4	329.474	41.4	336.042	41.4	328.396	41.4	68.1629	41.4	199.583	41.4	201.2	41.4	186.899	41.4	193.433	41.4	99.8092	41.4	337.32	41.4	331.378	41.4	331.72	41.4	211.634	41.4	208.062	41.4	207.361	41.4	177.102	41.4	52.1992	41.4	186.215	41.4	328.665	41.4	148.558	41.4	327.833	41.4
41.58	41.58	184.147	41.58	188.237	41.58	190.214	41.58	329.724	41.58	336.095	41.58	328.932	41.58	67.9836	41.58	198.931	41.58	200.591	41.58	186.641	41.58	193.156	41.58	99.5036	41.58	337.319	41.58	331.592	41.58	331.73	41.58	211	41.58	207.519	41.58	206.793	41.58	176.814	41.58	52.1164	41.58	185.848	41.58	328.866	41.58	148.921	41.58	327.972	41.58
41.83	41.83	183.906	41.83	187.887	41.83	189.812	41.83	330.258	41.83	336.421	41.83	329.25	41.83	67.7727	41.83	198.299	41.83	200.052	41.83	186.18	41.83	192.623	41.83	99.1201	41.83	337.456	41.83	331.581	41.83	331.837	41.83	210.092	41.83	206.685	41.83	206.187	41.83	176.537	41.83	51.9944	41.83	185.456	41.83	329.279	41.83	148.988	41.83	327.971	41.83
42.04	42.04	183.317	42.04	187.618	42.04	189.414	42.04	330.54	42.04	336.409	42.04	329.436	42.04	67.5481	42.04	197.763	42.04	199.242	42.04	185.966	42.04	192.422	42.04	98.9555	42.04	337.669	42.04	331.634	42.04	331.837	42.04	209.605	42.04	206.074	42.04	205.537	42.04	176.041	42.04	51.9443	42.04	185.132	42.04	329.193	42.04	148.883	42.04	328.121	42.04
42.2	42.2	183.149	42.2	187.153	42.2	189.153	42.2	330.507	42.2	336.627	42.2	329.632	42.2	67.3753	42.2	196.885	42.2	198.746	42.2	185.746	42.2	191.933	42.2	98.6652	42.2	337.627	42.2	331.699	42.2	331.902	42.2	208.768	42.2	205.333	42.2	204.789	42.2	175.811	42.2	51.8319	42.2	184.61	42.2	329.321	42.2	149.041	42.2	327.598	42.2
42.41	42.41	182.72	42.41	186.73	42.41	188.713	42.41	330.475	42.41	336.529	42.41	329.523	42.41	67.1481	42.41	196.445	42.41	198.152	42.41	185.378	42.41	191.604	42.41	98.4811	42.41	337.606	42.41	331.623	42.41	331.826	42.41	208.184	42.41	204.897	42.41	204.061	42.41	175.216	42.41	51.8102	42.41	184.374	42.41	329.406	42.41	148.977	42.41	327.79	42.41
42.66	42.66	182.412	42.66	186.314	42.66	188.29	42.66	330.312	42.66	336.495	42.66	329.48	42.66	66.8354	42.66	195.779	42.66	197.412	42.66	185.007	42.66	191.094	42.66	98.1521	42.66	337.506	42.66	331.601	42.66	331.912	42.66	207.557	42.66	204.099	42.66	203.338	42.66	175.005	42.66	51.6991	42.66	184.004	42.66	329.309	42.66	148.906	42.66	327.544	42.66
42.82	42.82	181.78	42.82	185.86	42.82	187.908	42.82	330.421	42.82	336.627	42.82	329.611	42.82	66.7306	42.82	195.074	42.82	196.844	42.82	184.353	42.82	190.779	42.82	97.9701	42.82	337.369	42.82	331.323	42.82	331.708	42.82	206.956	42.82	203.61	42.82	202.765	42.82	174.555	42.82	51.5108	42.82	183.396	42.82	329.299	42.82	148.852	42.82	327.362	42.82
42.98	42.98	181.342	42.98	185.33	42.98	187.309	42.98	330.246	42.98	336.345	42.98	329.708	42.98	66.4187	42.98	194.697	42.98	196.136	42.98	184.278	42.98	190.325	42.98	97.6166	42.98	337.468	42.98	331.206	42.98	331.18	42.98	206.348	42.98	202.849	42.98	202.266	42.98	173.995	42.98	51.4376	42.98	183.155	42.98	329.248	42.98	148.71	42.98	326.914	42.98
43.19	43.19	180.888	43.19	184.904	43.19	187.062	43.19	330.019	43.19	336.029	43.19	329.633	43.19	66.265	43.19	193.915	43.19	195.562	43.19	183.718	43.19	189.651	43.19	97.407	43.19	337.037	43.19	331.001	43.19	331.255	43.19	205.464	43.19	202.097	43.19	201.532	43.19	173.631	43.19	51.37	43.19	182.507	43.19	328.854	43.19	148.745	43.19	326.786	43.19
43.42	43.42	180.567	43.42	184.395	43.42	186.359	43.42	329.802	43.42	335.581	43.42	329.274	43.42	65.9807	43.42	193.212	43.42	194.724	43.42	183.222	43.42	189.288	43.42	96.9879	43.42	337.031	43.42	330.678	43.42	330.801	43.42	204.807	43.42	201.258	43.42	200.757	43.42	173.177	43.42	51.1156	43.42	182.144	43.42	328.618	43.42	148.434	43.42	326.262	43.42
43.67	43.67	180.22	43.67	184.112	43.67	185.883	43.67	329.584	43.67	335.811	43.67	329.174	43.67	65.7795	43.67	192.72	43.67	194.445	43.67	182.837	43.67	188.947	43.67	96.7012	43.67	336.96	43.67	329.971	43.67	330.673	43.67	204.18	43.67	200.638	43.67	200.108	43.67	172.816	43.67	51.1249	43.67	181.68	43.67	328.811	43.67	148.333	43.67	326.23	43.67
43.87	43.87	179.76	43.87	183.706	43.87	185.505	43.87	329.127	43.87	335.334	43.87	328.55	43.87	65.5328	43.87	191.938	43.87	193.678	43.87	182.397	43.87	188.473	43.87	96.4685	43.87	336.803	43.87	329.972	43.87	330.339	43.87	203.643	43.87	199.914	43.87	199.364	43.87	172.355	43.87	51.0475	43.87	181.216	43.87	328.569	43.87	148.137	43.87	325.91	43.87
44.07	44.07	179.241	44.07	183.129	44.07	185.079	44.07	328.822	44.07	335.258	44.07	328.527	44.07	65.3029	44.07	191.151	44.07	193.146	44.07	182.109	44.07	187.928	44.07	96.1019	44.07	336.526	44.07	329.737	44.07	329.638	44.07	202.783	44.07	199.402	44.07	198.709	44.07	171.905	44.07	50.9783	44.07	180.864	44.07	328.272	44.07	147.912	44.07	325.301	44.07
44.23	44.23	178.812	44.23	182.719	44.23	184.443	44.23	328.67	44.23	334.54	44.23	328.177	44.23	65.0956	44.23	190.701	44.23	192.352	44.23	181.465	44.23	187.448	44.23	95.9954	44.23	336.184	44.23	329.297	44.23	329.531	44.23	202.203	44.23	198.843	44.23	198.159	44.23	171.575	44.23	50.779	44.23	180.502	44.23	327.87	44.23	147.495	44.23	325.055	44.23
44.43	44.43	178.368	44.43	182.113	44.43	184.041	44.43	328.106	44.43	334.137	44.43	328.026	44.43	64.7974	44.43	189.919	44.43	191.469	44.43	181.049	44.43	186.859	44.43	95.5461	44.43	336.009	44.43	328.578	44.43	328.894	44.43	201.327	44.43	198.238	44.43	197.412	44.43	171.056	44.43	50.7374	44.43	179.671	44.43	327.507	44.43	147.14	44.43	324.094	44.43
44.63	44.63	177.906	44.63	181.581	44.63	183.559	44.63	327.583	44.63	333.822	44.63	327.687	44.63	64.4993	44.63	189.074	44.63	190.853	44.63	180.449	44.63	186.489	44.63	95.2445	44.63	335.4	44.63	327.967	44.63	327.999	44.63	200.77	44.63	197.45	44.63	196.662	44.63	170.418	44.63	50.5923	44.63	179.373	44.63	327.211	44.63	146.841	44.63	323.859	44.63
44.86	44.86	177.354	44.86	181.174	44.86	183.049	44.86	327.201	44.86	333.54	44.86	327.149	44.86	64.377	44.86	188.453	44.86	190.322	44.86	180.164	44.86	185.96	44.86	94.7943	44.86	335.06	44.86	327.924	44.86	327.805	44.86	200.13	44.86	196.713	44.86	195.999	44.86	169.979	44.86	49.7448	44.86	178.993	44.86	326.862	44.86	146.813	44.86	323.324	44.86
45.1	45.1	176.924	45.1	180.571	45.1	182.409	45.1	326.289	45.1	333.246	45.1	326.548	45.1	64.2208	45.1	187.976	45.1	189.644	45.1	179.461	45.1	185.289	45.1	94.6302	45.1	334.823	45.1	327.259	45.1	327.309	45.1	199.509	45.1	195.988	45.1	195.233	45.1	169.549	45.1	49.5756	45.1	178.38	45.1	326.374	45.1	146.635	45.1	322.822	45.1
45.34	45.34	176.528	45.34	180.026	45.34	181.804	45.34	325.778	45.34	332.365	45.34	326.067	45.34	63.9709	45.34	187.292	45.34	189.145	45.34	179.06	45.34	184.795	45.34	94.1426	45.34	334.319	45.34	326.808	45.34	326.684	45.34	198.723	45.34	195.564	45.34	194.54	45.34	169.131	45.34	49.4889	45.34	177.78	45.34	325.79	45.34	146.348	45.34	321.935	45.34
45.48	45.48	175.85	45.48	179.483	45.48	181.378	45.48	325.395	45.48	332.017	45.48	325.191	45.48	63.715	45.48	186.703	45.48	188.577	45.48	178.661	45.48	184.296	45.48	93.853	45.48	333.582	45.48	326.379	45.48	326.1	45.48	198.068	45.48	194.571	45.48	193.897	45.48	168.625	45.48	49.2959	45.48	177.526	45.48	325.388	45.48	146.27	45.48	321.347	45.48
45.64	45.64	175.421	45.64	179.171	45.64	180.872	45.64	324.754	45.64	331.484	45.64	324.874	45.64	63.5104	45.64	186.077	45.64	187.816	45.64	178.16	45.64	183.649	45.64	93.658	45.64	333.282	45.64	325.746	45.64	325.572	45.64	197.394	45.64	193.906	45.64	193.062	45.64	168.173	45.64	49.2959	45.64	176.883	45.64	324.857	45.64	145.983	45.64	320.556	45.64
45.83	45.83	174.719	45.83	178.492	45.83	180.355	45.83	324.167	45.83	331.027	45.83	324.447	45.83	63.2831	45.83	185.3	45.83	187.163	45.83	177.648	45.83	183.111	45.83	93.4412	45.83	332.713	45.83	325.005	45.83	324.666	45.83	196.855	45.83	193.355	45.83	192.616	45.83	167.699	45.83	49.1657	45.83	176.401	45.83	324.273	45.83	145.887	45.83	319.786	45.83
46.03	46.03	174.403	46.03	178.082	46.03	179.917	46.03	323.459	46.03	329.862	46.03	323.659	46.03	63.0187	46.03	184.744	46.03	186.332	46.03	177.237	46.03	182.861	46.03	93.0633	46.03	332.049	46.03	324.34	46.03	324.061	46.03	195.96	46.03	192.704	46.03	192.018	46.03	167.259	46.03	49.0746	46.03	176.049	46.03	323.562	46.03	145.725	46.03	319.016	46.03
46.29	46.29	173.781	46.29	177.558	46.29	179.389	46.29	322.708	46.29	329.078	46.29	323.036	46.29	62.7914	46.29	183.932	46.29	185.928	46.29	176.412	46.29	182.05	46.29	92.7706	46.29	331.696	46.29	323.32	46.29	323.5	46.29	195.353	46.29	192.05	46.29	191.313	46.29	166.675	46.29	48.9336	46.29	175.373	46.29	322.925	46.29	145.279	46.29	318.407	46.29
46.52	46.52	173.317	46.52	176.877	46.52	178.858	46.52	322.091	46.52	328.35	46.52	322.295	46.52	62.4454	46.52	183.292	46.52	185.202	46.52	175.965	46.52	181.465	46.52	92.3779	46.52	331.008	46.52	322.57	46.52	322.693	46.52	194.606	46.52	191.277	46.52	190.475	46.52	166.257	46.52	48.9533	46.52	174.662	46.52	322.204	46.52	144.805	46.52	317.543	46.52
46.67	46.67	172.763	46.67	176.288	46.67	178.122	46.67	321.252	46.67	328.078	46.67	321.43	46.67	62.465	46.67	182.794	46.67	184.597	46.67	175.565	46.67	181.061	46.67	92.0323	46.67	330.43	46.67	321.872	46.67	321.926	46.67	193.98	46.67	190.74	46.67	190.018	46.67	165.629	46.67	48.9814	46.67	174.31	46.67	321.832	46.67	144.59	46.67	317.168	46.67
46.86	46.86	172.152	46.86	175.698	46.86	177.55	46.86	320.11	46.86	327.196	46.86	320.763	46.86	62.1695	46.86	182.203	46.86	183.825	46.86	175.153	46.86	180.447	46.86	91.6855	46.86	329.83	46.86	321.153	46.86	320.966	46.86	193.216	46.86	190.155	46.86	189.289	46.86	165.222	46.86	48.873	46.86	173.613	46.86	321.058	46.86	144.091	46.86	316.206	46.86
47.09	47.09	171.643	47.09	175.274	47.09	177.23	47.09	319.666	47.09	326.272	47.09	319.999	47.09	61.9682	47.09	181.344	47.09	183.171	47.09	174.673	47.09	179.952	47.09	91.2617	47.09	329.186	47.09	320.499	47.09	320.093	47.09	192.438	47.09	189.305	47.09	188.5	47.09	164.627	47.09	48.6497	47.09	173.269	47.09	320.358	47.09	143.806	47.09	315.181	47.09
47.31	47.31	171.179	47.31	174.753	47.31	176.353	47.31	319.117	47.31	325.845	47.31	319.6	47.31	61.7425	47.31	180.731	47.31	182.447	47.31	174.085	47.31	179.288	47.31	91.1025	47.31	328.318	47.31	319.756	47.31	319.421	47.31	191.807	47.31	188.599	47.31	187.799	47.31	164.152	47.31	48.517	47.31	172.747	47.31	319.656	47.31	143.417	47.31	314.418	47.31
47.53	47.53	170.785	47.53	174.171	47.53	176.171	47.53	318.029	47.53	324.697	47.53	318.65	47.53	61.5123	47.53	180.067	47.53	182.09	47.53	173.48	47.53	178.884	47.53	90.7384	47.53	327.406	47.53	318.765	47.53	318.609	47.53	191.207	47.53	188.084	47.53	187.099	47.53	163.66	47.53	48.3705	47.53	172.129	47.53	318.874	47.53	143.059	47.53	313.872	47.53
47.65	47.65	170.162	47.65	173.694	47.65	175.558	47.65	317.545	47.65	323.618	47.65	318.141	47.65	61.2979	47.65	179.314	47.65	181.188	47.65	172.814	47.65	178.384	47.65	90.4274	47.65	326.785	47.65	317.86	47.65	317.915	47.65	190.53	47.65	187.378	47.65	186.514	47.65	163.207	47.65	48.1401	47.65	171.65	47.65	317.864	47.65	142.733	47.65	312.734	47.65
47.87	47.87	169.518	47.87	173.137	47.87	174.721	47.87	316.525	47.87	322.824	47.87	317.028	47.87	61.0853	47.87	178.757	47.87	180.582	47.87	172.412	47.87	177.835	47.87	90.1338	47.87	325.831	47.87	316.778	47.87	317.086	47.87	189.674	47.87	186.608	47.87	185.761	47.87	162.569	47.87	47.6568	47.87	171.317	47.87	316.963	47.87	142.385	47.87	311.796	47.87
48.09	48.09	169.19	48.09	172.658	48.09	174.215	48.09	315.503	48.09	322.313	48.09	316.077	48.09	60.7332	48.09	178.108	48.09	180.012	48.09	171.767	48.09	177.144	48.09	89.6137	48.09	325.263	48.09	316.08	48.09	315.802	48.09	189.124	48.09	185.783	48.09	185.138	48.09	162.239	48.09	47.3316	48.09	170.631	48.09	316.125	48.09	141.971	48.09	310.952	48.09
48.27	48.27	168.4	48.27	171.923	48.27	173.796	48.27	314.714	48.27	320.924	48.27	315.481	48.27	60.6945	48.27	177.343	48.27	179.181	48.27	171.276	48.27	176.593	48.27	89.2111	48.27	324.288	48.27	315.054	48.27	315.148	48.27	188.457	48.27	185.103	48.27	184.373	48.27	161.492	48.27	47.2541	48.27	169.89	48.27	315.512	48.27	141.392	48.27	310.155	48.27
48.49	48.49	168.081	48.49	171.479	48.49	173.215	48.49	313.685	48.49	320.277	48.49	314.577	48.49	60.4684	48.49	176.809	48.49	178.563	48.49	170.898	48.49	176.093	48.49	88.9211	48.49	323.226	48.49	314.255	48.49	314.485	48.49	187.79	48.49	184.729	48.49	183.693	48.49	160.895	48.49	47.0125	48.49	169.431	48.49	314.426	48.49	141.224	48.49	309.133	48.49
48.75	48.75	167.462	48.75	170.855	48.75	172.608	48.75	312.934	48.75	319.294	48.75	313.866	48.75	60.221	48.75	176.265	48.75	178.03	48.75	170.53	48.75	175.485	48.75	88.5171	48.75	322.253	48.75	313.382	48.75	313.177	48.75	187.141	48.75	183.887	48.75	183.045	48.75	160.568	48.75	46.8795	48.75	169	48.75	313.752	48.75	140.789	48.75	308.266	48.75
48.93	48.93	166.975	48.93	170.466	48.93	172.103	48.93	311.94	48.93	318.323	48.93	312.79	48.93	59.9528	48.93	175.604	48.93	177.305	48.93	169.796	48.93	174.863	48.93	88.0853	48.93	321.33	48.93	312.488	48.93	312.44	48.93	186.438	48.93	183.167	48.93	182.388	48.93	159.983	48.93	46.8159	48.93	168.347	48.93	312.943	48.93	140.38	48.93	307.46	48.93
49.11	49.11	166.409	49.11	169.909	49.11	171.719	49.11	311.415	49.11	317.168	49.11	312.044	49.11	59.8584	49.11	175.082	49.11	176.77	49.11	169.139	49.11	174.425	49.11	87.7718	49.11	320.601	49.11	311.617	49.11	311.672	49.11	185.654	49.11	182.606	49.11	181.871	49.11	159.651	49.11	46.6486	49.11	167.705	49.11	312.125	49.11	139.867	49.11	306.56	49.11
49.26	49.26	165.796	49.26	169.186	49.26	170.95	49.26	310.246	49.26	316.859	49.26	311.142	49.26	59.5105	49.26	174.501	49.26	176.068	49.26	168.771	49.26	173.879	49.26	87.4047	49.26	319.902	49.26	310.422	49.26	310.761	49.26	185.187	49.26	181.828	49.26	181.355	49.26	158.922	49.26	46.509	49.26	167.352	49.26	311.103	49.26	139.521	49.26	305.615	49.26
49.51	49.51	165.469	49.51	168.663	49.51	170.432	49.51	309.292	49.51	315.751	49.51	310.084	49.51	59.2868	49.51	173.69	49.51	175.51	49.51	167.936	49.51	173.067	49.51	87.0357	49.51	318.81	49.51	309.459	49.51	309.523	49.51	184.264	49.51	181.254	49.51	180.367	49.51	158.373	49.51	46.2752	49.51	166.709	49.51	310.468	49.51	139.067	49.51	304.581	49.51
49.76	49.76	164.833	49.76	168.039	49.76	169.927	49.76	308.12	49.76	315.027	49.76	309.386	49.76	59.0601	49.76	172.9	49.76	174.89	49.76	167.59	49.76	172.565	49.76	86.5604	49.76	318.088	49.76	308.883	49.76	308.577	49.76	183.662	49.76	180.58	49.76	179.638	49.76	157.929	49.76	46.1741	49.76	166.024	49.76	309.624	49.76	138.495	49.76	303.653	49.76
49.94	49.94	164.245	49.94	167.783	49.94	169.454	49.94	307.26	49.94	313.927	49.94	308.413	49.94	58.8896	49.94	172.401	49.94	174.153	49.94	167.033	49.94	172.027	49.94	86.4303	49.94	316.791	49.94	307.831	49.94	307.941	49.94	183	49.94	179.822	49.94	178.933	49.94	157.4	49.94	46.0223	49.94	165.68	49.94	308.552	49.94	137.942	49.94	302.659	49.94
50.12	50.12	163.693	50.12	166.993	50.12	168.651	50.12	306.571	50.12	313.062	50.12	307.37	50.12	58.6809	50.12	171.671	50.12	173.513	50.12	166.699	50.12	171.533	50.12	86.05	50.12	315.861	50.12	306.784	50.12	306.727	50.12	182.435	50.12	179.294	50.12	178.381	50.12	156.885	50.12	45.8367	50.12	165.208	50.12	307.612	50.12	136.599	50.12	301.778	50.12
50.33	50.33	163.106	50.33	166.47	50.33	168.112	50.33	305.519	50.33	312.118	50.33	306.674	50.33	58.4346	50.33	170.953	50.33	172.861	50.33	165.987	50.33	170.808	50.33	85.6053	50.33	314.822	50.33	305.843	50.33	305.835	50.33	181.726	50.33	178.639	50.33	177.781	50.33	156.435	50.33	45.6897	50.33	164.479	50.33	306.935	50.33	136.092	50.33	300.691	50.33
50.54	50.54	162.488	50.54	165.871	50.54	167.683	50.54	304.703	50.54	310.788	50.54	305.777	50.54	58.2413	50.54	170.422	50.54	172.425	50.54	165.555	50.54	170.292	50.54	85.3766	50.54	313.841	50.54	305.068	50.54	304.83	50.54	180.903	50.54	178.03	50.54	177.124	50.54	155.9	50.54	45.52	50.54	163.986	50.54	305.605	50.54	135.848	50.54	299.772	50.54
50.79	50.79	161.954	50.79	165.302	50.79	167.144	50.79	303.739	50.79	310.129	50.79	304.612	50.79	58.0521	50.79	169.771	50.79	171.568	50.79	164.852	50.79	169.69	50.79	85.0523	50.79	312.895	50.79	304.558	50.79	303.961	50.79	180.277	50.79	177.16	50.79	176.571	50.79	155.303	50.79	45.3477	50.79	163.418	50.79	304.741	50.79	135.533	50.79	298.932	50.79
50.99	50.99	161.366	50.99	164.679	50.99	166.418	50.99	302.935	50.99	309.02	50.99	303.781	50.99	57.7794	50.99	169.191	50.99	171.057	50.99	164.34	50.99	169.317	50.99	84.6298	50.99	312.048	50.99	303.089	50.99	302.689	50.99	179.76	50.99	176.598	50.99	175.713	50.99	154.928	50.99	45.1634	50.99	162.871	50.99	303.743	50.99	134.98	50.99	297.885	50.99
51.17	51.17	160.816	51.17	164.191	51.17	166.045	51.17	302.109	51.17	307.974	51.17	302.776	51.17	57.7908	51.17	168.568	51.17	170.669	51.17	163.83	51.17	168.549	51.17	84.3907	51.17	311.025	51.17	302.283	51.17	302.085	51.17	178.96	51.17	176.047	51.17	175.08	51.17	154.218	51.17	44.9397	51.17	162.282	51.17	303.21	51.17	134.417	51.17	296.998	51.17
51.35	51.35	160.4	51.35	163.803	51.35	165.341	51.35	300.907	51.35	306.901	51.35	302.059	51.35	57.647	51.35	167.955	51.35	169.792	51.35	163.207	51.35	168.012	51.35	84.1522	51.35	310.47	51.35	301.096	51.35	300.86	51.35	178.241	51.35	175.279	51.35	174.458	51.35	153.868	51.35	44.923	51.35	161.832	51.35	302.089	51.35	133.911	51.35	296.212	51.35
51.56	51.56	159.891	51.56	163.124	51.56	164.913	51.56	300.125	51.56	306.075	51.56	301.087	51.56	57.3972	51.56	167.341	51.56	169.139	51.56	162.829	51.56	167.443	51.56	83.7516	51.56	308.939	51.56	300.099	51.56	299.933	51.56	177.624	51.56	174.58	51.56	173.777	51.56	153.384	51.56	44.7171	51.56	161.286	51.56	301.304	51.56	133.455	51.56	295.08	51.56
51.76	51.76	159.238	51.76	162.636	51.76	164.265	51.76	299.216	51.76	304.958	51.76	299.77	51.76	57.2875	51.76	166.832	51.76	168.464	51.76	162.329	51.76	166.928	51.76	83.3725	51.76	308.202	51.76	299.309	51.76	299.193	51.76	177.062	51.76	173.938	51.76	173.284	51.76	152.868	51.76	44.5163	51.76	160.719	51.76	300.268	51.76	133.119	51.76	294.112	51.76
52.01	52.01	158.642	52.01	161.948	52.01	163.551	52.01	297.932	52.01	303.965	52.01	298.828	52.01	56.9546	52.01	166.14	52.01	168.1	52.01	161.608	52.01	166.38	52.01	83.0259	52.01	307.082	52.01	298.127	52.01	298.015	52.01	176.241	52.01	173.411	52.01	172.593	52.01	152.212	52.01	44.4721	52.01	160.109	52.01	299.098	52.01	132.585	52.01	293.043	52.01
52.15	52.15	158.121	52.15	161.591	52.15	163.133	52.15	297.276	52.15	303.005	52.15	297.852	52.15	56.7237	52.15	165.258	52.15	167.422	52.15	161.129	52.15	165.876	52.15	82.7444	52.15	306.17	52.15	296.88	52.15	297.203	52.15	175.591	52.15	172.632	52.15	172.005	52.15	151.902	52.15	44.3479	52.15	159.68	52.15	298.49	52.15	132.284	52.15	292.451	52.15
52.32	52.32	157.822	52.32	160.85	52.32	162.795	52.32	296.171	52.32	302.049	52.32	297.102	52.32	56.5766	52.32	164.648	52.32	166.715	52.32	160.465	52.32	165.285	52.32	82.4197	52.32	304.914	52.32	296.334	52.32	295.783	52.32	175.096	52.32	172.026	52.32	171.186	52.32	151.315	52.32	44.114	52.32	159.104	52.32	297.451	52.32	131.669	52.32	291.088	52.32
52.56	52.56	157.278	52.56	160.393	52.56	162.113	52.56	295.254	52.56	301.307	52.56	296.049	52.56	56.4478	52.56	164.23	52.56	166.18	52.56	159.974	52.56	164.935	52.56	81.9976	52.56	304.13	52.56	295.355	52.56	295.186	52.56	174.188	52.56	171.384	52.56	170.669	52.56	150.829	52.56	43.914	52.56	158.578	52.56	296.568	52.56	131.262	52.56	290.186	52.56
52.8	52.8	156.557	52.8	160.016	52.8	161.454	52.8	294.01	52.8	300.039	52.8	295.137	52.8	56.1	52.8	163.652	52.8	165.529	52.8	159.475	52.8	164.158	52.8	85.3092	52.8	302.666	52.8	294.18	52.8	294.243	52.8	173.537	52.8	170.778	52.8	169.93	52.8	150.149	52.8	43.7783	52.8	158.001	52.8	295.215	52.8	130.905	52.8	289.209	52.8
53.01	53.01	156.128	53.01	159.316	53.01	160.916	53.01	293.304	53.01	299.116	53.01	294.001	53.01	56.032	53.01	162.795	53.01	164.948	53.01	158.974	53.01	163.61	53.01	85.3525	53.01	301.896	53.01	293.184	53.01	293.123	53.01	173.066	53.01	169.976	53.01	169.367	53.01	149.896	53.01	43.6375	53.01	157.551	53.01	294.452	53.01	130.523	53.01	288.249	53.01
53.21	53.21	155.425	53.21	158.77	53.21	160.564	53.21	292.256	53.21	297.938	53.21	293.297	53.21	55.6988	53.21	162.319	53.21	164.175	53.21	158.472	53.21	162.997	53.21	85.1039	53.21	300.854	53.21	291.968	53.21	292.127	53.21	172.248	53.21	169.609	53.21	168.579	53.21	149.135	53.21	43.4483	53.21	156.876	53.21	293.526	53.21	129.755	53.21	287.315	53.21
53.34	53.34	154.89	53.34	158.166	53.34	159.683	53.34	291.246	53.34	296.744	53.34	292.642	53.34	55.5205	53.34	161.538	53.34	163.636	53.34	157.902	53.34	162.404	53.34	84.7906	53.34	299.819	53.34	291.252	53.34	291.223	53.34	171.609	53.34	168.748	53.34	168.036	53.34	148.734	53.34	43.3839	53.34	156.51	53.34	292.522	53.34	129.354	53.34	286.238	53.34
53.55	53.55	154.422	53.55	157.462	53.55	159.153	53.55	290.203	53.55	295.941	53.55	291.288	53.55	55.2739	53.55	161.152	53.55	163.062	53.55	157.398	53.55	161.855	53.55	84.6179	53.55	298.998	53.55	290.009	53.55	290.264	53.55	171.048	53.55	168.208	53.55	167.399	53.55	148.245	53.55	43.2544	53.55	155.694	53.55	291.474	53.55	128.91	53.55	285.127	53.55
53.77	53.77	153.925	53.77	157.006	53.77	158.691	53.77	289.204	53.77	294.832	53.77	290.108	53.77	55.1035	53.77	160.596	53.77	162.551	53.77	156.53	53.77	161.439	53.77	84.2822	53.77	297.884	53.77	289.269	53.77	289.316	53.77	170.262	53.77	167.577	53.77	166.6	53.77	147.562	53.77	42.9835	53.77	155.351	53.77	290.562	53.77	128.443	53.77	284.284	53.77
54.05	54.05	153.198	54.05	156.5	54.05	158.321	54.05	287.873	54.05	293.966	54.05	289.066	54.05	54.9684	54.05	159.71	54.05	161.609	54.05	156.213	54.05	160.4	54.05	83.9135	54.05	296.76	54.05	287.955	54.05	288.135	54.05	169.646	54.05	167.019	54.05	166.03	54.05	147.163	54.05	42.8799	54.05	154.562	54.05	289.791	54.05	128.148	54.05	283.35	54.05
54.19	54.19	152.737	54.19	156.023	54.19	157.531	54.19	287.152	54.19	293.124	54.19	288.296	54.19	54.7342	54.19	159.237	54.19	161.09	54.19	155.725	54.19	160.106	54.19	83.567	54.19	295.543	54.19	287.039	54.19	287.074	54.19	168.995	54.19	166.264	54.19	165.492	54.19	146.583	54.19	42.7011	54.19	154.135	54.19	288.778	54.19	127.611	54.19	282.224	54.19
54.39	54.39	152.274	54.39	155.356	54.39	157.048	54.39	286.359	54.39	291.907	54.39	287.259	54.39	54.4051	54.39	158.565	54.39	160.461	54.39	155.158	54.39	159.58	54.39	83.4588	54.39	294.794	54.39	286.192	54.39	286.051	54.39	168.334	54.39	165.542	54.39	164.799	54.39	146.11	54.39	42.5278	54.39	153.653	54.39	287.813	54.39	127.155	54.39	281.381	54.39
54.58	54.58	151.684	54.58	154.787	54.58	156.464	54.58	285.06	54.58	291.184	54.58	286.653	54.58	54.2874	54.58	157.972	54.58	159.913	54.58	154.511	54.58	158.977	54.58	83.1774	54.58	293.644	54.58	285.147	54.58	285.28	54.58	167.548	54.58	164.922	54.58	164.187	54.58	145.514	54.58	42.4575	54.58	153.106	54.58	286.526	54.58	126.662	54.58	279.987	54.58
54.78	54.78	151.074	54.78	154.087	54.78	155.772	54.78	284.365	54.78	289.826	54.78	285.244	54.78	54.0263	54.78	157.347	54.78	159.248	54.78	154.099	54.78	158.331	54.78	82.7769	54.78	292.605	54.78	283.957	54.78	284.16	54.78	167.01	54.78	164.212	54.78	163.576	54.78	145.096	54.78	42.3492	54.78	152.517	54.78	285.774	54.78	126.057	54.78	279.069	54.78
55.05	55.05	150.478	55.05	153.555	55.05	155.213	55.05	283.285	55.05	288.788	55.05	284.693	55.05	53.8604	55.05	156.712	55.05	158.776	55.05	153.534	55.05	157.828	55.05	82.4738	55.05	291.785	55.05	283.084	55.05	283.034	55.05	166.405	55.05	163.492	55.05	162.745	55.05	144.582	55.05	42.1163	55.05	152.004	55.05	284.57	55.05	125.754	55.05	278.179	55.05
55.25	55.25	150.218	55.25	153.091	55.25	154.8	55.25	282.271	55.25	287.983	55.25	283.477	55.25	53.6047	55.25	156.145	55.25	158.207	55.25	152.824	55.25	157.286	55.25	82.1597	55.25	290.856	55.25	282.032	55.25	282.105	55.25	165.807	55.25	163.131	55.25	162.196	55.25	143.986	55.25	42.0192	55.25	151.441	55.25	284.051	55.25	125.172	55.25	277.385	55.25
55.44	55.44	149.579	55.44	152.43	55.44	154.291	55.44	281.182	55.44	286.84	55.44	282.535	55.44	53.4257	55.44	155.537	55.44	157.441	55.44	152.374	55.44	156.582	55.44	82.0404	55.44	289.797	55.44	281.205	55.44	280.993	55.44	165.076	55.44	162.463	55.44	161.592	55.44	143.32	55.44	41.8784	55.44	150.988	55.44	282.843	55.44	124.823	55.44	276.304	55.44
55.68	55.68	148.952	55.68	152.001	55.68	153.503	55.68	280.13	55.68	285.917	55.68	281.369	55.68	53.196	55.68	154.882	55.68	156.949	55.68	151.945	55.68	156.278	55.68	81.7374	55.68	288.703	55.68	280.198	55.68	280.089	55.68	164.528	55.68	161.744	55.68	160.962	55.68	142.919	55.68	41.6508	55.68	150.37	55.68	281.761	55.68	124.408	55.68	275.484	55.68
55.86	55.86	148.523	55.86	151.378	55.86	153.129	55.86	279.087	55.86	284.721	55.86	280.451	55.86	52.9462	55.86	154.418	55.86	156.379	55.86	151.344	55.86	155.61	55.86	81.5641	55.86	287.514	55.86	279.051	55.86	279.098	55.86	163.765	55.86	161.136	55.86	160.316	55.86	142.501	55.86	41.4991	55.86	149.749	55.86	281.019	55.86	123.813	55.86	274.352	55.86
56.09	56.09	147.929	56.09	151.095	56.09	152.708	56.09	278.388	56.09	283.806	56.09	279.705	56.09	52.7443	56.09	153.868	56.09	155.814	56.09	150.805	56.09	154.949	56.09	81.293	56.09	286.625	56.09	278.148	56.09	278.265	56.09	163.168	56.09	160.709	56.09	159.83	56.09	142.021	56.09	41.4016	56.09	149.37	56.09	279.82	56.09	123.378	56.09	273.473	56.09
56.26	56.26	147.459	56.26	150.367	56.26	152.022	56.26	277.472	56.26	282.836	56.26	278.5	56.26	52.6331	56.26	153.073	56.26	155.131	56.26	150.243	56.26	154.42	56.26	81.0218	56.26	285.393	56.26	277.363	56.26	277.055	56.26	162.582	56.26	160.04	56.26	159.143	56.26	141.518	56.26	41.239	56.26	148.873	56.26	278.896	56.26	123.07	56.26	272.552	56.26
56.45	56.45	146.95	56.45	149.888	56.45	151.494	56.45	276.406	56.45	281.781	56.45	277.253	56.45	52.3832	56.45	152.459	56.45	154.715	56.45	149.92	56.45	153.949	56.45	80.8593	56.45	284.225	56.45	276.215	56.45	276.16	56.45	162.055	56.45	159.352	56.45	158.403	56.45	140.968	56.45	41.0655	56.45	148.348	56.45	277.994	56.45	122.04	56.45	271.472	56.45
56.65	56.65	146.396	56.65	149.354	56.65	150.845	56.65	275.624	56.65	280.965	56.65	276.226	56.65	52.1446	56.65	152.018	56.65	154.002	56.65	149.341	56.65	153.335	56.65	80.7401	56.65	283.614	56.65	275.314	56.65	275.114	56.65	161.201	56.65	158.721	56.65	157.897	56.65	140.539	56.65	40.9463	56.65	147.93	56.65	277.103	56.65	121.583	56.65	270.126	56.65
56.9	56.9	145.781	56.9	148.847	56.9	150.3	56.9	274.378	56.9	279.956	56.9	275.476	56.9	51.9833	56.9	151.468	56.9	153.416	56.9	148.678	56.9	152.812	56.9	80.4048	56.9	282.5	56.9	274.33	56.9	274.179	56.9	160.845	56.9	158.152	56.9	157.327	56.9	140.117	56.9	40.567	56.9	147.249	56.9	276.224	56.9	121.052	56.9	269.457	56.9
57.1	57.1	145.174	57.1	148.194	57.1	149.829	57.1	273.461	57.1	278.636	57.1	274.522	57.1	51.8175	57.1	150.869	57.1	152.767	57.1	148.269	57.1	152.529	57.1	80.0477	57.1	281.413	57.1	273.168	57.1	273.141	57.1	159.993	57.1	157.432	57.1	156.672	57.1	139.471	57.1	40.28	57.1	146.651	57.1	275.244	57.1	120.558	57.1	268.332	57.1
57.26	57.26	144.801	57.26	147.849	57.26	149.225	57.26	272.233	57.26	277.625	57.26	273.55	57.26	51.5109	57.26	150.22	57.26	152.173	57.26	147.735	57.26	151.686	57.26	79.7661	57.26	280.588	57.26	272.074	57.26	272.257	57.26	159.578	57.26	156.882	57.26	156.108	57.26	138.998	57.26	40.1716	57.26	146.179	57.26	274.385	57.26	120.165	57.26	267.596	57.26
57.45	57.45	144.236	57.45	147.304	57.45	148.631	57.45	271.462	57.45	276.994	57.45	272.785	57.45	51.3973	57.45	149.663	57.45	151.734	57.45	147.045	57.45	151.203	57.45	79.4629	57.45	279.495	57.45	271.506	57.45	271.502	57.45	158.849	57.45	156.355	57.45	155.439	57.45	138.436	57.45	40.0307	57.45	145.558	57.45	273.473	57.45	119.634	57.45	266.794	57.45
57.68	57.68	143.863	57.68	146.723	57.68	148.254	57.68	270.562	57.68	275.635	57.68	271.782	57.68	51.2296	57.68	149.164	57.68	151.069	57.68	146.665	57.68	150.761	57.68	79.2151	57.68	278.432	57.68	270.156	57.68	270.242	57.68	158.248	57.68	155.721	57.68	154.908	57.68	138.041	57.68	39.8633	57.68	145.104	57.68	272.347	57.68	119.141	57.68	265.825	57.68
57.89	57.89	143.234	57.89	146.239	57.89	147.589	57.89	269.763	57.89	274.827	57.89	270.827	57.89	51.0613	57.89	148.311	57.89	150.444	57.89	145.824	57.89	150.099	57.89	79.0518	57.89	277.445	57.89	269.422	57.89	269.268	57.89	157.504	57.89	155.108	57.89	154.314	57.89	137.351	57.89	39.7979	57.89	144.607	57.89	271.517	57.89	118.854	57.89	264.581	57.89
58.09	58.09	142.602	58.09	145.471	58.09	146.919	58.09	268.481	58.09	273.837	58.09	269.92	58.09	50.8683	58.09	147.87	58.09	149.981	58.09	145.635	58.09	149.562	58.09	78.7811	58.09	276.288	58.09	268.629	58.09	268.276	58.09	156.987	58.09	154.489	58.09	153.621	58.09	137.12	58.09	39.5162	58.09	144.135	58.09	270.404	58.09	118.334	58.09	263.705	58.09
58.26	58.26	142.055	58.26	145.212	58.26	146.52	58.26	267.821	58.26	272.916	58.26	269.016	58.26	50.6592	58.26	147.194	58.26	149.419	58.26	145.119	58.26	149.056	58.26	78.4556	58.26	275.553	58.26	267.356	58.26	267.352	58.26	156.335	58.26	153.845	58.26	153.066	58.26	136.433	58.26	39.4564	58.26	143.64	58.26	269.58	58.26	117.924	58.26	262.747	58.26
58.48	58.48	141.565	58.48	144.453	58.48	145.935	58.48	267.008	58.48	271.614	58.48	267.827	58.48	50.4387	58.48	146.75	58.48	148.809	58.48	144.459	58.48	148.396	58.48	78.141	58.48	274.56	58.48	266.393	58.48	266.255	58.48	155.727	58.48	153.269	58.48	152.616	58.48	136.044	58.48	39.3206	58.48	142.887	58.48	268.237	58.48	117.515	58.48	261.862	58.48
58.73	58.73	140.973	58.73	144.049	58.73	145.272	58.73	265.749	58.73	270.399	58.73	266.747	58.73	50.0818	58.73	145.969	58.73	148.27	58.73	143.911	58.73	147.812	58.73	77.8479	58.73	273.385	58.73	265.066	58.73	265.363	58.73	155.096	58.73	152.67	58.73	151.79	58.73	135.423	58.73	39.109	58.73	142.456	58.73	267.476	58.73	116.989	58.73	260.775	58.73
58.92	58.92	140.521	58.92	143.537	58.92	144.821	58.92	264.684	58.92	269.877	58.92	265.862	58.92	50.0932	58.92	145.598	58.92	147.546	58.92	143.532	58.92	147.363	58.92	77.5121	58.92	272.592	58.92	264.336	58.92	264.414	58.92	154.568	58.92	152.097	58.92	151.214	58.92	135.137	58.92	39.0331	58.92	141.985	58.92	266.617	58.92	116.574	58.92	259.867	58.92
59.14	59.14	140.094	59.14	142.94	59.14	144.441	59.14	263.742	59.14	268.827	59.14	264.981	59.14	49.7882	59.14	144.964	59.14	147.05	59.14	142.979	59.14	146.788	59.14	77.294	59.14	271.431	59.14	263.837	59.14	263.426	59.14	153.991	59.14	151.529	59.14	150.772	59.14	134.589	59.14	38.8265	59.14	141.486	59.14	265.552	59.14	116.191	59.14	258.909	59.14
59.29	59.29	139.612	59.29	142.476	59.29	143.708	59.29	262.718	59.29	267.922	59.29	264.083	59.29	49.6112	59.29	144.434	59.29	146.52	59.29	142.259	59.29	146.297	59.29	77.0238	59.29	270.367	59.29	262.419	59.29	262.464	59.29	153.466	59.29	150.901	59.29	150.188	59.29	134.021	59.29	38.648	59.29	140.921	59.29	264.859	59.29	115.58	59.29	258.127	59.29
59.52	59.52	138.941	59.52	141.894	59.52	143.253	59.52	261.731	59.52	266.847	59.52	263.319	59.52	49.436	59.52	143.908	59.52	145.803	59.52	141.899	59.52	145.648	59.52	76.7739	59.52	269.352	59.52	261.477	59.52	261.56	59.52	152.756	59.52	150.279	59.52	149.409	59.52	133.554	59.52	38.5771	59.52	140.339	59.52	263.748	59.52	115.256	59.52	256.943	59.52
59.7	59.7	138.459	59.7	141.374	59.7	142.784	59.7	260.87	59.7	265.877	59.7	262.159	59.7	49.2023	59.7	143.31	59.7	145.249	59.7	141.413	59.7	145.278	59.7	76.5038	59.7	268.33	59.7	260.498	59.7	260.394	59.7	152.085	59.7	149.8	59.7	149.037	59.7	133.052	59.7	38.3878	59.7	139.967	59.7	262.695	59.7	114.635	59.7	256.161	59.7
59.92	59.92	138.047	59.92	140.948	59.92	142.341	59.92	259.828	59.92	264.965	59.92	261.22	59.92	49.0497	59.92	142.749	59.92	144.829	59.92	140.841	59.92	144.639	59.92	76.2429	59.92	267.679	59.92	259.631	59.92	259.328	59.92	151.566	59.92	149.338	59.92	148.327	59.92	132.552	59.92	38.1109	59.92	139.342	59.92	261.965	59.92	114.363	59.92	255.169	59.92
60.13	60.13	137.518	60.13	140.325	60.13	141.746	60.13	258.845	60.13	263.904	60.13	260.375	60.13	48.9509	60.13	142.159	60.13	144.119	60.13	140.14	60.13	144.144	60.13	75.8879	60.13	266.492	60.13	258.682	60.13	258.762	60.13	150.889	60.13	148.466	60.13	147.811	60.13	132.038	60.13	37.7816	60.13	138.773	60.13	260.78	60.13	113.914	60.13	253.744	60.13
60.33	60.33	136.84	60.33	139.813	60.33	141.163	60.33	257.986	60.33	262.751	60.33	259.347	60.33	48.6896	60.33	141.487	60.33	143.513	60.33	139.884	60.33	143.705	60.33	75.6388	60.33	265.324	60.33	257.813	60.33	257.705	60.33	150.249	60.33	147.812	60.33	147.106	60.33	131.476	60.33	37.6082	60.33	138.366	60.33	260.091	60.33	113.394	60.33	253.007	60.33
60.52	60.52	136.379	60.52	139.293	60.52	140.507	60.52	256.978	60.52	262.145	60.52	258.202	60.52	48.4866	60.52	140.782	60.52	142.922	60.52	139.342	60.52	142.976	60.52	75.3444	60.52	264.386	60.52	256.797	60.52	256.403	60.52	149.626	60.52	147.243	60.52	146.522	60.52	131.125	60.52	37.5747	60.52	137.652	60.52	258.896	60.52	113.073	60.52	251.93	60.52
60.72	60.72	135.938	60.72	138.892	60.72	140.232	60.72	256.141	60.72	261.014	60.72	257.59	60.72	48.248	60.72	140.504	60.72	142.684	60.72	138.83	60.72	142.68	60.72	75.1061	60.72	263.464	60.72	255.885	60.72	255.886	60.72	149.065	60.72	146.681	60.72	145.981	60.72	130.707	60.72	37.3796	60.72	137.373	60.72	258.154	60.72	112.563	60.72	251.279	60.72
60.98	60.98	135.524	60.98	138.373	60.98	139.741	60.98	255.118	60.98	259.925	60.98	256.311	60.98	48.1735	60.98	139.801	60.98	141.929	60.98	138.288	60.98	142.124	60.98	74.8904	60.98	262.68	60.98	254.522	60.98	254.979	60.98	148.585	60.98	146.077	60.98	145.292	60.98	130.161	60.98	37.3096	60.98	136.83	60.98	257.208	60.98	112.166	60.98	250.487	60.98
61.17	61.17	135.051	61.17	137.831	61.17	139.008	61.17	253.999	61.17	259.231	61.17	255.481	61.17	47.9475	61.17	139.386	61.17	141.206	61.17	137.712	61.17	141.69	61.17	74.4333	61.17	261.398	61.17	253.676	61.17	253.859	61.17	147.939	61.17	145.6	61.17	144.919	61.17	129.711	61.17	37.0484	61.17	136.233	61.17	256.416	61.17	111.675	61.17	249.324	61.17
61.31	61.31	134.395	61.31	137.419	61.31	138.447	61.31	253.358	61.31	258.035	61.31	254.476	61.31	47.7089	61.31	138.817	61.31	140.933	61.31	137.255	61.31	140.966	61.31	74.2382	61.31	260.605	61.31	252.786	61.31	252.921	61.31	147.288	61.31	144.98	61.31	144.284	61.31	129.293	61.31	37.005	61.31	135.697	61.31	255.312	61.31	111.122	61.31	248.33	61.31
61.53	61.53	133.767	61.53	136.733	61.53	138.088	61.53	252.194	61.53	256.913	61.53	253.601	61.53	47.6345	61.53	138.335	61.53	140.154	61.53	136.569	61.53	140.455	61.53	73.9793	61.53	259.531	61.53	252.012	61.53	252.025	61.53	146.651	61.53	144.526	61.53	143.595	61.53	128.78	61.53	36.7725	61.53	135.315	61.53	254.377	61.53	110.768	61.53	247.507	61.53
61.74	61.74	133.328	61.74	136.349	61.74	137.599	61.74	251.271	61.74	256.199	61.74	252.925	61.74	47.3981	61.74	137.735	61.74	139.8	61.74	136.307	61.74	139.892	61.74	74.0181	61.74	258.466	61.74	251.114	61.74	251.154	61.74	146.346	61.74	143.752	61.74	143.165	61.74	128.429	61.74	36.7267	61.74	134.775	61.74	253.279	61.74	110.411	61.74	246.653	61.74
61.94	61.94	132.954	61.94	135.778	61.94	137.079	61.94	250.607	61.94	255.228	61.94	252.191	61.94	47.2607	61.94	137.304	61.94	139.36	61.94	135.892	61.94	139.439	61.94	74.0854	61.94	257.744	61.94	250.201	61.94	250.063	61.94	145.51	61.94	143.325	61.94	142.634	61.94	127.823	61.94	36.5761	61.94	134.236	61.94	252.533	61.94	110.01	61.94	245.776	61.94
62.12	62.12	132.315	62.12	135.128	62.12	136.624	62.12	249.487	62.12	254.174	62.12	251.492	62.12	47.0964	62.12	136.731	62.12	138.784	62.12	135.353	62.12	138.876	62.12	73.8133	62.12	256.663	62.12	249.214	62.12	249.103	62.12	145.024	62.12	142.655	62.12	142.041	62.12	127.344	62.12	36.364	62.12	133.706	62.12	251.77	62.12	109.461	62.12	244.761	62.12
62.33	62.33	131.783	62.33	134.705	62.33	136.063	62.33	248.41	62.33	253.216	62.33	250.442	62.33	46.8009	62.33	136.081	62.33	138.297	62.33	134.651	62.33	138.503	62.33	73.564	62.33	255.473	62.33	248.151	62.33	248.186	62.33	144.496	62.33	142.208	62.33	141.348	62.33	126.793	62.33	36.2664	62.33	133.095	62.33	250.783	62.33	108.983	62.33	243.874	62.33
62.55	62.55	131.28	62.55	134.231	62.55	135.363	62.55	247.605	62.55	252.388	62.55	249.633	62.55	46.6584	62.55	135.46	62.55	137.518	62.55	134.144	62.55	137.871	62.55	73.3268	62.55	254.614	62.55	247.529	62.55	247.183	62.55	143.904	62.55	141.604	62.55	140.683	62.55	126.292	62.55	36.099	62.55	132.67	62.55	249.954	62.55	108.703	62.55	242.752	62.55
62.79	62.79	130.868	62.79	133.749	62.79	135.108	62.79	246.8	62.79	251.312	62.79	248.856	62.79	46.4153	62.79	135.026	62.79	137.073	62.79	133.773	62.79	137.344	62.79	73.0304	62.79	254.038	62.79	246.531	62.79	246.471	62.79	143.433	62.79	140.937	62.79	140.209	62.79	125.956	62.79	36.0915	62.79	132.197	62.79	248.885	62.79	108.225	62.79	241.853	62.79
62.94	62.94	130.325	62.94	133.116	62.94	134.384	62.94	245.831	62.94	250.409	62.94	247.871	62.94	46.1659	62.94	134.435	62.94	136.479	62.94	133.262	62.94	136.765	62.94	72.8218	62.94	252.689	62.94	245.629	62.94	245.348	62.94	142.628	62.94	140.446	62.94	139.752	62.94	125.46	62.94	35.8405	62.94	131.846	62.94	247.846	62.94	107.839	62.94	240.837	62.94
63.15	63.15	129.838	63.15	132.704	63.15	133.977	63.15	244.917	63.15	249.68	63.15	246.909	63.15	46.1091	63.15	133.866	63.15	136.111	63.15	132.749	63.15	136.217	63.15	72.6049	63.15	251.895	63.15	244.566	63.15	244.463	63.15	142.111	63.15	139.884	63.15	139.222	63.15	124.965	63.15	35.6127	63.15	131.298	63.15	247.251	63.15	107.296	63.15	240.056	63.15
63.36	63.36	129.533	63.36	132.224	63.36	133.512	63.36	243.895	63.36	248.482	63.36	245.991	63.36	45.9378	63.36	133.286	63.36	135.528	63.36	132.146	63.36	135.797	63.36	72.2931	63.36	250.789	63.36	243.429	63.36	243.547	63.36	141.545	63.36	139.331	63.36	138.751	63.36	124.491	63.36	35.4406	63.36	130.696	63.36	246.22	63.36	107.024	63.36	239.191	63.36
63.57	63.57	128.95	63.57	131.675	63.57	132.862	63.57	242.999	63.57	247.534	63.57	245.189	63.57	45.7291	63.57	132.77	63.57	134.939	63.57	131.798	63.57	135.283	63.57	72.0802	63.57	250.031	63.57	242.815	63.57	242.799	63.57	140.919	63.57	138.63	63.57	137.959	63.57	124.132	63.57	35.3228	63.57	130.352	63.57	245.256	63.57	106.626	63.57	238.257	63.57
63.76	63.76	128.52	63.76	131.241	63.76	132.51	63.76	242.27	63.76	246.902	63.76	244.215	63.76	45.604	63.76	132.491	63.76	134.523	63.76	131.263	63.76	134.679	63.76	71.8524	63.76	248.829	63.76	241.816	63.76	241.752	63.76	140.447	63.76	138.159	63.76	137.489	63.76	123.658	63.76	35.1708	63.76	129.848	63.76	244.491	63.76	106.041	63.76	237.561	63.76
63.98	63.98	127.925	63.98	130.689	63.98	131.943	63.98	241.289	63.98	245.769	63.98	243.415	63.98	45.3483	63.98	131.602	63.98	133.792	63.98	130.779	63.98	134.192	63.98	71.6014	63.98	248.067	63.98	240.827	63.98	240.92	63.98	139.723	63.98	137.741	63.98	136.859	63.98	123.123	63.98	34.9908	63.98	129.296	63.98	243.333	63.98	105.65	63.98	236.448	63.98
64.14	64.14	127.478	64.14	130.271	64.14	131.508	64.14	240.212	64.14	244.691	64.14	242.475	64.14	45.1945	64.14	131.33	64.14	133.548	64.14	130.405	64.14	133.625	64.14	71.2991	64.14	247.079	64.14	239.882	64.14	239.733	64.14	139.367	64.14	137.252	64.14	136.3	64.14	122.688	64.14	34.8343	64.14	128.796	64.14	242.642	64.14	105.2	64.14	235.807	64.14
64.36	64.36	127.125	64.36	129.76	64.36	130.994	64.36	239.269	64.36	244.012	64.36	241.713	64.36	45.0593	64.36	130.713	64.36	132.987	64.36	129.916	64.36	133.236	64.36	71.225	64.36	246.007	64.36	239.104	64.36	239.025	64.36	138.735	64.36	136.545	64.36	136.019	64.36	122.133	64.36	34.7096	64.36	128.436	64.36	241.76	64.36	104.772	64.36	234.494	64.36
64.54	64.54	126.609	64.54	129.343	64.54	130.45	64.54	238.371	64.54	243.007	64.54	241.019	64.54	44.8949	64.54	130.044	64.54	132.408	64.54	129.342	64.54	132.673	64.54	70.9381	64.54	244.976	64.54	238.23	64.54	237.908	64.54	138.182	64.54	135.955	64.54	135.342	64.54	121.817	64.54	34.5929	64.54	127.745	64.54	240.792	64.54	104.334	64.54	233.847	64.54
64.77	64.77	126.103	64.77	128.836	64.77	129.961	64.77	237.549	64.77	242.001	64.77	239.865	64.77	44.7645	64.77	129.653	64.77	131.698	64.77	128.868	64.77	132.352	64.77	70.6293	64.77	244.148	64.77	237.184	64.77	237.05	64.77	137.572	64.77	135.514	64.77	134.771	64.77	121.28	64.77	34.4544	64.77	127.29	64.77	239.823	64.77	104.013	64.77	232.718	64.77
64.96	64.96	125.551	64.96	128.307	64.96	129.583	64.96	236.625	64.96	241.024	64.96	239.189	64.96	44.5887	64.96	129.273	64.96	131.403	64.96	128.294	64.96	131.702	64.96	70.5018	64.96	243.093	64.96	236.102	64.96	236.265	64.96	137.099	64.96	134.993	64.96	134.258	64.96	120.929	64.96	34.2594	64.96	126.771	64.96	239.118	64.96	103.698	64.96	232.002	64.96
65.17	65.17	125.043	65.17	127.826	65.17	128.952	65.17	235.839	65.17	240.158	65.17	238.266	65.17	44.4055	65.17	128.799	65.17	130.871	65.17	127.824	65.17	131.18	65.17	70.2506	65.17	242.224	65.17	235.518	65.17	235.386	65.17	136.529	65.17	134.346	65.17	133.846	65.17	120.425	65.17	34.0911	65.17	126.349	65.17	238.089	65.17	103.083	65.17	231.08	65.17
65.35	65.35	124.6	65.35	127.307	65.35	128.558	65.35	234.947	65.35	239.142	65.35	237.357	65.35	44.228	65.35	128.123	65.35	130.31	65.35	127.506	65.35	130.829	65.35	69.9689	65.35	241.228	65.35	234.624	65.35	234.673	65.35	135.875	65.35	133.867	65.35	133.181	65.35	119.752	65.35	34.0815	65.35	125.879	65.35	237.094	65.35	102.765	65.35	230.247	65.35
65.59	65.59	123.952	65.59	126.844	65.59	127.923	65.59	233.933	65.59	238.462	65.59	236.37	65.59	44.0284	65.59	127.714	65.59	129.773	65.59	126.898	65.59	130.205	65.59	69.7711	65.59	240.566	65.59	233.546	65.59	233.45	65.59	135.449	65.59	133.319	65.59	132.517	65.59	119.42	65.59	33.9288	65.59	125.377	65.59	236.205	65.59	101.868	65.59	229.272	65.59
65.79	65.79	123.712	65.79	126.322	65.79	127.436	65.79	233.206	65.79	237.391	65.79	235.594	65.79	43.8569	65.79	127.165	65.79	129.367	65.79	126.409	65.79	129.836	65.79	69.5639	65.79	239.491	65.79	232.632	65.79	232.598	65.79	134.843	65.79	132.789	65.79	131.921	65.79	119.089	65.79	33.7346	65.79	124.944	65.79	235.547	65.79	101.612	65.79	228.441	65.79
65.95	65.95	123.236	65.95	125.968	65.95	127.104	65.95	232.178	65.95	236.562	65.95	234.907	65.95	43.652	65.95	126.792	65.95	128.88	65.95	125.977	65.95	129.403	65.95	69.4979	65.95	238.912	65.95	231.581	65.95	232.017	65.95	134.261	65.95	132.283	65.95	131.526	65.95	118.825	65.95	33.5518	65.95	124.47	65.95	234.563	65.95	100.986	65.95	227.464	65.95
66.15	66.15	122.852	66.15	125.465	66.15	126.648	66.15	231.564	66.15	235.706	66.15	233.831	66.15	43.5101	66.15	126.236	66.15	128.252	66.15	125.473	66.15	128.759	66.15	69.0885	66.15	237.891	66.15	230.888	66.15	231.009	66.15	133.859	66.15	131.716	66.15	130.984	66.15	118.069	66.15	33.4454	66.15	123.95	66.15	233.587	66.15	100.661	66.15	226.553	66.15
66.39	66.39	122.298	66.39	124.991	66.39	126.011	66.39	230.374	66.39	234.672	66.39	232.895	66.39	43.3062	66.39	125.841	66.39	127.907	66.39	124.999	66.39	128.34	66.39	68.8796	66.39	236.78	66.39	230.02	66.39	229.837	66.39	133.114	66.39	131.167	66.39	130.731	66.39	117.717	66.39	33.3909	66.39	123.447	66.39	232.743	66.39	100.201	66.39	225.768	66.39
66.6	66.6	121.749	66.6	124.357	66.6	125.513	66.6	229.39	66.6	233.931	66.6	231.904	66.6	43.1085	66.6	125.174	66.6	127.356	66.6	124.52	66.6	127.797	66.6	68.6264	66.6	236.044	66.6	229.163	66.6	229.074	66.6	132.611	66.6	130.614	66.6	130.063	66.6	117.305	66.6	33.2116	66.6	123.121	66.6	231.953	66.6	99.6502	66.6	225.056	66.6
66.77	66.77	121.326	66.77	123.96	66.77	125.054	66.77	228.622	66.77	232.912	66.77	231.098	66.77	43.0408	66.77	124.567	66.77	126.864	66.77	124.057	66.77	127.36	66.77	68.429	66.77	234.983	66.77	228.169	66.77	228.312	66.77	132.04	66.77	130.158	66.77	129.481	66.77	116.697	66.77	33.0649	66.77	122.641	66.77	230.967	66.77	99.4715	66.77	223.994	66.77
66.95	66.95	121.002	66.95	123.419	66.95	124.519	66.95	227.687	66.95	231.921	66.95	229.984	66.95	42.7473	66.95	124.246	66.95	126.442	66.95	123.759	66.95	126.793	66.95	68.3143	66.95	233.867	66.95	227.332	66.95	227.427	66.95	131.615	66.95	129.532	66.95	128.91	66.95	116.229	66.95	33.0024	66.95	122.066	66.95	230.158	66.95	98.9176	66.95	223.202	66.95
67.16	67.16	120.436	67.16	123.057	67.16	124.061	67.16	226.84	67.16	230.994	67.16	229.088	67.16	42.6124	67.16	123.758	67.16	125.847	67.16	123.009	67.16	126.378	67.16	67.9381	67.16	233.046	67.16	226.376	67.16	226.307	67.16	131.066	67.16	129.02	67.16	128.436	67.16	115.941	67.16	32.7398	67.16	121.555	67.16	229.23	67.16	98.3761	67.16	222.243	67.16
67.4	67.4	120.075	67.4	122.6	67.4	123.696	67.4	225.942	67.4	230.116	67.4	228.207	67.4	42.5168	67.4	123.145	67.4	125.35	67.4	122.718	67.4	125.926	67.4	67.7717	67.4	232.412	67.4	225.478	67.4	225.501	67.4	130.535	67.4	128.617	67.4	128.059	67.4	115.426	67.4	32.6839	67.4	121.061	67.4	228.656	67.4	98.1162	67.4	221.233	67.4
67.6	67.6	119.631	67.6	122.183	67.6	123.064	67.6	225.047	67.6	229.251	67.6	227.372	67.6	42.2805	67.6	122.609	67.6	124.743	67.6	122.179	67.6	125.404	67.6	67.5537	67.6	231.621	67.6	224.605	67.6	224.592	67.6	129.955	67.6	127.947	67.6	127.433	67.6	115.18	67.6	32.4841	67.6	120.732	67.6	227.6	67.6	97.8016	67.6	220.461	67.6
67.78	67.78	119.005	67.78	121.798	67.78	122.88	67.78	224.46	67.78	228.555	67.78	226.576	67.78	42.1343	67.78	122.255	67.78	124.416	67.78	121.805	67.78	124.893	67.78	67.2352	67.78	230.317	67.78	223.632	67.78	223.902	67.78	129.509	67.78	127.709	67.78	127.05	67.78	114.582	67.78	32.4219	67.78	120.243	67.78	226.847	67.78	97.2071	67.78	219.45	67.78
67.99	67.99	118.611	67.99	121.221	67.99	122.177	67.99	223.543	67.99	227.398	67.99	225.62	67.99	41.9714	67.99	121.633	67.99	123.979	67.99	121.195	67.99	124.366	67.99	67.0156	67.99	229.686	67.99	223.055	67.99	222.938	67.99	129.058	67.99	126.954	67.99	126.453	67.99	114.101	67.99	32.2265	67.99	119.824	67.99	225.895	67.99	96.5898	67.99	218.548	67.99
68.22	68.22	118.165	68.22	120.789	68.22	121.76	68.22	222.654	68.22	226.442	68.22	224.867	68.22	41.7528	68.22	121.209	68.22	123.439	68.22	120.829	68.22	123.905	68.22	66.8754	68.22	228.878	68.22	222.017	68.22	222.216	68.22	128.529	68.22	126.508	68.22	125.928	68.22	113.743	68.22	32.1089	68.22	119.301	68.22	225.223	68.22	96.3691	68.22	217.845	68.22
68.43	68.43	117.668	68.43	120.311	68.43	121.33	68.43	221.774	68.43	225.669	68.43	223.625	68.43	41.6236	68.43	120.757	68.43	122.976	68.43	120.35	68.43	123.563	68.43	66.5447	68.43	227.829	68.43	221.127	68.43	221.247	68.43	127.934	68.43	126.037	68.43	125.586	68.43	113.335	68.43	31.9973	68.43	118.818	68.43	224.027	68.43	95.7987	68.43	217.012	68.43
68.58	68.58	117.41	68.58	119.936	68.58	121.014	68.58	220.794	68.58	225.205	68.58	222.824	68.58	41.4097	68.58	120.424	68.58	122.47	68.58	119.898	68.58	123.074	68.58	66.3622	68.58	227.213	68.58	220.128	68.58	220.606	68.58	127.444	68.58	125.606	68.58	125.062	68.58	112.899	68.58	31.9114	68.58	118.404	68.58	223.091	68.58	95.2513	68.58	216.303	68.58
68.8	68.8	116.745	68.8	119.226	68.8	120.378	68.8	219.85	68.8	224.174	68.8	222.026	68.8	41.2918	68.8	119.903	68.8	121.995	68.8	119.496	68.8	122.483	68.8	66.2463	68.8	226.525	68.8	219.292	68.8	219.626	68.8	126.794	68.8	125.021	68.8	124.417	68.8	112.579	68.8	31.7246	68.8	117.985	68.8	222.484	68.8	94.7969	68.8	215.502	68.8
69.01	69.01	116.241	69.01	118.893	69.01	119.939	69.01	218.903	69.01	223.289	69.01	220.998	69.01	41.0844	69.01	119.351	69.01	121.466	69.01	119.019	69.01	122.055	69.01	65.9415	69.01	225.322	69.01	218.484	69.01	218.815	69.01	126.333	69.01	124.587	69.01	123.973	69.01	112.121	69.01	31.6049	69.01	117.461	69.01	221.746	69.01	94.4023	69.01	214.466	69.01
69.2	69.2	115.718	69.2	118.456	69.2	119.551	69.2	218.296	69.2	222.435	69.2	220.355	69.2	40.9098	69.2	118.769	69.2	121.035	69.2	118.583	69.2	121.626	69.2	65.6496	69.2	224.513	69.2	217.673	69.2	217.807	69.2	125.86	69.2	123.956	69.2	123.488	69.2	111.688	69.2	31.4802	69.2	117.073	69.2	220.924	69.2	94.1094	69.2	213.817	69.2
69.43	69.43	115.479	69.43	118.088	69.43	119.078	69.43	217.191	69.43	221.232	69.43	219.439	69.43	40.7919	69.43	118.375	69.43	120.584	69.43	118.248	69.43	121.23	69.43	65.4587	69.43	223.667	69.43	216.986	69.43	217.031	69.43	125.31	69.43	123.565	69.43	123.007	69.43	111.216	69.43	31.358	69.43	116.517	69.43	220.002	69.43	93.6343	69.43	212.826	69.43
69.6	69.6	114.979	69.6	117.551	69.6	118.481	69.6	216.478	69.6	220.528	69.6	218.441	69.6	40.6464	69.6	117.977	69.6	120.023	69.6	117.644	69.6	120.775	69.6	65.2486	69.6	222.749	69.6	216.091	69.6	216.217	69.6	125	69.6	122.965	69.6	122.347	69.6	110.718	69.6	31.2211	69.6	116.21	69.6	219.262	69.6	93.3155	69.6	212.147	69.6
69.84	69.84	114.543	69.84	117.077	69.84	118.046	69.84	215.886	69.84	219.721	69.84	217.575	69.84	40.5002	69.84	117.437	69.84	119.612	69.84	117.148	69.84	120.2	69.84	64.9804	69.84	221.805	69.84	215.337	69.84	215.235	69.84	124.333	69.84	122.432	69.84	122.044	69.84	110.446	69.84	31.1245	69.84	115.797	69.84	218.265	69.84	92.8527	69.84	210.994	69.84
70.04	70.04	114.032	70.04	116.672	70.04	117.645	70.04	214.947	70.04	219.093	70.04	216.577	70.04	40.2648	70.04	116.947	70.04	119.111	70.04	116.698	70.04	119.93	70.04	64.8135	70.04	221.058	70.04	214.516	70.04	214.474	70.04	123.767	70.04	122.014	70.04	121.396	70.04	109.84	70.04	30.9447	70.04	115.257	70.04	217.326	70.04	92.5342	70.04	210.336	70.04
70.24	70.24	113.744	70.24	116.169	70.24	117.051	70.24	214.157	70.24	218.098	70.24	215.653	70.24	40.1351	70.24	116.446	70.24	118.538	70.24	116.295	70.24	119.273	70.24	64.425	70.24	219.962	70.24	213.419	70.24	213.413	70.24	123.35	70.24	121.496	70.24	120.97	70.24	109.494	70.24	30.8522	70.24	114.668	70.24	216.692	70.24	92.0729	70.24	209.486	70.24
70.42	70.42	113.132	70.42	115.755	70.42	116.663	70.42	213.044	70.42	217.265	70.42	214.946	70.42	39.9266	70.42	116.036	70.42	118.154	70.42	115.803	70.42	118.876	70.42	64.3369	70.42	219.205	70.42	212.671	70.42	212.523	70.42	122.877	70.42	121.103	70.42	120.683	70.42	109.138	70.42	30.6952	70.42	114.47	70.42	215.817	70.42	91.6431	70.42	208.614	70.42
70.62	70.62	112.752	70.62	115.324	70.62	116.128	70.62	212.101	70.62	216.416	70.62	214.051	70.62	39.8773	70.62	115.406	70.62	117.555	70.62	115.504	70.62	118.374	70.62	64.0759	70.62	218.335	70.62	211.93	70.62	211.885	70.62	122.285	70.62	120.591	70.62	120.02	70.62	108.605	70.62	30.4901	70.62	113.789	70.62	214.841	70.62	91.0923	70.62	207.644	70.62
70.86	70.86	112.246	70.86	114.836	70.86	115.775	70.86	211.492	70.86	215.473	70.86	213.363	70.86	39.7485	70.86	115.15	70.86	117.235	70.86	115.048	70.86	117.806	70.86	63.8854	70.86	217.448	70.86	211.138	70.86	211.111	70.86	121.758	70.86	120.156	70.86	119.562	70.86	108.319	70.86	30.3253	70.86	113.626	70.86	214.204	70.86	90.8386	70.86	206.92	70.86
71.03	71.03	111.995	71.03	114.546	71.03	115.305	71.03	210.568	71.03	214.84	71.03	212.272	71.03	39.5114	71.03	114.687	71.03	116.771	71.03	114.538	71.03	117.435	71.03	63.5588	71.03	216.613	71.03	210.471	71.03	210.333	71.03	121.278	71.03	119.608	71.03	119.058	71.03	107.878	71.03	30.1829	71.03	113.061	71.03	213.304	71.03	90.4206	71.03	206.254	71.03
71.26	71.26	111.488	71.26	114.19	71.26	114.996	71.26	209.895	71.26	213.929	71.26	211.541	71.26	39.3152	71.26	114.075	71.26	116.298	71.26	114.083	71.26	117.018	71.26	63.6149	71.26	215.694	71.26	209.446	71.26	209.473	71.26	120.763	71.26	119.207	71.26	118.81	71.26	107.439	71.26	30.1254	71.26	112.57	71.26	212.426	71.26	90.0093	71.26	205.403	71.26
71.44	71.44	111.135	71.44	113.609	71.44	114.444	71.44	208.797	71.44	212.894	71.44	210.686	71.44	39.1701	71.44	113.793	71.44	115.927	71.44	113.568	71.44	116.728	71.44	63.2339	71.44	214.747	71.44	208.744	71.44	208.64	71.44	120.22	71.44	118.631	71.44	118.058	71.44	107.085	71.44	29.9996	71.44	112.127	71.44	211.436	71.44	89.7863	71.44	204.324	71.44
71.64	71.64	110.62	71.64	113.026	71.64	114.041	71.64	208.378	71.64	212.195	71.64	209.594	71.64	39.0128	71.64	113.277	71.64	115.328	71.64	113.227	71.64	116.066	71.64	63.1053	71.64	213.867	71.64	207.789	71.64	207.776	71.64	119.976	71.64	118.121	71.64	117.64	71.64	106.649	71.64	29.8601	71.64	111.756	71.64	210.807	71.64	89.1976	71.64	203.5	71.64
71.81	71.81	110.377	71.81	112.721	71.81	113.544	71.81	207.447	71.81	211.308	71.81	209.167	71.81	38.8829	71.81	112.821	71.81	114.99	71.81	112.823	71.81	115.625	71.81	62.9312	71.81	213.036	71.81	207.062	71.81	206.96	71.81	119.325	71.81	117.637	71.81	117.237	71.81	106.184	71.81	29.746	71.81	111.261	71.81	210.015	71.81	88.9464	71.81	202.871	71.81
72.08	72.08	109.689	72.08	112.153	72.08	113.221	72.08	207.017	72.08	210.618	72.08	208.021	72.08	38.7492	72.08	112.379	72.08	114.572	72.08	112.276	72.08	115.183	72.08	62.7112	72.08	212.079	72.08	206.265	72.08	206.223	72.08	118.75	72.08	117.266	72.08	116.683	72.08	105.688	72.08	29.5774	72.08	110.85	72.08	209.111	72.08	88.4609	72.08	202.099	72.08
72.25	72.25	109.33	72.25	111.654	72.25	112.63	72.25	205.695	72.25	209.659	72.25	207.048	72.25	38.5494	72.25	111.862	72.25	114.114	72.25	111.81	72.25	114.734	72.25	62.5287	72.25	211.27	72.25	205.289	72.25	205.104	72.25	118.333	72.25	116.82	72.25	116.204	72.25	105.426	72.25	29.3799	72.25	110.369	72.25	208.32	72.25	88.1419	72.25	201.107	72.25
72.42	72.42	108.981	72.42	111.411	72.42	112.304	72.42	205.011	72.42	208.923	72.42	206.523	72.42	38.4296	72.42	111.435	72.42	113.63	72.42	111.391	72.42	114.247	72.42	62.3387	72.42	210.6	72.42	204.562	72.42	204.437	72.42	117.79	72.42	116.23	72.42	115.657	72.42	105.031	72.42	29.2519	72.42	109.988	72.42	207.509	72.42	87.6823	72.42	200.445	72.42
72.63	72.63	108.547	72.63	110.972	72.63	111.771	72.63	204.115	72.63	208.175	72.63	205.546	72.63	38.2124	72.63	111.013	72.63	112.987	72.63	111.007	72.63	113.78	72.63	62.1967	72.63	209.871	72.63	203.772	72.63	203.643	72.63	117.389	72.63	115.856	72.63	115.426	72.63	104.653	72.63	29.1762	72.63	109.574	72.63	206.736	72.63	87.291	72.63	199.617	72.63
72.87	72.87	108.064	72.87	110.573	72.87	111.267	72.87	203.132	72.87	207.212	72.87	204.622	72.87	38.0952	72.87	110.563	72.87	112.784	72.87	110.629	72.87	113.386	72.87	61.9101	72.87	208.975	72.87	202.886	72.87	202.881	72.87	116.83	72.87	115.342	72.87	114.795	72.87	104.172	72.87	29.1081	72.87	109.221	72.87	205.965	72.87	86.9541	72.87	198.894	72.87
73.09	73.09	107.703	73.09	110.096	73.09	110.839	73.09	202.568	73.09	206.443	73.09	203.926	73.09	37.933	73.09	110.045	73.09	112.359	73.09	110.13	73.09	113.057	73.09	61.87	73.09	208.175	73.09	202.319	73.09	202.023	73.09	116.36	73.09	114.726	73.09	114.408	73.09	103.701	73.09	28.9007	73.09	108.624	73.09	205.204	73.09	86.5753	73.09	198.055	73.09
73.24	73.24	107.256	73.24	109.766	73.24	110.481	73.24	201.816	73.24	205.432	73.24	202.921	73.24	37.7421	73.24	109.667	73.24	111.959	73.24	109.767	73.24	112.515	73.24	61.6343	73.24	207.348	73.24	201.269	73.24	201.224	73.24	116.027	73.24	114.352	73.24	113.851	73.24	103.364	73.24	28.7829	73.24	108.275	73.24	204.47	73.24	86.0607	73.24	197.285	73.24
73.45	73.45	106.715	73.45	109.43	73.45	110.061	73.45	200.968	73.45	204.842	73.45	201.972	73.45	37.6762	73.45	109.226	73.45	111.414	73.45	109.31	73.45	112.096	73.45	61.4149	73.45	206.31	73.45	200.528	73.45	200.607	73.45	115.476	73.45	113.971	73.45	113.601	73.45	103	73.45	28.7218	73.45	107.897	73.45	203.526	73.45	85.8075	73.45	196.389	73.45
73.67	73.67	106.293	73.67	108.751	73.67	109.673	73.67	200.317	73.67	204.062	73.67	200.983	73.67	37.4902	73.67	108.862	73.67	111.053	73.67	108.806	73.67	111.623	73.67	61.0802	73.67	205.775	73.67	199.706	73.67	199.684	73.67	115.124	73.67	113.59	73.67	113.081	73.67	102.491	73.67	28.5756	73.67	107.403	73.67	202.629	73.67	85.3776	73.67	195.675	73.67
73.88	73.88	106.055	73.88	108.495	73.88	109.202	73.88	199.26	73.88	203.1	73.88	200.438	73.88	37.3619	73.88	108.412	73.88	110.557	73.88	108.528	73.88	111.273	73.88	60.976	73.88	205.039	73.88	199.054	73.88	199.019	73.88	114.444	73.88	113.144	73.88	112.555	73.88	102.205	73.88	28.4219	73.88	107.039	73.88	201.901	73.88	85.1355	73.88	194.932	73.88
74.06	74.06	105.754	74.06	108.154	74.06	108.691	74.06	198.916	74.06	202.616	74.06	199.423	74.06	37.2496	74.06	107.988	74.06	110.229	74.06	108.143	74.06	110.883	74.06	60.8582	74.06	204.297	74.06	198.291	74.06	198.198	74.06	114.122	74.06	112.646	74.06	111.986	74.06	101.857	74.06	28.304	74.06	106.721	74.06	201.188	74.06	84.6001	74.06	194.024	74.06
74.26	74.26	105.07	74.26	107.535	74.26	108.395	74.26	197.859	74.26	201.655	74.26	198.706	74.26	37.0315	74.26	107.573	74.26	109.71	74.26	107.667	74.26	110.37	74.26	60.6683	74.26	203.455	74.26	197.449	74.26	197.256	74.26	113.608	74.26	112.155	74.26	111.763	74.26	101.409	74.26	28.2254	74.26	106.189	74.26	200.575	74.26	84.2532	74.26	193.259	74.26
74.49	74.49	104.788	74.49	107.136	74.49	108.077	74.49	197.006	74.49	200.92	74.49	198.227	74.49	36.8808	74.49	107.135	74.49	109.379	74.49	107.224	74.49	110.031	74.49	60.4035	74.49	202.645	74.49	196.682	74.49	196.708	74.49	113.294	74.49	111.62	74.49	111.168	74.49	100.961	74.49	28.0504	74.49	105.815	74.49	199.909	74.49	83.8749	74.49	192.432	74.49
74.67	74.67	104.319	74.67	106.752	74.67	107.457	74.67	196.244	74.67	200.135	74.67	197.212	74.67	36.7686	74.67	106.62	74.67	108.862	74.67	106.916	74.67	109.608	74.67	60.2002	74.67	201.703	74.67	196.014	74.67	195.707	74.67	112.706	74.67	111.223	74.67	110.785	74.67	100.776	74.67	27.954	74.67	105.434	74.67	198.903	74.67	83.4866	74.67	191.577	74.67
74.86	74.86	104.015	74.86	106.375	74.86	107.183	74.86	195.381	74.86	199.088	74.86	196.603	74.86	36.5618	74.86	106.4	74.86	108.532	74.86	106.418	74.86	109.237	74.86	59.989	74.86	201.19	74.86	195.236	74.86	194.915	74.86	112.137	74.86	110.824	74.86	110.387	74.86	100.371	74.86	27.779	74.86	104.954	74.86	198.112	74.86	83.0874	74.86	191.098	74.86
75.06	75.06	103.401	75.06	105.957	75.06	106.726	75.06	194.693	75.06	198.476	75.06	195.815	75.06	36.4159	75.06	105.861	75.06	108.062	75.06	106.033	75.06	108.75	75.06	59.8713	75.06	199.845	75.06	194.145	75.06	194.307	75.06	111.738	75.06	110.427	75.06	109.993	75.06	99.8165	75.06	27.6933	75.06	104.478	75.06	197.337	75.06	82.8461	75.06	190.011	75.06
75.3	75.3	103.117	75.3	105.49	75.3	106.329	75.3	194.031	75.3	197.801	75.3	194.966	75.3	36.2157	75.3	105.49	75.3	107.671	75.3	105.533	75.3	108.343	75.3	59.599	75.3	199.275	75.3	193.724	75.3	193.735	75.3	111.398	75.3	109.821	75.3	109.604	75.3	99.508	75.3	27.5363	75.3	104.08	75.3	196.741	75.3	82.3944	75.3	189.445	75.3
75.47	75.47	102.717	75.47	105.152	75.47	105.865	75.47	193.261	75.47	197.096	75.47	194.16	75.47	36.1419	75.47	105.046	75.47	107.204	75.47	105.25	75.47	107.739	75.47	59.4569	75.47	198.38	75.47	192.922	75.47	192.908	75.47	110.925	75.47	109.518	75.47	109.015	75.47	99.075	75.47	27.5077	75.47	103.765	75.47	195.991	75.47	82.0693	75.47	188.847	75.47
75.7	75.7	102.389	75.7	104.751	75.7	105.393	75.7	192.492	75.7	196.089	75.7	193.116	75.7	35.9867	75.7	104.63	75.7	106.754	75.7	104.794	75.7	107.484	75.7	59.2168	75.7	197.619	75.7	192.088	75.7	192.06	75.7	110.397	75.7	108.946	75.7	108.557	75.7	98.7015	75.7	27.3507	75.7	103.252	75.7	195.081	75.7	81.6704	75.7	187.901	75.7
75.88	75.88	101.963	75.88	104.199	75.88	105.021	75.88	191.673	75.88	195.452	75.88	192.573	75.88	35.8587	75.88	104.135	75.88	106.306	75.88	104.373	75.88	107.048	75.88	58.9845	75.88	197.054	75.88	191.449	75.88	191.268	75.88	109.939	75.88	108.559	75.88	108.311	75.88	98.08	75.88	27.2294	75.88	102.889	75.88	194.385	75.88	81.2717	75.88	187.286	75.88
76.09	76.09	101.666	76.09	103.929	76.09	104.668	76.09	191.003	76.09	194.503	76.09	191.878	76.09	35.7333	76.09	103.658	76.09	105.9	76.09	103.96	76.09	106.632	76.09	58.8393	76.09	196.322	76.09	190.46	76.09	190.53	76.09	109.613	76.09	108.168	76.09	107.759	76.09	97.9205	76.09	27.1187	76.09	102.492	76.09	193.702	76.09	80.999	76.09	186.575	76.09
76.29	76.29	101.105	76.29	103.476	76.29	104.187	76.29	190.248	76.29	194.027	76.29	190.774	76.29	35.6165	76.29	103.473	76.29	105.651	76.29	103.65	76.29	106.196	76.29	58.7568	76.29	195.397	76.29	189.885	76.29	189.898	76.29	108.989	76.29	107.689	76.29	107.432	76.29	97.6035	76.29	27.0082	76.29	102.162	76.29	192.807	76.29	80.6213	76.29	185.833	76.29
76.49	76.49	100.748	76.49	103.004	76.49	103.818	76.49	189.443	76.49	193.157	76.49	190.148	76.49	35.4819	76.49	102.946	76.49	105.042	76.49	103.21	76.49	105.828	76.49	58.5	76.49	194.836	76.49	189.186	76.49	189.152	76.49	108.579	76.49	107.316	76.49	107.049	76.49	97.2012	76.49	26.8583	76.49	101.844	76.49	192.001	76.49	80.2961	76.49	184.905	76.49
76.7	76.7	100.478	76.7	102.65	76.7	103.338	76.7	188.731	76.7	192.305	76.7	189.411	76.7	35.3539	76.7	102.555	76.7	104.535	76.7	102.735	76.7	105.273	76.7	58.332	76.7	193.858	76.7	188.515	76.7	188.063	76.7	108.177	76.7	106.928	76.7	106.629	76.7	96.7973	76.7	26.7371	76.7	101.238	76.7	191.264	76.7	79.8556	76.7	184.438	76.7
76.93	76.93	99.9666	76.93	102.3	76.93	102.949	76.93	188.004	76.93	191.9	76.93	188.767	76.93	35.2015	76.93	102.271	76.93	104.268	76.93	102.386	76.93	105.006	76.93	58.179	76.93	193.005	76.93	187.512	76.93	187.651	76.93	107.637	76.93	106.455	76.93	106.051	76.93	96.3315	76.93	26.5586	76.93	100.997	76.93	190.817	76.93	79.226	76.93	183.692	76.93
77.07	77.07	99.4925	77.07	101.887	77.07	102.746	77.07	187.18	77.07	191.02	77.07	187.863	77.07	35.0532	77.07	101.831	77.07	103.864	77.07	101.851	77.07	104.575	77.07	58.0281	77.07	192.242	77.07	186.857	77.07	186.79	77.07	107.362	77.07	106.074	77.07	105.697	77.07	96.0442	77.07	26.5269	77.07	100.387	77.07	189.706	77.07	78.8073	77.07	182.84	77.07
77.31	77.31	99.2504	77.31	101.485	77.31	102.208	77.31	186.466	77.31	190.404	77.31	187.102	77.31	34.8941	77.31	101.284	77.31	103.328	77.31	101.526	77.31	104.018	77.31	57.9255	77.31	191.657	77.31	186.164	77.31	186.083	77.31	106.802	77.31	105.558	77.31	105.271	77.31	95.6234	77.31	26.4267	77.31	100.096	77.31	189.127	77.31	78.5235	77.31	181.98	77.31
77.53	77.53	98.9122	77.53	101.118	77.53	101.867	77.53	185.635	77.53	189.463	77.53	186.385	77.53	34.7729	77.53	100.892	77.53	103.113	77.53	101.17	77.53	103.731	77.53	57.7608	77.53	191.026	77.53	185.491	77.53	185.194	77.53	106.542	77.53	105.101	77.53	104.908	77.53	95.3813	77.53	26.3021	77.53	99.6887	77.53	188.418	77.53	78.262	77.53	181.321	77.53
77.72	77.72	98.5551	77.72	100.833	77.72	101.541	77.72	185.206	77.72	188.755	77.72	185.759	77.72	34.6383	77.72	100.423	77.72	102.598	77.72	100.818	77.72	103.342	77.72	57.5682	77.72	190	77.72	184.707	77.72	184.672	77.72	106.088	77.72	104.75	77.72	104.374	77.72	94.8814	77.72	26.163	77.72	99.3079	77.72	187.622	77.72	77.7271	77.72	180.499	77.72
77.88	77.88	98.1548	77.88	100.395	77.88	101.055	77.88	184.092	77.88	188.006	77.88	184.769	77.88	34.4746	77.88	100.115	77.88	102.212	77.88	100.326	77.88	102.987	77.88	57.4046	77.88	189.284	77.88	183.947	77.88	183.781	77.88	105.514	77.88	104.356	77.88	103.993	77.88	94.4372	77.88	26.0808	77.88	99.0245	77.88	186.966	77.88	77.4226	77.88	179.826	77.88
78.12	78.12	97.6399	78.12	99.9539	78.12	100.662	78.12	183.51	78.12	187.251	78.12	183.979	78.12	34.3692	78.12	99.7818	78.12	101.871	78.12	99.917	78.12	102.584	78.12	57.2474	78.12	188.603	78.12	183.172	78.12	183.299	78.12	105.146	78.12	103.856	78.12	103.551	78.12	94.0989	78.12	25.9383	78.12	98.5039	78.12	186.187	78.12	77.0665	78.12	179.191	78.12
78.35	78.35	97.2716	78.35	99.3827	78.35	100.109	78.35	182.716	78.35	186.575	78.35	183.299	78.35	34.2122	78.35	99.4041	78.35	101.32	78.35	101.258	78.35	102.184	78.35	56.9587	78.35	187.969	78.35	182.24	78.35	182.597	78.35	104.769	78.35	103.494	78.35	103.203	78.35	93.762	78.35	25.8527	78.35	98.25	78.35	185.381	78.35	76.7519	78.35	178.516	78.35
78.5	78.5	96.8936	78.5	99.2197	78.5	99.774	78.5	182.063	78.5	185.675	78.5	182.697	78.5	33.9811	78.5	98.9476	78.5	101.122	78.5	100.798	78.5	101.808	78.5	56.7628	78.5	187.157	78.5	181.745	78.5	181.694	78.5	104.317	78.5	103.145	78.5	102.671	78.5	93.3938	78.5	25.7276	78.5	97.9135	78.5	184.619	78.5	76.594	78.5	177.79	78.5
78.7	78.7	96.5364	78.7	98.7803	78.7	99.5135	78.7	181.58	78.7	184.881	78.7	181.855	78.7	33.9251	78.7	98.5126	78.7	100.641	78.7	100.029	78.7	101.364	78.7	56.7307	78.7	186.194	78.7	181.12	78.7	181.172	78.7	103.929	78.7	102.59	78.7	102.311	78.7	93.0569	78.7	25.5992	78.7	97.4691	78.7	183.708	78.7	76.143	78.7	176.978	78.7
78.93	78.93	96.1964	78.93	98.3229	78.93	98.9845	78.93	180.639	78.93	184.324	78.93	180.931	78.93	33.7169	78.93	98.1299	78.93	100.202	78.93	99.5156	78.93	100.89	78.93	56.4983	78.93	185.537	78.93	180.391	78.93	180.142	78.93	103.543	78.93	102.3	78.93	101.968	78.93	92.6394	78.93	25.5004	78.93	97.1649	78.93	183.184	78.93	75.8101	78.93	176.328	78.93
79.16	79.16	95.8171	79.16	97.9275	79.16	98.5179	79.16	179.77	79.16	183.497	79.16	180.467	79.16	33.6385	79.16	97.6837	79.16	99.804	79.16	99.0102	79.16	100.554	79.16	56.2631	79.16	184.903	79.16	179.481	79.16	179.525	79.16	102.889	79.16	101.881	79.16	101.609	79.16	92.1614	79.16	25.4255	79.16	96.7313	79.16	182.43	79.16	75.4537	79.16	175.537	79.16
79.31	79.31	95.3462	79.31	97.6717	79.31	98.1127	79.31	179.252	79.31	182.656	79.31	179.655	79.31	33.5065	79.31	97.2123	79.31	99.3799	79.31	98.4794	79.31	100.128	79.31	56.0561	79.31	183.978	79.31	178.937	79.31	178.84	79.31	102.508	79.31	101.402	79.31	101.2	79.31	91.8878	79.31	25.2265	79.31	96.2199	79.31	181.776	79.31	75.277	79.31	174.891	79.31
79.52	79.52	94.9135	79.52	97.3126	79.52	97.8126	79.52	178.365	79.52	182.102	79.52	178.903	79.52	33.3807	79.52	96.9858	79.52	99.0306	79.52	98.1643	79.52	99.7433	79.52	55.9958	79.52	183.433	79.52	178.401	79.52	178.323	79.52	102.203	79.52	100.999	79.52	100.739	79.52	91.4987	79.52	25.1795	79.52	95.9276	79.52	180.996	79.52	74.8038	79.52	174.009	79.52
79.73	79.73	94.6781	79.73	96.8938	79.73	97.4094	79.73	177.73	79.73	181.466	79.73	178.276	79.73	33.2307	79.73	96.4584	79.73	98.7249	79.73	97.4925	79.73	99.341	79.73	55.7855	79.73	182.479	79.73	177.51	79.73	177.576	79.73	101.813	79.73	100.635	79.73	100.286	79.73	91.2371	79.73	25.0693	79.73	95.5451	79.73	180.146	79.73	74.553	79.73	173.491	79.73
79.95	79.95	94.3121	79.95	96.4027	79.95	97.109	79.95	176.843	79.95	180.687	79.95	177.589	79.95	33.1047	79.95	96.1287	79.95	98.1527	79.95	97.1441	79.95	98.9665	79.95	55.5754	79.95	181.839	79.95	176.825	79.95	176.824	79.95	101.418	79.95	100.231	79.95	100.045	79.95	90.8261	79.95	25.0009	79.95	95.1256	79.95	179.428	79.95	74.1635	79.95	172.745	79.95
80.19	80.19	93.9308	80.19	95.9605	80.19	96.8018	80.19	176.325	80.19	179.674	80.19	176.53	80.19	33.0065	80.19	95.692	80.19	97.8813	80.19	96.8334	80.19	98.5948	80.19	55.4862	80.19	181.305	80.19	176.155	80.19	176.193	80.19	101.026	80.19	99.8882	80.19	99.6363	80.19	90.4768	80.19	24.8126	80.19	94.6992	80.19	178.754	80.19	73.8822	80.19	172.11	80.19
80.34	80.34	93.5729	80.34	95.7176	80.34	96.3011	80.34	175.723	80.34	179.082	80.34	175.968	80.34	32.8005	80.34	95.4966	80.34	97.5523	80.34	96.4035	80.34	98.2361	80.34	55.2546	80.34	180.309	80.34	175.127	80.34	175.596	80.34	100.471	80.34	99.5473	80.34	99.1945	80.34	90.1393	80.34	24.6704	80.34	94.3592	80.34	178.008	80.34	73.4535	80.34	171.297	80.34
80.53	80.53	93.1277	80.53	95.4445	80.53	96.0097	80.53	174.963	80.53	178.494	80.53	175.171	80.53	32.7375	80.53	95.0056	80.53	97.1314	80.53	95.9436	80.53	97.9027	80.53	55.1869	80.53	179.878	80.53	174.642	80.53	174.661	80.53	100.162	80.53	99.1642	80.53	98.8364	80.53	89.836	80.53	24.6522	80.53	94.0013	80.53	177.372	80.53	73.3162	80.53	170.708	80.53
80.74	80.74	92.7261	80.74	94.9834	80.74	95.5432	80.74	174.126	80.74	177.603	80.74	174.546	80.74	32.5134	80.74	94.6395	80.74	96.7213	80.74	95.3834	80.74	97.4269	80.74	55.0159	80.74	179.18	80.74	173.89	80.74	174.001	80.74	99.675	80.74	98.6891	80.74	98.4306	80.74	89.4341	80.74	24.5345	80.74	93.6735	80.74	176.461	80.74	72.897	80.74	169.917	80.74
80.98	80.98	92.5365	80.98	94.665	80.98	95.2069	80.98	173.526	80.98	176.991	80.98	173.92	80.98	32.5134	80.98	94.3421	80.98	96.323	80.98	95.0977	80.98	97.0051	80.98	54.9624	80.98	178.672	80.98	173.319	80.98	173.544	80.98	99.2874	80.98	98.3497	80.98	98.048	80.98	89.2168	80.98	24.3955	80.98	93.3986	80.98	175.99	80.98	72.0899	80.98	169.264	80.98
81.17	81.17	92.1326	81.17	94.277	81.17	94.8445	81.17	172.794	81.17	176.279	81.17	173.023	81.17	32.2879	81.17	93.8481	81.17	96.0279	81.17	94.5008	81.17	96.5675	81.17	54.6633	81.17	177.599	81.17	172.627	81.17	172.456	81.17	98.9167	81.17	97.7462	81.17	97.4653	81.17	88.7697	81.17	24.3219	81.17	92.8445	81.17	175.179	81.17	71.601	81.17	168.576	81.17
81.33	81.33	91.7215	81.33	93.9062	81.33	94.4135	81.33	172.098	81.33	175.595	81.33	172.474	81.33	32.285	81.33	93.5064	81.33	95.5607	81.33	94.3495	81.33	96.3546	81.33	54.5919	81.33	177.053	81.33	171.995	81.33	171.99	81.33	98.5436	81.33	97.3982	81.33	97.2702	81.33	88.4234	81.33	24.1678	81.33	92.5196	81.33	174.628	81.33	71.3156	81.33	168.072	81.33
81.57	81.57	91.3863	81.57	93.5977	81.57	94.0324	81.57	171.24	81.57	174.982	81.57	171.892	81.57	32.0792	81.57	93.1169	81.57	95.3141	81.57	93.931	81.57	95.9637	81.57	54.4566	81.57	176.364	81.57	171.38	81.57	171.106	81.57	98.1211	81.57	96.9445	81.57	96.8751	81.57	87.945	81.57	24.1219	81.57	92.2328	81.57	173.894	81.57	71.0025	81.57	167.207	81.57
81.77	81.77	91.0852	81.77	93.3013	81.77	93.7504	81.77	170.8	81.77	174.177	81.77	171.148	81.77	32.0007	81.77	92.9225	81.77	94.8104	81.77	93.5027	81.77	95.5745	81.77	54.3818	81.77	175.613	81.77	170.533	81.77	170.521	81.77	97.6671	81.77	96.8654	81.77	96.4695	81.77	87.6084	81.77	23.9294	81.77	91.7888	81.77	173.318	81.77	70.772	81.77	166.564	81.77
81.97	81.97	90.5387	81.97	92.8842	81.97	93.3274	81.97	170.21	81.97	173.566	81.97	170.328	81.97	31.8775	81.97	92.4879	81.97	94.5176	81.97	93.0963	81.97	95.3259	81.97	54.2216	81.97	174.916	81.97	170.026	81.97	169.808	81.97	97.2795	81.97	96.3112	81.97	96.2261	81.97	87.3586	81.97	23.8867	81.97	91.4505	81.97	172.596	81.97	70.489	81.97	165.932	81.97
82.16	82.16	90.226	82.16	92.3125	82.16	92.8815	82.16	169.48	82.16	172.867	82.16	169.649	82.16	31.6605	82.16	92.1786	82.16	94.0603	82.16	92.6341	82.16	94.8487	82.16	54.1077	82.16	174.248	82.16	169.231	82.16	169.265	82.16	97.0123	82.16	96.0161	82.16	95.6689	82.16	86.9673	82.16	23.7232	82.16	91.1956	82.16	171.8	82.16	70.0818	82.16	165.068	82.16
82.39	82.39	90.004	82.39	92.007	82.39	92.6343	82.39	168.634	82.39	172.15	82.39	169.035	82.39	31.6015	82.39	91.6763	82.39	93.6746	82.39	92.3395	82.39	94.5705	82.39	53.9828	82.39	173.405	82.39	168.714	82.39	168.458	82.39	96.5723	82.39	95.5772	82.39	95.2764	82.39	86.5446	82.39	23.6438	82.39	90.7011	82.39	171.059	82.39	69.9218	82.39	164.573	82.39
82.59	82.59	89.5463	82.59	91.6219	82.59	92.221	82.59	167.894	82.59	171.484	82.59	168.399	82.59	31.4629	82.59	91.3442	82.59	93.3931	82.59	91.8114	82.59	94.0501	82.59	53.7941	82.59	172.907	82.59	168.132	82.59	168.043	82.59	96.1944	82.59	94.9993	82.59	94.8352	82.59	86.3813	82.59	23.5338	82.59	90.3722	82.59	170.524	82.59	69.5879	82.59	163.867	82.59
82.78	82.78	89.279	82.78	91.4032	82.78	91.8532	82.78	167.251	82.78	170.82	82.78	167.871	82.78	31.3997	82.78	90.9442	82.78	92.9131	82.78	91.5158	82.78	93.673	82.78	53.6408	82.78	171.946	82.78	167.18	82.78	167.288	82.78	95.7417	82.78	94.8533	82.78	94.5692	82.78	86.0341	82.78	23.462	82.78	89.9293	82.78	169.971	82.78	69.293	82.78	163.456	82.78
82.98	82.98	88.8552	82.98	90.9641	82.98	91.5495	82.98	166.725	82.98	170.079	82.98	167.137	82.98	31.2541	82.98	90.624	82.98	92.7022	82.98	91.0874	82.98	93.3918	82.98	53.5553	82.98	171.354	82.98	166.693	82.98	166.756	82.98	95.4426	82.98	94.4234	82.98	94.1055	82.98	85.6866	82.98	23.2802	82.98	89.7284	82.98	169.06	82.98	68.9471	82.98	162.771	82.98
83.19	83.19	88.5541	83.19	90.6128	83.19	91.1372	83.19	166.243	83.19	169.554	83.19	166.167	83.19	31.142	83.19	90.2236	83.19	92.5031	83.19	90.6481	83.19	92.9269	83.19	53.2239	83.19	170.794	83.19	165.931	83.19	165.894	83.19	94.9664	83.19	93.9936	83.19	93.7346	83.19	85.187	83.19	23.1198	83.19	89.3901	83.19	168.422	83.19	68.5908	83.19	162.17	83.19
83.4	83.4	88.163	83.4	90.2813	83.4	90.7874	83.4	165.374	83.4	168.694	83.4	165.79	83.4	30.9843	83.4	89.8456	83.4	91.9051	83.4	90.3384	83.4	92.4801	83.4	53.1712	83.4	170.147	83.4	165.211	83.4	165.256	83.4	94.675	83.4	93.5954	83.4	93.3622	83.4	85.0237	83.4	23.1001	83.4	89.0067	83.4	167.708	83.4	68.428	83.4	161.348	83.4
83.63	83.63	87.8845	83.63	90.1394	83.63	90.5497	83.63	164.827	83.63	168.222	83.63	165.035	83.63	30.9211	83.63	89.5028	83.63	91.507	83.63	90.0426	83.63	92.3623	83.63	53.0713	83.63	169.45	83.63	164.714	83.63	164.692	83.63	94.2333	83.63	93.3361	83.63	92.957	83.63	84.633	83.63	22.9748	83.63	88.5849	83.63	166.945	83.63	68.1121	83.63	160.695	83.63
83.81	83.81	87.5387	83.81	89.6888	83.81	90.0717	83.81	164.055	83.81	167.514	83.81	164.378	83.81	30.7491	83.81	89.2397	83.81	91.1439	83.81	89.482	83.81	91.9397	83.81	52.8401	83.81	168.973	83.81	164.111	83.81	163.969	83.81	93.9443	83.81	92.8604	83.81	92.7364	83.81	84.2638	83.81	22.9398	83.81	88.2458	83.81	166.484	83.81	67.7576	83.81	160.126	83.81
83.99	83.99	87.193	83.99	89.2388	83.99	89.8114	83.99	163.552	83.99	166.753	83.99	163.904	83.99	30.581	83.99	88.8738	83.99	90.8863	83.99	89.2844	83.99	91.6586	83.99	52.6371	83.99	168.001	83.99	163.338	83.99	163.342	83.99	93.5347	83.99	92.4986	83.99	92.3656	83.99	83.9056	83.99	22.8329	83.99	87.9604	83.99	165.951	83.99	67.3595	83.99	159.579	83.99
84.19	84.19	86.8811	84.19	88.9551	84.19	89.4232	84.19	163.143	84.19	166.313	84.19	163.245	84.19	30.5705	84.19	88.4736	84.19	90.6052	84.19	89.0005	84.19	91.2941	84.19	52.4865	84.19	167.622	84.19	162.989	84.19	162.756	84.19	93.1723	84.19	92.1726	84.19	92.0537	84.19	83.7101	84.19	22.7455	84.19	87.6985	84.19	165.021	84.19	67.2599	84.19	158.924	84.19
84.38	84.38	86.5131	84.38	88.6592	84.38	89.055	84.38	162.51	84.38	165.379	84.38	162.468	84.38	30.3839	84.38	88.1076	84.38	90.1717	84.38	88.5177	84.38	90.9274	84.38	52.3436	84.38	166.967	84.38	162.111	84.38	162.15	84.38	92.8964	84.38	91.8564	84.38	91.6367	84.38	83.3625	84.38	22.6736	84.38	87.3927	84.38	164.435	84.38	67.059	84.38	158.417	84.38
84.61	84.61	86.3123	84.61	88.1744	84.61	88.7162	84.61	161.804	84.61	164.854	84.61	161.856	84.61	30.301	84.61	87.799	84.61	89.8206	84.61	88.1535	84.61	90.5237	84.61	52.2952	84.61	166.279	84.61	161.498	84.61	161.577	84.61	92.3834	84.61	91.3906	84.61	91.1721	84.61	83.0262	84.61	22.5229	84.61	86.9036	84.61	163.785	84.61	66.71	84.61	157.545	84.61
84.82	84.82	85.9555	84.82	87.9663	84.82	88.4457	84.82	160.935	84.82	164.178	84.82	161.09	84.82	30.2713	84.82	87.5359	84.82	89.598	84.82	87.9123	84.82	90.2544	84.82	52.099	84.82	165.603	84.82	161	84.82	160.768	84.82	92.1074	84.82	91.131	84.82	90.8594	84.82	82.7113	84.82	22.4296	84.82	86.5449	84.82	163.346	84.82	66.2995	84.82	157.018	84.82
85	85	85.5316	85	87.5499	85	88.0238	85	160.333	85	163.448	85	160.431	85	30.0662	85	87.1354	85	89.1994	85	87.309	85	89.9857	85	51.8559	85	164.99	85	160.375	85	160.416	85	91.799	85	90.6682	85	90.512	85	82.4068	85	22.2536	85	86.2607	85	162.655	85	66.128	85	156.468	85
85.18	85.18	85.1084	85.18	87.2303	85.18	87.6638	85.18	159.479	85.18	163.117	85.18	159.853	85.18	29.8827	85.18	86.7931	85.18	88.8488	85.18	87.0773	85.18	89.6042	85.18	51.6903	85.18	164.186	85.18	159.531	85.18	159.727	85.18	91.3309	85.18	90.4631	85.18	90.1871	85.18	81.9952	85.18	22.1566	85.18	85.9308	85.18	162.101	85.18	65.8425	85.18	155.913	85.18
85.39	85.39	84.8409	85.39	86.8682	85.39	87.4469	85.39	159.039	85.39	162.28	85.39	159.325	85.39	29.7819	85.39	86.4615	85.39	88.3453	85.39	86.7369	85.39	89.1611	85.39	51.53	85.39	163.563	85.39	159.076	85.39	159.025	85.39	91.021	85.39	90.1013	85.39	89.8974	85.39	81.7564	85.39	22.0497	85.39	85.6243	85.39	161.536	85.39	65.5282	85.39	155.239	85.39
85.63	85.63	84.4282	85.63	86.638	85.63	87.0895	85.63	158.599	85.63	161.808	85.63	158.612	85.63	29.7073	85.63	86.2097	85.63	88.1928	85.63	86.3968	85.63	88.87	85.63	51.323	85.63	163.045	85.63	158.42	85.63	158.578	85.63	90.7339	85.63	89.672	85.63	89.5962	85.63	81.3761	85.63	21.9777	85.63	85.2232	85.63	160.636	85.63	65.3167	85.63	154.701	85.63
85.82	85.82	84.2501	85.82	86.2867	85.82	86.7747	85.82	158.021	85.82	161.218	85.82	157.999	85.82	29.5354	85.82	85.8785	85.82	87.8184	85.82	86.0124	85.82	88.5126	85.82	51.2309	85.82	162.347	85.82	157.965	85.82	157.951	85.82	90.3347	85.82	89.4004	85.82	89.1675	85.82	81.1268	85.82	22.007	85.82	84.9797	85.82	160.176	85.82	65.0778	85.82	154.08	85.82
85.99	85.99	83.8376	85.99	85.8697	85.99	86.3193	85.99	157.399	85.99	160.65	85.99	157.342	85.99	29.4906	85.99	85.5469	85.99	87.5023	85.99	85.705	85.99	88.2425	85.99	51.0066	85.99	161.777	85.99	157.394	85.99	157.313	85.99	89.9916	85.99	89.1065	85.99	88.7967	85.99	80.8337	85.99	21.8253	85.99	84.7156	85.99	159.486	85.99	64.7217	85.99	153.596	85.99
86.2	86.2	83.6032	86.2	85.6175	86.2	86.0051	86.2	156.937	86.2	160.113	86.2	156.834	86.2	29.4609	86.2	85.2264	86.2	87.2325	86.2	85.3647	86.2	87.8323	86.2	50.8423	86.2	161.206	86.2	156.621	86.2	156.717	86.2	89.5715	86.2	88.5753	86.2	88.4258	86.2	80.6054	86.2	21.7746	86.2	84.2826	86.2	158.858	86.2	64.4053	86.2	152.952	86.2
86.41	86.41	83.1577	86.41	85.2004	86.41	85.6687	86.41	156.241	86.41	159.502	86.41	156.243	86.41	29.3226	86.41	84.8839	86.41	86.9285	86.41	85.0244	86.41	87.4211	86.41	50.6861	86.41	160.53	86.41	156.051	86.41	156.165	86.41	89.3274	86.41	88.3151	86.41	88.1131	86.41	80.2802	86.41	21.6329	86.41	83.9653	86.41	158.314	86.41	64.2084	86.41	152.416	86.41
86.65	86.65	82.9686	86.65	85.0468	86.65	85.3866	86.65	155.642	86.65	158.795	86.65	155.608	86.65	29.1285	86.65	84.5757	86.65	86.5895	86.65	84.7609	86.65	87.1721	86.65	50.5728	86.65	159.875	86.65	155.566	86.65	155.698	86.65	88.8843	86.65	88.0324	86.65	87.8585	86.65	79.9985	86.65	21.5018	86.65	83.6903	86.65	157.718	86.65	63.9697	86.65	151.87	86.65
86.81	86.81	82.5552	86.81	84.7506	86.81	84.9858	86.81	155.168	86.81	158.182	86.81	155.196	86.81	29.0128	86.81	84.3346	86.81	86.2371	86.81	84.4535	86.81	86.946	86.81	50.4683	86.81	159.462	86.81	154.929	86.81	155.101	86.81	88.553	86.81	87.6821	86.81	87.4988	86.81	79.6066	86.81	21.4326	86.81	83.4055	86.81	157.132	86.81	63.6406	86.81	151.245	86.81
86.99	86.99	82.3221	86.99	84.3337	86.99	84.7795	86.99	154.571	86.99	157.82	86.99	154.563	86.99	29.0277	86.99	84.0956	86.99	85.8636	86.99	84.1462	86.99	86.5669	86.99	50.3378	86.99	158.639	86.99	154.445	86.99	154.508	86.99	88.3641	86.99	87.5011	86.99	87.3719	86.99	79.3581	86.99	21.3308	86.99	83.0881	86.99	156.526	86.99	63.4042	86.99	150.858	86.99
87.23	87.23	82.0323	87.23	83.9387	87.23	84.4217	87.23	154.024	87.23	157.176	87.23	153.981	87.23	28.8373	87.23	83.6041	87.23	85.6177	87.23	83.8608	87.23	86.2643	87.23	50.0922	87.23	158.132	87.23	153.768	87.23	154.029	87.23	87.9103	87.23	86.936	87.23	86.9317	87.23	79	87.23	21.2133	87.23	82.8451	87.23	155.919	87.23	63.1424	87.23	150.321	87.23
87.44	87.44	81.6757	87.44	83.7193	87.44	84.1832	87.44	153.413	87.44	156.672	87.44	153.367	87.44	28.7365	87.44	83.3869	87.44	85.2899	87.44	83.5864	87.44	86.0158	87.44	49.9213	87.44	157.572	87.44	153.44	87.44	153.423	87.44	87.5672	87.44	86.7099	87.44	86.5147	87.44	78.8589	87.44	21.1278	87.44	82.5387	87.44	155.376	87.44	62.9538	87.44	149.731	87.44
87.62	87.62	81.2856	87.62	83.478	87.62	83.8471	87.62	152.888	87.62	155.868	87.62	153.076	87.62	28.6581	87.62	83.1469	87.62	84.9036	87.62	83.1913	87.62	85.616	87.62	49.7824	87.62	156.98	87.62	152.731	87.62	152.892	87.62	87.3348	87.62	86.3482	87.62	86.2366	87.62	78.3922	87.62	21.053	87.62	82.1689	87.62	154.832	87.62	62.4826	87.62	149.205	87.62
87.81	87.81	81.1853	87.81	83.2476	87.81	83.4677	87.81	152.395	87.81	155.342	87.81	152.257	87.81	28.5797	87.81	82.7582	87.81	84.7046	87.81	82.9169	87.81	85.4215	87.81	49.6756	87.81	156.473	87.81	152.107	87.81	152.318	87.81	87.036	87.81	86.1334	87.81	85.8659	87.81	78.1968	87.81	20.9675	87.81	81.8942	87.81	154.152	87.81	62.2626	87.81	148.752	87.81
88.02	88.02	80.7283	88.02	82.9843	88.02	83.2617	88.02	151.87	88.02	154.978	88.02	151.579	88.02	28.4789	88.02	82.461	88.02	84.365	88.02	82.6644	88.02	85.0865	88.02	49.5261	88.02	155.691	88.02	151.758	88.02	151.839	88.02	86.6707	88.02	85.67	88.02	85.4604	88.02	77.9255	88.02	20.8927	88.02	81.5666	88.02	153.598	88.02	62.0741	88.02	148.057	88.02
88.23	88.23	80.4838	88.23	82.6335	88.23	82.8932	88.23	151.068	88.23	154.443	88.23	151.247	88.23	28.3409	88.23	82.1418	88.23	84.0029	88.23	82.2586	88.23	84.6865	88.23	49.4129	88.23	155.016	88.23	151.295	88.23	151.086	88.23	86.3165	88.23	85.5233	88.23	85.2641	88.23	77.6441	88.23	20.7297	88.23	81.1652	88.23	153.17	88.23	61.8776	88.23	147.658	88.23
88.42	88.42	80.2825	88.42	82.3041	88.42	82.5462	88.42	150.83	88.42	153.863	88.42	150.523	88.42	28.2102	88.42	81.8209	88.42	83.8148	88.42	82.0826	88.42	84.4489	88.42	49.1202	88.42	154.762	88.42	150.648	88.42	150.745	88.42	86.0399	88.42	85.1274	88.42	84.9507	88.42	77.4046	88.42	20.7431	88.42	81.0595	88.42	152.615	88.42	61.5295	88.42	147.067	88.42
88.63	88.63	79.8804	88.63	82.0623	88.63	82.2749	88.63	150.26	88.63	153.346	88.63	150.068	88.63	28.1578	88.63	81.5457	88.63	83.5446	88.63	81.7529	88.63	84.1464	88.63	49.0411	88.63	154.285	88.63	150.107	88.63	150.296	88.63	85.7743	88.63	84.9801	88.63	84.7184	88.63	77.23	88.63	20.6389	88.63	80.7846	88.63	152.153	88.63	61.4013	88.63	146.475	88.63
88.81	88.81	79.702	88.81	81.8648	88.81	82.1665	88.81	149.596	88.81	152.767	88.81	149.518	88.81	28.0682	88.81	81.4199	88.81	83.369	88.81	81.4675	88.81	83.8763	88.81	48.9022	88.81	153.725	88.81	149.663	88.81	149.818	88.81	85.4311	88.81	84.5731	88.81	84.5909	88.81	76.8176	88.81	20.5641	88.81	80.3937	88.81	151.505	88.81	61.129	88.81	145.969	88.81
89.04	89.04	79.323	89.04	81.393	89.04	81.7436	89.04	149.156	89.04	152.317	89.04	149.055	89.04	27.9002	89.04	81.1113	89.04	83.006	89.04	81.1821	89.04	83.5953	89.04	48.6672	89.04	153.197	89.04	149.081	89.04	149.169	89.04	85.2429	89.04	84.3357	89.04	84.0927	89.04	76.5571	89.04	20.4892	89.04	80.2035	89.04	150.887	89.04	60.9195	89.04	145.527	89.04
89.22	89.22	79.0341	89.22	81.1302	89.22	81.4837	89.22	148.697	89.22	151.879	89.22	148.615	89.22	27.8518	89.22	80.8722	89.22	82.6908	89.22	80.8862	89.22	83.2495	89.22	48.5648	89.22	152.49	89.22	148.67	89.22	148.735	89.22	84.7117	89.22	84.1101	89.22	83.827	89.22	76.3627	89.22	20.4118	89.22	80.0346	89.22	150.282	89.22	60.6393	89.22	144.96	89.22
89.43	89.43	78.7666	89.43	80.9108	89.43	81.2452	89.43	148.354	89.43	151.289	89.43	148.023	89.43	27.7062	89.43	80.6093	89.43	82.4216	89.43	80.5788	89.43	82.9361	89.43	48.4901	89.43	152.141	89.43	148.194	89.43	148.193	89.43	84.6121	89.43	83.7596	89.43	83.549	89.43	76.1673	89.43	20.3156	89.43	79.7071	89.43	149.843	89.43	60.3879	89.43	144.518	89.43
89.62	89.62	78.4211	89.62	80.5926	89.62	80.9633	89.62	147.722	89.62	150.828	89.62	147.247	89.62	27.6166	89.62	80.2892	89.62	82.1991	89.62	80.4252	89.62	82.7308	89.62	48.3085	89.62	151.645	89.62	147.634	89.62	147.725	89.62	84.3244	89.62	83.4092	89.62	83.2014	89.62	75.9068	89.62	20.2408	89.62	79.3161	89.62	149.236	89.62	60.1889	89.62	143.981	89.62
89.84	89.84	78.1738	89.84	80.383	89.84	80.6373	89.84	147.246	89.84	150.448	89.84	146.671	89.84	27.5341	89.84	80.0927	89.84	82.0447	89.84	80.2044	89.84	82.4171	89.84	48.0966	89.84	151.293	89.84	147.26	89.84	147.36	89.84	84.0251	89.84	83.2047	89.84	82.9912	89.84	75.6551	89.84	20.1071	89.84	79.1464	89.84	148.815	89.84	59.8798	89.84	143.586	89.84
90	90	77.9296	90	80.1532	90	80.5401	90	146.852	90	149.861	90	146.393	90	27.4522	90	79.728	90	81.7297	90	79.8647	90	82.1579	90	47.9622	90	150.692	90	146.712	90	146.83	90	83.7043	90	82.8322	90	82.6676	90	75.2871	90	20.051	90	78.9143	90	148.231	90	59.6416	90	143.178	90
90.2	90.2	77.6298	90.2	79.8795	90.2	80.1936	90.2	146.265	90.2	149.401	90.2	145.879	90.2	27.303	90.2	79.5348	90.2	81.4147	90.2	79.558	90.2	82.0392	90.2	47.8599	90.2	150.123	90.2	146.291	90.2	146.28	90.2	83.5054	90.2	82.618	90.2	82.3557	90.2	75.1471	90.2	19.9843	90.2	78.7139	90.2	147.668	90.2	59.6025	90.2	142.706	90.2
90.43	90.43	77.3523	90.43	79.6169	90.43	79.8472	90.43	145.892	90.43	148.975	90.43	145.397	90.43	27.2547	90.43	79.2502	90.43	81.1935	90.43	79.3941	90.43	81.6937	90.43	47.6935	90.43	149.734	90.43	145.86	90.43	145.825	90.43	83.2733	90.43	82.4265	90.43	82.1829	90.43	74.9638	90.43	19.9283	90.43	78.3445	90.43	147.167	90.43	59.2806	90.43	142.119	90.43
90.62	90.62	77.1394	90.62	79.4516	90.62	79.6515	90.62	145.514	90.62	148.629	90.62	145.178	90.62	27.1575	90.62	79.0776	90.62	80.923	90.62	79.086	90.62	81.4989	90.62	47.6143	90.62	149.32	90.62	145.403	90.62	145.387	90.62	82.952	90.62	82.1093	90.62	81.7649	90.62	74.6153	90.62	19.8133	90.62	78.1962	90.62	146.653	90.62	59.0474	90.62	141.758	90.62
90.76	90.76	76.9276	90.76	79.0786	90.76	79.3371	90.76	144.86	90.76	148.179	90.76	144.747	90.76	27.0119	90.76	78.7232	90.76	80.7006	90.76	78.8226	90.76	81.0883	90.76	47.4006	90.76	148.834	90.76	144.789	90.76	144.983	90.76	82.6642	90.76	81.8719	90.76	81.6838	90.76	74.3982	90.76	19.7492	90.76	77.932	90.76	146.214	90.76	58.8379	90.76	141.369	90.76
90.99	90.99	76.649	90.99	78.8811	90.99	79.0661	90.99	144.614	90.99	147.611	90.99	144.133	90.99	26.9447	90.99	78.5289	90.99	80.4196	90.99	78.6031	90.99	80.9046	90.99	47.3152	90.99	148.475	90.99	144.504	90.99	144.43	90.99	82.3433	90.99	81.5215	90.99	81.3247	90.99	74.2789	90.99	19.6851	90.99	77.7313	90.99	145.9	90.99	58.5761	90.99	140.916	90.99
91.21	91.21	76.4347	91.21	78.693	91.21	78.8263	91.21	144.04	91.21	147.413	91.21	143.621	91.21	26.8844	91.21	78.1719	91.21	80.1359	91.21	78.3379	91.21	80.6337	91.21	47.1779	91.21	147.953	91.21	144.139	91.21	144.106	91.21	82.0657	91.21	81.4069	91.21	81.1487	91.21	74.0158	91.21	19.626	91.21	77.4766	91.21	145.425	91.21	58.3293	91.21	140.467	91.21
91.37	91.37	76.2044	91.37	78.4322	91.37	78.6114	91.37	143.674	91.37	146.82	91.37	143.328	91.37	26.7732	91.37	78.0958	91.37	80.0463	91.37	78.0881	91.37	80.4079	91.37	47.0207	91.37	147.558	91.37	143.702	91.37	143.784	91.37	81.7572	91.37	81.2058	91.37	80.874	91.37	73.8352	91.37	19.5329	91.37	77.2459	91.37	144.846	91.37	58.2544	91.37	139.971	91.37
91.55	91.55	75.9245	91.55	78.168	91.55	78.4265	91.55	143.21	91.55	146.42	91.55	142.916	91.55	26.6871	91.55	77.8659	91.55	79.6703	91.55	77.9445	91.55	80.213	91.55	46.9307	91.55	147.313	91.55	143.34	91.55	143.229	91.55	81.6792	91.55	81.0016	91.55	80.5601	91.55	73.5191	91.55	19.4607	91.55	77.0234	91.55	144.666	91.55	57.9896	91.55	139.578	91.55
91.77	91.77	75.7475	91.77	78.0811	91.77	78.167	91.77	142.891	91.77	146.09	91.77	142.477	91.77	26.5605	91.77	77.5815	91.77	79.578	91.77	77.8686	91.77	79.9325	91.77	46.7751	91.77	146.734	91.77	142.994	91.77	142.721	91.77	81.4584	91.77	80.6407	91.77	80.3875	91.77	73.4879	91.77	19.4154	91.77	76.8339	91.77	144.187	91.77	57.7412	91.77	139.244	91.77
91.97	91.97	75.5023	91.97	77.752	91.97	77.961	91.97	142.645	91.97	145.651	91.97	141.906	91.97	26.5045	91.97	77.5244	91.97	79.262	91.97	77.5832	91.97	79.7704	91.97	46.6683	91.97	146.28	91.97	142.603	91.97	142.445	91.97	81.0379	91.97	80.4599	91.97	80.1095	91.97	73.2817	91.97	19.3406	91.97	76.5803	91.97	143.727	91.97	57.6051	91.97	138.939	91.97
92.18	92.18	75.3575	92.18	77.4559	92.18	77.7009	92.18	142.216	92.18	145.254	92.18	141.626	92.18	26.4037	92.18	77.1472	92.18	79.063	92.18	77.2978	92.18	79.576	92.18	46.4975	92.18	145.931	92.18	142.296	92.18	142.009	92.18	80.8719	92.18	80.3582	92.18	79.9474	92.18	72.9562	92.18	19.2979	92.18	76.4007	92.18	143.392	92.18	57.3328	92.18	138.507	92.18
92.37	92.37	75.0663	92.37	77.3891	92.37	77.5049	92.37	141.935	92.37	144.983	92.37	141.343	92.37	26.3063	92.37	76.9743	92.37	78.9327	92.37	77.1103	92.37	79.2188	92.37	46.4714	92.37	145.485	92.37	141.881	92.37	141.666	92.37	80.6167	92.37	80.2103	92.37	79.7608	92.37	72.716	92.37	19.1828	92.37	76.1993	92.37	143.149	92.37	57.1936	92.37	138.167	92.37
92.54	92.54	74.8211	92.54	77.1697	92.54	77.3748	92.54	141.656	92.54	144.747	92.54	141.149	92.54	26.2951	92.54	76.6771	92.54	78.7103	92.54	77.0005	92.54	79.1108	92.54	46.3646	92.54	145.179	92.54	141.595	92.54	141.432	92.54	80.4507	92.54	79.8825	92.54	79.4596	92.54	72.6509	92.54	19.0973	92.54	76.0302	92.54	142.961	92.54	56.9946	92.54	137.945	92.54
92.73	92.73	74.6442	92.73	76.8745	92.73	77.0939	92.73	141.348	92.73	144.171	92.73	140.516	92.73	26.1238	92.73	76.5986	92.73	78.4191	92.73	76.8479	92.73	78.8845	92.73	46.1344	92.73	144.864	92.73	141.059	92.73	141.074	92.73	80.2079	92.73	79.6461	92.73	79.3566	92.73	72.4136	92.73	18.9773	92.73	75.8408	92.73	142.566	92.73	56.8302	92.73	137.391	92.73
92.91	92.91	74.5551	92.91	76.8087	92.91	76.8987	92.91	141.22	92.91	144.096	92.91	140.301	92.91	26.0566	92.91	76.3929	92.91	78.4308	92.91	76.6942	92.91	78.7116	92.91	46.1237	92.91	144.357	92.91	140.784	92.91	140.723	92.91	80.0973	92.91	79.5331	92.91	79.125	92.91	72.1098	92.91	19.0094	92.91	75.7246	92.91	142.284	92.91	56.4951	92.91	137.212	92.91
93.1	93.1	74.4214	93.1	76.6002	93.1	76.7795	93.1	140.855	93.1	143.839	93.1	140.172	93.1	26.0006	93.1	76.3015	93.1	78.068	93.1	76.6174	93.1	78.636	93.1	46.0489	93.1	143.966	93.1	140.678	93.1	140.436	93.1	79.9202	93.1	79.2845	93.1	78.9975	93.1	72.0989	93.1	18.8598	93.1	75.545	93.1	142.012	93.1	56.4637	93.1	136.822	93.1
93.33	93.33	74.122	93.33	76.349	93.33	76.6287	93.33	140.73	93.33	143.316	93.33	139.507	93.33	25.8629	93.33	76.0516	93.33	77.9876	93.33	76.5636	93.33	78.3665	93.33	45.8294	93.33	143.641	93.33	140.301	93.33	140.131	93.33	79.7771	93.33	79.3081	93.33	78.8252	93.33	71.9377	93.33	18.8253	93.33	75.324	93.33	141.899	93.33	56.1842	93.33	136.646	93.33
93.52	93.52	74.0886	93.52	76.2394	93.52	76.4336	93.52	140.58	93.52	143.198	93.52	139.464	93.52	25.8181	93.52	75.9716	93.52	77.8589	93.52	76.5307	93.52	78.2477	93.52	45.7226	93.52	143.24	93.52	139.878	93.52	139.865	93.52	79.5779	93.52	79.1386	93.52	78.5704	93.52	71.7966	93.52	18.7398	93.52	75.1761	93.52	141.638	93.52	56.0481	93.52	136.488	93.52
93.68	93.68	73.8864	93.68	76.1176	93.68	76.1725	93.68	140.277	93.68	142.895	93.68	139.03	93.68	25.6983	93.68	75.9243	93.68	77.6934	93.68	76.3101	93.68	78.0525	93.68	45.6324	93.68	143.1	93.68	139.631	93.68	139.787	93.68	79.4997	93.68	78.9341	93.68	78.5226	93.68	71.6648	93.68	18.6567	93.68	75.0168	93.68	141.531	93.68	55.8249	93.68	136.169	93.68
93.85	93.85	73.7638	93.85	76.0847	93.85	76.1833	93.85	140.244	93.85	142.488	93.85	138.9	93.85	25.6535	93.85	75.7643	93.85	77.6114	93.85	76.4089	93.85	78.0309	93.85	45.5577	93.85	142.709	93.85	139.356	93.85	139.522	93.85	79.2894	93.85	78.8889	93.85	78.372	93.85	71.5889	93.85	18.6033	93.85	74.8266	93.85	141.489	93.85	55.7621	93.85	136.053	93.85
94.07	94.07	73.7193	94.07	75.9311	94.07	76.1725	94.07	139.741	94.07	142.67	94.07	138.803	94.07	25.6199	94.07	75.6843	94.07	77.5295	94.07	76.4198	94.07	77.7824	94.07	45.4936	94.07	142.498	94.07	139.177	94.07	139.383	94.07	79.1124	94.07	78.8437	94.07	78.3025	94.07	71.4804	94.07	18.5926	94.07	74.8266	94.07	141.667	94.07	55.6888	94.07	135.853	94.07
94.26	94.26	73.5855	94.26	75.7556	94.26	75.934	94.26	139.687	94.26	142.681	94.26	138.222	94.26	25.5191	94.26	75.5928	94.26	77.5529	94.26	76.4637	94.26	77.75	94.26	45.3868	94.26	142.287	94.26	139.103	94.26	139.224	94.26	79.0792	94.26	78.8098	94.26	78.152	94.26	71.3718	94.26	18.4965	94.26	74.7738	94.26	141.447	94.26	55.406	94.26	135.779	94.26
94.45	94.45	73.4869	94.45	75.7019	94.45	75.6749	94.45	139.819	94.45	142.384	94.45	138.182	94.45	25.4822	94.45	75.5145	94.45	77.496	94.45	76.4758	94.45	77.6643	94.45	45.3276	94.45	141.983	94.45	139.095	94.45	139.025	94.45	78.914	94.45	78.8561	94.45	78.026	94.45	71.3409	94.45	18.4513	94.45	74.7008	94.45	141.565	94.45	55.2732	94.45	135.825	94.45
94.59	94.59	73.4184	94.59	75.5472	94.59	75.6521	94.59	139.719	94.59	142.252	94.59	138.146	94.59	25.4071	94.59	75.4328	94.59	77.4358	94.59	76.4747	94.59	77.6851	94.59	45.3121	94.59	141.885	94.59	138.923	94.59	138.884	94.59	78.7804	94.59	78.6629	94.59	78.0593	94.59	71.3176	94.59	18.3789	94.59	74.5942	94.59	141.656	94.59	55.1443	94.59	135.569	94.59
94.78	94.78	73.4072	94.78	75.5691	94.78	75.5654	94.78	139.944	94.78	142.252	94.78	138.028	94.78	25.3735	94.78	75.3986	94.78	77.3656	94.78	76.5515	94.78	77.5879	94.78	45.1946	94.78	141.864	94.78	138.775	94.78	138.863	94.78	78.88	94.78	78.6968	94.78	77.9666	94.78	71.1548	94.78	18.3362	94.78	74.4569	94.78	141.813	94.78	55.1128	94.78	135.253	94.78
94.94	94.94	73.1621	94.94	75.4594	94.94	75.6413	94.94	139.944	94.94	142.284	94.94	137.931	94.94	25.3064	94.94	75.5014	94.94	77.4827	94.94	76.6393	94.94	77.5555	94.94	45.1839	94.94	141.716	94.94	138.764	94.94	138.873	94.94	78.7472	94.94	78.6629	94.94	77.9666	94.94	71.1223	94.94	18.2507	94.94	74.5414	94.94	142.001	94.94	55.0186	94.94	135.19	94.94
95.17	95.17	73.2066	95.17	75.3607	95.17	75.457	95.17	139.955	95.17	142.327	95.17	137.769	95.17	25.2952	95.17	75.3986	95.17	77.4592	95.17	76.7271	95.17	77.3826	95.17	45.0985	95.17	141.684	95.17	138.817	95.17	138.703	95.17	78.6697	95.17	78.7194	95.17	77.9319	95.17	71.068	95.17	18.2079	95.17	74.4463	95.17	142.388	95.17	54.851	95.17	135.095	95.17
95.34	95.34	73.2958	95.34	75.4265	95.34	75.4462	95.34	140.052	95.34	142.37	95.34	137.791	95.34	25.172	95.34	75.4443	95.34	77.4241	95.34	76.9796	95.34	77.415	95.34	45.0985	95.34	141.653	95.34	138.859	95.34	138.693	95.34	78.7582	95.34	78.8211	95.34	77.9203	95.34	71.0897	95.34	18.1652	95.34	74.4358	95.34	142.765	95.34	54.7359	95.34	135.211	95.34
95.51	95.51	73.3309	95.51	75.4277	95.51	75.5773	95.51	140.248	95.51	142.469	95.51	137.902	95.51	25.1575	95.51	75.4688	95.51	77.578	95.51	77.2001	95.51	77.5779	95.51	45.0499	95.51	141.941	95.51	138.778	95.51	138.813	95.51	78.8587	95.51	78.9013	95.51	77.9681	95.51	71.1131	95.51	18.1522	95.51	74.5846	95.51	143.468	95.51	54.7183	95.51	135.298	95.51
95.66	95.66	73.3626	95.66	75.4594	95.66	75.5546	95.66	140.405	95.66	142.606	95.66	138.06	95.66	25.1496	95.66	75.6271	95.66	77.7051	95.66	77.2869	95.66	77.4799	95.66	45.0771	95.66	142.012	95.66	138.701	95.66	139.171	95.66	78.891	95.66	78.8776	95.66	77.9782	95.66	71.144	95.66	18.1011	95.66	74.6154	95.66	144.218	95.66	54.6521	95.66	135.569	95.66
95.79	95.79	73.3755	95.79	75.4497	95.79	75.5882	95.79	140.741	95.79	142.823	95.79	138.107	95.79	25.1351	95.79	75.7545	95.79	77.777	95.79	77.5073	95.79	77.6967	95.79	45.1354	95.79	142.215	95.79	139.138	95.79	139.344	95.79	78.9915	95.79	79.2064	95.79	78.1534	95.79	71.1673	95.79	18.0347	95.79	74.7325	95.79	144.806	95.79	54.5298	95.79	135.667	95.79
95.99	95.99	73.3454	95.99	75.4631	95.99	75.6878	95.99	140.994	95.99	143.033	95.99	138.286	95.99	25.1175	95.99	75.8606	95.99	77.9558	95.99	77.8055	95.99	77.7198	95.99	45.1237	95.99	142.221	95.99	139.292	95.99	139.329	95.99	79.1591	95.99	79.3554	95.99	78.2606	95.99	71.5611	95.99	17.9232	95.99	74.9244	95.99	145.584	95.99	54.5158	95.99	135.99	95.99
96.16	96.16	73.5315	96.16	75.6471	96.16	75.8266	96.16	141.716	96.16	143.584	96.16	138.667	96.16	25.1128	96.16	76.1202	96.16	78.1515	96.16	78.2316	96.16	77.8804	96.16	45.2848	96.16	142.606	96.16	139.698	96.16	139.727	96.16	79.2349	96.16	79.4437	96.16	78.5356	96.16	71.5471	96.16	18.024	96.16	75.0282	96.16	147.012	96.16	54.4042	96.16	136.415	96.16
96.32	96.32	73.6668	96.32	75.8786	96.32	75.9577	96.32	142.019	96.32	143.887	96.32	139.08	96.32	25.0759	96.32	76.4303	96.32	78.5861	96.32	78.4958	96.32	78.0539	96.32	45.4391	96.32	143.074	96.32	140.082	96.32	140.261	96.32	79.5787	96.32	79.8064	96.32	78.8266	96.32	71.8199	96.32	17.9362	96.32	75.2192	96.32	148.551	96.32	54.4181	96.32	136.618	96.32
96.48	96.48	73.9787	96.48	76.0869	96.48	76.2611	96.48	142.629	96.48	144.756	96.48	139.424	96.48	25.2103	96.48	76.7616	96.48	78.8319	96.48	78.9127	96.48	78.216	96.48	45.61	96.48	143.665	96.48	140.652	96.48	140.591	96.48	79.7668	96.48	80.2244	96.48	78.954	96.48	72.0586	96.48	17.9362	96.48	75.5889	96.48	150.255	96.48	54.46	96.48	137.26	96.48
96.62	96.62	74.3672	96.62	76.5026	96.62	76.7154	96.62	143.569	96.62	145.514	96.62	140.197	96.62	25.3255	96.62	77.2972	96.62	79.3103	96.62	79.6362	96.62	78.561	96.62	45.9148	96.62	144.476	96.62	141.421	96.62	141.459	96.62	80.1975	96.62	80.7207	96.62	79.4159	96.62	72.491	96.62	17.853	96.62	75.9366	96.62	152.544	96.62	54.3623	96.62	137.973	96.62
96.79	96.79	74.8114	96.79	77.061	96.79	77.1806	96.79	144.82	96.79	146.884	96.79	141.432	96.79	25.4183	96.79	77.9358	96.79	80.0814	96.79	80.4148	96.79	79.0789	96.79	46.4013	96.79	145.678	96.79	142.592	96.79	142.615	96.79	80.7834	96.79	81.4206	96.79	80.1211	96.79	73.0756	96.79	17.8446	96.79	76.3162	96.79	156.014	96.79	54.4741	96.79	139.202	96.79
96.98	96.98	75.8046	96.98	78.1259	96.98	78.3303	96.98	146.945	96.98	148.988	96.98	143.18	96.98	25.5942	96.98	78.9885	96.98	81.2298	96.98	82.0614	96.98	80.095	96.98	47.1108	96.98	147.455	96.98	144.339	96.98	144.191	96.98	81.8241	96.98	82.6305	96.98	81.2574	96.98	74.0752	96.98	17.9064	96.98	77.1408	96.98	161.797	96.98	54.6241	96.98	140.963	96.98
97.29	97.29	77.7323	97.29	79.8588	97.29	79.9344	97.29	150.695	97.29	152.579	97.29	146.466	97.29	26.0196	97.29	80.6799	97.29	83.1142	97.29	84.9695	97.29	81.7155	97.29	48.4028	97.29	150.613	97.29	147.31	97.29	147.379	97.29	83.4838	97.29	84.3595	97.29	82.9367	97.29	75.757	97.29	17.853	97.29	78.7358	97.29	172.17	97.29	54.9487	97.29	144.049	97.29
97.6	97.6	81.277	97.6	83.1168	97.6	83.2187	97.6	158.026	97.6	159.646	97.6	152.405	97.6	26.774	97.6	83.7323	97.6	86.5447	97.6	89.2152	97.6	84.6537	97.6	50.7922	97.6	155.854	97.6	153.181	97.6	152.643	97.6	86.3936	97.6	87.4559	97.6	85.9026	97.6	78.4059	97.6	17.9659	97.6	81.4294	97.6	177.049	97.6	55.6986	97.6	149.538	97.6
98.17	98.17	86.4571	98.17	88.1942	98.17	88.5288	98.17	168.235	98.17	170.557	98.17	163.324	98.17	28.0649	98.17	88.9306	98.17	91.9744	98.17	91.0042	98.17	89.6551	98.17	54.3754	98.17	164.703	98.17	163.286	98.17	162.811	98.17	91.6046	98.17	92.8569	98.17	91.0553	98.17	82.8316	98.17	18.0216	98.17	86.3405	98.17	176.936	98.17	57.0772	98.17	158.949	98.17
98.74	98.74	89.0861	98.74	91.1763	98.74	91.3347	98.74	171.641	98.74	175.412	98.74	170.68	98.74	29.2477	98.74	92.0952	98.74	95.4496	98.74	91.0583	98.74	93.1536	98.74	57.6456	98.74	170.015	98.74	170.643	98.74	169.877	98.74	95.8405	98.74	96.7314	98.74	94.4824	98.74	85.5653	98.74	18.062	98.74	89.6664	98.74	177.132	98.74	57.991	98.74	165.287	98.74
98.88	98.88	89.2639	98.88	91.4825	98.88	91.5829	98.88	171.822	98.88	175.979	98.88	171.218	98.88	29.3783	98.88	92.2775	98.88	95.7064	98.88	91.0026	98.88	93.3036	98.88	58.1505	98.88	170.341	98.88	171.223	98.88	170.546	98.88	96.2152	98.88	97.0578	98.88	94.8754	98.88	85.7712	98.88	18.0597	98.88	89.8132	98.88	176.942	98.88	58.0254	98.88	165.876	98.88
[truncated: 95 more columns]

## Sheet: phenylethylamine 2nd
Text	X	A1: NC short	X	A2: NC short	X	A3: NC short	X	A5: Nc scrambled	X	A6: Nc scrambled	X	A7: Nc scrambled	X	A10: NC long	X	A11: NC long	X	A12: NC long	X	B1: 5 nM short	X	B2: 5 nM short	X	B3: 5 nM short	X	B5: 5 nM scrambled	X	B6: 5 nM scrambled	X	B7: 5 nM scrambled	X	B10: 5 nM long	X	B11: 5 nM long	X	B12: 5 nM long	X	C1: 10 nM short	X	C2: 10 nM short	X	C3: 10 nM short	X	C5: 10 nM scrambled	X	C6: 10 nM scrambled	X	C7: 10 nM scrambled	X
20.16	20.16	33.5726	20.16	36.0829	20.16	37.8703	20.16	56.6708	20.16	56.6456	20.16	55.2371	20.16	151.728	20.16	149.839	20.16	147.887	20.16	19.0269	20.16	27.3974	20.16	20.0427	20.16	61.3362	20.16	59.0019	20.16	35.4676	20.16	155.831	20.16	153.395	20.16	152.626	20.16	36.278	20.16	36.5543	20.16	37.0628	20.16	57.0409	20.16	58.3315	20.16	60.2259	20.16
20.4	20.4	34.0653	20.4	36.7065	20.4	38.6234	20.4	57.2235	20.4	57.1761	20.4	55.7701	20.4	153.437	20.4	151.812	20.4	149.637	20.4	19.3503	20.4	27.659	20.4	20.3237	20.4	62.0145	20.4	59.5919	20.4	35.7809	20.4	157.672	20.4	155.073	20.4	154.564	20.4	36.9862	20.4	37.2629	20.4	37.641	20.4	57.4702	20.4	58.9598	20.4	60.9131	20.4
20.63	20.63	34.6824	20.63	37.3944	20.63	39.3029	20.63	57.825	20.63	57.6651	20.63	56.3751	20.63	155.656	20.63	153.452	20.63	151.194	20.63	19.5326	20.63	27.9056	20.63	20.692	20.63	62.5845	20.63	60.2518	20.63	36.0671	20.63	159.642	20.63	156.884	20.63	156.348	20.63	37.7123	20.63	38.0228	20.63	38.4366	20.63	58.156	20.63	59.6464	20.63	61.5369	20.63
20.78	20.78	35.2525	20.78	38.1744	20.78	40.0848	20.78	58.4377	20.78	58.4022	20.78	56.8439	20.78	157.356	20.78	155.332	20.78	153.01	20.78	19.9227	20.78	28.2203	20.78	21.0151	20.78	63.2878	20.78	61.0562	20.78	36.4203	20.78	161.45	20.78	158.767	20.78	158.108	20.78	38.5181	20.78	38.6475	20.78	39.1653	20.78	58.6326	20.78	60.4099	20.78	62.3268	20.78
21	21	35.9187	21	38.8657	21	40.8826	21	59.0396	21	59.027	21	57.4825	21	159.33	21	157.454	21	155.169	21	20.2745	21	28.4551	21	21.3691	21	64.0161	21	61.7845	21	36.7319	21	163.577	21	160.783	21	160.441	21	39.225	21	39.4899	21	40.0318	21	59.4185	21	61.0982	21	63.1302	21
21.31	21.31	36.6806	21.31	39.7402	21.31	41.7224	21.31	59.666	21.31	59.7102	21.31	57.9208	21.31	161.287	21.31	159.214	21.31	156.841	21.31	20.596	21.31	28.7206	21.31	21.8494	21.31	64.7631	21.31	62.5672	21.31	37.1439	21.31	165.391	21.31	162.735	21.31	162.213	21.31	40.1011	21.31	40.397	21.31	40.7835	21.31	60.0836	21.31	61.9063	21.31	63.9418	21.31
21.39	21.39	37.3351	21.39	40.5932	21.39	42.6686	21.39	60.392	21.39	60.4592	21.39	58.6841	21.39	163.473	21.39	161.204	21.39	158.754	21.39	20.9479	21.39	29.0465	21.39	22.1698	21.39	65.6471	21.39	63.3958	21.39	37.478	21.39	167.705	21.39	164.894	21.39	164.254	21.39	40.9337	21.39	41.2395	21.39	41.6834	21.39	60.7265	21.39	62.7379	21.39	64.8783	21.39
21.6	21.6	38.0604	21.6	41.5506	21.6	43.6039	21.6	61.0733	21.6	61.2875	21.6	59.3344	21.6	165.414	21.6	163.207	21.6	160.816	21.6	21.2999	21.6	29.3725	21.6	22.6252	21.6	66.5093	21.6	64.1803	21.6	37.8794	21.6	169.659	21.6	166.983	21.6	166.235	21.6	41.9038	21.6	42.1838	21.6	42.695	21.6	61.5459	21.6	63.636	21.6	65.8374	21.6
21.83	21.83	38.8931	21.83	42.4857	21.83	44.6193	21.83	62.0206	21.83	62.021	21.83	59.9921	21.83	167.382	21.83	165.445	21.83	162.787	21.83	21.7735	21.83	29.7364	21.83	23.0298	21.83	67.3987	21.83	65.0928	21.83	38.3493	21.83	171.86	21.83	169.005	21.83	168.369	21.83	42.886	21.83	43.0947	21.83	43.6179	21.83	62.2062	21.83	64.5288	21.83	66.6909	21.83
21.97	21.97	39.6438	21.97	43.3978	21.97	45.6803	21.97	62.8214	21.97	62.8787	21.97	60.8085	21.97	169.303	21.97	167.417	21.97	164.832	21.97	22.1316	21.97	30.0548	21.97	23.5243	21.97	68.3327	21.97	66.0054	21.97	38.8415	21.97	174.05	21.97	171.135	21.97	170.453	21.97	43.8683	21.97	44.1406	21.97	44.6963	21.97	63.1858	21.97	65.5096	21.97	67.7438	21.97
22.26	22.26	40.5287	22.26	44.4542	22.26	46.8045	22.26	63.5967	22.26	63.6995	22.26	61.5195	22.26	171.694	22.26	169.496	22.26	166.936	22.26	22.5735	22.26	30.4226	22.26	24.022	22.26	69.4536	22.26	67.1048	22.26	39.2606	22.26	176.262	22.26	173.346	22.26	172.609	22.26	45.0048	22.26	45.2261	22.26	45.6696	22.26	64.0857	22.26	66.4992	22.26	68.7836	22.26
22.41	22.41	41.3788	22.41	45.6379	22.41	47.9974	22.41	64.5752	22.41	64.6335	22.41	62.3215	22.41	173.838	22.41	171.877	22.41	169.275	22.41	23.0963	22.41	30.9044	22.41	24.5198	22.41	70.408	22.41	68.2713	22.41	39.7245	22.41	178.627	22.41	175.736	22.41	174.778	22.41	46.1189	22.41	46.3345	22.41	46.9212	22.41	65.0078	22.41	67.434	22.41	69.8681	22.41
22.62	22.62	42.4173	22.62	46.8212	22.62	49.2349	22.62	65.5707	22.62	65.652	22.62	63.2545	22.62	176.09	22.62	174.104	22.62	171.298	22.62	23.5323	22.62	31.3211	22.62	25.1236	22.62	71.5997	22.62	69.3532	22.62	40.4465	22.62	180.945	22.62	177.914	22.62	176.95	22.62	47.5064	22.62	47.4981	22.62	48.116	22.62	65.968	22.62	68.7589	22.62	71.2002	22.62
22.9	22.9	43.4496	22.9	48.0683	22.9	50.6839	22.9	66.6761	22.9	66.713	22.9	64.3545	22.9	178.247	22.9	176.414	22.9	173.541	22.9	24.0868	22.9	31.7533	22.9	25.6519	22.9	72.7784	22.9	70.5107	22.9	40.8493	22.9	183.333	22.9	180.163	22.9	179.51	22.9	48.82	22.9	48.8478	22.9	49.4393	22.9	67.0357	22.9	70.0375	22.9	72.4861	22.9
23.05	23.05	44.5524	23.05	49.5202	23.05	51.9689	23.05	67.6897	23.05	67.8398	23.05	65.3068	23.05	180.651	23.05	178.642	23.05	175.79	23.05	24.6284	23.05	32.2254	23.05	26.3014	23.05	74.0628	23.05	71.6752	23.05	41.566	23.05	185.647	23.05	182.565	23.05	181.658	23.05	50.2329	23.05	50.1037	23.05	50.8471	23.05	68.0897	23.05	71.2787	23.05	73.7776	23.05
23.33	23.33	45.6313	23.33	50.7568	23.33	53.3399	23.33	68.7111	23.33	68.9295	23.33	66.1402	23.33	182.725	23.33	180.782	23.33	177.819	23.33	25.1546	23.33	32.7341	23.33	26.8477	23.33	75.3161	23.33	73.0627	23.33	42.125	23.33	187.989	23.33	185.099	23.33	184.156	23.33	51.4679	23.33	51.455	23.33	52.2056	23.33	69.175	23.33	72.5426	23.33	75.1822	23.33
23.53	23.53	46.8805	23.53	52.1604	23.53	54.9441	23.53	70.0622	23.53	70.1912	23.53	67.2827	23.53	185.024	23.53	183.031	23.53	180.06	23.53	25.8048	23.53	33.2729	23.53	27.593	23.53	76.7158	23.53	74.3743	23.53	42.9136	23.53	190.541	23.53	187.348	23.53	186.155	23.53	52.9937	23.53	52.845	23.53	53.6579	23.53	70.4828	23.53	73.8747	23.53	76.6219	23.53
23.68	23.68	48.1012	23.68	53.71	23.68	56.4877	23.68	71.22	23.68	71.4287	23.68	68.4005	23.68	187.194	23.68	185.148	23.68	182.129	23.68	26.3777	23.68	33.8503	23.68	28.2523	23.68	78.0927	23.68	75.7297	23.68	43.5739	23.68	193.026	23.68	189.872	23.68	188.326	23.68	54.5155	23.68	54.4225	23.68	55.1511	23.68	71.8444	23.68	75.3492	23.68	78.1165	23.68
23.88	23.88	49.4386	23.88	55.2921	23.88	58.1652	23.88	72.5738	23.88	72.7945	23.88	69.6367	23.88	189.587	23.88	187.603	23.88	184.63	23.88	27.1633	23.88	34.4645	23.88	29.0505	23.88	79.4828	23.88	77.2547	23.88	44.29	23.88	195.17	23.88	191.823	23.88	190.777	23.88	56.1263	23.88	55.9636	23.88	56.7081	23.88	73.1765	23.88	76.7823	23.88	79.7906	23.88
24.09	24.09	50.8766	24.09	56.9856	24.09	59.7821	24.09	73.8922	24.09	74.3845	24.09	70.8369	24.09	191.781	24.09	189.938	24.09	186.725	24.09	27.814	24.09	35.0606	24.09	29.774	24.09	81.0616	24.09	78.9237	24.09	45.1464	24.09	197.665	24.09	194.418	24.09	193.168	24.09	57.7561	24.09	57.5235	24.09	58.4729	24.09	74.5183	24.09	78.4132	24.09	81.3756	24.09
24.29	24.29	52.4068	24.29	58.6757	24.29	61.5203	24.29	75.4732	24.29	75.9438	24.29	72.2566	24.29	194.149	24.29	192.259	24.29	189.067	24.29	28.6191	24.29	35.8067	24.29	30.647	24.29	82.7858	24.29	80.7056	24.29	45.9238	24.29	200.121	24.29	196.677	24.29	195.606	24.29	59.6449	24.29	59.327	24.29	60.1668	24.29	76.237	24.29	80.2218	24.29	83.2829	24.29
24.49	24.49	53.9085	24.49	60.431	24.49	63.5744	24.49	76.9736	24.49	77.5128	24.49	73.7197	24.49	196.094	24.49	194.461	24.49	191.088	24.49	29.3124	24.49	36.421	24.49	31.389	24.49	84.5652	24.49	82.3976	24.49	46.9085	24.49	202.416	24.49	199.128	24.49	197.703	24.49	61.4385	24.49	61.0031	24.49	62.0797	24.49	77.6351	24.49	81.9195	24.49	85.0789	24.49
24.7	24.7	55.413	24.7	62.2719	24.7	65.4516	24.7	78.5962	24.7	79.0009	24.7	75.1798	24.7	198.421	24.7	196.847	24.7	193.209	24.7	30.1059	24.7	37.0449	24.7	32.2743	24.7	86.434	24.7	84.2453	24.7	47.6595	24.7	204.625	24.7	201.311	24.7	200.085	24.7	63.3972	24.7	62.8757	24.7	63.8759	24.7	79.2632	24.7	83.9479	24.7	87.1196	24.7
24.9	24.9	57.1785	24.9	64.3174	24.9	67.4252	24.9	80.4498	24.9	80.7989	24.9	76.7391	24.9	200.45	24.9	199.065	24.9	195.091	24.9	30.8987	24.9	37.8897	24.9	33.269	24.9	88.3566	24.9	86.1153	24.9	48.7309	24.9	206.928	24.9	203.584	24.9	202.101	24.9	65.2713	24.9	64.7095	24.9	65.8437	24.9	81.1037	24.9	85.7444	24.9	89.2241	24.9
25.16	25.16	58.9024	25.16	66.3061	25.16	69.5518	25.16	82.0272	25.16	82.5128	25.16	78.3573	25.16	202.368	25.16	201.213	25.16	196.573	25.16	31.8238	25.16	38.6782	25.16	34.1478	25.16	90.3378	25.16	88.0975	25.16	49.6453	25.16	209.037	25.16	205.794	25.16	204.51	25.16	67.2965	25.16	66.8951	25.16	67.8161	25.16	82.8752	25.16	87.8399	25.16	91.3881	25.16
25.36	25.36	60.6896	25.36	68.3183	25.36	71.7451	25.36	84.1261	25.36	84.4547	25.36	79.9915	25.36	204.476	25.36	203.317	25.36	198.445	25.36	32.7092	25.36	39.3897	25.36	35.0877	25.36	92.4835	25.36	90.2567	25.36	50.7355	25.36	211.503	25.36	207.873	25.36	206.702	25.36	69.5267	25.36	69.0686	25.36	69.8758	25.36	84.7249	25.36	90.0112	25.36	93.7044	25.36
25.56	25.56	62.4658	25.56	70.5425	25.56	74.0925	25.56	86.0552	25.56	86.4076	25.56	81.8843	25.56	206.133	25.56	205.296	25.56	200.334	25.56	33.5615	25.56	40.2647	25.56	37.3798	25.56	94.7214	25.56	92.6298	25.56	51.7002	25.56	213.516	25.56	209.939	25.56	208.476	25.56	71.6818	25.56	71.1458	25.56	72.0634	25.56	86.7072	25.56	92.2402	25.56	96.2352	25.56
25.68	25.68	64.4725	25.68	72.7256	25.68	76.501	25.68	88.2105	25.68	88.5754	25.68	83.7902	25.68	207.949	25.68	207.486	25.68	202.552	25.68	34.6016	25.68	41.1749	25.68	38.4706	25.68	96.9462	25.68	95.0015	25.68	52.8754	25.68	215.625	25.68	211.974	25.68	210.513	25.68	73.853	25.68	73.475	25.68	74.2771	25.68	88.9316	25.68	94.5338	25.68	98.6749	25.68
26	26	66.494	26	75.1415	26	78.9905	26	90.2638	26	90.7313	26	85.6508	26	209.584	26	209.372	26	204.399	26	35.5908	26	42.2275	26	39.7248	26	99.4806	26	97.416	26	54.1667	26	217.811	26	214.029	26	212.449	26	76.2655	26	75.9742	26	76.6699	26	91.078	26	97.0352	26	101.135	26
26.14	26.14	68.6205	26.14	77.5452	26.14	81.4336	26.14	92.4857	26.14	93.135	26.14	87.647	26.14	211.454	26.14	211.342	26.14	206.098	26.14	36.6954	26.14	43.2456	26.14	40.9338	26.14	102.025	26.14	99.997	26.14	55.4129	26.14	219.961	26.14	216.083	26.14	214.372	26.14	78.7117	26.14	78.2927	26.14	79.0287	26.14	93.4329	26.14	99.547	26.14	103.671	26.14
26.32	26.32	70.7674	26.32	80.0627	26.32	83.9556	26.32	94.7984	26.32	95.3361	26.32	89.8586	26.32	212.798	26.32	213.243	26.32	208.168	26.32	37.7121	26.32	44.2693	26.32	42.0581	26.32	104.572	26.32	102.368	26.32	56.6997	26.32	221.743	26.32	217.939	26.32	215.994	26.32	81.3164	26.32	80.8688	26.32	81.6534	26.32	95.7778	26.32	102.215	26.32	106.387	26.32
26.57	26.57	73.0178	26.57	82.6256	26.57	86.7172	26.57	97.2818	26.57	97.9564	26.57	92.0823	26.57	214.618	26.57	215.028	26.57	210.056	26.57	38.8495	26.57	45.4696	26.57	43.3004	26.57	107.4	26.57	105.176	26.57	58.0166	26.57	223.683	26.57	219.931	26.57	218.071	26.57	83.5207	26.57	83.467	26.57	84.2335	26.57	98.3889	26.57	104.863	26.57	109.406	26.57
26.77	26.77	75.4071	26.77	85.422	26.77	89.4436	26.77	99.8019	26.77	100.534	26.77	94.4034	26.77	216.226	26.77	216.707	26.77	211.683	26.77	39.9956	26.77	46.5714	26.77	44.7499	26.77	110.145	26.77	108.025	26.77	59.485	26.77	225.499	26.77	221.517	26.77	219.737	26.77	86.229	26.77	86.1669	26.77	86.9797	26.77	100.945	26.77	107.795	26.77	112.441	26.77
27.01	27.01	77.8638	27.01	87.95	27.01	92.3895	27.01	102.551	27.01	103.33	27.01	96.903	27.01	217.872	27.01	218.169	27.01	213.507	27.01	41.1259	27.01	47.8699	27.01	46.0552	27.01	113.117	27.01	111.054	27.01	60.8032	27.01	227.272	27.01	223.287	27.01	221.45	27.01	88.9593	27.01	88.7772	27.01	89.7282	27.01	103.52	27.01	110.762	27.01	115.46	27.01
27.2	27.2	80.397	27.2	90.7569	27.2	95.2553	27.2	105.464	27.2	105.997	27.2	99.5477	27.2	219.645	27.2	219.834	27.2	215.224	27.2	42.4026	27.2	49.1846	27.2	47.5006	27.2	116.358	27.2	114.164	27.2	62.423	27.2	228.793	27.2	225.102	27.2	223.138	27.2	91.6677	27.2	91.7818	27.2	92.61	27.2	106.606	27.2	113.864	27.2	118.858	27.2
27.39	27.39	83.0165	27.39	93.7002	27.39	98.5268	27.39	108.322	27.39	109.115	27.39	102.23	27.39	221.115	27.39	221.432	27.39	216.754	27.39	43.7606	27.39	50.5869	27.39	48.8534	27.39	119.759	27.39	117.436	27.39	63.9872	27.39	230.578	27.39	226.714	27.39	224.513	27.39	94.6701	27.39	94.8163	27.39	95.8318	27.39	109.591	27.39	117.269	27.39	122.347	27.39
27.63	27.63	85.6201	27.63	96.6919	27.63	101.438	27.63	111.36	27.63	112.076	27.63	104.977	27.63	222.476	27.63	223.121	27.63	218.15	27.63	45.0951	27.63	51.9926	27.63	50.4899	27.63	123.078	27.63	120.736	27.63	65.7636	27.63	232.1	27.63	228.089	27.63	225.957	27.63	97.5728	27.63	97.6747	27.63	98.6914	27.63	112.644	27.63	120.493	27.63	125.811	27.63
27.81	27.81	88.3538	27.81	99.7621	27.81	104.54	27.81	114.537	27.81	115.402	27.81	107.957	27.81	223.944	27.81	224.548	27.81	219.563	27.81	46.383	27.81	53.5211	27.81	51.9334	27.81	126.531	27.81	124.181	27.81	67.4221	27.81	233.49	27.81	229.439	27.81	227.268	27.81	100.45	27.81	100.766	27.81	101.736	27.81	115.821	27.81	123.784	27.81	129.253	27.81
28	28	91.064	28	102.641	28	107.695	28	117.783	28	118.661	28	111.025	28	225.193	28	226.099	28	220.989	28	47.8165	28	55.105	28	53.285	28	130.034	28	127.832	28	69.0961	28	234.693	28	230.772	28	228.438	28	103.435	28	103.549	28	104.688	28	119.265	28	127.432	28	133.035	28
28.17	28.17	93.927	28.17	105.759	28.17	110.89	28.17	121.1	28.17	122.059	28.17	114.054	28.17	226.396	28.17	227.109	28.17	222.271	28.17	49.0761	28.17	56.7659	28.17	54.8704	28.17	133.95	28.17	131.406	28.17	70.8084	28.17	236.196	28.17	232.01	28.17	229.694	28.17	106.349	28.17	106.722	28.17	107.847	28.17	122.711	28.17	131.137	28.17	136.971	28.17
28.47	28.47	96.8594	28.47	108.713	28.47	114.174	28.47	124.604	28.47	125.339	28.47	117.214	28.47	227.722	28.47	228.403	28.47	223.424	28.47	50.5023	28.47	58.385	28.47	56.4259	28.47	137.78	28.47	135.452	28.47	72.8133	28.47	237.342	28.47	233.478	28.47	230.578	28.47	109.488	28.47	109.812	28.47	111.136	28.47	126.118	28.47	134.681	28.47	141.011	28.47
28.59	28.59	99.7283	28.59	111.946	28.59	117.285	28.59	128.091	28.59	129.019	28.59	120.383	28.59	228.639	28.59	229.27	28.59	224.662	28.59	51.8962	28.59	60.1051	28.59	58.1043	28.59	141.542	28.59	138.986	28.59	74.6876	28.59	238.452	28.59	234.617	28.59	231.688	28.59	112.319	28.59	112.903	28.59	114.013	28.59	129.881	28.59	138.565	28.59	145.148	28.59
28.82	28.82	102.762	28.82	115.057	28.82	120.717	28.82	131.819	28.82	132.637	28.82	123.956	28.82	229.803	28.82	230.611	28.82	225.906	28.82	53.3978	28.82	62.0557	28.82	59.6828	28.82	145.662	28.82	143.151	28.82	76.7846	28.82	239.54	28.82	235.627	28.82	232.584	28.82	115.272	28.82	116.093	28.82	117.513	28.82	133.556	28.82	142.548	28.82	149.235	28.82
29.11	29.11	105.919	29.11	118.348	29.11	124.084	29.11	135.7	29.11	136.656	29.11	127.631	29.11	230.38	29.11	231.803	29.11	226.991	29.11	54.9	29.11	63.9896	29.11	61.3807	29.11	150.044	29.11	147.404	29.11	78.8439	29.11	240.496	29.11	236.567	29.11	233.584	29.11	118.483	29.11	119.311	29.11	120.694	29.11	137.795	29.11	146.506	29.11	153.681	29.11
29.23	29.23	109.042	29.23	121.402	29.23	127.239	29.23	139.634	29.23	140.817	29.23	131.403	29.23	231.496	29.23	232.507	29.23	227.748	29.23	56.2709	29.23	65.9435	29.23	62.9181	29.23	154.38	29.23	151.622	29.23	80.8578	29.23	241.18	29.23	237.467	29.23	234.286	29.23	121.504	29.23	122.477	29.23	123.881	29.23	141.854	29.23	150.528	29.23	157.86	29.23
29.46	29.46	112.044	29.46	124.643	29.46	130.441	29.46	143.892	29.46	144.603	29.46	135.14	29.46	232.302	29.46	233.463	29.46	228.655	29.46	57.7773	29.46	67.8802	29.46	64.4615	29.46	158.497	29.46	155.91	29.46	82.94	29.46	242.174	29.46	238.447	29.46	235.109	29.46	124.493	29.46	125.544	29.46	127.123	29.46	145.976	29.46	154.213	29.46	162.463	29.46
29.64	29.64	115.031	29.64	127.737	29.64	133.615	29.64	147.959	29.64	148.966	29.64	139.079	29.64	233	29.64	233.946	29.64	229.393	29.64	59.1911	29.64	69.9121	29.64	66.188	29.64	163.345	29.64	160.406	29.64	85.2902	29.64	242.668	29.64	239.117	29.64	235.598	29.64	127.794	29.64	128.66	29.64	130.272	29.64	150.232	29.64	157.97	29.64	166.764	29.64
29.87	29.87	118.301	29.87	130.948	29.87	137.007	29.87	152.31	29.87	153.422	29.87	143.201	29.87	233.792	29.87	234.633	29.87	230.316	29.87	60.5246	29.87	72.0588	29.87	67.7241	29.87	167.806	29.87	164.736	29.87	87.5744	29.87	243.397	29.87	240.132	29.87	236.306	29.87	130.674	29.87	131.823	29.87	133.511	29.87	154.381	29.87	162.281	29.87	171.512	29.87
30.04	30.04	121.431	30.04	134.062	30.04	140.437	30.04	156.793	30.04	157.84	30.04	147.21	30.04	234.186	30.04	235.349	30.04	230.718	30.04	62.9096	30.04	74.462	30.04	69.3912	30.04	172.502	30.04	169.548	30.04	89.7797	30.04	243.703	30.04	240.41	30.04	236.958	30.04	133.651	30.04	134.957	30.04	136.876	30.04	159.163	30.04	166.98	30.04	176.137	30.04
30.21	30.21	124.601	30.21	137.124	30.21	143.725	30.21	161.275	30.21	162.244	30.21	151.42	30.21	234.811	30.21	235.939	30.21	231.396	30.21	67.025	30.21	76.8178	30.21	71.0672	30.21	177.297	30.21	174.315	30.21	92.0077	30.21	244.169	30.21	241.113	30.21	237.446	30.21	136.749	30.21	138.041	30.21	139.814	30.21	163.679	30.21	171.447	30.21	180.785	30.21
30.43	30.43	127.666	30.43	140.38	30.43	146.861	30.43	165.927	30.43	166.82	30.43	155.828	30.43	235.045	30.43	236.503	30.43	232.247	30.43	68.7294	30.43	79.2096	30.43	72.5442	30.43	182.424	30.43	179.024	30.43	95.0168	30.43	244.746	30.43	241.406	30.43	237.908	30.43	139.741	30.43	141.11	30.43	143.014	30.43	168.426	30.43	176.387	30.43	185.606	30.43
30.71	30.71	130.827	30.71	143.463	30.71	150.128	30.71	170.654	30.71	171.663	30.71	160.724	30.71	235.821	30.71	236.861	30.71	232.548	30.71	70.3635	30.71	81.8359	30.71	74.1815	30.71	187.581	30.71	184.185	30.71	97.4953	30.71	245.157	30.71	241.918	30.71	238.039	30.71	142.723	30.71	144.306	30.71	146.276	30.71	173.461	30.71	181.398	30.71	190.727	30.71
30.87	30.87	133.821	30.87	146.445	30.87	153.176	30.87	175.734	30.87	176.509	30.87	165.138	30.87	236.163	30.87	237.186	30.87	233.128	30.87	71.7971	30.87	84.3854	30.87	75.7227	30.87	192.511	30.87	188.897	30.87	100.115	30.87	245.413	30.87	242.371	30.87	238.649	30.87	145.626	30.87	147.233	30.87	149.392	30.87	178.264	30.87	186.296	30.87	195.198	30.87
31.09	31.09	136.996	31.09	149.314	31.09	156.125	31.09	180.508	31.09	181.41	31.09	169.758	31.09	236.368	31.09	237.443	31.09	233.393	31.09	73.3945	31.09	87.1284	31.09	77.2763	31.09	197.96	31.09	193.405	31.09	102.812	31.09	245.696	31.09	243.077	31.09	238.703	31.09	148.511	31.09	150.084	31.09	152.466	31.09	183.384	31.09	191.169	31.09	199.764	31.09
31.31	31.31	139.947	31.31	152.182	31.31	159.073	31.31	185.45	31.31	186.117	31.31	174.319	31.31	236.797	31.31	237.605	31.31	233.856	31.31	74.8066	31.31	89.882	31.31	80.404	31.31	202.663	31.31	198.257	31.31	105.507	31.31	245.932	31.31	243.116	31.31	238.83	31.31	151.28	31.31	152.731	31.31	155.283	31.31	188.36	31.31	196.106	31.31	204.563	31.31
31.48	31.48	142.818	31.48	154.744	31.48	161.994	31.48	190.215	31.48	191.134	31.48	179.21	31.48	236.923	31.48	237.865	31.48	233.961	31.48	76.2152	31.48	92.6024	31.48	81.7869	31.48	207.674	31.48	203.295	31.48	108.051	31.48	246.209	31.48	243.458	31.48	238.947	31.48	153.803	31.48	155.767	31.48	158.085	31.48	193.441	31.48	201.051	31.48	209.404	31.48
31.75	31.75	145.917	31.75	157.702	31.75	164.7	31.75	195.453	31.75	196.103	31.75	184.01	31.75	237.123	31.75	237.961	31.75	234.318	31.75	77.5562	31.75	95.4247	31.75	83.2942	31.75	213.06	31.75	207.773	31.75	111.007	31.75	246.011	31.75	243.672	31.75	239.252	31.75	156.363	31.75	158.378	31.75	160.711	31.75	198.904	31.75	206.213	31.75	214.451	31.75
31.96	31.96	148.464	31.96	160.089	31.96	167.271	31.96	200.194	31.96	201.106	31.96	188.736	31.96	237.242	31.96	237.747	31.96	234.435	31.96	78.9354	31.96	98.2539	31.96	84.5657	31.96	218.159	31.96	212.946	31.96	113.314	31.96	246.1	31.96	243.6	31.96	239.146	31.96	158.906	31.96	160.724	31.96	163.339	31.96	203.571	31.96	210.994	31.96	219.633	31.96
32.18	32.18	151.297	32.18	162.534	32.18	169.861	32.18	205.28	32.18	205.992	32.18	193.743	32.18	237.328	32.18	238.038	32.18	234.435	32.18	80.5512	32.18	101.181	32.18	85.9375	32.18	223.367	32.18	217.724	32.18	116.142	32.18	246.235	32.18	243.783	32.18	239.391	32.18	161.188	32.18	163.129	32.18	165.841	32.18	208.999	32.18	215.98	32.18	224.782	32.18
32.39	32.39	153.833	32.39	165.15	32.39	172.499	32.39	210.496	32.39	211.346	32.39	198.722	32.39	237.215	32.39	238.022	32.39	234.596	32.39	81.8259	32.39	104.119	32.39	87.2301	32.39	228.821	32.39	222.663	32.39	119.057	32.39	246.315	32.39	243.822	32.39	239.193	32.39	163.4	32.39	165.428	32.39	168.412	32.39	214.162	32.39	221.124	32.39	229.641	32.39
32.55	32.55	156.452	32.55	167.329	32.55	174.724	32.55	215.657	32.55	216.16	32.55	203.724	32.55	237.143	32.55	237.983	32.55	234.7	32.55	83.1987	32.55	107.005	32.55	88.4002	32.55	234.017	32.55	227.46	32.55	121.354	32.55	246.132	32.55	243.882	32.55	239.201	32.55	165.715	32.55	167.755	32.55	170.847	32.55	219.455	32.55	225.986	32.55	234.766	32.55
32.76	32.76	158.984	32.76	169.465	32.76	177.179	32.76	220.945	32.76	221.247	32.76	208.709	32.76	237.21	32.76	238.062	32.76	234.793	32.76	84.8047	32.76	110.045	32.76	89.7165	32.76	239.243	32.76	232.379	32.76	123.564	32.76	245.955	32.76	243.914	32.76	239.123	32.76	167.794	32.76	169.982	32.76	172.973	32.76	224.715	32.76	231	32.76	239.998	32.76
32.97	32.97	161.376	32.97	171.821	32.97	179.383	32.97	226.109	32.97	226.2	32.97	213.627	32.97	237.076	32.97	237.961	32.97	234.663	32.97	85.9487	32.97	112.928	32.97	90.7856	32.97	244.56	32.97	236.786	32.97	132.727	32.97	245.684	32.97	243.767	32.97	238.764	32.97	169.713	32.97	172.166	32.97	175.132	32.97	229.899	32.97	235.652	32.97	244.822	32.97
33.13	33.13	163.782	33.13	173.774	33.13	181.518	33.13	230.839	33.13	231.023	33.13	218.416	33.13	237.005	33.13	237.889	33.13	234.737	33.13	87.0816	33.13	116.035	33.13	91.8204	33.13	249.868	33.13	241.642	33.13	135.951	33.13	245.707	33.13	243.505	33.13	238.776	33.13	171.771	33.13	173.899	33.13	177.235	33.13	235.197	33.13	240.946	33.13	249.991	33.13
33.38	33.38	165.877	33.38	175.554	33.38	183.409	33.38	236.39	33.38	235.922	33.38	223.502	33.38	237.018	33.38	237.723	33.38	234.423	33.38	88.5149	33.38	119.049	33.38	92.8637	33.38	254.808	33.38	246.179	33.38	138.808	33.38	245.401	33.38	243.481	33.38	238.39	33.38	173.508	33.38	175.721	33.38	179.167	33.38	240.269	33.38	245.295	33.38	254.749	33.38
33.54	33.54	168.07	33.54	177.506	33.54	185.009	33.54	241.002	33.54	240.954	33.54	227.854	33.54	236.754	33.54	237.67	33.54	234.355	33.54	89.6128	33.54	121.977	33.54	93.798	33.54	260.159	33.54	251.032	33.54	141.512	33.54	245.107	33.54	243.323	33.54	238.043	33.54	175.131	33.54	177.623	33.54	180.937	33.54	245.09	33.54	250.079	33.54	259.296	33.54
33.74	33.74	170.032	33.74	179.133	33.74	186.866	33.74	245.745	33.74	246.005	33.74	232.614	33.74	236.362	33.74	237.475	33.74	234.146	33.74	90.5714	33.74	124.925	33.74	94.6728	33.74	265.106	33.74	255.542	33.74	144.306	33.74	244.716	33.74	243.116	33.74	237.712	33.74	176.73	33.74	179.41	33.74	182.869	33.74	250.288	33.74	254.6	33.74	264.228	33.74
33.94	33.94	172.166	33.94	180.682	33.94	188.614	33.94	251.249	33.94	250.598	33.94	237.511	33.94	236.11	33.94	237.025	33.94	234.177	33.94	91.7735	33.94	127.956	33.94	95.5398	33.94	270.168	33.94	260.407	33.94	147.134	33.94	244.644	33.94	242.779	33.94	237.402	33.94	178.558	33.94	180.986	33.94	184.562	33.94	255.452	33.94	259.418	33.94	269.008	33.94
34.2	34.2	173.941	34.2	182.249	34.2	190.386	34.2	256.215	34.2	255.318	34.2	242.102	34.2	235.963	34.2	236.961	34.2	233.894	34.2	92.7071	34.2	131.073	34.2	96.5573	34.2	275.051	34.2	264.799	34.2	149.932	34.2	244.178	34.2	242.283	34.2	236.924	34.2	179.926	34.2	182.532	34.2	186.255	34.2	260.358	34.2	263.933	34.2	273.145	34.2
34.4	34.4	175.615	34.4	183.997	34.4	191.869	34.4	260.558	34.4	259.9	34.4	246.572	34.4	235.575	34.4	236.683	34.4	233.492	34.4	93.6347	34.4	134.049	34.4	97.2504	34.4	279.926	34.4	269.149	34.4	152.515	34.4	243.662	34.4	242.24	34.4	236.664	34.4	181.187	34.4	183.98	34.4	187.634	34.4	265.429	34.4	267.921	34.4	278.126	34.4
34.55	34.55	177.387	34.55	185.35	34.55	193.253	34.55	265.276	34.55	264.496	34.55	250.768	34.55	235.311	34.55	236.209	34.55	233.141	34.55	94.5832	34.55	136.74	34.55	97.9717	34.55	284.457	34.55	273.649	34.55	155.21	34.55	243.216	34.55	241.843	34.55	236.5	34.55	182.274	34.55	185.377	34.55	188.972	34.55	269.891	34.55	272.544	34.55	281.967	34.55
34.75	34.75	178.831	34.75	186.422	34.75	194.686	34.75	269.663	34.75	268.57	34.75	255.194	34.75	234.766	34.75	235.713	34.75	232.87	34.75	95.3211	34.75	139.651	34.75	98.6319	34.75	288.91	34.75	277.819	34.75	157.464	34.75	242.803	34.75	241.494	34.75	235.999	34.75	183.677	34.75	186.442	34.75	190.39	34.75	274.445	34.75	276.376	34.75	286.106	34.75
34.95	34.95	180.333	34.95	187.557	34.95	195.856	34.95	274.248	34.95	273.169	34.95	259.72	34.95	234.509	34.95	235.727	34.95	232.475	34.95	96.028	34.95	142.487	34.95	99.1526	34.95	293.291	34.95	281.634	34.95	159.934	34.95	242.249	34.95	240.974	34.95	235.476	34.95	184.742	34.95	187.706	34.95	191.419	34.95	279.297	34.95	280.319	34.95	290.385	34.95
35.19	35.19	181.706	35.19	188.723	35.19	196.997	35.19	278.537	35.19	277.369	35.19	264.032	35.19	234.097	35.19	235.438	35.19	232.401	35.19	96.6984	35.19	145.047	35.19	99.7374	35.19	297.608	35.19	285.498	35.19	162.263	35.19	241.946	35.19	240.688	35.19	235.39	35.19	185.6	35.19	188.517	35.19	192.688	35.19	283.68	35.19	284.08	35.19	294.167	35.19
35.39	35.39	182.704	35.39	189.578	35.39	197.899	35.39	282.6	35.39	281.243	35.39	268.298	35.39	233.766	35.39	234.836	35.39	231.809	35.39	97.5306	35.39	147.619	35.39	100.255	35.39	301.858	35.39	289.184	35.39	164.603	35.39	241.188	35.39	240.153	35.39	234.573	35.39	186.525	35.39	189.676	35.39	193.589	35.39	287.92	35.39	287.73	35.39	297.882	35.39
35.58	35.58	184.03	35.58	190.664	35.58	198.675	35.58	286.764	35.58	285.455	35.58	272.847	35.58	233.295	35.58	234.379	35.58	231.624	35.58	98.1201	35.58	150.6	35.58	100.637	35.58	305.685	35.58	293.015	35.58	166.987	35.58	240.209	35.58	239.736	35.58	234.231	35.58	187.44	35.58	190.464	35.58	194.557	35.58	292.392	35.58	291.248	35.58	301.542	35.58
35.78	35.78	185.319	35.78	191.492	35.78	199.582	35.78	290.909	35.78	288.868	35.78	276.893	35.78	232.573	35.78	234.125	35.78	231.095	35.78	98.7877	35.78	153.006	35.78	101.139	35.78	309.297	35.78	296.635	35.78	169.26	35.78	239.249	35.78	239.352	35.78	233.438	35.78	188.247	35.78	191.19	35.78	195.518	35.78	296.356	35.78	294.92	35.78	305.145	35.78
35.97	35.97	186.219	35.97	192.061	35.97	200.333	35.97	294.579	35.97	292.824	35.97	281.09	35.97	232.286	35.97	233.545	35.97	230.432	35.97	99.2556	35.97	155.336	35.97	101.558	35.97	313.382	35.97	299.739	35.97	171.128	35.97	238.227	35.97	238.548	35.97	232.767	35.97	188.879	35.97	191.967	35.97	196.227	35.97	300.305	35.97	298.182	35.97	308.088	35.97
36.16	36.16	187.338	36.16	193.074	36.16	201.043	36.16	298.457	36.16	296.127	36.16	284.754	36.16	231.772	36.16	232.874	36.16	230.048	36.16	99.7584	36.16	157.67	36.16	101.859	36.16	317.061	36.16	303.27	36.16	173.054	36.16	237.56	36.16	238.209	36.16	232.17	36.16	189.573	36.16	192.574	36.16	196.93	36.16	304.107	36.16	301.392	36.16	311.531	36.16
36.4	36.4	187.983	36.4	193.525	36.4	201.693	36.4	301.718	36.4	299.649	36.4	288.259	36.4	231.43	36.4	232.729	36.4	229.789	36.4	100.209	36.4	160.037	36.4	102.14	36.4	320.409	36.4	306.176	36.4	175.471	36.4	236.942	36.4	237.781	36.4	231.67	36.4	190.155	36.4	193.215	36.4	197.62	36.4	307.84	36.4	304.446	36.4	314.459	36.4
36.63	36.63	188.791	36.63	193.938	36.63	202.352	36.63	305.13	36.63	303.064	36.63	291.816	36.63	230.81	36.63	232.001	36.63	229.192	36.63	100.646	36.63	161.995	36.63	102.408	36.63	323.503	36.63	309.097	36.63	177.205	36.63	236.352	36.63	237.226	36.63	231.078	36.63	190.622	36.63	193.606	36.63	198.106	36.63	311.157	36.63	307.306	36.63	317.366	36.63
36.82	36.82	189.486	36.82	194.601	36.82	202.781	36.82	308.19	36.82	305.865	36.82	295.557	36.82	230.234	36.82	231.448	36.82	228.784	36.82	100.812	36.82	164.29	36.82	102.941	36.82	326.447	36.82	311.795	36.82	179.266	36.82	235.936	36.82	236.729	36.82	230.48	36.82	190.946	36.82	194.152	36.82	198.847	36.82	314.322	36.82	310.088	36.82	319.9	36.82
37.11	37.11	190.186	37.11	194.929	37.11	203.283	37.11	311.227	37.11	308.961	37.11	298.696	37.11	229.919	37.11	231.104	37.11	228.139	37.11	101.326	37.11	166.125	37.11	102.878	37.11	329.532	37.11	314.454	37.11	180.583	37.11	235.226	37.11	236.101	37.11	229.646	37.11	191.373	37.11	194.716	37.11	199.214	37.11	317.941	37.11	312.689	37.11	322.369	37.11
37.33	37.33	190.683	37.33	195.41	37.33	203.478	37.33	314.317	37.33	311.578	37.33	301.649	37.33	229.055	37.33	230.521	37.33	227.686	37.33	101.413	37.33	168.067	37.33	103.255	37.33	332.231	37.33	317.184	37.33	182.68	37.33	234.491	37.33	235.468	37.33	228.968	37.33	191.723	37.33	194.951	37.33	199.504	37.33	320.929	37.33	315.282	37.33	325.212	37.33
37.44	37.44	191.245	37.44	195.684	37.44	203.85	37.44	316.713	37.44	314.393	37.44	304.695	37.44	228.612	37.44	229.889	37.44	227.127	37.44	101.7	37.44	169.945	37.44	103.354	37.44	334.857	37.44	319.057	37.44	184.111	37.44	234.297	37.44	234.889	37.44	228.316	37.44	191.915	37.44	195.083	37.44	199.644	37.44	323.43	37.44	317.126	37.44	327.432	37.44
37.71	37.71	191.54	37.71	195.987	37.71	203.9	37.71	319.215	37.71	316.455	37.71	307.458	37.71	227.887	37.71	229.39	37.71	226.528	37.71	101.863	37.71	171.526	37.71	103.368	37.71	336.781	37.71	321.56	37.71	186.631	37.71	233.629	37.71	234.23	37.71	227.736	37.71	192.054	37.71	195.299	37.71	200.015	37.71	326.171	37.71	319.053	37.71	329.194	37.71
37.9	37.9	191.922	37.9	196.106	37.9	204.231	37.9	321.954	37.9	319.006	37.9	309.968	37.9	227.315	37.9	228.891	37.9	226.02	37.9	102.112	37.9	173.176	37.9	103.395	37.9	338.895	37.9	323.481	37.9	187.766	37.9	233.292	37.9	233.84	37.9	227.598	37.9	192.15	37.9	195.616	37.9	200.237	37.9	328.64	37.9	321.529	37.9	331.104	37.9
38.03	38.03	192.373	38.03	196.103	38.03	204.288	38.03	323.898	38.03	321.118	38.03	312.529	38.03	227.015	38.03	228.355	38.03	225.492	38.03	102.141	38.03	174.609	38.03	103.447	38.03	340.797	38.03	325.457	38.03	188.926	38.03	232.405	38.03	233.337	38.03	226.76	38.03	192.409	38.03	195.738	38.03	200.516	38.03	330.63	38.03	322.857	38.03	332.875	38.03
38.31	38.31	192.455	38.31	196.195	38.31	204.368	38.31	326.583	38.31	323.23	38.31	314.786	38.31	226.272	38.31	227.741	38.31	224.851	38.31	102.337	38.31	175.94	38.31	103.671	38.31	342.499	38.31	327.327	38.31	190.414	38.31	231.741	38.31	232.492	38.31	226.162	38.31	192.386	38.31	195.862	38.31	200.594	38.31	332.767	38.31	324.765	38.31	334.505	38.31
38.44	38.44	192.739	38.44	196.487	38.44	204.406	38.44	328.567	38.44	324.887	38.44	317.335	38.44	225.559	38.44	227.073	38.44	224.301	38.44	102.351	38.44	177.375	38.44	103.55	38.44	344.313	38.44	328.718	38.44	191.559	38.44	231.247	38.44	232.154	38.44	225.607	38.44	192.514	38.44	195.91	38.44	200.565	38.44	334.506	38.44	326.495	38.44	336.313	38.44
38.71	38.71	192.995	38.71	196.288	38.71	204.539	38.71	329.946	38.71	326.786	38.71	319.324	38.71	224.786	38.71	226.369	38.71	223.668	38.71	102.603	38.71	178.557	38.71	103.435	38.71	345.213	38.71	330.044	38.71	192.474	38.71	230.587	38.71	231.231	38.71	225.016	38.71	192.603	38.71	195.918	38.71	200.616	38.71	336.147	38.71	327.665	38.71	337.466	38.71
38.89	38.89	193.214	38.89	196.352	38.89	204.428	38.89	331.698	38.89	328.54	38.89	321.282	38.89	224.362	38.89	225.828	38.89	223.005	38.89	102.588	38.89	179.75	38.89	103.509	38.89	346.368	38.89	331.36	38.89	193.195	38.89	230.003	38.89	230.706	38.89	224.286	38.89	192.358	38.89	195.833	38.89	200.363	38.89	337.644	38.89	328.792	38.89	338.62	38.89
39.07	39.07	193.148	39.07	196.311	39.07	204.334	39.07	333.309	39.07	329.97	39.07	323.272	39.07	223.478	39.07	225.406	39.07	222.398	39.07	102.51	39.07	180.628	39.07	103.334	39.07	347.549	39.07	332.605	39.07	194.141	39.07	229.026	39.07	230.005	39.07	223.833	39.07	192.271	39.07	195.648	39.07	200.583	39.07	338.889	39.07	329.826	39.07	339.684	39.07
39.33	39.33	193.124	39.33	196.288	39.33	204.185	39.33	334.765	39.33	331.246	39.33	324.951	39.33	223.171	39.33	224.612	39.33	221.93	39.33	102.487	39.33	181.504	39.33	103.278	39.33	348.484	39.33	333.563	39.33	194.947	39.33	228.537	39.33	229.279	39.33	223.296	39.33	192.306	39.33	195.738	39.33	200.327	39.33	339.891	39.33	331.205	39.33	340.793	39.33
39.51	39.51	193.042	39.51	196.114	39.51	204.117	39.51	336.186	39.51	332.273	39.51	326.153	39.51	222.617	39.51	223.962	39.51	221.264	39.51	102.418	39.51	182.346	39.51	103.154	39.51	349.463	39.51	334.754	39.51	195.708	39.51	228.082	39.51	228.672	39.51	222.467	39.51	191.986	39.51	195.547	39.51	200.338	39.51	340.629	39.51	332.01	39.51	341.625	39.51
39.69	39.69	193.224	39.69	196.003	39.69	203.968	39.69	337.52	39.69	333.52	39.69	327.964	39.69	221.916	39.69	223.296	39.69	220.623	39.69	102.297	39.69	183.343	39.69	104.485	39.69	349.948	39.69	335.669	39.69	196.527	39.69	227.317	39.69	228.094	39.69	221.684	39.69	191.944	39.69	195.38	39.69	200.37	39.69	341.045	39.69	332.981	39.69	342.067	39.69
39.91	39.91	192.995	39.91	195.768	39.91	203.466	39.91	338.793	39.91	334.543	39.91	329.307	39.91	221.166	39.91	222.795	39.91	219.884	39.91	102.198	39.91	184.03	39.91	104.312	39.91	350.508	39.91	336.313	39.91	197.175	39.91	226.509	39.91	227.375	39.91	221.125	39.91	191.654	39.91	194.973	39.91	199.96	39.91	341.378	39.91	333.763	39.91	342.812	39.91
40.16	40.16	192.935	40.16	195.638	40.16	203.394	40.16	339.584	40.16	335.38	40.16	330.251	40.16	220.371	40.16	221.815	40.16	219.448	40.16	101.931	40.16	184.461	40.16	104.108	40.16	351.085	40.16	336.904	40.16	197.35	40.16	225.815	40.16	226.667	40.16	220.389	40.16	191.378	40.16	194.812	40.16	199.789	40.16	341.873	40.16	334.425	40.16	343.487	40.16
40.3	40.3	192.731	40.3	195.079	40.3	203.021	40.3	340.419	40.3	336.217	40.3	330.845	40.3	219.477	40.3	221.071	40.3	218.479	40.3	101.985	40.3	185.129	40.3	103.878	40.3	351.516	40.3	337.427	40.3	197.824	40.3	225.057	40.3	225.798	40.3	219.746	40.3	191.019	40.3	194.649	40.3	199.436	40.3	342.708	40.3	334.712	40.3	343.785	40.3
40.51	40.51	192.463	40.51	194.977	40.51	202.922	40.51	341.051	40.51	336.927	40.51	332.09	40.51	219.163	40.51	220.402	40.51	218.014	40.51	101.802	40.51	185.813	40.51	103.757	40.51	351.806	40.51	338.284	40.51	198.208	40.51	224.586	40.51	225.007	40.51	218.86	40.51	190.827	40.51	194.483	40.51	199.262	40.51	343.369	40.51	335.406	40.51	344.196	40.51
40.72	40.72	192.446	40.72	194.728	40.72	202.591	40.72	341.559	40.72	337.505	40.72	332.81	40.72	218.582	40.72	220.003	40.72	217.374	40.72	101.519	40.72	186.411	40.72	103.514	40.72	352.191	40.72	338.563	40.72	198.556	40.72	223.845	40.72	224.478	40.72	218.311	40.72	190.604	40.72	193.934	40.72	198.828	40.72	343.817	40.72	335.693	40.72	344.316	40.72
40.9	40.9	192.184	40.9	194.368	40.9	202.218	40.9	342.449	40.9	337.863	40.9	333.688	40.9	217.553	40.9	219.336	40.9	216.552	40.9	101.365	40.9	186.838	40.9	103.141	40.9	352.297	40.9	338.718	40.9	198.772	40.9	223.089	40.9	223.835	40.9	217.73	40.9	190.35	40.9	193.822	40.9	198.621	40.9	344.163	40.9	336.145	40.9	344.818	40.9
41.15	41.15	191.842	41.15	194.007	41.15	201.895	41.15	342.878	41.15	338.462	41.15	334.483	41.15	217.065	41.15	218.585	41.15	216.141	41.15	101.224	41.15	187.007	41.15	102.857	41.15	352.663	41.15	339.231	41.15	198.533	41.15	222.465	41.15	223.127	41.15	217.067	41.15	189.97	41.15	193.505	41.15	198.328	41.15	344.668	41.15	336.067	41.15	344.983	41.15
41.36	41.36	191.713	41.36	193.834	41.36	201.576	41.36	342.912	41.36	338.756	41.36	335.22	41.36	216.24	41.36	217.971	41.36	215.574	41.36	100.982	41.36	187.428	41.36	102.576	41.36	352.774	41.36	339.286	41.36	198.813	41.36	221.72	41.36	222.758	41.36	216.433	41.36	189.731	41.36	193.122	41.36	198.028	41.36	345.097	41.36	336.486	41.36	344.994	41.36
41.58	41.58	191.498	41.58	193.506	41.58	201.329	41.58	343.533	41.58	339.209	41.58	335.745	41.58	215.464	41.58	217.229	41.58	214.927	41.58	100.736	41.58	187.618	41.58	102.066	41.58	352.848	41.58	339.342	41.58	198.973	41.58	220.8	41.58	221.831	41.58	215.548	41.58	189.258	41.58	192.779	41.58	197.598	41.58	345.359	41.58	336.277	41.58	345.037	41.58
41.74	41.74	191.01	41.74	193.063	41.74	200.803	41.74	343.826	41.74	339.24	41.74	336.297	41.74	215.125	41.74	216.604	41.74	213.914	41.74	100.475	41.74	187.873	41.74	101.791	41.74	352.776	41.74	339.431	41.74	198.973	41.74	220.327	41.74	221.074	41.74	215.023	41.74	188.91	41.74	192.36	41.74	197.386	41.74	345.561	41.74	336.685	41.74	345.272	41.74
41.92	41.92	190.682	41.92	192.635	41.92	200.29	41.92	344.063	41.92	339.455	41.92	336.557	41.92	214.358	41.92	216.027	41.92	213.347	41.92	100.29	41.92	187.839	41.92	101.645	41.92	353.165	41.92	339.754	41.92	199.051	41.92	219.745	41.92	220.419	41.92	214.315	41.92	188.464	41.92	192.157	41.92	196.864	41.92	345.836	41.92	336.707	41.92	345.017	41.92
42.11	42.11	190.261	42.11	192.21	42.11	200.065	42.11	343.826	42.11	339.624	42.11	336.738	42.11	213.703	42.11	215.333	42.11	212.734	42.11	100.176	42.11	188.012	42.11	101.254	42.11	353.011	42.11	339.242	42.11	199.145	42.11	218.923	42.11	219.698	42.11	213.709	42.11	188.101	42.11	191.564	42.11	196.344	42.11	345.981	42.11	336.663	42.11	344.919	42.11
42.41	42.41	189.942	42.41	191.746	42.41	199.388	42.41	343.995	42.41	339.545	42.41	337	42.41	212.72	42.41	214.679	42.41	211.967	42.41	99.7815	42.41	188.203	42.41	100.914	42.41	352.976	42.41	339.487	42.41	199.119	42.41	218.02	42.41	218.979	42.41	213.047	42.41	187.585	42.41	190.999	42.41	195.996	42.41	345.88	42.41	336.475	42.41	344.918	42.41
42.58	42.58	189.575	42.58	191.186	42.58	199.104	42.58	343.747	42.58	339.615	42.58	336.754	42.58	212.294	42.58	214.017	42.58	211.465	42.58	99.4765	42.58	187.982	42.58	100.841	42.58	352.793	42.58	339.231	42.58	199.029	42.58	217.411	42.58	218.227	42.58	212.11	42.58	187.145	42.58	190.699	42.58	195.585	42.58	346.053	42.58	336.53	42.58	345.004	42.58
42.81	42.81	189.076	42.81	190.778	42.81	198.524	42.81	344.176	42.81	339.206	42.81	336.806	42.81	211.462	42.81	212.974	42.81	210.787	42.81	99.1358	42.81	188.137	42.81	100.287	42.81	352.766	42.81	339.097	42.81	198.921	42.81	216.744	42.81	217.675	42.81	211.379	42.81	186.855	42.81	190.371	42.81	195.288	42.81	346.157	42.81	336.067	42.81	344.475	42.81
42.98	42.98	188.549	42.98	190.526	42.98	198.002	42.98	343.769	42.98	339.262	42.98	337.213	42.98	210.889	42.98	212.472	42.98	210.087	42.98	98.7211	42.98	188.173	42.98	100.154	42.98	352.846	42.98	338.529	42.98	199.048	42.98	216.096	42.98	216.942	42.98	210.639	42.98	186.32	42.98	189.867	42.98	194.735	42.98	346.246	42.98	335.946	42.98	344.465	42.98
43.15	43.15	188.195	43.15	189.842	43.15	197.542	43.15	343.634	43.15	338.991	43.15	336.863	43.15	209.977	43.15	211.758	43.15	209.221	43.15	98.5695	43.15	187.944	43.15	100.242	43.15	352.644	43.15	338.362	43.15	198.585	43.15	215.555	43.15	216.104	43.15	210.099	43.15	186.009	43.15	189.538	43.15	194.253	43.15	346.179	43.15	335.439	43.15	343.92	43.15
43.39	43.39	187.724	43.39	189.573	43.39	197.273	43.39	343.668	43.39	338.812	43.39	336.888	43.39	209.273	43.39	211.125	43.39	208.797	43.39	98.2895	43.39	187.86	43.39	99.8106	43.39	352.451	43.39	338.028	43.39	198.567	43.39	214.602	43.39	215.31	43.39	209.397	43.39	185.264	43.39	188.533	43.39	193.59	43.39	345.824	43.39	335.119	43.39	343.675	43.39
43.59	43.59	187.302	43.59	188.986	43.59	196.603	43.59	343.205	43.59	338.315	43.59	336.886	43.59	208.64	43.59	210.359	43.59	208.084	43.59	97.9673	43.59	187.771	43.59	99.5651	43.59	352.309	43.59	337.728	43.59	198.201	43.59	214.071	43.59	214.707	43.59	208.827	43.59	184.751	43.59	188.253	43.59	193.26	43.59	345.77	43.59	334.634	43.59	343.443	43.59
43.8	43.8	186.751	43.8	188.166	43.8	196.204	43.8	343.081	43.8	338.168	43.8	336.478	43.8	207.78	43.8	209.492	43.8	207.271	43.8	97.5859	43.8	187.555	43.8	99.1041	43.8	352.108	43.8	337.093	43.8	198.033	43.8	213.255	43.8	213.839	43.8	207.912	43.8	184.385	43.8	187.882	43.8	192.637	43.8	345.737	43.8	334.248	43.8	342.833	43.8
44.07	44.07	186.494	44.07	188.006	44.07	195.693	44.07	342.156	44.07	337.524	44.07	336.08	44.07	207.229	44.07	209.219	44.07	206.509	44.07	97.1942	44.07	187.341	44.07	98.836	44.07	351.876	44.07	336.658	44.07	198.227	44.07	212.339	44.07	213.188	44.07	207.269	44.07	183.918	44.07	187.434	44.07	192.373	44.07	345.54	44.07	333.807	44.07	342.457	44.07
44.23	44.23	186.036	44.23	187.647	44.23	195.031	44.23	341.84	44.23	336.97	44.23	335.898	44.23	206.451	44.23	208.22	44.23	205.807	44.23	97.0671	44.23	186.851	44.23	98.4536	44.23	351.443	44.23	336.001	44.23	198.115	44.23	211.605	44.23	212.474	44.23	206.5	44.23	183.427	44.23	186.883	44.23	191.617	44.23	345.122	44.23	333.112	44.23	342.091	44.23
44.43	44.43	185.634	44.43	187.018	44.43	194.301	44.43	341.661	44.43	336.511	44.43	335.665	44.43	205.636	44.43	207.558	44.43	205.255	44.43	96.6004	44.43	186.753	44.43	98.166	44.43	351.103	44.43	335.591	44.43	197.653	44.43	211.028	44.43	211.732	44.43	205.795	44.43	182.817	44.43	186.391	44.43	191.205	44.43	344.82	44.43	332.618	44.43	341.158	44.43
44.66	44.66	185.216	44.66	186.436	44.66	193.744	44.66	340.925	44.66	336.043	44.66	335.057	44.66	205.028	44.66	206.887	44.66	204.576	44.66	96.2592	44.66	186.489	44.66	97.9717	44.66	350.932	44.66	335.221	44.66	197.189	44.66	210.164	44.66	210.943	44.66	204.832	44.66	182.422	44.66	185.917	44.66	190.774	44.66	344.837	44.66	332.241	44.66	340.971	44.66
44.82	44.82	184.534	44.82	185.614	44.82	193.501	44.82	340.283	44.82	335.491	44.82	334.628	44.82	204.399	44.82	206.09	44.82	203.662	44.82	95.9692	44.82	186.237	44.82	97.464	44.82	350.464	44.82	334.643	44.82	196.716	44.82	209.519	44.82	210.082	44.82	204.22	44.82	181.736	44.82	185.533	44.82	190.148	44.82	344.351	44.82	331.304	44.82	340.15	44.82
45.1	45.1	184.065	45.1	185.395	45.1	192.862	45.1	339.775	45.1	335.107	45.1	333.97	45.1	204.022	45.1	205.416	45.1	203.206	45.1	95.6572	45.1	185.805	45.1	97.3178	45.1	349.985	45.1	333.941	45.1	196.358	45.1	208.832	45.1	209.297	45.1	203.597	45.1	181.267	45.1	184.88	45.1	189.581	45.1	344.098	45.1	330.918	45.1	339.939	45.1
45.34	45.34	183.536	45.34	185.001	45.34	192.175	45.34	339.256	45.34	334.476	45.34	333.563	45.34	203.005	45.34	204.799	45.34	202.476	45.34	95.1362	45.34	185.678	45.34	98.3845	45.34	349.717	45.34	333.252	45.34	195.851	45.34	208.117	45.34	208.674	45.34	203.059	45.34	180.764	45.34	184.406	45.34	189.289	45.34	343.601	45.34	330.268	45.34	339.285	45.34
45.48	45.48	182.892	45.48	184.484	45.48	191.826	45.48	338.612	45.48	333.706	45.48	333.094	45.48	202.209	45.48	203.95	45.48	201.876	45.48	94.849	45.48	185.351	45.48	98.2304	45.48	349.052	45.48	332.593	45.48	195.533	45.48	207.472	45.48	208.098	45.48	202.173	45.48	180.411	45.48	183.565	45.48	188.627	45.48	343.152	45.48	329.671	45.48	338.276	45.48
45.64	45.64	182.575	45.64	183.767	45.64	190.924	45.64	337.844	45.64	333.028	45.64	332.459	45.64	201.396	45.64	203.264	45.64	200.902	45.64	94.248	45.64	184.976	45.64	97.9604	45.64	348.685	45.64	331.947	45.64	195.264	45.64	206.54	45.64	207.253	45.64	201.428	45.64	179.782	45.64	183.183	45.64	187.892	45.64	342.722	45.64	328.888	45.64	337.799	45.64
45.87	45.87	182.258	45.87	183.317	45.87	190.467	45.87	337.551	45.87	332.306	45.87	331.483	45.87	200.853	45.87	202.626	45.87	200.298	45.87	93.8897	45.87	184.452	45.87	97.5218	45.87	348.307	45.87	331.313	45.87	194.805	45.87	205.91	45.87	206.432	45.87	200.831	45.87	179.131	45.87	182.766	45.87	187.503	45.87	342.403	45.87	328.403	45.87	336.745	45.87
46.06	46.06	181.272	46.06	182.752	46.06	189.944	46.06	336.512	46.06	331.615	46.06	331.186	46.06	199.936	46.06	201.87	46.06	199.683	46.06	93.5552	46.06	183.987	46.06	97.2421	46.06	347.685	46.06	330.365	46.06	194.506	46.06	205.121	46.06	205.649	46.06	200.088	46.06	178.572	46.06	182.104	46.06	187.071	46.06	341.853	46.06	327.608	46.06	336.435	46.06
46.33	46.33	180.907	46.33	182.02	46.33	189.525	46.33	335.579	46.33	330.899	46.33	330.548	46.33	199.43	46.33	201.175	46.33	198.901	46.33	93.2057	46.33	183.777	46.33	96.9325	46.33	347.102	46.33	329.924	46.33	193.99	46.33	204.629	46.33	205.244	46.33	199.386	46.33	178.101	46.33	181.682	46.33	186.373	46.33	340.947	46.33	326.609	46.33	335.682	46.33
46.52	46.52	180.474	46.52	181.746	46.52	188.951	46.52	335.022	46.52	329.989	46.52	330.018	46.52	198.839	46.52	200.426	46.52	198.117	46.52	92.9888	46.52	183.464	46.52	96.556	46.52	346.594	46.52	328.739	46.52	193.465	46.52	203.653	46.52	204.34	46.52	198.527	46.52	177.703	46.52	180.922	46.52	185.781	46.52	340.509	46.52	325.854	46.52	334.438	46.52
46.71	46.71	179.969	46.71	180.786	46.71	188.285	46.71	334.099	46.71	329.293	46.71	329.352	46.71	197.985	46.71	199.723	46.71	197.375	46.71	92.4905	46.71	182.733	46.71	96.3057	46.71	345.947	46.71	328.107	46.71	193.078	46.71	203.052	46.71	203.632	46.71	198.023	46.71	177.142	46.71	180.593	46.71	185.32	46.71	340.056	46.71	325.338	46.71	333.574	46.71
46.89	46.89	179.195	46.89	180.533	46.89	187.478	46.89	333.735	46.89	328.227	46.89	328.52	46.89	197.164	46.89	198.861	46.89	196.835	46.89	92.1796	46.89	182.417	46.89	95.8248	46.89	345.215	46.89	327.124	46.89	192.524	46.89	202.312	46.89	202.792	46.89	197.172	46.89	176.377	46.89	180.044	46.89	184.634	46.89	339.65	46.89	324.232	46.89	332.608	46.89
47.04	47.04	178.561	47.04	179.873	47.04	186.97	47.04	332.678	47.04	327.929	47.04	327.347	47.04	196.639	47.04	198.662	47.04	195.883	47.04	91.7504	47.04	181.992	47.04	95.6522	47.04	344.423	47.04	326.16	47.04	192.113	47.04	201.58	47.04	202.201	47.04	196.619	47.04	175.976	47.04	179.377	47.04	184.017	47.04	339.087	47.04	322.936	47.04	332.111	47.04
47.31	47.31	178.174	47.31	179.273	47.31	186.413	47.31	331.887	47.31	326.707	47.31	326.562	47.31	195.827	47.31	197.605	47.31	195.428	47.31	91.358	47.31	181.402	47.31	95.2037	47.31	343.545	47.31	325.568	47.31	191.298	47.31	200.651	47.31	201.335	47.31	195.852	47.31	175.371	47.31	178.748	47.31	183.551	47.31	337.865	47.31	322.493	47.31	331.09	47.31
47.56	47.56	177.74	47.56	178.602	47.56	185.759	47.56	330.751	47.56	325.955	47.56	325.614	47.56	195.116	47.56	196.771	47.56	194.735	47.56	90.9527	47.56	180.603	47.56	94.819	47.56	342.576	47.56	324.403	47.56	190.812	47.56	200.028	47.56	200.639	47.56	194.923	47.56	174.696	47.56	178.138	47.56	182.747	47.56	337.248	47.56	321.769	47.56	329.994	47.56
47.72	47.72	177.107	47.72	178.128	47.72	185.003	47.72	330.303	47.72	324.967	47.72	325.132	47.72	194.322	47.72	196.286	47.72	194.007	47.72	90.5246	47.72	180.431	47.72	94.5468	47.72	341.908	47.72	323.639	47.72	190.303	47.72	199.323	47.72	199.921	47.72	194.25	47.72	174.137	47.72	177.608	47.72	182.466	47.72	336.455	47.72	320.66	47.72	329.364	47.72
47.9	47.9	176.461	47.9	177.563	47.9	184.79	47.9	329.057	47.9	324.305	47.9	324.046	47.9	193.715	47.9	195.473	47.9	193.344	47.9	90.2944	47.9	179.967	47.9	94.2355	47.9	341.052	47.9	322.319	47.9	189.785	47.9	198.656	47.9	199.392	47.9	193.387	47.9	173.737	47.9	177.352	47.9	181.681	47.9	335.74	47.9	319.706	47.9	328.762	47.9
48.13	48.13	175.958	48.13	177.031	48.13	184.02	48.13	328.151	48.13	323.48	48.13	323.343	48.13	193.001	48.13	194.721	48.13	192.614	48.13	92.3144	48.13	179.771	48.13	93.9388	48.13	340.607	48.13	321.627	48.13	189.003	48.13	197.702	48.13	198.646	48.13	192.884	48.13	173.098	48.13	176.427	48.13	181.174	48.13	335.08	48.13	318.734	48.13	327.626	48.13
48.38	48.38	175.405	48.38	176.466	48.38	183.557	48.38	327.231	48.38	322.648	48.38	322.79	48.38	192.157	48.38	193.908	48.38	191.827	48.38	92.0619	48.38	178.943	48.38	93.7284	48.38	339.54	48.38	320.83	48.38	188.585	48.38	197.197	48.38	197.653	48.38	192.155	48.38	172.617	48.38	176.102	48.38	180.69	48.38	334.033	48.38	317.635	48.38	326.568	48.38
48.6	48.6	174.712	48.6	176.062	48.6	182.953	48.6	326.146	48.6	321.629	48.6	321.812	48.6	191.522	48.6	193.367	48.6	191.211	48.6	91.6695	48.6	178.431	48.6	93.2572	48.6	338.739	48.6	320.182	48.6	188.084	48.6	196.477	48.6	197.12	48.6	191.57	48.6	172.103	48.6	175.529	48.6	180.09	48.6	333.185	48.6	316.982	48.6	325.513	48.6
48.78	48.78	174.195	48.78	175.114	48.78	182.35	48.78	325.419	48.78	320.596	48.78	320.784	48.78	190.747	48.78	192.624	48.78	190.596	48.78	91.3237	48.78	178.08	48.78	93.0005	48.78	337.738	48.78	319.074	48.78	187.305	48.78	195.759	48.78	196.326	48.78	190.852	48.78	171.462	48.78	174.968	48.78	179.503	48.78	332.425	48.78	316.161	48.78	324.712	48.78
48.96	48.96	173.48	48.96	174.595	48.96	181.858	48.96	324.462	48.96	319.492	48.96	319.937	48.96	189.944	48.96	192.213	48.96	189.831	48.96	91.1268	48.96	177.624	48.96	92.7297	48.96	336.859	48.96	318.242	48.96	186.676	48.96	194.685	48.96	195.598	48.96	190.241	48.96	170.846	48.96	174.236	48.96	178.913	48.96	331.632	48.96	315.216	48.96	323.638	48.96
49.19	49.19	173.139	49.19	174.294	49.19	181.209	49.19	323.568	49.19	318.913	49.19	319.094	49.19	189.414	49.19	191.312	49.19	189.277	49.19	91.3006	49.19	177.01	49.19	92.3932	49.19	335.924	49.19	317.147	49.19	186.208	49.19	194.279	49.19	195.184	49.19	189.473	49.19	170.422	49.19	173.842	49.19	178.28	49.19	330.784	49.19	314.176	49.19	322.904	49.19
49.33	49.33	172.41	49.33	173.762	49.33	180.547	49.33	322.335	49.33	317.939	49.33	318.25	49.33	188.661	49.33	190.422	49.33	188.475	49.33	91.2085	49.33	176.453	49.33	91.8992	49.33	334.555	49.33	315.886	49.33	185.639	49.33	193.524	49.33	194.221	49.33	188.486	49.33	169.542	49.33	173.032	49.33	177.747	49.33	329.814	49.33	313.081	49.33	321.482	49.33
49.58	49.58	171.978	49.58	173.001	49.58	179.963	49.58	321.81	49.58	316.941	49.58	317.509	49.58	188.045	49.58	189.806	49.58	187.834	49.58	91.5082	49.58	175.906	49.58	91.7514	49.58	333.555	49.58	315.001	49.58	185.086	49.58	192.984	49.58	193.551	49.58	187.79	49.58	169.246	49.58	172.559	49.58	177.155	49.58	328.791	49.58	312.404	49.58	320.921	49.58
49.83	49.83	171.271	49.83	172.653	49.83	179.189	49.83	320.743	49.83	315.657	49.83	316.435	49.83	187.269	49.83	189.11	49.83	187.205	49.83	91.1738	49.83	175.509	49.83	91.3817	49.83	332.608	49.83	314.516	49.83	184.474	49.83	192.137	49.83	192.804	49.83	187.302	49.83	168.719	49.83	172.076	49.83	176.545	49.83	328.151	49.83	311.118	49.83	319.785	49.83
50.01	50.01	170.9	50.01	171.847	50.01	178.684	50.01	319.458	50.01	315.153	50.01	315.543	50.01	186.64	50.01	188.481	50.01	186.282	50.01	90.9527	50.01	174.893	50.01	91.0302	50.01	331.755	50.01	312.915	50.01	185.955	50.01	191.22	50.01	192.215	50.01	186.582	50.01	168.208	50.01	171.547	50.01	176.074	50.01	326.845	50.01	310.381	50.01	318.819	50.01
50.23	50.23	170.262	50.23	171.348	50.23	177.898	50.23	318.576	50.23	314.008	50.23	314.404	50.23	185.983	50.23	187.87	50.23	185.775	50.23	90.4802	50.23	174.336	50.23	90.7068	50.23	330.883	50.23	312.177	50.23	185.56	50.23	190.575	50.23	191.376	50.23	185.96	50.23	167.576	50.23	170.995	50.23	175.477	50.23	326.014	50.23	309.43	50.23	317.91	50.23
50.4	50.4	169.722	50.4	170.758	50.4	177.476	50.4	317.82	50.4	312.856	50.4	313.53	50.4	185.193	50.4	187.063	50.4	184.961	50.4	90.4456	50.4	173.745	50.4	90.3581	50.4	329.748	50.4	311.141	50.4	184.821	50.4	189.852	50.4	190.602	50.4	185.411	50.4	166.867	50.4	170.106	50.4	174.865	50.4	324.89	50.4	308.383	50.4	316.978	50.4
50.57	50.57	169.311	50.57	170.088	50.57	176.802	50.57	316.838	50.57	311.75	50.57	312.69	50.57	184.497	50.57	186.485	50.57	184.53	50.57	90.0294	50.57	173.46	50.57	90.0432	50.57	328.535	50.57	310.228	50.57	184.094	50.57	189.281	50.57	189.793	50.57	184.435	50.57	166.421	50.57	169.723	50.57	174.153	50.57	323.954	50.57	307.732	50.57	315.525	50.57
50.83	50.83	168.503	50.83	169.488	50.83	176.174	50.83	315.656	50.83	310.399	50.83	311.809	50.83	183.836	50.83	185.823	50.83	183.84	50.83	89.8327	50.83	172.686	50.83	89.7389	50.83	327.558	50.83	309.063	50.83	183.297	50.83	188.487	50.83	189.208	50.83	183.691	50.83	165.897	50.83	169.082	50.83	173.64	50.83	323.086	50.83	306.544	50.83	314.585	50.83
51	51	167.879	51	169.037	51	175.615	51	314.535	51	309.819	51	310.818	51	183.058	51	185.257	51	183.013	51	89.3705	51	172.231	51	89.4358	51	326.555	51	308.446	51	182.941	51	187.836	51	188.697	51	183.264	51	165.198	51	168.474	51	173.095	51	322.181	51	305.68	51	313.839	51
51.17	51.17	167.468	51.17	168.448	51.17	174.85	51.17	313.508	51.17	308.599	51.17	309.672	51.17	182.469	51.17	184.403	51.17	182.397	51.17	89.1162	51.17	171.56	51.17	89.0196	51.17	325.386	51.17	307.121	51.17	182.168	51.17	186.903	51.17	187.555	51.17	182.312	51.17	164.615	51.17	167.99	51.17	172.383	51.17	321.156	51.17	304.467	51.17	312.475	51.17
51.42	51.42	166.707	51.42	167.906	51.42	174.37	51.42	312.756	51.42	307.892	51.42	308.848	51.42	181.737	51.42	183.765	51.42	181.436	51.42	88.723	51.42	171.093	51.42	88.6705	51.42	324.387	51.42	306.145	51.42	181.584	51.42	186.354	51.42	186.935	51.42	181.666	51.42	164.034	51.42	167.439	51.42	171.782	51.42	320.244	51.42	303.412	51.42	311.169	51.42
51.66	51.66	166.31	51.66	167.214	51.66	173.708	51.66	311.62	51.66	307.208	51.66	307.911	51.66	181.041	51.66	182.778	51.66	181.042	51.66	88.4571	51.66	170.434	51.66	88.2765	51.66	323.499	51.66	305.091	51.66	180.777	51.66	185.619	51.66	186.196	51.66	181.032	51.66	163.601	51.66	166.776	51.66	171.137	51.66	319.002	51.66	302.623	51.66	310.375	51.66
51.87	51.87	165.587	51.87	166.686	51.87	173.229	51.87	310.618	51.87	305.643	51.87	306.974	51.87	180.263	51.87	182.177	51.87	180.417	51.87	88.2953	51.87	169.969	51.87	88.0507	51.87	322.471	51.87	304.025	51.87	180.549	51.87	184.859	51.87	185.54	51.87	180.217	51.87	162.828	51.87	166.137	51.87	170.725	51.87	317.952	51.87	301.214	51.87	309.244	51.87
52.08	52.08	164.982	52.08	166.011	52.08	172.704	52.08	309.652	52.08	304.753	52.08	305.751	52.08	179.426	52.08	181.574	52.08	179.599	52.08	87.9024	52.08	169.352	52.08	87.6808	52.08	321.138	52.08	303.027	52.08	179.547	52.08	184.198	52.08	184.709	52.08	179.507	52.08	162.274	52.08	165.841	52.08	169.991	52.08	316.94	52.08	300.335	52.08	308.363	52.08
52.32	52.32	164.442	52.32	165.456	52.32	171.984	52.32	308.546	52.32	303.68	52.32	304.9	52.32	178.907	52.32	180.912	52.32	178.884	52.32	87.6019	52.32	168.818	52.32	87.3883	52.32	319.948	52.32	302.058	52.32	178.909	52.32	183.382	52.32	184.007	52.32	178.751	52.32	161.862	52.32	165.222	52.32	169.446	52.32	315.938	52.32	299.464	52.32	307.387	52.32
52.49	52.49	164.007	52.49	165.11	52.49	171.334	52.49	307.35	52.49	302.675	52.49	304.015	52.49	178.176	52.49	180.166	52.49	178.243	52.49	87.2551	52.49	168.362	52.49	86.9722	52.49	318.858	52.49	300.933	52.49	178.405	52.49	182.648	52.49	183.435	52.49	178.238	52.49	161.44	52.49	164.524	52.49	168.901	52.49	314.826	52.49	298.428	52.49	306.367	52.49
52.69	52.69	163.501	52.69	164.635	52.69	170.671	52.69	306.408	52.69	301.834	52.69	302.909	52.69	177.68	52.69	179.599	52.69	177.625	52.69	86.9776	52.69	167.747	52.69	86.6237	52.69	317.72	52.69	300.193	52.69	177.779	52.69	182.043	52.69	182.745	52.69	177.578	52.69	160.695	52.69	163.972	52.69	168.233	52.69	313.909	52.69	297.331	52.69	305.165	52.69
52.91	52.91	162.834	52.91	163.897	52.91	170.055	52.91	305.454	52.91	300.462	52.91	301.723	52.91	176.961	52.91	178.926	52.91	176.874	52.91	86.5616	52.91	167.179	52.91	86.3424	52.91	316.799	52.91	298.851	52.91	177.073	52.91	181.424	52.91	182.209	52.91	176.86	52.91	160.285	52.91	163.388	52.91	167.643	52.91	312.876	52.91	296.42	52.91	304.182	52.91
53.1	53.1	162.235	53.1	163.25	53.1	169.518	53.1	304.393	53.1	299.683	53.1	300.951	53.1	176.265	53.1	178.276	53.1	176.221	53.1	86.3651	53.1	166.496	53.1	86.005	53.1	315.464	53.1	297.704	53.1	179.547	53.1	180.492	53.1	181.233	53.1	176.152	53.1	159.828	53.1	162.881	53.1	167.187	53.1	311.874	53.1	295.45	53.1	303.128	53.1
53.31	53.31	161.519	53.31	162.487	53.31	169.176	53.31	303.23	53.31	298.452	53.31	299.839	53.31	175.593	53.31	177.53	53.31	175.666	53.31	86.0299	53.31	165.882	53.31	85.5776	53.31	314.519	53.31	296.623	53.31	178.864	53.31	179.898	53.31	180.674	53.31	175.615	53.31	159.04	53.31	162.431	53.31	166.586	53.31	311.169	53.31	294.325	53.31	301.975	53.31
53.48	53.48	161.132	53.48	162.152	53.48	168.331	53.48	302.282	53.48	297.729	53.48	298.864	53.48	174.909	53.48	176.892	53.48	175	53.48	85.9606	53.48	165.597	53.48	85.3414	53.48	313.462	53.48	295.922	53.48	178.092	53.48	179.28	53.48	179.912	53.48	174.969	53.48	158.468	53.48	161.689	53.48	165.863	53.48	309.947	53.48	293.366	53.48	301.132	53.48
53.74	53.74	160.672	53.74	161.455	53.74	167.786	53.74	301.176	53.74	296.625	53.74	297.8	53.74	174.216	53.74	176.149	53.74	174.354	53.74	85.4996	53.74	164.976	53.74	85.0381	53.74	312.452	53.74	294.787	53.74	177.629	53.74	178.394	53.74	179.318	53.74	173.999	53.74	158.02	53.74	161.12	53.74	165.354	53.74	308.893	53.74	292.032	53.74	300.043	53.74
53.98	53.98	159.897	53.98	160.833	53.98	167.189	53.98	300.098	53.98	295.645	53.98	296.906	53.98	173.505	53.98	175.446	53.98	173.753	53.98	85.2204	53.98	164.288	53.98	84.7115	53.98	311.4	53.98	293.811	53.98	176.906	53.98	178.01	53.98	178.555	53.98	173.442	53.98	157.357	53.98	160.483	53.98	164.806	53.98	307.829	53.98	291.154	53.98	299.009	53.98
54.11	54.11	159.407	54.11	160.212	54.11	166.55	54.11	299.179	54.11	294.477	54.11	295.71	54.11	172.574	54.11	174.737	54.11	172.966	54.11	84.9434	54.11	163.686	54.11	84.2505	54.11	310.124	54.11	292.882	54.11	176.211	54.11	177.182	54.11	177.829	54.11	172.907	54.11	156.857	54.11	160.023	54.11	164.272	54.11	306.709	54.11	290.024	54.11	297.638	54.11
54.32	54.32	158.712	54.32	159.897	54.32	165.944	54.32	298.01	54.32	293.556	54.32	294.477	54.32	172.16	54.32	174.254	54.32	172.2	54.32	84.6424	54.32	163.036	54.32	83.9916	54.32	308.896	54.32	291.907	54.32	175.719	54.32	176.448	54.32	177.186	54.32	172.1	54.32	156.237	54.32	159.38	54.32	163.571	54.32	305.537	54.32	289.147	54.32	296.79	54.32
54.51	54.51	158.245	54.51	159.299	54.51	165.317	54.51	296.865	54.51	292.648	54.51	293.508	54.51	171.713	54.51	173.558	54.51	171.61	54.51	84.2961	54.51	162.616	54.51	83.6431	54.51	307.732	54.51	290.732	54.51	174.957	54.51	175.621	54.51	176.389	54.51	171.443	54.51	155.634	54.51	158.718	54.51	163.104	54.51	305.002	54.51	288.094	54.51	295.853	54.51
54.75	54.75	157.74	54.75	158.652	54.75	164.701	54.75	295.793	54.75	291.406	54.75	292.567	54.75	170.97	54.75	172.799	54.75	171.092	54.75	84.0187	54.75	162.024	54.75	83.3507	54.75	306.809	54.75	289.797	54.75	174.621	54.75	175.003	54.75	175.901	54.75	170.797	54.75	155.165	54.75	158.155	54.75	162.57	54.75	303.603	54.75	286.969	54.75	294.733	54.75
55.02	55.02	157.071	55.02	158.282	55.02	164.21	55.02	295.161	55.02	290.446	55.02	291.137	55.02	170.216	55.02	172.137	55.02	170.254	55.02	83.8222	55.02	161.455	55.02	82.9571	55.02	305.718	55.02	288.55	55.02	173.95	55.02	174.443	55.02	175.187	55.02	170.272	55.02	154.64	55.02	157.581	55.02	161.858	55.02	302.469	55.02	286.318	55.02	293.501	55.02
55.17	55.17	156.728	55.17	157.494	55.17	163.227	55.17	293.8	55.17	289.558	55.17	289.973	55.17	169.259	55.17	171.642	55.17	169.746	55.17	83.3015	55.17	160.964	55.17	83.0692	55.17	304.579	55.17	287.541	55.17	172.999	55.17	173.592	55.17	174.555	55.17	169.514	55.17	154.02	55.17	157.017	55.17	161.278	55.17	301.914	55.17	285.242	55.17	292.775	55.17
55.37	55.37	156.012	55.37	156.778	55.37	163.021	55.37	292.976	55.37	288.417	55.37	289.564	55.37	168.905	55.37	170.836	55.37	169.056	55.37	83.0703	55.37	160.521	55.37	85.0377	55.37	303.477	55.37	286.794	55.37	171.969	55.37	172.893	55.37	173.65	55.37	168.831	55.37	153.403	55.37	156.578	55.37	160.611	55.37	300.669	55.37	284.128	55.37	291.388	55.37
55.61	55.61	155.317	55.61	156.312	55.61	162.364	55.61	291.642	55.61	287.186	55.61	288.554	55.61	168.238	55.61	170.167	55.61	168.435	55.61	82.9336	55.61	159.65	55.61	84.6669	55.61	302.401	55.61	285.401	55.61	171.252	55.61	172.347	55.61	172.904	55.61	168.264	55.61	152.908	55.61	155.875	55.61	160.103	55.61	299.648	55.61	283.277	55.61	290.298	55.61
55.77	55.77	154.835	55.77	155.747	55.77	161.832	55.77	290.508	55.77	286.343	55.77	287.548	55.77	167.418	55.77	169.437	55.77	167.808	55.77	82.4915	55.77	159.347	55.77	84.3063	55.77	301.013	55.77	284.426	55.77	170.502	55.77	171.726	55.77	172.387	55.77	167.474	55.77	152.451	55.77	155.405	55.77	159.452	55.77	298.593	55.77	282.047	55.77	289.574	55.77
56.03	56.03	154.389	56.03	155.342	56.03	161.113	56.03	289.323	56.03	285.191	56.03	286.753	56.03	166.828	56.03	168.944	56.03	167.142	56.03	82.2141	56.03	158.914	56.03	84.0476	56.03	300.19	56.03	283.457	56.03	169.606	56.03	171.004	56.03	171.673	56.03	166.961	56.03	151.925	56.03	154.876	56.03	159.052	56.03	297.624	56.03	280.735	56.03	288.298	56.03
56.23	56.23	153.723	56.23	154.663	56.23	160.635	56.23	288.28	56.23	284.363	56.23	285.241	56.23	166.252	56.23	168.368	56.23	166.614	56.23	81.8912	56.23	158.199	56.23	83.7216	56.23	298.893	56.23	282.685	56.23	169.058	56.23	170.13	56.23	170.995	56.23	166.183	56.23	151.219	56.23	154.293	56.23	158.363	56.23	296.582	56.23	280.257	56.23	287.406	56.23
56.39	56.39	153.227	56.39	154.175	56.39	160.028	56.39	287.223	56.39	283.112	56.39	284.529	56.39	165.672	56.39	167.619	56.39	165.835	56.39	81.5782	56.39	157.628	56.39	83.2938	56.39	298.064	56.39	281.53	56.39	168.475	56.39	169.616	56.39	170.423	56.39	165.546	56.39	150.942	56.39	153.75	56.39	157.794	56.39	295.729	56.39	278.992	56.39	286.301	56.39
56.62	56.62	152.584	56.62	153.681	56.62	159.436	56.62	286.757	56.62	282.002	56.62	283.482	56.62	164.931	56.62	166.923	56.62	165.258	56.62	81.3478	56.62	156.959	56.62	83.1479	56.62	296.868	56.62	280.624	56.62	167.904	56.62	169.035	56.62	169.722	56.62	165.073	56.62	150.328	56.62	153.167	56.62	157.217	56.62	294.523	56.62	278.205	56.62	285.132	56.62
56.87	56.87	152.111	56.87	152.939	56.87	158.897	56.87	285.744	56.87	281.102	56.87	282.384	56.87	164.186	56.87	166.403	56.87	164.503	56.87	80.9307	56.87	156.399	56.87	82.7876	56.87	295.705	56.87	279.335	56.87	167.311	56.87	168.299	56.87	168.911	56.87	164.265	56.87	149.719	56.87	152.681	56.87	156.57	56.87	293.239	56.87	276.951	56.87	284.104	56.87
57.04	57.04	151.653	57.04	152.396	57.04	158.361	57.04	284.311	57.04	280.176	57.04	281.283	57.04	163.419	57.04	165.813	57.04	164.047	57.04	80.6301	57.04	155.75	57.04	82.5738	57.04	294.637	57.04	278.333	57.04	166.504	57.04	167.6	57.04	168.315	57.04	163.484	57.04	149.033	57.04	152.028	57.04	155.924	57.04	292.094	57.04	275.87	57.04	283.061	57.04
57.26	57.26	150.796	57.26	151.933	57.26	157.698	57.26	283.159	57.26	279.136	57.26	280.477	57.26	163.053	57.26	165.091	57.26	163.233	57.26	80.3989	57.26	155.192	57.26	82.0564	57.26	293.78	57.26	277.264	57.26	165.855	57.26	166.947	57.26	167.684	57.26	163.057	57.26	148.473	57.26	151.375	57.26	155.501	57.26	291.532	57.26	274.976	57.26	282.163	57.26
57.48	57.48	150.287	57.48	151.268	57.48	156.945	57.48	282.319	57.48	277.994	57.48	279.409	57.48	162.215	57.48	164.405	57.48	162.46	57.48	80.0227	57.48	154.67	57.48	81.6765	57.48	292.72	57.48	276.458	57.48	165.276	57.48	166.243	57.48	167.075	57.48	162.511	57.48	147.999	57.48	151.062	57.48	154.866	57.48	290.284	57.48	273.859	57.48	281.202	57.48
57.65	57.65	149.669	57.65	150.789	57.65	156.454	57.65	281.229	57.65	276.923	57.65	278.435	57.65	161.579	57.65	163.815	57.65	162	57.65	79.7283	57.65	154.316	57.65	81.5276	57.65	291.565	57.65	275.125	57.65	164.735	57.65	165.466	57.65	166.351	57.65	161.739	57.65	147.375	57.65	150.317	57.65	154.355	57.65	289.141	57.65	272.582	57.65	280.077	57.65
57.86	57.86	149.243	57.86	150.103	57.86	155.796	57.86	280.297	57.86	276.037	57.86	277.272	57.86	161.017	57.86	163.182	57.86	161.489	57.86	79.534	57.86	153.558	57.86	81.0788	57.86	290.443	57.86	274.24	57.86	168.084	57.86	164.968	57.86	165.557	57.86	161.062	57.86	146.822	57.86	149.76	57.86	153.714	57.86	288.295	57.86	271.54	57.86	279.083	57.86
58.12	58.12	148.734	58.12	149.591	58.12	155.417	58.12	279.205	58.12	274.786	58.12	276.446	58.12	160.402	58.12	162.361	58.12	160.696	58.12	79.059	58.12	153.169	58.12	80.752	58.12	289.313	58.12	273.095	58.12	167.322	58.12	164.326	58.12	164.817	58.12	160.437	58.12	146.247	58.12	149.307	58.12	153.256	58.12	287.198	58.12	270.771	58.12	277.844	58.12
58.29	58.29	148.225	58.29	148.998	58.29	154.764	58.29	278.045	58.29	273.839	58.29	275.563	58.29	159.821	58.29	161.948	58.29	160.002	58.29	79.8671	58.29	152.483	58.29	80.4251	58.29	288.483	58.29	272.106	58.29	166.773	58.29	163.496	58.29	164.41	58.29	159.75	58.29	145.752	58.29	148.674	58.29	152.686	58.29	286.343	58.29	269.604	58.29	276.96	58.29
58.48	58.48	147.6	58.48	148.601	58.48	154.289	58.48	277.081	58.48	272.898	58.48	274.686	58.48	159.237	58.48	161.184	58.48	159.417	58.48	79.7074	58.48	151.943	58.48	80.2578	58.48	287.172	58.48	271.344	58.48	166.427	58.48	163.127	58.48	163.808	58.48	159.171	58.48	145.382	58.48	148.005	58.48	152.201	58.48	285.288	58.48	268.883	58.48	275.989	58.48
58.73	58.73	146.978	58.73	147.954	58.73	153.547	58.73	276.088	58.73	271.633	58.73	273.335	58.73	158.623	58.73	160.678	58.73	158.974	58.73	79.3838	58.73	151.374	58.73	79.8529	58.73	286.082	58.73	270.231	58.73	165.901	58.73	162.323	58.73	163.081	58.73	158.683	58.73	144.777	58.73	147.476	58.73	151.544	58.73	284.539	58.73	267.78	58.73	274.68	58.73
58.92	58.92	146.457	58.92	147.361	58.92	152.997	58.92	275.255	58.92	270.901	58.92	272.441	58.92	157.866	58.92	160.061	58.92	158.242	58.92	79.0243	58.92	150.847	58.92	79.4922	58.92	285.263	58.92	269.253	58.92	165.363	58.92	161.656	58.92	162.341	58.92	157.997	58.92	144.179	58.92	147.146	58.92	150.885	58.92	283.299	58.92	266.668	58.92	273.673	58.92
59.14	59.14	146.105	59.14	146.818	59.14	152.437	59.14	274.081	59.14	269.884	59.14	271.431	59.14	157.076	59.14	159.399	59.14	157.601	59.14	78.8855	59.14	150.29	59.14	79.391	59.14	283.861	59.14	268.239	59.14	164.546	59.14	160.992	59.14	161.781	59.14	157.289	59.14	143.721	59.14	146.414	59.14	150.44	59.14	282.285	59.14	265.686	59.14	272.653	59.14
59.29	59.29	145.425	59.29	146.264	59.29	151.966	59.29	273.116	59.29	268.83	59.29	270.292	59.29	156.696	59.29	158.783	59.29	156.985	59.29	78.7158	59.29	149.628	59.29	78.9774	59.29	282.692	59.29	267.131	59.29	164.1	59.29	160.486	59.29	161.147	59.29	156.751	59.29	143.253	59.29	146.019	59.29	149.792	59.29	281.106	59.29	264.733	59.29	271.503	59.29
59.52	59.52	144.99	59.52	145.917	59.52	151.512	59.52	272.128	59.52	267.919	59.52	269.388	59.52	155.991	59.52	158.063	59.52	156.257	59.52	78.4116	59.52	149.209	59.52	78.6261	59.52	281.791	59.52	266.335	59.52	163.628	59.52	159.756	59.52	160.531	59.52	156.106	59.52	142.693	59.52	145.413	59.52	149.383	59.52	280.115	59.52	263.602	59.52	270.545	59.52
59.77	59.77	144.321	59.77	145.385	59.77	150.69	59.77	271.191	59.77	266.993	59.77	268.424	59.77	155.401	59.77	157.533	59.77	155.826	59.77	78.2266	59.77	148.787	59.77	78.3111	59.77	280.901	59.77	265.354	59.77	163.001	59.77	159.057	59.77	160.079	59.77	155.532	59.77	142.121	59.77	144.906	59.77	148.849	59.77	279.433	59.77	262.73	59.77	269.78	59.77
59.95	59.95	143.867	59.95	144.673	59.95	150.191	59.95	270.038	59.95	265.851	59.95	267.458	59.95	154.744	59.95	156.899	59.95	155.238	59.95	77.9158	59.95	148.267	59.95	78.1659	59.95	279.707	59.95	264.039	59.95	162.319	59.95	158.454	59.95	159.284	59.95	154.755	59.95	141.462	59.95	144.325	59.95	148.118	59.95	278.085	59.95	261.802	59.95	268.458	59.95
60.16	60.16	143.194	60.16	144.172	60.16	149.423	60.16	269.092	60.16	265.005	60.16	266.143	60.16	154.104	60.16	156.269	60.16	154.556	60.16	77.5446	60.16	147.467	60.16	77.8612	60.16	278.842	60.16	263.105	60.16	161.635	60.16	157.728	60.16	158.734	60.16	154.214	60.16	141.07	60.16	143.837	60.16	147.67	60.16	277.02	60.16	260.932	60.16	267.783	60.16
60.36	60.36	142.682	60.36	143.772	60.36	149.152	60.36	267.928	60.36	263.932	60.36	265.268	60.36	153.564	60.36	155.647	60.36	154.116	60.36	77.257	60.36	147.072	60.36	77.5248	60.36	277.649	60.36	262.146	60.36	161.054	60.36	157.265	60.36	158.035	60.36	153.657	60.36	140.628	60.36	143.301	60.36	147.094	60.36	276.081	60.36	260.005	60.36	266.717	60.36
60.55	60.55	142.262	60.55	143.047	60.55	148.689	60.55	267.016	60.55	262.883	60.55	264.475	60.55	153.121	60.55	154.917	60.55	153.257	60.55	77.0807	60.55	146.371	60.55	77.0952	60.55	276.642	60.55	261.212	60.55	160.38	60.55	156.583	60.55	157.314	60.55	153.075	60.55	139.945	60.55	142.663	60.55	146.777	60.55	275.283	60.55	258.826	60.55	265.589	60.55
60.75	60.75	141.609	60.75	142.485	60.75	147.87	60.75	266.089	60.75	261.9	60.75	263.567	60.75	152.452	60.75	154.512	60.75	152.682	60.75	76.955	60.75	145.863	60.75	76.8713	60.75	275.671	60.75	260.487	60.75	160.224	60.75	155.968	60.75	156.77	60.75	152.567	60.75	139.481	60.75	142.306	60.75	145.989	60.75	274.256	60.75	257.656	60.75	264.411	60.75
61.01	61.01	141.029	61.01	142.065	61.01	147.238	61.01	265.063	61.01	261.019	61.01	262.773	61.01	151.611	61.01	153.918	61.01	152.085	61.01	76.572	61.01	145.233	61.01	76.5664	61.01	274.583	61.01	259.385	61.01	159.461	61.01	155.429	61.01	156.159	61.01	151.953	61.01	138.973	61.01	141.706	61.01	145.675	61.01	273.267	61.01	256.719	61.01	263.814	61.01
61.17	61.17	140.556	61.17	141.505	61.17	146.728	61.17	263.976	61.17	259.945	61.17	261.478	61.17	150.989	61.17	153.211	61.17	151.574	61.17	76.3701	61.17	144.781	61.17	76.1665	61.17	273.394	61.17	258.191	61.17	158.919	61.17	154.66	61.17	155.625	61.17	151.288	61.17	138.523	61.17	141.204	61.17	144.875	61.17	272.199	61.17	255.868	61.17	262.666	61.17
61.37	61.37	139.978	61.37	140.891	61.37	146.226	61.37	263.031	61.37	258.918	61.37	260.9	61.37	150.506	61.37	152.369	61.37	151.029	61.37	76.0996	61.37	144.247	61.37	77.0963	61.37	272.466	61.37	257.335	61.37	158.287	61.37	154.068	61.37	154.841	61.37	150.664	61.37	137.789	61.37	140.753	61.37	144.409	61.37	271.017	61.37	254.921	61.37	261.272	61.37
61.53	61.53	139.52	61.53	140.498	61.53	145.564	61.53	262.161	61.53	257.879	61.53	259.698	61.53	149.858	61.53	152.116	61.53	150.549	61.53	75.9493	61.53	143.769	61.53	76.7814	61.53	271.599	61.53	256.288	61.53	158.478	61.53	153.602	61.53	154.294	61.53	150.066	61.53	137.458	61.53	140.101	61.53	143.809	61.53	270.224	61.53	254.039	61.53	260.418	61.53
61.77	61.77	139.05	61.77	140.024	61.77	145.301	61.77	261.36	61.77	256.942	61.77	258.585	61.77	149.268	61.77	151.538	61.77	149.858	61.77	75.7297	61.77	143.143	61.77	76.5339	61.77	270.542	61.77	255.442	61.77	158.321	61.77	152.728	61.77	153.603	61.77	149.42	61.77	136.84	61.77	139.38	61.77	143.197	61.77	269.057	61.77	252.98	61.77	259.442	61.77
61.99	61.99	138.453	61.99	139.368	61.99	144.677	61.99	259.972	61.99	256.083	61.99	257.552	61.99	148.835	61.99	150.771	61.99	149.194	61.99	75.5992	61.99	142.634	61.99	76.554	61.99	269.611	61.99	254.384	61.99	157.612	61.99	152.372	61.99	152.988	61.99	148.873	61.99	136.293	61.99	139.192	61.99	142.667	61.99	268.565	61.99	251.855	61.99	258.567	61.99
62.15	62.15	137.946	62.15	138.983	62.15	144.076	62.15	259.125	62.15	255.147	62.15	256.351	62.15	148.038	62.15	150.199	62.15	148.5	62.15	75.2475	62.15	142.32	62.15	76.3564	62.15	268.29	62.15	253.482	62.15	157.07	62.15	151.674	62.15	152.337	62.15	148.1	62.15	135.833	62.15	138.601	62.15	142.28	62.15	267.136	62.15	250.873	62.15	257.577	62.15
62.36	62.36	137.331	62.36	138.379	62.36	143.539	62.36	258.154	62.36	253.847	62.36	255.669	62.36	147.483	62.36	149.571	62.36	147.942	62.36	75.2078	62.36	141.579	62.36	76.1839	62.36	267.316	62.36	252.557	62.36	156.673	62.36	151.081	62.36	151.933	62.36	147.621	62.36	135.292	62.36	137.991	62.36	141.691	62.36	266.283	62.36	250.035	62.36	256.802	62.36
62.61	62.61	136.82	62.61	137.679	62.61	143.017	62.61	257.139	62.61	252.955	62.61	254.852	62.61	146.826	62.61	148.902	62.61	147.466	62.61	75.3135	62.61	140.912	62.61	76.0052	62.61	266.235	62.61	251.521	62.61	155.925	62.61	150.327	62.61	151.246	62.61	147.199	62.61	134.863	62.61	137.489	62.61	141.06	62.61	265.279	62.61	248.987	62.61	255.46	62.61
62.79	62.79	136.321	62.79	137.245	62.79	142.359	62.79	256.044	62.79	252.041	62.79	253.764	62.79	146.241	62.79	148.401	62.79	146.88	62.79	75.0262	62.79	140.632	62.79	75.6803	62.79	265.277	62.79	250.486	62.79	155.445	62.79	149.864	62.79	150.476	62.79	146.35	62.79	134.263	62.79	136.729	62.79	140.496	62.79	264.352	62.79	248.094	62.79	254.428	62.79
63.02	63.02	135.998	63.02	136.857	63.02	141.77	63.02	255.232	63.02	251.184	63.02	252.721	63.02	145.797	63.02	147.731	63.02	146.145	63.02	74.7043	63.02	140.045	63.02	75.4567	63.02	264.263	63.02	249.563	63.02	154.664	63.02	149.204	63.02	149.873	63.02	145.868	63.02	133.856	63.02	136.474	63.02	140.011	63.02	263.172	63.02	246.893	63.02	253.574	63.02
63.24	63.24	135.435	63.24	136.131	63.24	141.408	63.24	254.305	63.24	250.12	63.24	251.788	63.24	145.057	63.24	147.072	63.24	145.629	63.24	74.5505	63.24	139.421	63.24	75.0604	63.24	263.231	63.24	248.748	63.24	154.436	63.24	148.613	63.24	149.425	63.24	145.284	63.24	133.217	63.24	135.947	63.24	139.38	63.24	262.095	63.24	246.207	63.24	252.709	63.24
63.39	63.39	134.819	63.39	135.767	63.39	140.627	63.39	253.379	63.39	249.08	63.39	250.982	63.39	144.487	63.39	146.694	63.39	145.007	63.39	74.1672	63.39	138.791	63.39	74.8115	63.39	262.309	63.39	247.633	63.39	153.762	63.39	148.027	63.39	148.885	63.39	144.68	63.39	132.789	63.39	135.526	63.39	138.909	63.39	261.039	63.39	245.059	63.39	251.666	63.39
63.63	63.63	134.279	63.63	135.247	63.63	140.124	63.63	252.352	63.63	247.928	63.63	249.835	63.63	143.85	63.63	145.984	63.63	144.513	63.63	73.9707	63.63	138.495	63.63	74.5752	63.63	261.129	63.63	246.609	63.63	153.336	63.63	147.421	63.63	148.027	63.63	143.973	63.63	132.274	63.63	134.705	63.63	138.341	63.63	260.466	63.63	244.243	63.63	250.578	63.63
63.88	63.88	133.803	63.88	134.583	63.88	139.812	63.88	251.425	63.88	247.102	63.88	249.017	63.88	143.338	63.88	145.377	63.88	143.94	63.88	73.4832	63.88	138.024	63.88	74.3712	63.88	260.295	63.88	245.572	63.88	152.841	63.88	146.635	63.88	147.594	63.88	143.455	63.88	131.88	63.88	134.351	63.88	137.836	63.88	259.233	63.88	243.161	63.88	249.635	63.88
64.03	64.03	133.34	64.03	134.114	64.03	139.094	64.03	250.424	64.03	246.101	64.03	248	64.03	142.644	64.03	144.814	64.03	143.428	64.03	73.3618	64.03	137.412	64.03	74.0158	64.03	259.102	64.03	244.996	64.03	152.333	64.03	146.077	64.03	146.977	64.03	143.13	64.03	131.291	64.03	133.825	64.03	137.415	64.03	258.316	64.03	242.415	64.03	248.683	64.03
64.23	64.23	132.67	64.23	133.56	64.23	138.585	64.23	249.256	64.23	245.27	64.23	247.211	64.23	142.247	64.23	144.179	64.23	142.874	64.23	73.1459	64.23	136.789	64.23	73.7733	64.23	258.025	64.23	244.077	64.23	151.887	64.23	145.594	64.23	146.316	64.23	142.448	64.23	130.72	64.23	133.231	64.23	136.674	64.23	257.295	64.23	241.471	64.23	247.626	64.23
64.48	64.48	132.235	64.48	133.063	64.48	137.934	64.48	248.41	64.48	244.163	64.48	246.2	64.48	141.705	64.48	143.637	64.48	142.43	64.48	73.0187	64.48	136.175	64.48	73.492	64.48	257.19	64.48	242.985	64.48	151.461	64.48	145.057	64.48	145.78	64.48	141.923	64.48	130.468	64.48	132.758	64.48	136.518	64.48	256.48	64.48	240.677	64.48	246.705	64.48
64.67	64.67	131.561	64.67	132.641	64.67	137.539	64.67	247.406	64.67	243.227	64.67	245.249	64.67	140.931	64.67	143.089	64.67	141.77	64.67	72.8357	64.67	135.827	64.67	73.1561	64.67	256.377	64.67	242.018	64.67	150.893	64.67	144.269	64.67	145.189	64.67	141.319	64.67	129.742	64.67	132.313	64.67	135.699	64.67	255.697	64.67	239.752	64.67	245.641	64.67
64.86	64.86	131.209	64.86	132.052	64.86	137.092	64.86	246.506	64.86	242.497	64.86	244.435	64.86	140.351	64.86	142.377	64.86	141.165	64.86	72.4697	64.86	135.302	64.86	72.9907	64.86	255.431	64.86	240.963	64.86	150.517	64.86	143.718	64.86	144.651	64.86	140.818	64.86	129.182	64.86	131.727	64.86	135.318	64.86	254.539	64.86	238.398	64.86	244.667	64.86
65.02	65.02	130.668	65.02	131.659	65.02	136.465	65.02	245.498	65.02	241.397	65.02	243.33	65.02	139.893	65.02	141.836	65.02	140.586	65.02	72.4309	65.02	134.734	65.02	73.1673	65.02	254.163	65.02	240.09	65.02	150.098	65.02	143.044	65.02	144.129	65.02	140.172	65.02	128.805	65.02	131.266	65.02	134.797	65.02	253.526	65.02	237.578	65.02	243.976	65.02
65.26	65.26	130.175	65.26	131.104	65.26	135.917	65.26	244.55	65.26	240.369	65.26	242.558	65.26	139.315	65.26	141.403	65.26	140.093	65.26	72.2922	65.26	134.301	65.26	72.886	65.26	253.283	65.26	239.455	65.26	149.471	65.26	142.66	65.26	143.427	65.26	139.83	65.26	128.267	65.26	130.748	65.26	134.119	65.26	252.733	65.26	236.773	65.26	242.789	65.26
65.46	65.46	129.682	65.46	130.561	65.46	135.437	65.46	243.77	65.46	239.567	65.46	241.56	65.46	138.689	65.46	140.777	65.46	139.439	65.46	71.8528	65.46	133.709	65.46	72.526	65.46	252.315	65.46	238.219	65.46	149.011	65.46	141.925	65.46	142.736	65.46	139.025	65.46	127.879	65.46	130.219	65.46	133.774	65.46	251.719	65.46	236.034	65.46	241.835	65.46
65.67	65.67	129.289	65.67	129.966	65.67	134.826	65.67	242.756	65.67	238.79	65.67	240.688	65.67	138.129	65.67	140.373	65.67	138.89	65.67	71.6006	65.67	133.191	65.67	72.404	65.67	251.258	65.67	237.374	65.67	148.745	65.67	141.359	65.67	142.265	65.67	138.396	65.67	127.347	65.67	129.707	65.67	133.099	65.67	250.86	65.67	234.701	65.67	241.049	65.67
65.86	65.86	128.751	65.86	129.643	65.86	134.414	65.86	241.812	65.86	237.677	65.86	239.944	65.86	137.609	65.86	139.65	65.86	138.422	65.86	71.4084	65.86	132.69	65.86	72.1488	65.86	250.246	65.86	236.343	65.86	148.807	65.86	140.762	65.86	141.728	65.86	137.933	65.86	126.64	65.86	129.256	65.86	132.675	65.86	249.913	65.86	233.691	65.86	240.043	65.86
66.08	66.08	128.221	66.08	129.227	66.08	133.752	66.08	240.769	66.08	236.87	66.08	238.657	66.08	137.114	66.08	139	66.08	137.706	66.08	71.1844	66.08	132.337	66.08	71.7965	66.08	249.322	66.08	235.325	66.08	148.152	66.08	140.24	66.08	141.074	66.08	137.53	66.08	126.353	66.08	128.66	66.08	132.198	66.08	248.91	66.08	232.859	66.08	238.919	66.08
66.3	66.3	127.735	66.3	128.597	66.3	133.221	66.3	239.903	66.3	235.766	66.3	237.774	66.3	136.66	66.3	138.392	66.3	137.171	66.3	71.0594	66.3	131.797	66.3	71.6633	66.3	248.221	66.3	234.815	66.3	147.573	66.3	139.487	66.3	140.592	66.3	136.78	66.3	125.765	66.3	128.137	66.3	131.691	66.3	247.974	66.3	231.902	66.3	238.011	66.3
66.51	66.51	127.158	66.51	128.03	66.51	132.765	66.51	239.062	66.51	235.048	66.51	236.861	66.51	135.964	66.51	137.923	66.51	136.578	66.51	70.789	66.51	131.148	66.51	71.2771	66.51	247.217	66.51	233.651	66.51	146.895	66.51	138.999	66.51	139.962	66.51	136.145	66.51	125.363	66.51	127.754	66.51	131.047	66.51	246.872	66.51	231.279	66.51	237.119	66.51
66.72	66.72	126.744	66.72	127.749	66.72	132.199	66.72	237.727	66.72	234.301	66.72	235.837	66.72	135.368	66.72	137.363	66.72	136.154	66.72	70.5646	66.72	130.664	66.72	71.0916	66.72	246.33	66.72	232.702	66.72	146.68	66.72	138.35	66.72	139.395	66.72	135.762	66.72	124.903	66.72	127.197	66.72	130.505	66.72	246.169	66.72	230.25	66.72	236.183	66.72
66.89	66.89	126.296	66.89	127.228	66.89	131.549	66.89	237.157	66.89	233.075	66.89	235.07	66.89	134.908	66.89	136.833	66.89	135.77	66.89	70.3751	66.89	130.254	66.89	70.8628	66.89	245.371	66.89	231.927	66.89	146.17	66.89	138.141	66.89	138.967	66.89	135.309	66.89	124.409	66.89	126.679	66.89	130.128	66.89	245.187	66.89	229.241	66.89	235.446	66.89
67.1	67.1	125.638	67.1	126.823	67.1	131.229	67.1	236.468	67.1	232.216	67.1	234.299	67.1	134.437	67.1	136.279	67.1	135.166	67.1	70.0282	67.1	129.742	67.1	70.5365	67.1	244.503	67.1	231.092	67.1	145.722	67.1	137.442	67.1	138.241	67.1	134.809	67.1	123.804	67.1	126.274	67.1	129.649	67.1	243.821	67.1	228.369	67.1	234.159	67.1
67.34	67.34	125.293	67.34	126.09	67.34	130.778	67.34	235.196	67.34	231.249	67.34	233.44	67.34	133.782	67.34	135.672	67.34	134.507	67.34	69.7647	67.34	129.077	67.34	70.2686	67.34	243.57	67.34	230.249	67.34	145.244	67.34	136.864	67.34	137.806	67.34	134.193	67.34	123.433	67.34	125.852	67.34	129.043	67.34	243.095	67.34	227.545	67.34	233.308	67.34
67.51	67.51	124.723	67.51	125.587	67.51	130.395	67.51	234.312	67.51	230.375	67.51	232.347	67.51	133.222	67.51	135.16	67.51	134.007	67.51	69.5773	67.51	128.763	67.51	69.9965	67.51	242.4	67.51	229.076	67.51	144.826	67.51	136.253	67.51	137.038	67.51	133.589	67.51	122.923	67.51	125.362	67.51	128.514	67.51	242.576	67.51	226.659	67.51	232.351	67.51
67.72	67.72	124.396	67.72	125.184	67.72	129.585	67.72	233.382	67.72	229.457	67.72	231.525	67.72	132.762	67.72	134.619	67.72	133.553	67.72	69.3394	67.72	128.195	67.72	69.8882	67.72	241.635	67.72	228.359	67.72	144.363	67.72	135.727	67.72	136.55	67.72	133.066	67.72	122.537	67.72	124.823	67.72	128.102	67.72	241.488	67.72	225.651	67.72	231.347	67.72
67.93	67.93	123.936	67.93	124.824	67.93	129.116	67.93	232.122	67.93	228.354	67.93	230.429	67.93	132.066	67.93	133.992	67.93	132.959	67.93	69.057	67.93	127.728	67.93	69.5578	67.93	240.541	67.93	227.55	67.93	144.031	67.93	135.262	67.93	136.002	67.93	132.515	67.93	121.929	67.93	124.326	67.93	127.513	67.93	240.472	67.93	224.707	67.93	230.498	67.93
68.11	68.11	123.22	68.11	124.362	68.11	128.819	68.11	231.603	68.11	227.563	68.11	229.85	68.11	131.617	68.11	133.691	68.11	132.404	68.11	68.7333	68.11	127.25	68.11	69.389	68.11	239.662	68.11	226.458	68.11	143.505	68.11	134.446	68.11	135.478	68.11	132.051	68.11	121.483	68.11	123.808	68.11	126.979	68.11	239.767	68.11	223.979	68.11	229.711	68.11
68.37	68.37	122.907	68.37	123.8	68.37	128.242	68.37	230.606	68.37	226.599	68.37	228.972	68.37	131.068	68.37	133.046	68.37	132.014	68.37	68.5805	68.37	126.629	68.37	69.2856	68.37	238.87	68.37	225.53	68.37	142.841	68.37	133.845	68.37	135.139	68.37	131.678	68.37	121.156	68.37	123.487	68.37	126.606	68.37	238.73	68.37	223.181	68.37	228.864	68.37
68.58	68.58	122.328	68.58	123.287	68.58	127.62	68.58	229.876	68.58	225.914	68.58	227.716	68.58	130.603	68.58	132.583	68.58	131.294	68.58	68.3518	68.58	126.271	68.58	69.0628	68.58	237.848	68.58	224.631	68.58	142.307	68.58	133.408	68.58	134.526	68.58	131.063	68.58	120.66	68.58	122.964	68.58	126.033	68.58	237.883	68.58	222.192	68.58	228.069	68.58
68.75	68.75	121.792	68.75	122.829	68.75	127.374	68.75	228.924	68.75	225.22	68.75	227.145	68.75	130.018	68.75	131.962	68.75	130.917	68.75	68.1295	68.75	125.707	68.75	68.7793	68.75	236.9	68.75	223.892	68.75	141.911	68.75	132.819	68.75	133.889	68.75	130.36	68.75	120.161	68.75	122.417	68.75	125.637	68.75	236.978	68.75	220.897	68.75	226.901	68.75
68.96	68.96	121.518	68.96	122.411	68.96	126.768	68.96	227.854	68.96	224.172	68.96	226.001	68.96	129.604	68.96	131.395	68.96	130.137	68.96	67.8351	68.96	125.193	68.96	68.471	68.96	235.938	68.96	222.914	68.96	141.489	68.96	132.423	68.96	133.233	68.96	129.784	68.96	119.644	68.96	121.943	68.96	125.114	68.96	236.048	68.96	220.359	68.96	226.017	68.96
69.16	69.16	120.986	69.16	122.025	69.16	126.295	69.16	226.797	69.16	223.171	69.16	225.245	69.16	129.021	69.16	130.968	69.16	129.861	69.16	67.6643	69.16	124.869	69.16	68.417	69.16	235.005	69.16	221.882	69.16	140.832	69.16	131.869	69.16	132.668	69.16	129.389	69.16	119.388	69.16	121.567	69.16	124.607	69.16	235.015	69.16	219.414	69.16	225.033	69.16
69.37	69.37	120.547	69.37	121.558	69.37	125.901	69.37	226.101	69.37	222.136	69.37	224.364	69.37	128.343	69.37	130.253	69.37	129.239	69.37	67.4473	69.37	124.284	69.37	68.318	69.37	234.04	69.37	221.14	69.37	140.523	69.37	131.246	69.37	132.353	69.37	128.896	69.37	118.892	69.37	121.123	69.37	124.135	69.37	234.257	69.37	218.426	69.37	224.26	69.37
69.57	69.57	120.089	69.57	120.956	69.57	125.315	69.57	225.177	69.57	221.349	69.57	223.572	69.57	128.021	69.57	129.96	69.57	128.782	69.57	67.2589	69.57	123.825	69.57	67.875	69.57	233.069	69.57	220.263	69.57	140.053	69.57	130.704	69.57	131.598	69.57	128.381	69.57	118.285	69.57	120.456	69.57	123.774	69.57	233.173	69.57	217.821	69.57	223.273	69.57
69.77	69.77	119.655	69.77	120.46	69.77	124.816	69.77	224.295	69.77	220.555	69.77	222.707	69.77	127.317	69.77	129.241	69.77	128.265	69.77	66.8229	69.77	123.396	69.77	67.6092	69.77	232.148	69.77	219.09	69.77	139.369	69.77	130.278	69.77	131.174	69.77	127.858	69.77	117.852	69.77	120.177	69.77	123.211	69.77	232.384	69.77	216.793	69.77	222.329	69.77
69.98	69.98	118.829	69.98	120.063	69.98	124.332	69.98	223.283	69.98	219.6	69.98	221.917	69.98	126.934	69.98	128.875	69.98	127.656	69.98	66.6176	69.98	122.833	69.98	67.4428	69.98	231.193	69.98	218.683	69.98	138.937	69.98	129.678	69.98	130.621	69.98	127.378	69.98	117.448	69.98	119.509	69.98	122.672	69.98	231.45	69.98	215.926	69.98	221.59	69.98
70.21	70.21	118.598	70.21	119.732	70.21	123.834	70.21	222.409	70.21	218.736	70.21	220.936	70.21	126.279	70.21	128.302	70.21	127.18	70.21	66.5107	70.21	122.269	70.21	67.0129	70.21	230.033	70.21	217.62	70.21	138.361	70.21	129.194	70.21	130.174	70.21	126.845	70.21	116.857	70.21	119.187	70.21	122.154	70.21	230.643	70.21	215.105	70.21	220.665	70.21
70.38	70.38	118.227	70.38	119.065	70.38	123.174	70.38	221.673	70.38	217.696	70.38	219.993	70.38	125.915	70.38	127.811	70.38	126.764	70.38	66.2389	70.38	121.861	70.38	67.0065	70.38	228.993	70.38	216.961	70.38	138.09	70.38	128.705	70.38	129.687	70.38	126.385	70.38	116.392	70.38	118.581	70.38	121.777	70.38	229.723	70.38	214.133	70.38	219.653	70.38
70.59	70.59	117.741	70.59	118.784	70.59	122.795	70.59	220.907	70.59	217.109	70.59	219.052	70.59	125.358	70.59	127.23	70.59	126.156	70.59	66.0019	70.59	121.336	70.59	66.7203	70.59	228.397	70.59	216.06	70.59	137.566	70.59	127.958	70.59	129.126	70.59	125.784	70.59	115.954	70.59	118.106	70.59	121.219	70.59	228.825	70.59	213.24	70.59	218.779	70.59
70.83	70.83	117.283	70.83	118.23	70.83	122.349	70.83	219.767	70.83	216.217	70.83	218.473	70.83	124.898	70.83	126.748	70.83	125.601	70.83	65.7359	70.83	120.755	70.83	66.4165	70.83	227.506	70.83	215.169	70.83	136.973	70.83	127.491	70.83	128.59	70.83	125.491	70.83	115.645	70.83	117.734	70.83	120.807	70.83	227.943	70.83	212.258	70.83	217.813	70.83
71	71	116.892	71	117.717	71	122.002	71	219.129	71	215.217	71	217.343	71	124.21	71	126.274	71	125.252	71	65.6811	71	120.421	71	66.5203	71	226.72	71	214.049	71	136.507	71	126.973	71	127.859	71	124.62	71	115.161	71	117.347	71	120.279	71	226.977	71	211.569	71	216.886	71
71.23	71.23	116.391	71.23	117.27	71.23	121.413	71.23	218.175	71.23	214.319	71.23	216.668	71.23	123.931	71.23	125.556	71.23	124.824	71.23	65.4469	71.23	119.844	71.23	66.1578	71.23	225.893	71.23	213.453	71.23	136.032	71.23	126.605	71.23	127.494	71.23	124.307	71.23	114.582	71.23	116.845	71.23	119.805	71.23	226.181	71.23	210.78	71.23	216.127	71.23
71.44	71.44	115.783	71.44	116.924	71.44	120.781	71.44	217.304	71.44	213.575	71.44	215.704	71.44	123.291	71.44	125.169	71.44	124.208	71.44	65.2798	71.44	119.545	71.44	65.9483	71.44	224.725	71.44	212.495	71.44	135.612	71.44	126.075	71.44	126.847	71.44	123.843	71.44	114.115	71.44	116.37	71.44	119.255	71.44	225.265	71.44	209.842	71.44	215.17	71.44
71.61	71.61	115.432	71.61	116.419	71.61	120.367	71.61	216.352	71.61	212.675	71.61	214.914	71.61	122.673	71.61	124.778	71.61	123.607	71.61	64.9582	71.61	119.086	71.61	65.6601	71.61	223.574	71.61	211.609	71.61	135.019	71.61	125.479	71.61	126.332	71.61	123.249	71.61	113.705	71.61	115.791	71.61	118.919	71.61	224.348	71.61	208.855	71.61	214.091	71.61
71.84	71.84	114.93	71.84	116.018	71.84	119.925	71.84	215.533	71.84	211.697	71.84	214.046	71.84	122.241	71.84	124.156	71.84	123.105	71.84	64.9783	71.84	118.418	71.84	65.5449	71.84	223.002	71.84	210.891	71.84	134.813	71.84	124.877	71.84	125.896	71.84	122.85	71.84	113.263	71.84	115.265	71.84	118.545	71.84	223.518	71.84	208.143	71.84	213.342	71.84
72.08	72.08	114.472	72.08	115.567	72.08	119.446	72.08	214.811	72.08	210.94	72.08	213.171	72.08	121.934	72.08	123.554	72.08	122.673	72.08	64.9551	72.08	118.031	72.08	65.2748	72.08	222.1	72.08	209.977	72.08	134.298	72.08	124.493	72.08	125.241	72.08	122.387	72.08	112.725	72.08	114.905	72.08	117.877	72.08	222.713	72.08	207.138	72.08	212.355	72.08
72.25	72.25	114.046	72.25	115.043	72.25	119.007	72.25	213.936	72.25	210.099	72.25	212.247	72.25	121.399	72.25	123.032	72.25	122.164	72.25	64.7269	72.25	117.572	72.25	65.21	72.25	221.292	72.25	209.08	72.25	133.765	72.25	123.823	72.25	124.76	72.25	121.809	72.25	112.31	72.25	114.451	72.25	117.539	72.25	221.825	72.25	206.372	72.25	211.705	72.25
72.45	72.45	113.744	72.45	114.573	72.45	118.52	72.45	212.789	72.45	209.325	72.45	211.537	72.45	120.789	72.45	122.578	72.45	121.649	72.45	64.4694	72.45	117.257	72.45	65.196	72.45	220.374	72.45	208.328	72.45	133.346	72.45	123.478	72.45	124.383	72.45	121.312	72.45	111.982	72.45	113.993	72.45	116.975	72.45	221.071	72.45	205.604	72.45	210.868	72.45
72.63	72.63	113.145	72.63	114.099	72.63	117.961	72.63	211.953	72.63	208.229	72.63	210.537	72.63	120.246	72.63	122.072	72.63	121.193	72.63	64.1108	72.63	116.767	72.63	65.0272	72.63	219.139	72.63	207.503	72.63	132.853	72.63	122.883	72.63	123.728	72.63	120.8	72.63	111.559	72.63	113.509	72.63	116.452	72.63	220.267	72.63	204.777	72.63	209.935	72.63
72.87	72.87	112.74	72.87	113.574	72.87	117.66	72.87	211.354	72.87	207.639	72.87	209.662	72.87	119.841	72.87	121.574	72.87	120.743	72.87	63.9773	72.87	116.194	72.87	64.8304	72.87	218.495	72.87	206.621	72.87	132.417	72.87	122.402	72.87	123.38	72.87	120.367	72.87	111.107	72.87	113.133	72.87	116.071	72.87	219.2	72.87	203.87	72.87	209.269	72.87
73.09	73.09	112.308	73.09	113.149	73.09	117.116	73.09	210.342	73.09	206.818	73.09	208.746	73.09	119.267	73.09	121.024	73.09	120.266	73.09	63.8815	73.09	115.663	73.09	64.67	73.09	217.499	73.09	205.913	73.09	131.818	73.09	121.847	73.09	122.681	73.09	119.87	73.09	110.619	73.09	112.663	73.09	115.596	73.09	218.502	73.09	202.958	73.09	208.186	73.09
73.27	73.27	111.768	73.27	112.743	73.27	116.689	73.27	209.328	73.27	205.919	73.27	207.99	73.27	119.004	73.27	120.575	73.27	119.783	73.27	63.6283	73.27	115.272	73.27	64.5123	73.27	216.672	73.27	205.314	73.27	131.558	73.27	121.363	73.27	122.521	73.27	119.441	73.27	110.218	73.27	112.143	73.27	115.212	73.27	217.538	73.27	202.234	73.27	207.489	73.27
73.48	73.48	111.236	73.48	112.441	73.48	116.243	73.48	208.722	73.48	204.926	73.48	207.288	73.48	118.448	73.48	120.165	73.48	119.201	73.48	63.3757	73.48	114.828	73.48	64.3013	73.48	215.744	73.48	204.47	73.48	131.386	73.48	120.804	73.48	121.855	73.48	118.817	73.48	109.906	73.48	111.905	73.48	114.69	73.48	216.841	73.48	201.265	73.48	206.66	73.48
73.73	73.73	110.872	73.73	111.955	73.73	115.832	73.73	207.92	73.73	204.248	73.73	206.663	73.73	117.929	73.73	119.502	73.73	118.843	73.73	63.341	73.73	114.384	73.73	64.0311	73.73	214.987	73.73	203.411	73.73	131.353	73.73	120.221	73.73	121.39	73.73	118.328	73.73	109.483	73.73	111.432	73.73	114.311	73.73	215.816	73.73	200.724	73.73	205.805	73.73
73.88	73.88	110.529	73.88	111.547	73.88	115.325	73.88	207.057	73.88	203.476	73.88	205.739	73.88	117.453	73.88	119.137	73.88	118.297	73.88	63.055	73.88	113.959	73.88	63.8764	73.88	214.101	73.88	202.47	73.88	130.966	73.88	119.879	73.88	120.767	73.88	118.081	73.88	109	73.88	111.023	73.88	113.884	73.88	215.049	73.88	199.837	73.88	204.79	73.88
74.12	74.12	109.95	74.12	111.024	74.12	114.773	74.12	206.137	74.12	202.703	74.12	205.065	74.12	117.037	74.12	118.603	74.12	117.8	74.12	62.8039	74.12	113.534	74.12	63.7104	74.12	213.327	74.12	201.742	74.12	130.489	74.12	119.396	74.12	120.346	74.12	117.638	74.12	108.539	74.12	110.434	74.12	113.235	74.12	214.117	74.12	198.873	74.12	204.153	74.12
74.31	74.31	109.615	74.31	110.533	74.31	114.461	74.31	205.525	74.31	201.863	74.31	204.12	74.31	116.666	74.31	118.297	74.31	117.473	74.31	62.589	74.31	113.096	74.31	63.4795	74.31	212.481	74.31	201.037	74.31	129.896	74.31	118.879	74.31	119.913	74.31	116.997	74.31	108.065	74.31	110.047	74.31	112.841	74.31	213.281	74.31	198.34	74.31	203.197	74.31
74.51	74.51	109.253	74.51	110.258	74.51	114.064	74.51	204.739	74.51	200.94	74.51	203.465	74.51	116.079	74.51	117.734	74.51	116.884	74.51	62.4005	74.51	112.61	74.51	63.319	74.51	211.195	74.51	200.216	74.51	129.51	74.51	118.288	74.51	119.297	74.51	116.512	74.51	107.587	74.51	109.487	74.51	112.566	74.51	212.471	74.51	197.372	74.51	202.413	74.51
74.75	74.75	108.716	74.75	109.66	74.75	113.428	74.75	203.692	74.75	200.232	74.75	202.606	74.75	115.599	74.75	117.34	74.75	116.356	74.75	62.212	74.75	112.112	74.75	63.1021	74.75	210.811	74.75	199.473	74.75	129.224	74.75	117.919	74.75	118.86	74.75	116.21	74.75	107.281	74.75	109.321	74.75	112.013	74.75	211.562	74.75	196.548	74.75	201.795	74.75
74.9	74.9	108.455	74.9	109.426	74.9	112.979	74.9	202.874	74.9	199.471	74.9	201.693	74.9	115.064	74.9	116.807	74.9	116.008	74.9	62.0071	74.9	111.653	74.9	62.8123	74.9	209.792	74.9	198.611	74.9	128.77	74.9	117.332	74.9	118.475	74.9	115.645	74.9	106.843	74.9	108.788	74.9	111.52	74.9	210.74	74.9	195.705	74.9	200.758	74.9
75.12	75.12	107.972	75.12	108.938	75.12	112.642	75.12	202.132	75.12	198.673	75.12	200.789	75.12	114.587	75.12	116.296	75.12	115.475	75.12	61.9201	75.12	111.261	75.12	62.5798	75.12	209.008	75.12	197.712	75.12	128.484	75.12	116.963	75.12	117.909	75.12	115.154	75.12	106.362	75.12	108.334	75.12	111.09	75.12	209.974	75.12	194.805	75.12	200.072	75.12
75.33	75.33	107.585	75.33	108.535	75.33	112.133	75.33	201.519	75.33	197.866	75.33	200.114	75.33	114.155	75.33	115.891	75.33	115.021	75.33	61.8104	75.33	110.788	75.33	62.3732	75.33	208.021	75.33	197.05	75.33	127.974	75.33	116.492	75.33	117.522	75.33	114.876	75.33	105.997	75.33	107.74	75.33	110.684	75.33	209.174	75.33	194.071	75.33	199.237	75.33
75.54	75.54	107.04	75.54	108.148	75.54	111.509	75.54	200.585	75.54	196.989	75.54	199.21	75.54	113.688	75.54	115.354	75.54	114.534	75.54	61.4124	75.54	110.508	75.54	62.143	75.54	207.621	75.54	196.118	75.54	127.773	75.54	115.971	75.54	116.895	75.54	114.26	75.54	105.637	75.54	107.397	75.54	110.176	75.54	208.337	75.54	193.391	75.54	198.308	75.54
75.76	75.76	106.664	75.76	107.732	75.76	111.167	75.76	199.839	75.76	196.311	75.76	198.313	75.76	113.358	75.76	114.873	75.76	114.028	75.76	61.2967	75.76	109.973	75.76	61.9742	75.76	206.753	75.76	195.494	75.76	127.302	75.76	115.528	75.76	116.395	75.76	113.967	75.76	105.111	75.76	107.149	75.76	109.664	75.76	207.554	75.76	192.398	75.76	197.498	75.76
75.94	75.94	106.133	75.94	107.163	75.94	110.809	75.94	198.887	75.94	195.426	75.94	197.947	75.94	112.871	75.94	114.629	75.94	113.754	75.94	61.1846	75.94	109.48	75.94	61.7747	75.94	205.801	75.94	194.844	75.94	127.073	75.94	114.976	75.94	116.117	75.94	113.378	75.94	104.754	75.94	106.583	75.94	109.394	75.94	206.668	75.94	191.622	75.94	196.562	75.94
76.15	76.15	105.91	76.15	106.943	76.15	110.364	76.15	198.119	76.15	194.771	76.15	197.004	76.15	112.458	76.15	113.954	76.15	113.125	76.15	60.9417	76.15	109.104	76.15	61.6622	76.15	204.911	76.15	193.852	76.15	126.681	76.15	114.51	76.15	115.617	76.15	113.121	76.15	104.171	76.15	106.324	76.15	108.96	76.15	205.808	76.15	190.861	76.15	195.752	76.15
76.37	76.37	105.441	76.37	106.539	76.37	109.838	76.37	197.441	76.37	193.776	76.37	196.266	76.37	112.01	76.37	114.183	76.37	112.866	76.37	60.7567	76.37	108.592	76.37	61.4371	76.37	203.82	76.37	193.139	76.37	126.333	76.37	113.962	76.37	115.176	76.37	112.487	76.37	103.896	76.37	105.727	76.37	108.559	76.37	205.092	76.37	190.177	76.37	194.975	76.37
76.6	76.6	105.078	76.6	105.905	76.6	109.544	76.6	196.744	76.6	193.079	76.6	195.384	76.6	111.446	76.6	114.162	76.6	112.301	76.6	60.4523	76.6	108.208	76.6	61.2425	76.6	202.967	76.6	192.462	76.6	126.014	76.6	113.685	76.6	114.703	76.6	112.05	76.6	103.556	76.6	105.28	76.6	108.05	76.6	204.116	76.6	189.418	76.6	194.146	76.6
76.76	76.76	104.55	76.76	105.593	76.76	109.19	76.76	195.705	76.76	192.231	76.76	194.623	76.76	111.057	76.76	113.704	76.76	111.832	76.76	60.221	76.76	107.9	76.76	61.0512	76.76	202.466	76.76	191.816	76.76	125.465	76.76	113.044	76.76	114.179	76.76	111.598	76.76	102.972	76.76	104.874	76.76	107.66	76.76	203.201	76.76	188.579	76.76	193.524	76.76
76.98	76.98	104.266	76.98	105.011	76.98	108.713	76.98	194.882	76.98	191.501	76.98	193.797	76.98	110.507	76.98	113.13	76.98	111.569	76.98	59.9923	76.98	107.3	76.98	60.7815	76.98	201.579	76.98	190.749	76.98	124.913	76.98	112.625	76.98	113.622	76.98	111.032	76.98	102.729	76.98	104.451	76.98	107.205	76.98	202.618	76.98	187.612	76.98	192.825	76.98
77.21	77.21	103.605	77.21	104.812	77.21	108.154	77.21	194.194	77.21	190.755	77.21	193.003	77.21	110.14	77.21	112.756	77.21	111.011	77.21	59.8619	77.21	107.027	77.21	60.6334	77.21	200.65	77.21	189.902	77.21	124.676	77.21	112.241	77.21	113.134	77.21	110.688	77.21	102.28	77.21	104.191	77.21	106.772	77.21	201.876	77.21	187.038	77.21	191.839	77.21
77.39	77.39	103.288	77.39	104.222	77.39	107.708	77.39	193.393	77.39	189.93	77.39	192.299	77.39	109.633	77.39	112.202	77.39	110.69	77.39	59.6075	77.39	106.469	77.39	60.5209	77.39	200.016	77.39	189.1	77.39	124.206	77.39	111.763	77.39	112.646	77.39	110.285	77.39	101.72	77.39	103.617	77.39	106.271	77.39	200.862	77.39	186.331	77.39	191.184	77.39
77.6	77.6	102.878	77.6	103.912	77.6	107.345	77.6	192.696	77.6	189.074	77.6	191.643	77.6	109.199	77.6	111.892	77.6	110.1	77.6	59.5344	77.6	106.141	77.6	60.2362	77.6	199.229	77.6	188.534	77.6	124.077	77.6	111.358	77.6	112.315	77.6	109.872	77.6	101.413	77.6	103.36	77.6	105.962	77.6	200.404	77.6	185.374	77.6	190.366	77.6
77.82	77.82	102.409	77.82	103.473	77.82	106.957	77.82	191.849	77.82	188.52	77.82	190.678	77.82	108.821	77.82	111.446	77.82	109.582	77.82	59.3378	77.82	105.686	77.82	60.0674	77.82	198.372	77.82	187.799	77.82	124.01	77.82	110.822	77.82	111.934	77.82	109.384	77.82	101.047	77.82	102.82	77.82	105.517	77.82	199.687	77.82	184.701	77.82	189.612	77.82
78	78	102.129	78	103.244	78	106.491	78	191.23	78	187.731	78	190.033	78	108.316	78	110.931	78	111.213	78	58.9986	78	105.335	78	59.8502	78	197.485	78	187.088	78	123.813	78	110.486	78	111.484	78	108.935	78	100.591	78	102.484	78	105.152	78	198.821	78	183.975	78	188.948	78
78.24	78.24	101.657	78.24	102.687	78.24	106.112	78.24	190.268	78.24	186.927	78.24	189.509	78.24	107.806	78.24	110.387	78.24	110.285	78.24	58.8637	78.24	104.809	78.24	59.6961	78.24	196.636	78.24	186.239	78.24	123.259	78.24	109.901	78.24	110.981	78.24	108.542	78.24	100.304	78.24	102.066	78.24	104.76	78.24	198.002	78.24	183.222	78.24	188.091	78.24
78.46	78.46	101.273	78.46	102.252	78.46	105.671	78.46	189.505	78.46	186.061	78.46	188.559	78.46	107.516	78.46	109.91	78.46	109.5	78.46	58.5552	78.46	104.552	78.46	59.4754	78.46	195.83	78.46	185.541	78.46	122.955	78.46	109.626	78.46	110.57	78.46	108.143	78.46	99.7583	78.46	101.664	78.46	104.364	78.46	197.15	78.46	182.398	78.46	187.342	78.46
78.61	78.61	100.87	78.61	101.763	78.61	105.324	78.61	189.026	78.61	185.503	78.61	187.817	78.61	107.016	78.61	109.483	78.61	108.99	78.61	58.4473	78.61	104.103	78.61	59.246	78.61	195.099	78.61	184.779	78.61	122.531	78.61	109.061	78.61	110.005	78.61	107.614	78.61	99.4348	78.61	101.311	78.61	103.847	78.61	196.327	78.61	181.589	78.61	186.427	78.61
78.85	78.85	100.361	78.85	101.434	78.85	104.62	78.85	188.082	78.85	184.696	78.85	187.074	78.85	106.526	78.85	108.995	78.85	108.602	78.85	58.3434	78.85	103.698	78.85	59.1439	78.85	194.366	78.85	184.027	78.85	122.024	78.85	108.622	78.85	109.545	78.85	107.242	78.85	99.0184	78.85	100.877	78.85	103.461	78.85	195.666	78.85	180.988	78.85	185.788	78.85
79.02	79.02	99.9911	79.02	101.094	79.02	104.366	79.02	187.277	79.02	183.788	79.02	186.23	79.02	106.334	79.02	108.57	79.02	108.018	79.02	58.1774	79.02	103.183	79.02	58.8486	79.02	193.544	79.02	183.433	79.02	121.741	79.02	108.177	79.02	109.162	79.02	106.762	79.02	98.5558	79.02	100.525	79.02	103.159	79.02	194.799	79.02	180.289	79.02	185.142	79.02
79.25	79.25	99.7563	79.25	100.735	79.25	104.081	79.25	186.543	79.25	183.211	79.25	185.39	79.25	105.661	79.25	108.076	79.25	107.66	79.25	58.0039	79.25	102.762	79.25	58.5785	79.25	192.72	79.25	182.62	79.25	121.349	79.25	107.676	79.25	108.828	79.25	106.273	79.25	98.2242	79.25	99.8943	79.25	102.603	79.25	194.06	79.25	179.582	79.25	184.287	79.25
79.46	79.46	99.263	79.46	100.435	79.46	103.475	79.46	185.9	79.46	182.533	79.46	184.765	79.46	105.378	79.46	107.643	79.46	107.129	79.46	57.8073	79.46	102.375	79.46	58.4772	79.46	191.897	79.46	181.773	79.46	121.024	79.46	107.186	79.46	108.447	79.46	105.956	79.46	97.9154	79.46	99.7704	79.46	102.313	79.46	193.344	79.46	178.865	79.46	183.499	79.46
79.63	79.63	99.0281	79.63	99.9263	79.63	103.144	79.63	184.861	79.63	181.833	79.63	184.084	79.63	104.882	79.63	107.185	79.63	106.685	79.63	57.5182	79.63	102.113	79.63	58.2634	79.63	191.162	79.63	181.182	79.63	120.553	79.63	106.848	79.63	107.911	79.63	105.468	79.63	97.4008	79.63	99.4101	79.63	101.823	79.63	192.639	79.63	178.037	79.63	182.978	79.63
79.86	79.86	98.556	79.86	99.4724	79.86	102.82	79.86	184.191	79.86	180.926	79.86	183.389	79.86	104.607	79.86	106.687	79.86	106.164	79.86	57.2834	79.86	101.529	79.86	58.1356	79.86	190.488	79.86	180.622	79.86	120.286	79.86	106.388	79.86	107.513	79.86	105.269	79.86	97.0437	79.86	98.9337	79.86	101.407	79.86	191.684	79.86	177.472	79.86	181.875	79.86
80.1	80.1	98.0969	80.1	99.3091	80.1	102.327	80.1	183.727	80.1	180.202	80.1	182.502	80.1	104.145	80.1	106.276	80.1	105.805	80.1	57.1024	80.1	101.071	80.1	57.8579	80.1	189.551	80.1	179.674	80.1	119.89	80.1	105.99	80.1	106.904	80.1	104.596	80.1	96.6651	80.1	98.4142	80.1	100.982	80.1	191.12	80.1	176.467	80.1	181.13	80.1
80.27	80.27	97.7565	80.27	98.766	80.27	101.87	80.27	182.824	80.27	179.502	80.27	181.98	80.27	103.673	80.27	105.903	80.27	105.373	80.27	57.0215	80.27	100.832	80.27	57.7904	80.27	188.716	80.27	179.005	80.27	119.498	80.27	105.547	80.27	106.535	80.27	104.23	80.27	96.345	80.27	98.054	80.27	100.67	80.27	190.381	80.27	175.772	80.27	180.598	80.27
80.47	80.47	97.4288	80.47	98.5016	80.47	101.495	80.47	182.035	80.47	178.859	80.47	181.119	80.47	103.286	80.47	105.399	80.47	104.894	80.47	56.8093	80.47	100.424	80.47	57.573	80.47	188.084	80.47	178.283	80.47	119.088	80.47	105.071	80.47	106.204	80.47	103.805	80.47	95.9347	80.47	97.6053	80.47	100.249	80.47	189.404	80.47	175.023	80.47	179.712	80.47
80.68	80.68	96.9435	80.68	98.1265	80.68	101.122	80.68	181.341	80.68	178.122	80.68	180.479	80.68	102.913	80.68	104.922	80.68	104.654	80.68	56.6408	80.68	100.042	80.68	57.3741	80.68	187.474	80.68	177.543	80.68	118.824	80.68	104.678	80.68	105.696	80.68	103.445	80.68	95.4729	80.68	97.2502	80.68	99.9966	80.68	188.886	80.68	174.523	80.68	179.041	80.68
80.89	80.89	96.6891	80.89	97.6579	80.89	100.719	80.89	180.691	80.89	177.334	80.89	179.632	80.89	102.413	80.89	104.52	80.89	104.092	80.89	56.4624	80.89	99.6047	80.89	57.2242	80.89	186.582	80.89	176.868	80.89	118.383	80.89	104.336	80.89	105.382	80.89	102.951	80.89	95.2487	80.89	96.806	80.89	99.4481	80.89	188.17	80.89	173.82	80.89	178.247	80.89
81.13	81.13	96.2312	81.13	97.2997	81.13	100.376	81.13	179.867	81.13	176.656	81.13	179.076	81.13	102.106	81.13	104.062	81.13	103.574	81.13	56.2427	81.13	99.2404	81.13	56.9992	81.13	186.036	81.13	176.333	81.13	118.528	81.13	103.94	81.13	105.037	81.13	102.499	81.13	94.757	81.13	96.4907	81.13	98.9917	81.13	187.211	81.13	172.949	81.13	177.548	81.13
81.3	81.3	95.7859	81.3	96.8501	81.3	100.001	81.3	179.021	81.3	176.013	81.3	178.35	81.3	101.695	81.3	103.618	81.3	103.144	81.3	56.1575	81.3	98.7298	81.3	56.8491	81.3	185.126	81.3	175.364	81.3	118.846	81.3	103.569	81.3	104.503	81.3	102.085	81.3	94.3007	81.3	96.2107	81.3	98.5483	81.3	186.575	81.3	172.254	81.3	176.806	81.3
81.5	81.5	95.4336	81.5	96.5033	81.5	99.6354	81.5	178.569	81.5	175.448	81.5	177.578	81.5	101.329	81.5	103.305	81.5	102.773	81.5	55.8916	81.5	98.3654	81.5	56.5791	81.5	184.224	81.5	174.908	81.5	118.678	81.5	103.126	81.5	104.05	81.5	101.731	81.5	94.072	81.5	95.7603	81.5	98.2589	81.5	185.958	81.5	171.802	81.5	176.118	81.5
81.74	81.74	94.9639	81.74	96.1335	81.74	99.2013	81.74	177.531	81.74	174.748	81.74	176.84	81.74	100.821	81.74	102.787	81.74	102.391	81.74	55.6718	81.74	98.0694	81.74	56.5115	81.74	183.567	81.74	174.306	81.74	118.264	81.74	102.578	81.74	103.681	81.74	101.451	81.74	93.6375	81.74	95.4	81.74	97.8804	81.74	185.23	81.74	170.963	81.74	175.596	81.74
81.94	81.94	94.4596	81.94	95.834	81.94	98.8145	81.94	176.854	81.94	174.047	81.94	176.262	81.94	100.516	81.94	102.355	81.94	101.812	81.94	55.6329	81.94	97.7066	81.94	56.2601	81.94	182.823	81.94	173.593	81.94	117.719	81.94	102.206	81.94	103.301	81.94	100.951	81.94	93.158	81.94	94.9396	81.94	97.5927	81.94	184.373	81.94	170.312	81.94	174.732	81.94
82.13	82.13	94.1888	82.13	95.1856	82.13	98.3904	82.13	176.221	82.13	173.166	82.13	175.671	82.13	99.9719	82.13	101.932	82.13	101.552	82.13	55.348	82.13	97.2953	82.13	56.0727	82.13	182.31	82.13	172.835	82.13	117.67	82.13	101.727	82.13	102.871	82.13	100.535	82.13	92.8942	82.13	94.6006	82.13	97.1235	82.13	183.589	82.13	169.518	82.13	173.954	82.13
82.33	82.33	93.7655	82.33	94.9536	82.33	97.9777	82.33	175.509	82.33	172.352	82.33	175.069	82.33	99.5813	82.33	101.497	82.33	101.095	82.33	55.202	82.33	96.8044	82.33	55.9078	82.33	181.573	82.33	172.055	82.33	117.285	82.33	101.363	82.33	102.429	82.33	100.168	82.33	92.5276	82.33	94.2955	82.33	96.7323	82.33	182.859	82.33	168.789	82.33	173.288	82.33
82.56	82.56	93.5995	82.56	94.6967	82.56	97.4483	82.56	174.887	82.56	171.697	82.56	174.081	82.56	99.2473	82.56	101.036	82.56	100.673	82.56	55.0069	82.56	96.5729	82.56	55.7396	82.56	180.79	82.56	171.252	82.56	116.881	82.56	100.927	82.56	102.008	82.56	99.8359	82.56	92.1598	82.56	93.9095	82.56	96.4383	82.56	182.182	82.56	168.05	82.56	172.654	82.56
82.75	82.75	93.0967	82.75	94.2494	82.75	97.1339	82.75	174.324	82.75	171.234	82.75	173.366	82.75	98.91	82.75	100.523	82.75	100.208	82.75	54.8854	82.75	96.1112	82.75	55.4875	82.75	180.083	82.75	170.484	82.75	116.483	82.75	100.467	82.75	101.549	82.75	99.3146	82.75	91.7508	82.75	93.4634	82.75	95.899	82.75	181.462	82.75	167.3	82.75	171.846	82.75
82.98	82.98	92.7801	82.98	93.915	82.98	96.9296	82.98	173.466	82.98	170.409	82.98	172.901	82.98	98.5336	82.98	100.235	82.98	99.8509	82.98	54.6498	82.98	95.862	82.98	55.236	82.98	179.372	82.98	170.027	82.98	116.05	82.98	100.096	82.98	101.134	82.98	98.9737	82.98	91.4083	82.98	93.0703	82.98	95.5108	82.98	180.791	82.98	166.693	82.98	171.258	82.98
83.13	83.13	92.346	83.13	93.6036	83.13	96.611	83.13	172.777	83.13	169.934	83.13	172.231	83.13	98.0863	83.13	99.6824	83.13	99.2718	83.13	54.5066	83.13	95.2938	83.13	55.1982	83.13	178.694	83.13	169.37	83.13	115.785	83.13	99.7472	83.13	100.837	83.13	98.6815	83.13	91.0314	83.13	92.6545	83.13	95.245	83.13	180.055	83.13	166.35	83.13	170.603	83.13
83.34	83.34	92.0993	83.34	93.1989	83.34	96.0626	83.34	171.975	83.34	169.12	83.34	171.379	83.34	97.6732	83.34	99.4173	83.34	98.9017	83.34	54.3909	83.34	94.9863	83.34	54.8493	83.34	177.703	83.34	168.679	83.34	115.516	83.34	99.4906	83.34	100.432	83.34	98.3152	83.34	90.6769	83.34	92.4743	83.34	94.9555	83.34	179.305	83.34	165.578	83.34	169.637	83.34
83.57	83.57	91.7225	83.57	92.7115	83.57	95.7393	83.57	171.298	83.57	168.387	83.57	170.778	83.57	97.2454	83.57	98.8725	83.57	98.5051	83.57	54.1266	83.57	94.5846	83.57	54.8052	83.57	176.988	83.57	168.044	83.57	114.945	83.57	98.9384	83.57	99.9879	83.57	97.7395	83.57	90.3553	83.57	92.1002	83.57	94.5397	83.57	178.695	83.57	164.862	83.57	169.193	83.57
83.76	83.76	91.2531	83.76	92.4578	83.76	95.4549	83.76	170.801	83.76	167.878	83.76	170.199	83.76	96.8688	83.76	98.5723	83.76	98.1356	83.76	53.995	83.76	94.2327	83.76	54.6998	83.76	176.354	83.76	167.331	83.76	114.444	83.76	98.5432	83.76	99.7271	83.76	97.5815	83.76	90.047	83.76	91.7069	83.76	94.0957	83.76	177.892	83.76	164.155	83.76	168.639	83.76
83.96	83.96	90.8537	83.96	92.1452	83.96	95.0769	83.96	170.112	83.96	167.28	83.96	169.428	83.96	96.5258	83.96	98.0898	83.96	97.6911	83.96	53.9185	83.96	93.9699	83.96	54.5014	83.96	175.608	83.96	166.652	83.96	114.273	83.96	98.0873	83.96	99.1544	83.96	97.1171	83.96	89.6808	83.96	91.3909	83.96	93.6604	83.96	177.064	83.96	163.428	83.96	167.873	83.96
84.19	84.19	90.6309	84.19	91.811	84.19	94.6335	84.19	169.513	84.19	166.465	84.19	168.712	84.19	96.1735	84.19	97.8385	84.19	97.4453	84.19	53.7592	84.19	93.4936	84.19	54.3019	84.19	175.008	84.19	166.016	84.19	113.944	84.19	97.7515	84.19	98.8707	84.19	96.691	84.19	89.3155	84.19	90.9533	84.19	93.5514	84.19	176.471	84.19	162.676	84.19	167.307	84.19
84.38	84.38	90.2197	84.38	91.3246	84.38	94.346	84.38	168.543	84.38	165.879	84.38	168.145	84.38	95.7	84.38	97.3191	84.38	97.0004	84.38	53.5716	84.38	93.2414	84.38	54.1414	84.38	174.528	84.38	165.393	84.38	113.422	84.38	97.2711	84.38	98.4518	84.38	96.3727	84.38	88.8004	84.38	90.5466	84.38	93.0927	84.38	175.731	84.38	162.335	84.38	166.664	84.38
84.58	84.58	89.9146	84.58	91.0369	84.58	93.789	84.58	167.898	84.58	165.278	84.58	167.485	84.58	95.5252	84.58	96.9358	84.58	96.6932	84.58	53.3729	84.58	92.7429	84.58	53.9376	84.58	173.595	84.58	164.722	84.58	113.186	84.58	96.8779	84.58	98.0498	84.58	95.8857	84.58	88.6867	84.58	90.3345	84.58	92.7842	84.58	175.139	84.58	161.627	84.58	165.963	84.58
84.82	84.82	89.4565	84.82	90.7128	84.82	93.514	84.82	167.277	84.82	164.623	84.82	166.952	84.82	95.1351	84.82	96.4774	84.82	96.261	84.82	53.2387	84.82	92.503	84.82	53.8067	84.82	172.948	84.82	164.177	84.82	112.645	84.82	96.4687	84.82	97.6082	84.82	95.5435	84.82	88.2977	84.82	89.9848	84.82	92.2711	84.82	174.333	84.82	161.153	84.82	165.087	84.82
84.98	84.98	89.1746	84.98	90.3197	84.98	93.2626	84.98	166.667	84.98	164.002	84.98	166.361	84.98	94.7221	84.98	96.2245	84.98	95.8539	84.98	52.9958	84.98	92.0931	84.98	53.6379	84.98	172.425	84.98	163.62	84.98	112.398	84.98	96.1305	84.98	97.2747	84.98	95.043	84.98	87.9317	84.98	89.5006	84.98	91.9593	84.98	173.86	84.98	160.292	84.98	164.499	84.98
85.22	85.22	88.8575	85.22	89.9498	85.22	92.8514	85.22	166.001	85.22	163.256	85.22	165.521	85.22	94.2618	85.22	95.815	85.22	95.3728	85.22	52.8917	85.22	91.6946	85.22	53.4691	85.22	171.557	85.22	162.918	85.22	112.085	85.22	95.7923	85.22	96.965	85.22	94.6768	85.22	87.6458	85.22	89.1741	85.22	91.6365	85.22	173.077	85.22	159.564	85.22	163.977	85.22
85.42	85.42	88.4935	85.42	89.6146	85.42	92.5772	85.42	165.38	85.42	162.736	85.42	165.101	85.42	94.0848	85.42	95.3814	85.42	95.1137	85.42	52.7298	85.42	91.3074	85.42	53.2777	85.42	170.755	85.42	162.294	85.42	111.715	85.42	95.4424	85.42	96.429	85.42	94.4205	85.42	87.3256	85.42	88.8475	85.42	91.18	85.42	172.394	85.42	159.167	85.42	163.422	85.42
85.63	85.63	88.1767	85.63	89.3599	85.63	92.1075	85.63	164.67	85.63	162.163	85.63	164.377	85.63	93.6826	85.63	94.9831	85.63	94.6818	85.63	52.4384	85.63	90.9875	85.63	53.14	85.63	170.276	85.63	161.661	85.63	111.439	85.63	95.0792	85.63	96.0346	85.63	94.1028	85.63	86.9826	85.63	88.509	85.63	90.8111	85.63	171.721	85.63	158.319	85.63	162.891	85.63
85.82	85.82	87.8947	85.82	89.0827	85.82	91.7541	85.82	164.059	85.82	161.619	85.82	163.91	85.82	93.341	85.82	94.6222	85.82	94.3612	85.82	52.4684	85.82	90.6806	85.82	52.9219	85.82	169.753	85.82	161.025	85.82	111.073	85.82	94.7419	85.82	95.8209	85.82	93.749	85.82	86.6167	85.82	88.1152	85.82	90.5558	85.82	171.225	85.82	157.91	85.82	162.291	85.82
86.02	86.02	87.4957	86.02	88.7474	86.02	91.5251	86.02	163.259	86.02	160.728	86.02	162.924	86.02	92.9276	86.02	94.2365	86.02	93.9418	86.02	52.184	86.02	90.3159	86.02	52.7687	86.02	168.996	86.02	160.157	86.02	110.465	86.02	94.2981	86.02	95.4154	86.02	93.517	86.02	86.1251	86.02	87.8447	86.02	90.1099	86.02	170.619	86.02	157.194	86.02	161.637	86.02
86.2	86.2	87.0502	86.2	88.3428	86.2	91.1357	86.2	162.855	86.2	160.392	86.2	162.541	86.2	92.4432	86.2	93.9469	86.2	93.5719	86.2	52.0316	86.2	90.1442	86.2	52.7211	86.2	168.262	86.2	159.658	86.2	110.291	86.2	93.9237	86.2	94.9618	86.2	93.0899	86.2	85.9425	86.2	87.5741	86.2	89.7858	86.2	169.704	86.2	156.833	86.2	160.841	86.2
86.45	86.45	86.7318	86.45	88.0308	86.45	90.7723	86.45	162.24	86.45	159.832	86.45	161.877	86.45	92.1614	86.45	93.6229	86.45	93.2633	86.45	51.9086	86.45	89.5767	86.45	52.4674	86.45	167.716	86.45	159.096	86.45	109.968	86.45	93.6115	86.45	94.5829	86.45	92.5772	86.45	85.6903	86.45	87.1246	86.45	89.5657	86.45	169.44	86.45	156.198	86.45	160.415	86.45
86.68	86.68	86.4034	86.68	87.6147	86.68	90.4406	86.68	161.666	86.68	158.975	86.68	161.243	86.68	91.7953	86.68	93.2252	86.68	92.7946	86.68	51.6705	86.68	89.2803	86.68	52.3368	86.68	167.06	86.68	158.696	86.68	109.595	86.68	93.2494	86.68	94.2965	86.68	92.3332	86.68	85.3131	86.68	86.9217	86.68	89.1978	86.68	168.515	86.68	155.493	86.68	159.517	86.68
86.84	86.84	86.1572	86.84	87.4299	86.84	90.0861	86.84	160.798	86.84	158.412	86.84	160.756	86.84	91.5473	86.84	92.6831	86.84	92.4618	86.84	51.5018	86.84	88.9271	86.84	52.2061	86.84	166.325	86.84	157.851	86.84	109.177	86.84	92.864	86.84	93.8555	86.84	91.9794	86.84	84.8675	86.84	86.4375	86.84	88.841	86.84	167.842	86.84	154.899	86.84	159.13	86.84
87.05	87.05	85.9106	87.05	87.0485	87.05	89.7549	87.05	160.527	87.05	157.588	87.05	160.381	87.05	91.2996	87.05	92.3701	87.05	92.2398	87.05	51.444	87.05	88.8246	87.05	52.0374	87.05	165.88	87.05	157.193	87.05	108.92	87.05	92.456	87.05	93.5697	87.05	91.6621	87.05	84.6731	87.05	86.2124	87.05	88.5405	87.05	167.435	87.05	154.326	87.05	158.464	87.05
87.23	87.23	85.6543	87.23	86.7256	87.23	89.4681	87.23	159.743	87.23	157.166	87.23	160.161	87.23	90.8508	87.23	92.105	87.23	91.7969	87.23	51.1974	87.23	88.1978	87.23	51.8076	87.23	165.192	87.23	156.666	87.23	108.605	87.23	92.1045	87.23	93.3183	87.23	91.309	87.23	84.3659	87.23	85.8971	87.23	88.2716	87.23	166.84	87.23	153.859	87.23	157.871	87.23
87.47	87.47	85.2526	87.47	86.4588	87.47	89.2412	87.47	159.17	87.47	156.772	87.47	159.54	87.47	90.5328	87.47	91.8402	87.47	91.4748	87.47	51.1385	87.47	88.0394	87.47	51.7179	87.47	164.666	87.47	155.855	87.47	108.116	87.47	91.7801	87.47	92.9984	87.47	91.015	87.47	84.0896	87.47	85.5819	87.47	87.9065	87.47	166.41	87.47	153.253	87.47	157.331	87.47
87.68	87.68	84.8762	87.68	86.1118	87.68	88.7275	87.68	158.558	87.68	156.081	87.68	158.982	87.68	90.1553	87.68	91.3344	87.68	91.0674	87.68	51.0064	87.68	87.7435	87.68	51.6121	87.68	164.231	87.68	155.519	87.68	107.884	87.68	91.454	87.68	92.4985	87.68	90.8317	87.68	83.8376	87.68	85.2553	87.68	87.6397	87.68	165.627	87.68	152.678	87.68	156.752	87.68
87.9	87.9	84.6426	87.9	86.0314	87.9	88.5557	87.9	157.93	87.9	155.712	87.9	158.338	87.9	89.9547	87.9	90.9973	87.9	90.7352	87.9	50.7734	87.9	87.3789	87.9	51.3735	87.9	163.409	87.9	155.121	87.9	107.486	87.9	91.1385	87.9	92.1289	87.9	90.4539	87.9	83.4612	87.9	84.9064	87.9	87.2383	87.9	164.923	87.9	152.042	87.9	156.256	87.9
88.05	88.05	84.3621	88.05	85.5698	88.05	88.2013	88.05	157.516	88.05	154.949	88.05	157.866	88.05	89.6244	88.05	90.5641	88.05	90.5264	88.05	50.6791	88.05	87.0032	88.05	51.2813	88.05	162.677	88.05	154.702	88.05	107.055	88.05	90.7999	88.05	91.9142	88.05	90.0886	88.05	83.2907	88.05	84.7378	88.05	86.9817	88.05	164.626	88.05	151.351	88.05	155.738	88.05
88.29	88.29	83.9491	88.29	85.303	88.29	88.0305	88.29	156.878	88.29	154.569	88.29	157.383	88.29	89.2467	88.29	90.359	88.29	90.1427	88.29	50.4909	88.29	86.6732	88.29	51.0202	88.29	162.095	88.29	154.072	88.29	106.761	88.29	90.3692	88.29	91.486	88.29	89.7579	88.29	82.8547	88.29	84.3659	88.29	86.6152	88.29	163.644	88.29	151.124	88.29	155.123	88.29
88.48	88.48	83.6783	88.48	85.1177	88.48	87.6765	88.48	156.085	88.48	153.968	88.48	156.722	88.48	88.9871	88.48	90.0215	88.48	89.7967	88.48	50.2893	88.48	86.343	88.48	50.9931	88.48	161.493	88.48	153.424	88.48	106.506	88.48	90.0779	88.48	91.2955	88.48	89.4645	88.48	82.6826	88.48	84.0954	88.48	86.3928	88.48	163.214	88.48	150.448	88.48	154.266	88.48
88.67	88.67	83.398	88.67	84.633	88.67	87.3223	88.67	155.57	88.67	153.306	88.67	156.159	88.67	88.6924	88.67	89.4681	88.67	89.2922	88.67	50.1605	88.67	85.9674	88.67	50.7772	88.67	160.905	88.67	152.849	88.67	106.165	88.67	89.7161	88.67	90.7714	88.67	89.0261	88.67	82.3065	88.67	83.8707	88.67	86.0028	88.67	162.752	88.67	150.122	88.67	153.971	88.67
88.88	88.88	82.9971	88.88	84.3431	88.88	87.071	88.88	155.25	88.88	152.861	88.88	155.473	88.88	88.3852	88.88	89.335	88.88	89.1429	88.88	49.9192	88.88	85.7167	88.88	50.6105	88.88	160.368	88.88	152.554	88.88	105.621	88.88	89.4015	88.88	90.5809	88.88	88.7565	88.88	82.0536	88.88	83.5099	88.88	85.6914	88.88	162.2	88.88	149.477	88.88	153.556	88.88
89.07	89.07	82.707	89.07	84.1833	89.07	86.6828	89.07	154.841	89.07	152.182	89.07	154.949	89.07	88.103	89.07	89.1557	89.07	88.8618	89.07	49.8699	89.07	85.4441	89.07	50.4039	89.07	159.895	89.07	151.895	89.07	105.443	89.07	89.1331	89.07	90.2952	89.07	88.3927	89.07	81.7705	89.07	83.2635	89.07	85.4461	89.07	161.509	89.07	148.969	89.07	152.843	89.07
89.29	89.29	82.4686	89.29	83.927	89.29	86.3856	89.29	154.278	89.29	151.663	89.29	154.372	89.29	87.8306	89.29	88.6123	89.29	88.5014	89.29	49.7342	89.29	85.2271	89.29	50.3066	89.29	159.289	89.29	151.34	89.29	105.162	89.29	88.795	89.29	90.0091	89.29	88.0485	89.29	81.4704	89.29	82.8905	89.29	85.1236	89.29	161.065	89.29	148.341	89.29	152.457	89.29
89.52	89.52	82.2817	89.52	83.5692	89.52	86.2029	89.52	153.773	89.52	151.372	89.52	154.011	89.52	87.4769	89.52	88.3719	89.52	88.3665	89.52	49.531	89.52	84.9199	89.52	50.165	89.52	158.789	89.52	150.941	89.52	104.678	89.52	88.4919	89.52	89.783	89.52	87.9149	89.52	81.231	89.52	82.6883	89.52	84.9232	89.52	160.36	89.52	147.847	89.52	151.905	89.52
89.65	89.65	81.9891	89.65	83.2577	89.65	85.6206	89.65	153.402	89.65	150.708	89.65	153.299	89.65	87.0643	89.65	88.0713	89.65	87.9602	89.65	49.3395	89.65	84.738	89.65	49.9446	89.65	158.39	89.65	150.442	89.65	104.507	89.65	88.317	89.65	89.4735	89.65	87.4762	89.65	81.0145	89.65	82.5198	89.65	84.7674	89.65	159.733	89.65	147.507	89.65	151.496	89.65
89.9	89.9	81.5429	89.9	82.8879	89.9	85.6549	89.9	152.793	89.9	150.301	89.9	152.686	89.9	86.8166	89.9	87.6859	89.9	87.7752	89.9	49.2933	89.9	84.2713	89.9	49.8096	89.9	157.722	89.9	149.941	89.9	104.015	89.9	87.7807	89.9	89.1639	89.9	87.2931	89.9	80.7516	89.9	82.2158	89.9	84.4446	89.9	159.216	89.9	146.901	89.9	150.819	89.9
90.08	90.08	81.5291	90.08	82.6785	90.08	85.3004	90.08	152.302	90.08	149.742	90.08	152.033	90.08	86.5562	90.08	87.3838	90.08	87.4528	90.08	49.1096	90.08	84.0201	90.08	49.7101	90.08	157.351	90.08	149.668	90.08	103.762	90.08	87.5355	90.08	88.8538	90.08	87.0109	90.08	80.5441	90.08	81.9897	90.08	84.1884	90.08	158.861	90.08	146.509	90.08	150.36	90.08
90.27	90.27	81.0828	90.27	82.3779	90.27	84.9462	90.27	151.963	90.27	149.324	90.27	151.352	90.27	86.2257	90.27	87.0947	90.27	87.1691	90.27	48.9708	90.27	83.8038	90.27	49.5751	90.27	156.962	90.27	149.078	90.27	103.291	90.27	87.3373	90.27	88.556	90.27	86.6813	90.27	80.201	90.27	81.6856	90.27	83.8322	90.27	158.21	90.27	146.167	90.27	150.038	90.27
90.52	90.52	80.8596	90.52	82.2045	90.52	84.7178	90.52	151.297	90.52	149.03	90.52	151.046	90.52	85.9779	90.52	86.8417	90.52	86.9347	90.52	48.9014	90.52	83.5077	90.52	49.4513	90.52	156.361	90.52	148.677	90.52	103.112	90.52	86.9641	90.52	88.294	90.52	86.3761	90.52	79.9951	90.52	81.4266	90.52	83.6207	90.52	157.748	90.52	145.725	90.52	149.516	90.52
90.68	90.68	80.6024	90.68	82.0088	90.68	84.501	90.68	150.758	90.68	148.355	90.68	150.356	90.68	85.8133	90.68	86.5895	90.68	86.5162	90.68	48.71	90.68	83.1325	90.68	49.3098	90.68	155.839	90.68	148.211	90.68	102.897	90.68	86.6378	90.68	88.08	90.68	85.9864	90.68	79.7216	90.68	81.157	90.68	83.387	90.68	157.33	90.68	145.154	90.68	149.086	90.68
90.86	90.86	80.4768	90.86	81.7338	90.86	84.2166	90.86	150.619	90.86	147.743	90.86	149.877	90.86	85.461	90.86	86.3146	90.86	86.3096	90.86	48.5636	90.86	83.0087	90.86	49.0991	90.86	155.177	90.86	147.83	90.86	102.453	90.86	86.3823	90.86	87.7953	90.86	85.9282	90.86	79.4274	90.86	80.99	90.86	83.1539	90.86	156.784	90.86	144.744	90.86	148.506	90.86
91.08	91.08	80.2489	91.08	81.4531	91.08	83.8724	91.08	150.066	91.08	147.471	91.08	149.206	91.08	85.2109	91.08	85.9986	91.08	86.1205	91.08	48.4388	91.08	82.7335	91.08	49.0349	91.08	154.958	91.08	147.339	91.08	102.238	91.08	86.0661	91.08	87.5913	91.08	85.5461	91.08	79.206	91.08	80.8636	91.08	82.9193	91.08	156.502	91.08	144.368	91.08	147.996	91.08
91.28	91.28	79.9566	91.28	81.2228	91.28	83.7586	91.28	149.538	91.28	146.988	91.28	148.801	91.28	85.0345	91.28	85.6742	91.28	85.8008	91.28	48.1317	91.28	82.4608	91.28	48.8484	91.28	154.592	91.28	147.008	91.28	101.687	91.28	85.635	91.28	87.2463	91.28	85.4006	91.28	79.0241	91.28	80.6278	91.28	82.7414	91.28	155.986	91.28	143.83	91.28	147.532	91.28
91.48	91.48	79.5938	91.48	81.0156	91.48	83.5877	91.48	148.999	91.48	146.562	91.48	148.271	91.48	84.6577	91.48	85.3981	91.48	85.5922	91.48	48.0792	91.48	82.1767	91.48	48.7407	91.48	154.127	91.48	146.409	91.48	101.652	91.48	85.5888	91.48	87.0444	91.48	85.1941	91.48	78.6822	91.48	80.3921	91.48	82.4523	91.48	155.701	91.48	143.58	91.48	147.213	91.48
91.68	91.68	79.3016	91.68	80.8086	91.68	83.3484	91.68	148.742	91.68	146.272	91.68	147.808	91.68	84.5168	91.68	85.0016	91.68	85.4207	91.68	47.9572	91.68	81.8928	91.68	48.6668	91.68	153.383	91.68	145.9	91.68	101.179	91.68	85.2045	91.68	86.7234	91.68	84.8169	91.68	78.5918	91.68	80.1001	91.68	82.0965	91.68	155.262	91.68	143.098	91.68	146.784	91.68
91.87	91.87	79.2168	91.87	80.6679	91.87	83.0162	91.87	148.431	91.87	145.836	91.87	147.246	91.87	84.244	91.87	84.9275	91.87	85.1717	91.87	47.8195	91.87	81.8004	91.87	48.4996	91.87	153.145	91.87	145.704	91.87	100.724	91.87	84.9354	91.87	86.5437	91.87	84.5828	91.87	78.2466	91.87	79.8397	91.87	82.0401	91.87	154.884	91.87	142.639	91.87	146.401	91.87
92.06	92.06	79.0185	92.06	80.1951	92.06	82.7997	92.06	148.186	92.06	145.512	92.06	146.829	92.06	84.115	92.06	84.7478	92.06	85.0126	92.06	47.6976	92.06	81.5279	92.06	48.3132	92.06	152.702	92.06	145.184	92.06	100.521	92.06	84.796	92.06	86.2346	92.06	84.4985	92.06	78.0076	92.06	79.604	92.06	81.74	92.06	154.368	92.06	142.179	92.06	145.949	92.06
92.28	92.28	78.8279	92.28	80.2508	92.28	82.6729	92.28	147.638	92.28	144.962	92.28	146.266	92.28	83.9129	92.28	84.5292	92.28	84.8128	92.28	47.6176	92.28	81.1508	92.28	48.1908	92.28	152.308	92.28	144.799	92.28	100.267	92.28	84.515	92.28	86.0905	92.28	84.2521	92.28	77.8337	92.28	79.5461	92.28	81.4831	92.28	154.353	92.28	141.962	92.28	145.643	92.28
92.47	92.47	78.5578	92.47	79.8462	92.47	82.3531	92.47	147.276	92.47	144.714	92.47	145.732	92.47	83.6651	92.47	84.1558	92.47	84.8005	92.47	47.4904	92.47	81.0255	92.47	48.067	92.47	151.919	92.47	144.453	92.47	100.009	92.47	84.3634	92.47	85.9238	92.47	83.9348	92.47	77.7537	92.47	79.2083	92.47	81.472	92.47	153.857	92.47	141.631	92.47	145.066	92.47
92.66	92.66	78.5062	92.66	79.7823	92.66	82.242	92.66	147.078	92.66	144.257	92.66	145.466	92.66	83.3861	92.66	83.7876	92.66	84.449	92.66	47.3667	92.66	80.7448	92.66	48.013	92.66	151.474	92.66	144.058	92.66	99.7197	92.66	84.04	92.66	85.7246	92.66	83.8675	92.66	77.6112	92.66	79.1225	92.66	81.2405	92.66	153.8	92.66	141.141	92.66	144.871	92.66
92.81	92.81	78.1834	92.81	79.5352	92.81	81.9882	92.81	146.67	92.81	143.949	92.81	144.896	92.81	83.2057	92.81	83.6751	92.81	84.296	92.81	47.276	92.81	80.6392	92.81	47.8131	92.81	151.153	92.81	143.621	92.81	99.3689	92.81	83.8276	92.81	85.4838	92.81	83.582	92.81	77.3204	92.81	78.9051	92.81	81.016	92.81	153.385	92.81	140.785	92.81	144.558	92.81
93.01	93.01	78.0528	93.01	79.4532	93.01	81.9532	93.01	146.486	93.01	143.414	93.01	144.654	93.01	83.1104	93.01	83.5536	93.01	84.307	93.01	47.2128	93.01	80.4676	93.01	47.7519	93.01	150.761	93.01	143.361	93.01	99.0683	93.01	83.6054	93.01	85.4116	93.01	83.5197	93.01	77.159	93.01	78.679	93.01	80.8374	93.01	153.56	93.01	140.45	93.01	144.256	93.01
93.24	93.24	78.019	93.24	79.1769	93.24	81.8168	93.24	146.241	93.24	143.282	93.24	144.283	93.24	83.0405	93.24	83.3017	93.24	84.1109	93.24	47.1141	93.24	80.3773	93.24	47.6894	93.24	150.273	93.24	142.885	93.24	98.9769	93.24	83.5594	93.24	85.2456	93.24	83.2524	93.24	77.1489	93.24	78.5674	93.24	80.6709	93.24	153.33	93.24	140.09	93.24	144.126	93.24
93.43	93.43	77.8342	93.43	79.133	93.43	81.6583	93.43	145.988	93.43	142.962	93.43	143.927	93.43	82.6649	93.43	83.1835	93.43	84.0765	93.43	46.9861	93.43	80.0262	93.43	47.5081	93.43	150.089	93.43	142.592	93.43	98.6374	93.43	83.386	93.43	85.0446	93.43	83.2428	93.43	76.8657	93.43	78.3441	93.43	80.583	93.43	153.18	93.43	139.843	93.43	143.788	93.43
93.62	93.62	77.7811	93.62	78.9896	93.62	81.4727	93.62	145.748	93.62	142.506	93.62	143.685	93.62	82.5549	93.62	83.0225	93.62	84.022	93.62	46.8719	93.62	79.886	93.62	47.4768	93.62	149.968	93.62	142.41	93.62	98.4315	93.62	83.2431	93.62	85.0059	93.62	82.9935	93.62	76.7459	93.62	78.1825	93.62	80.4917	93.62	153.382	93.62	139.839	93.62	143.486	93.62
93.81	93.81	77.6284	93.81	78.8739	93.81	81.3128	93.81	145.613	93.81	142.314	93.81	143.446	93.81	82.5194	93.81	82.8779	93.81	83.9603	93.81	46.7563	93.81	79.9429	93.81	47.3079	93.81	149.311	93.81	142.109	93.81	98.0394	93.81	83.0682	93.81	84.7796	93.81	82.8958	93.81	76.7002	93.81	78.2389	93.81	80.2801	93.81	153.371	93.81	139.619	93.81	143.242	93.81
93.94	93.94	77.4875	93.94	78.689	93.94	81.2785	93.94	145.522	93.94	142.292	93.94	143.06	93.94	82.4132	93.94	82.637	93.94	83.8986	93.94	46.6637	93.94	79.7379	93.94	47.2291	93.94	149.155	93.94	141.942	93.94	97.8489	93.94	82.8466	93.94	84.6843	93.94	82.7371	93.94	76.5286	93.94	78.0587	93.94	80.1799	93.94	153.304	93.94	139.277	93.94	142.954	93.94
94.18	94.18	77.3363	94.18	78.4937	94.18	81.0393	94.18	145.368	94.18	142.047	94.18	142.712	94.18	82.3198	94.18	82.6743	94.18	83.9369	94.18	46.5188	94.18	79.5794	94.18	47.0766	94.18	148.913	94.18	141.634	94.18	97.6121	94.18	82.6841	94.18	84.6136	94.18	82.7141	94.18	76.4614	94.18	78.0259	94.18	80.1694	94.18	153.472	94.18	139.38	94.18	142.957	94.18
94.39	94.39	77.2958	94.39	78.6258	94.39	81.0425	94.39	145.235	94.39	141.803	94.39	142.705	94.39	82.1587	94.39	82.4864	94.39	84.0162	94.39	46.6447	94.39	79.5035	94.39	47.0407	94.39	148.846	94.39	141.582	94.39	97.6616	94.39	82.6524	94.39	84.5454	94.39	82.5364	94.39	76.2041	94.39	77.9737	94.39	80.0828	94.39	154.107	94.39	139.34	94.39	142.827	94.39
94.53	94.53	77.3129	94.53	78.5515	94.53	81.0165	94.53	145.255	94.53	141.651	94.53	142.485	94.53	82.1664	94.53	82.5298	94.53	83.9863	94.53	46.5188	94.53	79.4997	94.53	46.9528	94.53	148.479	94.53	141.456	94.53	97.276	94.53	82.5791	94.53	84.4469	94.53	82.5798	94.53	76.2212	94.53	77.8682	94.53	80.0024	94.53	154.276	94.53	139.027	94.53	142.724	94.53
94.72	94.72	77.0679	94.72	78.4256	94.72	81.0516	94.72	145.349	94.72	141.667	94.72	142.33	94.72	82.0612	94.72	82.3262	94.72	84.1726	94.72	46.5011	94.72	79.3527	94.72	46.9917	94.72	148.381	94.72	141.259	94.72	97.2296	94.72	82.5217	94.72	84.543	94.72	82.5445	94.72	76.2227	94.72	77.6891	94.72	79.8806	94.72	154.917	94.72	138.92	94.72	142.483	94.72
94.91	94.91	77.2189	94.91	78.2393	94.91	81.0051	94.91	145.3	94.91	141.572	94.91	142.19	94.91	82.1192	94.91	82.4093	94.91	84.27	94.91	46.3453	94.91	79.272	94.91	46.8403	94.91	148.289	94.91	141.3	94.91	97.108	94.91	82.3576	94.91	84.5541	94.91	82.4089	94.91	75.9811	94.91	77.7218	94.91	80.0469	94.91	155.532	94.91	139.082	94.91	142.546	94.91
95.07	95.07	77.2424	95.07	78.2162	95.07	81.0051	95.07	145.402	95.07	141.392	95.07	142.156	95.07	82.19	95.07	82.2768	95.07	84.4797	95.07	46.3337	95.07	79.2834	95.07	46.9303	95.07	148.189	95.07	141.389	95.07	97.0632	95.07	82.4159	95.07	84.5302	95.07	82.3601	95.07	76.1183	95.07	77.7669	95.07	80.0915	95.07	156.072	95.07	139.17	95.07	142.402	95.07
95.27	95.27	77.1351	95.27	78.2612	95.27	80.9814	95.27	145.568	95.27	141.467	95.27	142.22	95.27	82.2008	95.27	82.3961	95.27	84.7376	95.27	46.282	95.27	79.1572	95.27	46.8802	95.27	148.264	95.27	141.262	95.27	96.751	95.27	82.3567	95.27	84.5652	95.27	82.3465	95.27	76.2312	95.27	77.7546	95.27	80.1131	95.27	157.063	95.27	139.299	95.27	142.51	95.27
95.5	95.5	77.078	95.5	78.3781	95.5	80.9708	95.5	145.571	95.5	141.584	95.5	142.258	95.5	82.1782	95.5	82.325	95.5	84.9979	95.5	46.4147	95.5	79.1923	95.5	46.829	95.5	148.367	95.5	141.489	95.5	96.8391	95.5	82.4275	95.5	84.6374	95.5	82.3479	95.5	76.2212	95.5	77.9133	95.5	80.1471	95.5	158.067	95.5	139.501	95.5	142.591	95.5
95.6	95.6	77.1954	95.6	78.4474	95.6	81.0622	95.6	145.853	95.6	141.482	95.6	142.201	95.6	82.308	95.6	82.4816	95.6	85.2569	95.6	46.4147	95.6	79.3062	95.6	46.9078	95.6	148.423	95.6	141.467	95.6	96.7495	95.6	82.4159	95.6	84.8518	95.6	82.5065	95.6	76.2441	95.6	77.8682	95.6	80.2807	95.6	159.511	95.6	139.689	95.6	142.646	95.6
95.79	95.79	77.2659	95.79	78.4243	95.79	81.1307	95.79	145.989	95.79	141.618	95.79	142.315	95.79	82.3316	95.79	82.602	95.79	85.8121	95.79	46.3337	95.79	79.3176	95.79	46.9191	95.79	148.423	95.79	141.745	95.79	96.7495	95.79	82.5208	95.79	84.9471	95.79	82.5798	95.79	76.347	95.79	78.0034	95.79	80.4366	95.79	160.789	95.79	139.92	95.79	142.768	95.79
95.96	95.96	77.3443	95.96	78.5115	95.96	81.3287	95.96	146.311	95.96	141.976	95.96	142.721	95.96	82.596	95.96	82.6803	95.96	86.4585	95.96	46.4767	95.96	79.3338	95.96	46.922	95.96	148.704	95.96	141.975	95.96	96.8316	95.96	82.6182	95.96	85.1056	95.96	82.6354	95.96	76.5255	95.96	78.1885	95.96	80.5841	95.96	162.556	95.96	140.16	95.96	143.041	95.96
96.13	96.13	77.5728	96.13	78.7723	96.13	81.4856	96.13	146.772	96.13	142.13	96.13	143.079	96.13	82.8164	96.13	82.8682	96.13	87.2316	96.13	46.5243	96.13	79.6031	96.13	47.1155	96.13	149.06	96.13	142.306	96.13	96.8936	96.13	82.8015	96.13	85.3885	96.13	82.8985	96.13	76.6686	96.13	78.3647	96.13	80.7711	96.13	164.658	96.13	140.443	96.13	143.427	96.13
96.32	96.32	77.6902	96.32	78.9919	96.32	81.6227	96.32	147.302	96.32	142.548	96.32	143.284	96.32	83.0287	96.32	83.109	96.32	88.2431	96.32	46.7787	96.32	79.7853	96.32	47.1155	96.32	149.405	96.32	142.819	96.32	97.0504	96.32	82.9414	96.32	85.722	96.32	83.0694	96.32	76.7944	96.32	78.5561	96.32	81.0939	96.32	167.501	96.32	140.994	96.32	143.859	96.32
96.45	96.45	77.9955	96.45	79.2925	96.45	81.9882	96.45	147.923	96.45	143.192	96.45	143.885	96.45	83.4181	96.45	83.663	96.45	89.5876	96.45	46.9753	96.45	79.865	96.45	47.3743	96.45	149.862	96.45	143.521	96.45	97.5881	96.45	83.4195	96.45	86.103	96.45	83.3989	96.45	77.1603	96.45	78.8263	96.45	81.5281	96.45	170.432	96.45	141.546	96.45	144.414	96.45
96.62	96.62	78.3596	96.62	79.6623	96.62	82.308	96.62	148.793	96.62	143.892	96.62	144.782	96.62	83.7839	96.62	84.1207	96.62	91.3391	96.62	47.276	96.62	80.1724	96.62	47.6781	96.62	150.652	96.62	144.1	96.62	97.9689	96.62	83.8393	96.62	86.6747	96.62	83.7895	96.62	77.4118	96.62	79.333	96.62	81.8175	96.62	174.531	96.62	142.241	96.62	145.246	96.62
96.79	96.79	78.8396	96.79	80.2971	96.79	83.0842	96.79	150.179	96.79	144.917	96.79	145.846	96.79	84.4439	96.79	84.8905	96.79	94.2378	96.79	47.7217	96.79	80.775	96.79	48.1683	96.79	151.885	96.79	145.088	96.79	98.8106	96.79	84.3984	96.79	87.3292	96.79	84.362	96.79	78.1196	96.79	79.9064	96.79	82.4517	96.79	180.648	96.79	143.606	96.79	146.298	96.79
96.95	96.95	80.0573	96.95	81.277	96.95	84.2369	96.95	152.554	96.95	146.839	96.95	147.607	96.95	85.5278	96.95	86.0928	96.95	98.508	96.95	48.5504	96.95	81.6156	96.95	48.8966	96.95	153.794	96.95	146.862	96.95	100.026	96.95	85.2717	96.95	88.5671	96.95	85.5553	96.95	79.0542	96.95	80.8729	96.95	83.4309	96.95	189.572	96.95	145.451	96.95	147.976	96.95
97.22	97.22	82.1858	97.22	83.198	97.22	86.1913	97.22	156.399	97.22	150.496	97.22	150.782	97.22	87.2874	97.22	88.0457	97.22	102.467	97.22	49.9142	97.22	83.3023	97.22	50.2344	97.22	157.25	97.22	149.9	97.22	102.409	97.22	86.9638	97.22	90.4379	97.22	87.4252	97.22	80.7376	97.22	82.3496	97.22	85.068	97.22	192.465	97.22	148.371	97.22	151.112	97.22
97.62	97.62	86.0384	97.62	86.7359	97.62	89.8588	97.62	164.453	97.62	157.028	97.62	156.754	97.62	90.71	97.62	91.3464	97.62	103.775	97.62	52.3318	97.62	86.3087	97.62	52.4968	97.62	163.229	97.62	155.717	97.62	106.778	97.62	90.0314	97.62	93.7852	97.62	90.6116	97.62	83.6428	97.62	85.1764	97.62	88.0409	97.62	192.311	97.62	154	97.62	156.784	97.62
98.1	98.1	91.4632	98.1	92.2816	98.1	95.9516	98.1	175.958	98.1	168.186	98.1	168.465	98.1	97.0883	98.1	97.5087	98.1	103.631	98.1	56.4905	98.1	91.4176	98.1	56.452	98.1	172.646	98.1	166.754	98.1	115.03	98.1	95.3906	98.1	99.6974	98.1	96.2734	98.1	88.5482	98.1	89.7902	98.1	93.3442	98.1	192.245	98.1	164.114	98.1	167.308	98.1
98.74	98.74	93.8929	98.74	95.1588	98.74	98.7725	98.74	180.451	98.74	173.448	98.74	177.927	98.74	100.497	98.74	102.144	98.74	103.595	98.74	59.2489	98.74	94.9798	98.74	59.8222	98.74	178.376	98.74	174.159	98.74	122.87	98.74	99.4355	98.74	103.591	98.74	99.9213	98.74	91.3712	98.74	93.2793	98.74	96.8389	98.74	191.917	98.74	170.598	98.74	174.373	98.74
98.88	98.88	94.0825	98.88	95.3927	98.88	98.9256	98.88	180.691	98.88	173.81	98.88	178.315	98.88	100.844	98.88	102.449	98.88	103.549	98.88	59.6885	98.88	95.2335	98.88	60.4083	98.88	178.891	98.88	174.751	98.88	123.848	98.88	99.9294	98.88	103.87	98.88	100.119	98.88	91.5672	98.88	93.4286	98.88	96.9438	98.88	191.927	98.88	171.195	98.88	174.83	98.88
[truncated: 95 more columns]

## Sheet: phenylethylamine 3rd
Text	X	A1: NC short	X	A2: NC short	X	A3: NC short	X	A5: Nc scrambled	X	A6: Nc scrambled	X	A7: Nc scrambled	X	A10: NC long	X	A11: NC long	X	A12: NC long	X	B1: 5 nM short	X	B2: 5 nM short	X	B3: 5 nM short	X	B5: 5 nM scrambled	X	B6: 5 nM scrambled	X	B7: 5 nM scrambled	X	B10: 5 nM long	X	B11: 5 nM long	X	B12: 5 nM long	X	C1: 10 nM short	X	C2: 10 nM short	X	C3: 10 nM short	X	C5: 10 nM scrambled	X	C6: 10 nM scrambled	X	C7: 10 nM scrambled	X
20.24	20.24	37.3888	20.24	37.4489	20.24	38.9453	20.24	30.3386	20.24	59.3345	20.24	43.4888	20.24	151.471	20.24	45.4631	20.24	90.7521	20.24	35.482	20.24	38.4318	20.24	15.3809	20.24	62.1376	20.24	59.3604	20.24	19.2454	20.24	60.5511	20.24	155.812	20.24	66.2072	20.24	36.7157	20.24	37.5357	20.24	37.8658	20.24	58.3752	20.24	17.1642	20.24	61.5349	20.24
20.4	20.4	38.1375	20.4	38.0705	20.4	39.6741	20.4	30.5608	20.4	59.8239	20.4	43.5682	20.4	153.373	20.4	45.872	20.4	91.6505	20.4	36.115	20.4	39.0445	20.4	15.6209	20.4	62.8654	20.4	60.0213	20.4	19.4629	20.4	61.2308	20.4	157.649	20.4	66.834	20.4	37.4675	20.4	38.1639	20.4	38.6428	20.4	58.9517	20.4	17.3891	20.4	62.2492	20.4
20.63	20.63	38.7606	20.63	38.6722	20.63	40.3708	20.63	30.7219	20.63	60.4738	20.63	43.7608	20.63	155.147	20.63	46.2567	20.63	92.4763	20.63	36.6829	20.63	39.7162	20.63	15.864	20.63	63.4824	20.63	60.7732	20.63	19.6815	20.63	61.89	20.63	159.403	20.63	67.4867	20.63	38.2112	20.63	38.9746	20.63	39.4551	20.63	59.5634	20.63	17.5498	20.63	62.9198	20.63
20.85	20.85	39.5513	20.85	39.3813	20.85	41.1631	20.85	31.0191	20.85	61.0684	20.85	43.9706	20.85	157.052	20.85	46.7438	20.85	93.523	20.85	37.3805	20.85	40.5968	20.85	16.0234	20.85	64.2354	20.85	61.4487	20.85	19.9189	20.85	62.5152	20.85	161.398	20.85	68.3	20.85	39.0041	20.85	39.7667	20.85	40.1828	20.85	60.1764	20.85	17.8055	20.85	63.7148	20.85
21.08	21.08	40.4296	21.08	40.0959	21.08	41.9839	21.08	31.2641	21.08	61.7615	21.08	44.0275	21.08	159.121	21.08	47.2493	21.08	94.4716	21.08	38.0141	21.08	41.449	21.08	16.3985	21.08	65.1084	21.08	62.088	21.08	20.1703	21.08	63.2886	21.08	163.367	21.08	69.0493	21.08	39.8595	21.08	40.6543	21.08	40.9828	21.08	60.8965	21.08	17.9865	21.08	64.585	21.08
21.38	21.38	41.2534	21.38	40.8604	21.38	42.7945	21.38	31.5551	21.38	62.5022	21.38	44.3327	21.38	160.986	21.38	47.6809	21.38	95.5053	21.38	38.7806	21.38	42.2345	21.38	16.6551	21.38	65.8571	21.38	62.9066	21.38	20.4562	21.38	63.9139	21.38	165.39	21.38	69.7868	21.38	40.684	21.38	41.4764	21.38	41.9171	21.38	61.6845	21.38	18.1926	21.38	65.4977	21.38
21.46	21.46	42.1482	21.46	41.6721	21.46	43.6895	21.46	31.8577	21.46	63.1412	21.46	44.6339	21.46	163.071	21.46	48.2533	21.46	96.5041	21.46	39.5567	21.46	43.2286	21.46	16.9245	21.46	66.6562	21.46	63.66	21.46	20.6934	21.46	64.6428	21.46	167.58	21.46	70.5517	21.46	41.4872	21.46	42.3244	21.46	42.7784	21.46	62.3852	21.46	18.4029	21.46	66.3718	21.46
21.68	21.68	43.0569	21.68	42.5434	21.68	44.5737	21.68	32.2115	21.68	63.9282	21.68	44.8665	21.68	165.107	21.68	48.7047	21.68	97.564	21.68	40.3705	21.68	44.1212	21.68	17.2527	21.68	67.6211	21.68	64.4919	21.68	20.9198	21.68	65.3734	21.68	169.719	21.68	71.3412	21.68	42.4863	21.68	43.4208	21.68	43.8513	21.68	63.1198	21.68	18.6478	21.68	67.3005	21.68
21.9	21.9	44.089	21.9	43.4901	21.9	45.6347	21.9	32.4709	21.9	64.8422	21.9	45.0252	21.9	167.311	21.9	49.3182	21.9	98.759	21.9	41.283	21.9	45.0992	21.9	17.5224	21.9	68.4994	21.9	65.4712	21.9	21.2554	21.9	66.1304	21.9	171.753	21.9	72.158	21.9	43.4799	21.9	44.388	21.9	44.8298	21.9	63.8572	21.9	18.9894	21.9	68.2648	21.9
22.05	22.05	45.0215	22.05	44.4542	22.05	46.736	22.05	32.8587	22.05	65.652	22.05	45.326	22.05	169.396	22.05	49.842	22.05	99.8316	22.05	42.1317	22.05	46.1514	22.05	17.9406	22.05	69.4091	22.05	66.5483	22.05	21.4932	22.05	66.9079	22.05	174.06	22.05	72.9844	22.05	44.5936	22.05	45.5411	22.05	45.8809	22.05	64.8012	22.05	19.1903	22.05	69.2825	22.05
22.33	22.33	46.1476	22.33	45.5511	22.33	47.8314	22.33	33.0956	22.33	66.5888	22.33	45.6435	22.33	171.505	22.33	50.3352	22.33	101.027	22.33	43.1484	22.33	47.2205	22.33	18.3453	22.33	70.51	22.33	67.5278	22.33	21.8512	22.33	67.6417	22.33	176.308	22.33	73.7647	22.33	45.6902	22.33	46.5083	22.33	47.1041	22.33	65.6818	22.33	19.532	22.33	70.4686	22.33
22.55	22.55	47.1737	22.55	46.5726	22.55	48.9432	22.55	33.5085	22.55	67.607	22.55	45.921	22.55	173.699	22.55	50.8699	22.55	102.159	22.55	44.0552	22.55	48.4765	22.55	18.6351	22.55	71.6236	22.55	68.5094	22.55	22.1728	22.55	68.3317	22.55	178.379	22.55	74.7181	22.55	46.9177	22.55	47.8518	22.55	48.321	22.55	66.7077	22.55	19.805	22.55	71.5456	22.55
22.77	22.77	48.4404	22.77	47.7156	22.77	50.1069	22.77	33.9033	22.77	68.5323	22.77	46.0911	22.77	175.784	22.77	51.3511	22.77	103.379	22.77	45.0717	22.77	49.7615	22.77	19.0285	22.77	72.6576	22.77	69.6223	22.77	22.5307	22.77	69.1819	22.77	180.698	22.77	75.5836	22.77	48.0712	22.77	49.0551	22.77	49.544	22.77	67.7973	22.77	20.1246	22.77	72.798	22.77
22.9	22.9	49.7306	22.9	48.9509	22.9	51.4417	22.9	34.3882	22.9	69.6044	22.9	46.5673	22.9	178.012	22.9	51.9044	22.9	104.586	22.9	46.1921	22.9	51.001	22.9	19.4668	22.9	73.8806	22.9	70.7908	22.9	22.8887	22.9	70.0088	22.9	182.792	22.9	76.3395	22.9	49.4988	22.9	50.3484	22.9	50.8004	22.9	68.6338	22.9	20.4773	22.9	73.984	22.9
23.12	23.12	51.0292	23.12	50.2061	23.12	52.726	23.12	34.8437	23.12	70.6056	23.12	46.8942	23.12	180.404	23.12	55.5441	23.12	105.763	23.12	47.4379	23.12	52.3949	23.12	19.9172	23.12	75.1754	23.12	72.0551	23.12	23.2569	23.12	70.9499	23.12	185.347	23.12	77.262	23.12	50.74	23.12	51.6483	23.12	52.3295	23.12	69.9068	23.12	20.786	23.12	75.3299	23.12
23.34	23.34	52.5173	23.34	51.5669	23.34	54.301	23.34	35.2839	23.34	71.8482	23.34	47.2198	23.34	182.667	23.34	56.6151	23.34	107.336	23.34	48.7166	23.34	53.6917	23.34	20.335	23.34	76.7147	23.34	73.1931	23.34	23.7421	23.34	71.7186	23.34	187.729	23.34	78.1174	23.34	52.2353	23.34	53.0881	23.34	53.7761	23.34	71.1085	23.34	21.2295	23.34	77.0199	23.34
23.6	23.6	53.9882	23.6	52.8993	23.6	55.6401	23.6	35.7868	23.6	73.0914	23.6	47.5991	23.6	185.047	23.6	57.2933	23.6	108.554	23.6	50.1195	23.6	55.197	23.6	20.7931	23.6	77.8499	23.6	74.7305	23.6	24.1193	23.6	72.5711	23.6	189.964	23.6	78.9727	23.6	53.7246	23.6	54.5994	23.6	55.2478	23.6	72.3759	23.6	21.6345	23.6	78.2955	23.6
23.75	23.75	55.4543	23.75	54.4233	23.75	57.2373	23.75	36.3169	23.75	74.4117	23.75	48.0299	23.75	187.192	23.75	57.9188	23.75	109.983	23.75	51.2976	23.75	56.8686	23.75	21.3214	23.75	79.4509	23.75	76.0325	23.75	24.5332	23.75	73.3514	23.75	192.225	23.75	79.8992	23.75	55.2436	23.75	56.0501	23.75	56.86	23.75	73.5205	23.75	21.9982	23.75	79.9138	23.75
23.96	23.96	57.1316	23.96	55.9126	23.96	58.7889	23.96	36.8695	23.96	75.7433	23.96	48.4721	23.96	189.549	23.96	58.5564	23.96	111.326	23.96	52.7762	23.96	58.3697	23.96	21.8946	23.96	81.0408	23.96	77.5683	23.96	25.0478	23.96	74.2133	23.96	194.294	23.96	80.9598	23.96	56.8426	23.96	57.7033	23.96	58.461	23.96	75.0393	23.96	22.4611	23.96	81.532	23.96
24.16	24.16	58.6875	24.16	57.5018	24.16	60.5766	24.16	37.506	24.16	77.243	24.16	48.8527	24.16	191.778	24.16	59.1776	24.16	112.683	24.16	54.3427	24.16	60.0378	24.16	22.4483	24.16	82.7194	24.16	79.159	24.16	25.5434	24.16	75.1083	24.16	196.533	24.16	81.8239	24.16	58.5291	24.16	59.3867	24.16	60.1923	24.16	76.4691	24.16	22.8829	24.16	83.2498	24.16
24.36	24.36	60.5174	24.36	59.0375	24.36	62.231	24.36	38.07	24.36	78.7328	24.36	49.3517	24.36	194.018	24.36	59.7069	24.36	114.113	24.36	55.7636	24.36	61.8006	24.36	23.0328	24.36	84.3428	24.36	80.6727	24.36	26.0581	24.36	75.9237	24.36	198.829	24.36	82.7871	24.36	60.3225	24.36	61.0288	24.36	61.8937	24.36	77.9441	24.36	23.3458	24.36	85.0124	24.36
24.5	24.5	62.3556	24.5	60.9276	24.5	64.0993	24.5	38.6955	24.5	80.3798	24.5	49.7665	24.5	196.2	24.5	60.4968	24.5	115.594	24.5	57.4463	24.5	63.64	24.5	23.6429	24.5	86.1333	24.5	82.4755	24.5	26.621	24.5	76.8656	24.5	201.068	24.5	83.6638	24.5	62.2839	24.5	62.8029	24.5	63.8369	24.5	79.5066	24.5	23.8891	24.5	86.8861	24.5
24.77	24.77	64.2008	24.77	62.6285	24.77	65.9964	24.77	39.4236	24.77	82.0171	24.77	50.4743	24.77	198.532	24.77	61.0303	24.77	117.193	24.77	58.9867	24.77	65.5764	24.77	24.5503	24.77	87.89	24.77	84.1565	24.77	27.2217	24.77	77.6476	24.77	203.314	24.77	84.5551	24.77	64.0234	24.77	64.7293	24.77	65.7189	24.77	81.2574	24.77	24.393	24.77	89.0363	24.77
24.96	24.96	66.2454	24.96	64.6067	24.96	68.1311	24.96	40.0854	24.96	83.8582	24.96	50.9739	24.96	200.687	24.96	61.7717	24.96	118.594	24.96	60.9107	24.96	67.5906	24.96	25.2307	24.96	89.9438	24.96	86.2815	24.96	27.8412	24.96	78.4582	24.96	205.594	24.96	85.3769	24.96	66.1389	24.96	66.9349	24.96	67.9428	24.96	83.0632	24.96	24.9388	24.96	91.1271	24.96
25.16	25.16	68.245	25.16	66.5284	25.16	70.1247	25.16	40.8503	25.16	85.6851	25.16	51.5811	25.16	203.014	25.16	62.4581	25.16	120.043	25.16	62.6802	25.16	69.7253	25.16	26.0038	25.16	92.0831	25.16	88.1973	25.16	28.4562	25.16	79.4053	25.16	207.85	25.16	86.444	25.16	68.2587	25.16	68.9449	25.16	70.0315	25.16	84.879	25.16	25.5316	25.16	93.2942	25.16
25.42	25.42	70.5235	25.42	68.6327	25.42	72.3176	25.42	41.6458	25.42	87.6038	25.42	52.2094	25.42	204.932	25.42	62.9912	25.42	121.481	25.42	64.6821	25.42	71.9111	25.42	26.7311	25.42	94.1171	25.42	90.1669	25.42	29.0902	25.42	80.3733	25.42	209.714	25.42	87.1521	25.42	70.3515	25.42	71.0278	25.42	72.0573	25.42	86.7942	25.42	26.0905	25.42	95.5433	25.42
25.61	25.61	72.731	25.61	70.9096	25.61	74.6355	25.61	42.5313	25.61	89.6461	25.61	52.8602	25.61	206.956	25.61	63.6205	25.61	122.882	25.61	66.6257	25.61	74.2556	25.61	27.4244	25.61	96.6063	25.61	92.2584	25.61	29.8135	25.61	80.9335	25.61	211.792	25.61	87.9696	25.61	72.5008	25.61	73.2115	25.61	74.4717	25.61	88.995	25.61	26.6711	25.61	97.9581	25.61
25.75	25.75	74.9576	25.75	72.9857	25.75	76.9958	25.75	43.3942	25.75	91.8361	25.75	53.6042	25.75	208.916	25.75	64.1101	25.75	124.401	25.75	68.7254	25.75	76.574	25.75	28.2149	25.75	98.8096	25.75	94.3519	25.75	30.4999	25.75	81.8876	25.75	213.795	25.75	88.92	25.75	74.8063	25.75	75.5043	25.75	76.939	25.75	91.1641	25.75	27.2919	25.75	100.509	25.75
26.01	26.01	77.3874	26.01	75.3775	26.01	79.4157	26.01	44.2795	26.01	93.9569	26.01	54.3228	26.01	211.045	26.01	64.8354	26.01	125.937	26.01	70.8534	26.01	78.861	26.01	29.0879	26.01	101.187	26.01	96.7434	26.01	31.2455	26.01	82.5291	26.01	215.717	26.01	89.847	26.01	77.2634	26.01	77.7774	26.01	79.3305	26.01	93.3094	26.01	28.0598	26.01	102.935	26.01
26.2	26.2	79.8844	26.2	77.6736	26.2	81.9136	26.2	45.2554	26.2	96.3055	26.2	55.033	26.2	212.923	26.2	65.3251	26.2	127.223	26.2	73.1616	26.2	81.6123	26.2	29.9235	26.2	103.913	26.2	99.227	26.2	32.0887	26.2	83.3553	26.2	217.768	26.2	90.6391	26.2	79.5923	26.2	80.2845	26.2	81.8762	26.2	95.6992	26.2	28.7138	26.2	105.664	26.2
26.39	26.39	82.3009	26.39	80.1099	26.39	84.5265	26.39	46.2706	26.39	98.7546	26.39	55.8949	26.39	214.856	26.39	65.9507	26.39	128.714	26.39	75.345	26.39	83.9551	26.39	30.834	26.39	106.438	26.39	101.687	26.39	32.8831	26.39	84.0309	26.39	219.457	26.39	91.3097	26.39	82.2081	26.39	82.6577	26.39	84.3671	26.39	98.1979	26.39	29.5075	26.39	108.18	26.39
26.57	26.57	85.0464	26.57	82.7894	26.57	87.3676	26.57	47.4037	26.57	101.292	26.57	56.84	26.57	216.466	26.57	66.5194	26.57	130.151	26.57	77.911	26.57	86.8097	26.57	31.7854	26.57	109.492	26.57	104.534	26.57	33.8073	26.57	84.8585	26.57	221.463	26.57	92.1023	26.57	84.9155	26.57	85.211	26.57	87.2024	26.57	100.694	26.57	30.231	26.57	111.192	26.57
26.77	26.77	87.7335	26.77	85.4811	26.77	90.0808	26.77	48.5335	26.77	104	26.77	57.6412	26.77	218.303	26.77	67.149	26.77	131.555	26.77	80.411	26.77	89.5597	26.77	32.7754	26.77	112.376	26.77	107.279	26.77	34.5454	26.77	85.5361	26.77	223.303	26.77	92.907	26.77	87.485	26.77	87.9199	26.77	90.0119	26.77	103.334	26.77	31.0482	26.77	114.154	26.77
27.01	27.01	90.4652	27.01	88.1925	27.01	93.0035	27.01	49.5917	27.01	106.923	27.01	58.5521	27.01	220.037	27.01	67.59	27.01	132.886	27.01	83.0049	27.01	92.3248	27.01	33.7523	27.01	115.318	27.01	110.054	27.01	35.642	27.01	86.2794	27.01	224.805	27.01	93.6872	27.01	90.2491	27.01	90.879	27.01	92.7505	27.01	106.142	27.01	31.8511	27.01	117.321	27.01
27.26	27.26	93.4795	27.26	90.9517	27.26	96.1294	27.26	50.7985	27.26	109.868	27.26	59.6519	27.26	221.604	27.26	68.1193	27.26	134.217	27.26	85.4999	27.26	95.361	27.26	34.7975	27.26	118.598	27.26	113.069	27.26	36.4922	27.26	86.7918	27.26	226.447	27.26	94.4552	27.26	92.9788	27.26	93.6792	27.26	95.897	27.26	109.026	27.26	32.7218	27.26	120.647	27.26
27.45	27.45	96.3639	27.45	93.9065	27.45	99.1169	27.45	52.0887	27.45	112.788	27.45	60.5511	27.45	223.178	27.45	68.6155	27.45	135.394	27.45	88.2837	27.45	98.3047	27.45	35.8718	27.45	121.829	27.45	116.226	27.45	37.5501	27.45	87.5956	27.45	227.999	27.45	94.9182	27.45	95.7073	27.45	96.6693	27.45	98.7526	27.45	112.104	27.45	33.6101	27.45	123.867	27.45
27.63	27.63	99.2058	27.63	96.9344	27.63	102.157	27.63	53.4179	27.63	115.914	27.63	61.7884	27.63	224.574	27.63	69.0756	27.63	136.741	27.63	91.1145	27.63	101.38	27.63	36.8416	27.63	125.18	27.63	119.533	27.63	38.5607	27.63	88.131	27.63	229.35	27.63	95.6018	27.63	98.6238	27.63	99.7445	27.63	101.817	27.63	115.176	27.63	34.5273	27.63	127.474	27.63
27.81	27.81	102.214	27.81	99.8383	27.81	105.309	27.81	54.7091	27.81	119.068	27.81	62.8329	27.81	225.906	27.81	69.4844	27.81	138.061	27.81	93.9537	27.81	104.385	27.81	38.1931	27.81	128.682	27.81	122.764	27.81	39.6477	27.81	88.6204	27.81	230.835	27.81	96.2342	27.81	101.369	27.81	102.705	27.81	104.898	27.81	118.449	27.81	35.5008	27.81	131.186	27.81
28.05	28.05	105.492	28.05	102.984	28.05	108.591	28.05	56.0729	28.05	122.411	28.05	64.0483	28.05	227.208	28.05	69.8365	28.05	139.225	28.05	96.7863	28.05	107.463	28.05	39.2198	28.05	132.347	28.05	126.151	28.05	40.8046	28.05	89.2377	28.05	232.02	28.05	96.8817	28.05	104.071	28.05	105.771	28.05	107.897	28.05	121.677	28.05	36.4296	28.05	134.796	28.05
28.23	28.23	108.495	28.23	106.136	28.23	111.854	28.23	57.5168	28.23	125.785	28.23	65.4998	28.23	228.293	28.23	70.2095	28.23	140.149	28.23	99.8939	28.23	110.647	28.23	40.4001	28.23	136.194	28.23	129.869	28.23	41.9234	28.23	89.7269	28.23	233.15	28.23	97.4547	28.23	106.949	28.23	108.876	28.23	111.133	28.23	125.067	28.23	37.4768	28.23	138.609	28.23
28.41	28.41	111.615	28.41	109.3	28.41	115.163	28.41	59.0509	28.41	129.261	28.41	66.7586	28.41	229.648	28.41	70.6065	28.41	141.356	28.41	102.574	28.41	113.9	28.41	41.6254	28.41	140.052	28.41	133.564	28.41	43.1877	28.41	90.2977	28.41	234.257	28.41	97.9424	28.41	110.033	28.41	111.946	28.41	114.213	28.41	128.832	28.41	38.4468	28.41	142.522	28.41
28.65	28.65	114.682	28.65	112.515	28.65	118.612	28.65	60.4901	28.65	133.278	28.65	68.2036	28.65	230.637	28.65	70.9849	28.65	142.514	28.65	105.527	28.65	117.293	28.65	42.7608	28.65	144.229	28.65	137.168	28.65	44.3509	28.65	90.5535	28.65	235.23	28.65	98.4409	28.65	113.008	28.65	115.2	28.65	117.485	28.65	132.485	28.65	39.5497	28.65	146.619	28.65
28.89	28.89	117.977	28.89	115.746	28.89	121.934	28.89	62.161	28.89	136.976	28.89	69.6254	28.89	231.612	28.89	71.3858	28.89	143.507	28.89	108.596	28.89	120.455	28.89	44.003	28.89	148.434	28.89	141.185	28.89	45.6776	28.89	91.1134	28.89	236.477	28.89	98.7479	28.89	116.103	28.89	118.542	28.89	120.634	28.89	136.511	28.89	40.7228	28.89	150.878	28.89
29.05	29.05	121.211	29.05	119.033	29.05	125.318	29.05	63.7321	29.05	141.01	29.05	71.2152	29.05	232.536	29.05	71.5448	29.05	144.548	29.05	111.701	29.05	123.817	29.05	45.2225	29.05	152.629	29.05	145.373	29.05	46.9583	29.05	91.6023	29.05	237.16	29.05	99.247	29.05	119.194	29.05	121.687	29.05	123.81	29.05	140.324	29.05	41.8527	29.05	155.159	29.05
29.29	29.29	124.319	29.29	122.266	29.29	128.65	29.29	65.5256	29.29	145.073	29.29	72.7915	29.29	233.444	29.29	71.8095	29.29	145.509	29.29	114.82	29.29	126.82	29.29	46.504	29.29	156.699	29.29	149.325	29.29	48.2561	29.29	91.8469	29.29	238.135	29.29	99.5884	29.29	122.347	29.29	124.735	29.29	127.179	29.29	144.231	29.29	43.0211	29.29	159.582	29.29
29.47	29.47	127.522	29.47	125.43	29.47	132.21	29.47	67.3191	29.47	149.272	29.47	74.5945	29.47	234.528	29.47	72.1223	29.47	146.273	29.47	117.997	29.47	130.107	29.47	47.6731	29.47	160.98	29.47	153.454	29.47	49.6995	29.47	92.1498	29.47	238.992	29.47	100.076	29.47	125.465	29.47	128.03	29.47	130.115	29.47	148.392	29.47	44.2116	29.47	164.028	29.47
29.64	29.64	130.79	29.64	128.947	29.64	135.499	29.64	69.0629	29.64	153.534	29.64	76.2769	29.64	235.06	29.64	72.2984	29.64	147.188	29.64	121.103	29.64	133.25	29.64	48.9128	29.64	165.663	29.64	157.744	29.64	51.2121	29.64	92.5909	29.64	239.587	29.64	100.341	29.64	128.487	29.64	131.274	29.64	133.465	29.64	152.603	29.64	45.5605	29.64	168.54	29.64
29.87	29.87	133.974	29.87	132.312	29.87	139.193	29.87	71.0302	29.87	157.962	29.87	78.2233	29.87	235.777	29.87	72.4351	29.87	148.084	29.87	124.397	29.87	136.544	29.87	50.2697	29.87	170.298	29.87	162.314	29.87	52.7315	29.87	92.7438	29.87	240.134	29.87	101.637	29.87	131.805	29.87	134.407	29.87	136.731	29.87	157.176	29.87	46.879	29.87	173.117	29.87
30.09	30.09	137.14	30.09	135.694	30.09	142.578	30.09	73.0076	30.09	162.603	30.09	80.1868	30.09	236.34	30.09	72.6927	30.09	148.526	30.09	127.355	30.09	139.794	30.09	51.5714	30.09	175.1	30.09	166.867	30.09	54.1942	30.09	93.197	30.09	240.57	30.09	101.89	30.09	134.808	30.09	137.701	30.09	139.852	30.09	161.647	30.09	48.145	30.09	178.092	30.09
30.26	30.26	140.249	30.26	139.09	30.26	146.153	30.26	75.1023	30.26	167.397	30.26	82.2604	30.26	237.027	30.26	72.808	30.26	149.341	30.26	130.462	30.26	142.73	30.26	52.7652	30.26	180.094	30.26	171.385	30.26	55.6294	30.26	93.3379	30.26	241.074	30.26	102.271	30.26	137.802	30.26	140.852	30.26	142.991	30.26	166.577	30.26	49.5796	30.26	182.917	30.26
30.48	30.48	143.318	30.48	142.249	30.48	149.584	30.48	77.109	30.48	172.059	30.48	84.3693	30.48	237.482	30.48	72.9379	30.48	150.088	30.48	133.668	30.48	145.945	30.48	54.11	30.48	185.234	30.48	176.15	30.48	57.3152	30.48	93.5365	30.48	241.438	30.48	102.552	30.48	140.87	30.48	144.032	30.48	146.146	30.48	171.145	30.48	50.942	30.48	187.508	30.48
30.71	30.71	146.622	30.71	145.513	30.71	152.902	30.71	79.2516	30.71	176.947	30.71	86.615	30.71	237.973	30.71	73.1761	30.71	150.748	30.71	137.083	30.71	149.173	30.71	55.3314	30.71	190.163	30.71	180.749	30.71	58.7888	30.71	93.8051	30.71	241.994	30.71	102.712	30.71	143.676	30.71	147.043	30.71	149.08	30.71	176.155	30.71	52.2497	30.71	192.401	30.71
30.99	30.99	149.497	30.99	148.828	30.99	156.349	30.99	81.3164	30.99	181.892	30.99	89.0083	30.99	238.374	30.99	73.4048	30.99	151.303	30.99	140.191	30.99	152.187	30.99	56.7032	30.99	195.424	30.99	185.413	30.99	60.3892	30.99	93.8634	30.99	242.505	30.99	102.968	30.99	146.647	30.99	150.103	30.99	152.105	30.99	181.066	30.99	53.65	30.99	197.601	30.99
31.2	31.2	152.356	31.2	152.07	31.2	159.68	31.2	83.6291	31.2	186.838	31.2	91.5044	31.2	238.606	31.2	73.2459	31.2	151.89	31.2	143.168	31.2	154.949	31.2	57.9026	31.2	200.433	31.2	189.947	31.2	61.9977	31.2	94.0039	31.2	242.716	31.2	103.104	31.2	149.466	31.2	152.79	31.2	154.828	31.2	185.781	31.2	54.9361	31.2	202.207	31.2
31.31	31.31	155.199	31.31	155.053	31.31	162.443	31.31	85.57	31.31	191.758	31.31	94.0219	31.31	238.822	31.31	73.3807	31.31	152.276	31.31	146.211	31.31	157.875	31.31	59.1319	31.31	205.423	31.31	194.565	31.31	63.4332	31.31	94.2129	31.31	242.91	31.31	103.249	31.31	152.234	31.31	155.683	31.31	157.644	31.31	190.722	31.31	56.285	31.31	207.381	31.31
31.54	31.54	157.895	31.54	157.982	31.54	165.699	31.54	87.9387	31.54	197.1	31.54	96.5475	31.54	238.999	31.54	73.3879	31.54	152.611	31.54	149.03	31.54	160.929	31.54	60.3337	31.54	210.779	31.54	199.597	31.54	65.1311	31.54	94.1642	31.54	242.921	31.54	103.318	31.54	154.675	31.54	158.479	31.54	160.395	31.54	196.238	31.54	57.7728	31.54	212.542	31.54
31.75	31.75	160.717	31.75	160.968	31.75	168.596	31.75	90.2068	31.75	202.028	31.75	99.204	31.75	239.333	31.75	73.359	31.75	152.91	31.75	151.807	31.75	163.792	31.75	61.4513	31.75	216.162	31.75	204.146	31.75	66.8491	31.75	94.2239	31.75	243.271	31.75	103.345	31.75	157.526	31.75	161.108	31.75	163.007	31.75	201.189	31.75	59.0557	31.75	217.598	31.75
31.91	31.91	163.061	31.91	163.969	31.91	171.665	31.91	92.4978	31.91	207.134	31.91	102.075	31.91	239.293	31.91	73.4409	31.91	153.225	31.91	154.508	31.91	166.236	31.91	62.5388	31.91	221.273	31.91	208.905	31.91	68.4134	31.91	94.3644	31.91	243.124	31.91	103.346	31.91	159.786	31.91	163.536	31.91	165.519	31.91	206.181	31.91	60.5078	31.91	222.849	31.91
32.18	32.18	165.304	32.18	166.65	32.18	174.564	32.18	94.6517	32.18	212.536	32.18	104.943	32.18	239.309	32.18	73.3711	32.18	153.526	32.18	157.249	32.18	168.91	32.18	63.5874	32.18	226.504	32.18	213.831	32.18	70.0382	32.18	94.2006	32.18	243.187	32.18	103.491	32.18	162.084	32.18	166.203	32.18	167.8	32.18	211.46	32.18	61.9661	32.18	227.941	32.18
32.34	32.34	167.713	32.34	169.297	32.34	177.028	32.34	96.8586	32.34	217.632	32.34	107.906	32.34	239.521	32.34	73.3302	32.34	153.884	32.34	159.59	32.34	171.3	32.34	64.7873	32.34	231.596	32.34	219.01	32.34	71.8227	32.34	94.4663	32.34	243.056	32.34	103.463	32.34	164.476	32.34	168.477	32.34	170.613	32.34	216.846	32.34	63.264	32.34	233.171	32.34
32.54	32.54	169.798	32.54	171.789	32.54	179.744	32.54	99.3318	32.54	222.914	32.54	111.132	32.54	239.372	32.54	73.2893	32.54	154.171	32.54	162.127	32.54	173.961	32.54	65.7823	32.54	237.15	32.54	224.054	32.54	73.3744	32.54	94.4445	32.54	242.775	32.54	103.441	32.54	166.598	32.54	170.782	32.54	172.715	32.54	222.241	32.54	64.7466	32.54	238.443	32.54
32.76	32.76	171.957	32.76	174.249	32.76	182.243	32.76	101.554	32.76	227.971	32.76	114.228	32.76	239.396	32.76	73.3253	32.76	154.331	32.76	164.426	32.76	176.212	32.76	66.704	32.76	241.953	32.76	228.929	32.76	74.9744	32.76	94.3863	32.76	242.763	32.76	103.478	32.76	168.62	32.76	173.2	32.76	174.706	32.76	227.294	32.76	66.0583	32.76	243.287	32.76
32.92	32.92	173.67	32.92	176.639	32.92	184.798	32.92	103.954	32.92	233.335	32.92	117.66	32.92	239.317	32.92	73.2436	32.92	154.311	32.92	166.784	32.92	178.339	32.92	67.6731	32.92	246.936	32.92	233.996	32.92	76.7768	32.92	94.2574	32.92	242.683	32.92	103.342	32.92	170.63	32.92	175.179	32.92	176.995	32.92	232.701	32.92	67.284	32.92	248.376	32.92
33.17	33.17	175.312	33.17	178.879	33.17	187.138	33.17	106.495	33.17	238.907	33.17	121.145	33.17	239.101	33.17	73.1569	33.17	154.602	33.17	169.232	33.17	180.568	33.17	68.8174	33.17	252.261	33.17	239.035	33.17	76.6414	33.17	94.3397	33.17	242.37	33.17	103.307	33.17	172.777	33.17	177.463	33.17	179.076	33.17	238.257	33.17	68.9352	33.17	253.607	33.17
33.38	33.38	176.966	33.38	181.302	33.38	189.517	33.38	108.877	33.38	243.924	33.38	124.646	33.38	238.83	33.38	72.9117	33.38	154.566	33.38	171.336	33.38	182.76	33.38	69.633	33.38	256.919	33.38	243.648	33.38	78.2218	33.38	94.256	33.38	242.073	33.38	102.986	33.38	174.628	33.38	179.181	33.38	180.839	33.38	243.203	33.38	70.2744	33.38	258.605	33.38
33.54	33.54	178.936	33.54	183.279	33.54	191.613	33.54	111.044	33.54	248.747	33.54	128.159	33.54	238.991	33.54	72.9499	33.54	154.758	33.54	173.402	33.54	184.698	33.54	70.4565	33.54	261.97	33.54	248.339	33.54	79.7847	33.54	94.1889	33.54	241.724	33.54	103.052	33.54	176.399	33.54	180.861	33.54	182.48	33.54	248.483	33.54	71.59	33.54	263.419	33.54
33.74	33.74	180.743	33.74	185.371	33.74	193.864	33.74	113.574	33.74	254.142	33.74	132.01	33.74	238.504	33.74	72.8031	33.74	154.68	33.74	175.296	33.74	186.406	33.74	71.3428	33.74	266.442	33.74	253.07	33.74	81.2277	33.74	94.0964	33.74	241.422	33.74	102.724	33.74	177.804	33.74	182.73	33.74	184.328	33.74	253.657	33.74	73.0548	33.74	268.365	33.74
33.99	33.99	182.292	33.99	187.252	33.99	195.687	33.99	115.782	33.99	259.369	33.99	136.007	33.99	238.378	33.99	72.6732	33.99	154.684	33.99	177.376	33.99	188.292	33.99	72.3453	33.99	271.1	33.99	257.69	33.99	82.7948	33.99	94.0258	33.99	241.177	33.99	102.809	33.99	179.597	33.99	184.415	33.99	185.616	33.99	259.184	33.99	74.3571	33.99	272.798	33.99
34.15	34.15	183.887	34.15	189.109	34.15	197.259	34.15	118.147	34.15	264.064	34.15	139.663	34.15	238.146	34.15	72.5193	34.15	154.762	34.15	178.878	34.15	189.871	34.15	72.9653	34.15	275.368	34.15	262.342	34.15	84.3392	34.15	93.9087	34.15	240.931	34.15	102.734	34.15	180.853	34.15	185.955	34.15	186.882	34.15	263.751	34.15	75.5377	34.15	277.485	34.15
34.4	34.4	185.212	34.4	190.864	34.4	199.062	34.4	120.459	34.4	269.007	34.4	143.746	34.4	237.675	34.4	72.5434	34.4	154.836	34.4	180.692	34.4	191.361	34.4	73.7634	34.4	279.849	34.4	266.694	34.4	85.7825	34.4	93.7805	34.4	240.241	34.4	102.441	34.4	182.098	34.4	187.338	34.4	187.972	34.4	269.001	34.4	76.8274	34.4	282.074	34.4
34.6	34.6	186.797	34.6	192.379	34.6	200.743	34.6	122.72	34.6	273.975	34.6	147.802	34.6	237.6	34.6	72.1919	34.6	154.684	34.6	182.09	34.6	192.899	34.6	74.4476	34.6	284.301	34.6	271.171	34.6	87.1813	34.6	93.5715	34.6	240.011	34.6	102.37	34.6	183.39	34.6	188.645	34.6	188.919	34.6	273.969	34.6	77.9509	34.6	286.424	34.6
34.75	34.75	187.934	34.75	193.97	34.75	202.234	34.75	124.904	34.75	278.398	34.75	152.194	34.75	236.932	34.75	72.0501	34.75	154.368	34.75	183.58	34.75	194.057	34.75	74.9999	34.75	288.723	34.75	275.265	34.75	88.4901	34.75	93.3961	34.75	239.206	34.75	102.1	34.75	184.862	34.75	189.981	34.75	189.851	34.75	278.534	34.75	79.1421	34.75	290.388	34.75
35	35	189.12	35	195.486	35	203.664	35	127.255	35	282.994	35	156.297	35	236.421	35	71.9032	35	154.376	35	184.921	35	195.504	35	75.7068	35	293.142	35	279.464	35	89.8781	35	93.2919	35	239.035	35	101.918	35	185.652	35	191.232	35	190.943	35	283.425	35	80.4423	35	294.528	35
35.19	35.19	190.332	35.19	196.638	35.19	205.024	35.19	129.494	35.19	287.603	35.19	160.762	35.19	236.207	35.19	71.7959	35.19	154.373	35.19	186.232	35.19	196.581	35.19	76.2639	35.19	297.274	35.19	283.363	35.19	91.1499	35.19	93.1842	35.19	238.296	35.19	101.73	35.19	186.775	35.19	192.074	35.19	191.952	35.19	287.761	35.19	81.3921	35.19	298.368	35.19
35.44	35.44	191.278	35.44	197.807	35.44	206.095	35.44	131.553	35.44	291.867	35.44	165.053	35.44	235.832	35.44	71.6144	35.44	153.957	35.44	187.428	35.44	197.892	35.44	76.8423	35.44	301.494	35.44	287.134	35.44	92.4518	35.44	92.8842	35.44	237.702	35.44	101.394	35.44	187.708	35.44	193.37	35.44	193.179	35.44	292.266	35.44	82.4377	35.44	302.488	35.44
35.68	35.68	192.266	35.68	199.034	35.68	207.092	35.68	133.545	35.68	295.867	35.68	169.396	35.68	235.238	35.68	71.347	35.68	153.805	35.68	188.493	35.68	198.76	35.68	77.2684	35.68	305.271	35.68	290.845	35.68	93.6838	35.68	92.7449	35.68	237.448	35.68	101.505	35.68	188.693	35.68	194.149	35.68	194.094	35.68	296.664	35.68	83.529	35.68	306.253	35.68
35.96	35.96	193.222	35.96	199.741	35.96	207.98	35.96	135.466	35.96	299.971	35.96	173.729	35.96	234.827	35.96	71.2588	35.96	153.362	35.96	189.377	35.96	199.694	35.96	77.6988	35.96	309.265	35.96	294.337	35.96	94.8999	35.96	92.4522	35.96	236.867	35.96	101.148	35.96	189.418	35.96	195.062	35.96	194.774	35.96	300.796	35.96	84.3999	35.96	309.547	35.96
36.11	36.11	193.598	36.11	200.872	36.11	209.087	36.11	137.158	36.11	303.662	36.11	178.06	36.11	234.285	36.11	70.8739	36.11	153.449	36.11	190.44	36.11	200.32	36.11	78.1259	36.11	312.556	36.11	297.609	36.11	95.9514	36.11	92.2658	36.11	236.189	36.11	100.807	36.11	190.035	36.11	195.602	36.11	195.441	36.11	304.439	36.11	85.5461	36.11	312.816	36.11
36.31	36.31	194.46	36.31	201.609	36.31	209.979	36.31	139.311	36.31	307.19	36.31	182.508	36.31	233.847	36.31	70.7213	36.31	153.139	36.31	191.382	36.31	201.024	36.31	78.5727	36.31	315.96	36.31	300.565	36.31	97.0412	36.31	92.0807	36.31	235.687	36.31	100.602	36.31	190.624	36.31	196.219	36.31	196.141	36.31	308.258	36.31	86.5169	36.31	316.111	36.31
36.5	36.5	194.89	36.5	202.549	36.5	210.814	36.5	141.057	36.5	310.631	36.5	186.793	36.5	233.385	36.5	70.5102	36.5	152.902	36.5	192.105	36.5	201.893	36.5	78.7656	36.5	319.313	36.5	303.803	36.5	97.978	36.5	91.777	36.5	234.899	36.5	100.466	36.5	191.088	36.5	196.82	36.5	196.745	36.5	312.063	36.5	87.4091	36.5	318.943	36.5
36.68	36.68	195.561	36.68	202.842	36.68	211.275	36.68	142.858	36.68	314.16	36.68	191.422	36.68	232.802	36.68	70.3992	36.68	152.614	36.68	192.835	36.68	202.476	36.68	79.1132	36.68	322.291	36.68	306.837	36.68	99.121	36.68	91.591	36.68	234.406	36.68	100.065	36.68	191.444	36.68	197.205	36.68	197.194	36.68	315.406	36.68	88.3135	36.68	321.624	36.68
36.92	36.92	196.037	36.92	203.574	36.92	212.03	36.92	144.241	36.92	317.339	36.92	195.861	36.92	232.27	36.92	70.1762	36.92	152.167	36.92	193.593	36.92	202.833	36.92	79.4184	36.92	324.886	36.92	309.416	36.92	100.091	36.92	91.2875	36.92	233.941	36.92	99.807	36.92	191.759	36.92	197.817	36.92	197.609	36.92	318.713	36.92	89.2271	36.92	324.532	36.92
37.11	37.11	196.415	37.11	204.125	37.11	212.466	37.11	145.699	37.11	320.511	37.11	200.065	37.11	231.583	37.11	69.9471	37.11	151.977	37.11	194.046	37.11	203.079	37.11	79.6127	37.11	327.66	37.11	311.679	37.11	100.966	37.11	91.0999	37.11	233.069	37.11	99.4501	37.11	192.31	37.11	198.231	37.11	197.928	37.11	321.979	37.11	89.8853	37.11	326.821	37.11
37.33	37.33	196.673	37.33	204.732	37.33	212.845	37.33	147.385	37.33	323.486	37.33	204.335	37.33	231.169	37.33	69.9087	37.33	151.534	37.33	194.601	37.33	203.689	37.33	79.9122	37.33	330.455	37.33	314.543	37.33	101.894	37.33	91.0665	37.33	232.294	37.33	99.2592	37.33	192.424	37.33	198.529	37.33	198.447	37.33	324.853	37.33	90.5836	37.33	329.385	37.33
37.48	37.48	196.976	37.48	205.236	37.48	213.251	37.48	148.978	37.48	326.051	37.48	208.595	37.48	230.608	37.48	69.5267	37.48	151.317	37.48	195.049	37.48	203.856	37.48	79.9467	37.48	332.88	37.48	316.172	37.48	102.798	37.48	90.5421	37.48	231.871	37.48	98.9292	37.48	192.753	37.48	198.638	37.48	198.61	37.48	327.485	37.48	91.2219	37.48	331.526	37.48
37.62	37.62	197.356	37.62	205.382	37.62	213.661	37.62	150.247	37.62	328.506	37.62	212.857	37.62	230.008	37.62	69.3042	37.62	150.938	37.62	195.412	37.62	204.148	37.62	80.26	37.62	335.047	37.62	318.67	37.62	103.474	37.62	90.4726	37.62	231.099	37.62	98.7723	37.62	193.112	37.62	199.017	37.62	198.862	37.62	330.147	37.62	91.8742	37.62	333.276	37.62
37.9	37.9	197.327	37.9	205.559	37.9	214.106	37.9	151.674	37.9	331.241	37.9	217.167	37.9	229.5	37.9	69.0816	37.9	150.676	37.9	195.811	37.9	204.322	37.9	80.385	37.9	336.727	37.9	321.013	37.9	104.096	37.9	90.1461	37.9	230.36	37.9	98.3928	37.9	193.233	37.9	199.201	37.9	198.932	37.9	332.779	37.9	92.4012	37.9	335.316	37.9
38.07	38.07	197.508	38.07	205.96	38.07	214.071	38.07	152.627	38.07	333.45	38.07	221.567	38.07	229.136	38.07	68.9433	38.07	150.445	38.07	196.163	38.07	204.49	38.07	80.4286	38.07	338.806	38.07	322.767	38.07	104.929	38.07	90.0649	38.07	229.552	38.07	98.1504	38.07	193.135	38.07	199.208	38.07	199.051	38.07	335.233	38.07	92.8884	38.07	337.145	38.07
38.26	38.26	197.743	38.26	206.098	38.26	214.357	38.26	154.004	38.26	335.606	38.26	225.594	38.26	228.264	38.26	68.6666	38.26	149.853	38.26	196.44	38.26	204.592	38.26	80.586	38.26	340.34	38.26	324.893	38.26	105.387	38.26	89.7154	38.26	228.743	38.26	97.6382	38.26	193.363	38.26	199.478	38.26	199.262	38.26	337.391	38.26	93.4507	38.26	338.62	38.26
38.53	38.53	197.954	38.53	206.225	38.53	214.391	38.53	155.256	38.53	337.74	38.53	229.631	38.53	227.58	38.53	68.3778	38.53	149.705	38.53	196.59	38.53	204.785	38.53	80.6197	38.53	341.842	38.53	326.596	38.53	105.421	38.53	89.4358	38.53	228.065	38.53	97.4675	38.53	193.272	38.53	199.59	38.53	199.296	38.53	339.109	38.53	93.8806	38.53	340.116	38.53
38.79	38.79	197.942	38.79	206.295	38.79	214.551	38.79	155.967	38.79	339.467	38.79	233.759	38.79	227.05	38.79	68.2575	38.79	149.114	38.79	196.671	38.79	204.831	38.79	80.7434	38.79	343.532	38.79	327.999	38.79	106.07	38.79	89.0863	38.79	227.184	38.79	97.1505	38.79	193.421	38.79	199.534	38.79	199.451	38.79	340.804	38.79	94.3877	38.79	341.358	38.79
38.94	38.94	197.742	38.94	206.39	38.94	214.695	38.94	157.251	38.94	341.128	38.94	237.369	38.94	226.524	38.94	68.0324	38.94	148.745	38.94	196.669	38.94	204.89	38.94	80.8253	38.94	344.652	38.94	329.007	38.94	106.571	38.94	88.8184	38.94	226.322	38.94	96.7821	38.94	193.123	38.94	199.482	38.94	199.243	38.94	342.297	38.94	94.9318	38.94	342.752	38.94
39.11	39.11	197.614	39.11	206.433	39.11	214.551	39.11	158.234	39.11	342.977	39.11	241.279	39.11	225.647	39.11	67.8003	39.11	148.338	39.11	196.937	39.11	204.615	39.11	81.0132	39.11	345.645	39.11	330.381	39.11	106.797	39.11	88.4805	39.11	225.709	39.11	96.5164	39.11	193.158	39.11	199.455	39.11	199.207	39.11	343.259	39.11	95.5893	39.11	343.453	39.11
39.3	39.3	197.499	39.3	206.287	39.3	214.465	39.3	159.101	39.3	343.959	39.3	244.861	39.3	225.169	39.3	67.4722	39.3	147.975	39.3	196.859	39.3	204.494	39.3	81.0801	39.3	346.692	39.3	331.66	39.3	107.046	39.3	88.2824	39.3	225.048	39.3	96.2363	39.3	193.069	39.3	199.414	39.3	199.01	39.3	344.361	39.3	96.4178	39.3	344.363	39.3
39.51	39.51	197.299	39.51	206.195	39.51	214.248	39.51	159.654	39.51	345.156	39.51	248.468	39.51	224.509	39.51	67.3037	39.51	147.457	39.51	196.847	39.51	204.312	39.51	80.9676	39.51	347.748	39.51	332.495	39.51	107.281	39.51	87.9445	39.51	224.453	39.51	95.8705	39.51	192.817	39.51	199.245	39.51	198.921	39.51	345.275	39.51	96.528	39.51	345.029	39.51
39.73	39.73	197.177	39.73	206.348	39.73	214.214	39.73	160.571	39.73	346.341	39.73	252.122	39.73	223.838	39.73	67.0455	39.73	147.024	39.73	196.657	39.73	204.315	39.73	81.0026	39.73	348.213	39.73	333.421	39.73	107.645	39.73	87.6419	39.73	223.716	39.73	95.443	39.73	192.698	39.73	198.99	39.73	198.736	39.73	346.274	39.73	94.9595	39.73	345.991	39.73
39.99	39.99	197.027	39.99	205.983	39.99	213.866	39.99	161.291	39.99	347.301	39.99	255.342	39.99	223.195	39.99	66.8618	39.99	146.6	39.99	196.683	39.99	204.012	39.99	80.9795	39.99	348.904	39.99	334.344	39.99	107.939	39.99	87.5485	39.99	223.103	39.99	95.0165	39.99	192.404	39.99	198.792	39.99	198.484	39.99	346.991	39.99	95.3689	39.99	346.17	39.99
40.16	40.16	196.793	40.16	205.833	40.16	213.729	40.16	161.777	40.16	348.452	40.16	258.609	40.16	222.217	40.16	66.4888	40.16	146.354	40.16	196.394	40.16	203.807	40.16	80.8446	40.16	349.326	40.16	334.6	40.16	108.163	40.16	87.2107	40.16	222.342	40.16	94.6751	40.16	192.278	40.16	198.398	40.16	198.172	40.16	347.574	40.16	95.6445	40.16	346.779	40.16
40.34	40.34	196.52	40.34	205.575	40.34	213.575	40.34	162.286	40.34	348.959	40.34	261.648	40.34	221.846	40.34	66.2996	40.34	145.804	40.34	196.276	40.34	203.417	40.34	80.7778	40.34	349.914	40.34	335.424	40.34	108.562	40.34	86.9663	40.34	221.753	40.34	94.2969	40.34	191.967	40.34	198.248	40.34	197.946	40.34	348.123	40.34	95.9516	40.34	347.266	40.34
40.51	40.51	196.443	40.51	205.363	40.51	213.266	40.51	162.983	40.51	349.66	40.51	264.62	40.51	221.126	40.51	66.0041	40.51	145.374	40.51	196.085	40.51	203.356	40.51	81.0126	40.51	350.14	40.51	336.291	40.51	108.893	40.51	86.6745	40.51	221.074	40.51	93.9923	40.51	191.629	40.51	198.03	40.51	197.831	40.51	348.446	40.51	96.0429	40.51	347.723	40.51
40.72	40.72	195.995	40.72	205.075	40.72	212.802	40.72	163.226	40.72	350.164	40.72	267.563	40.72	220.198	40.72	65.8801	40.72	144.841	40.72	195.965	40.72	202.969	40.72	80.7804	40.72	350.298	40.72	336.527	40.72	109.232	40.72	86.3968	40.72	220.329	40.72	93.6625	40.72	191.501	40.72	197.65	40.72	197.298	40.72	348.876	40.72	96.2869	40.72	347.649	40.72
40.98	40.98	195.793	40.98	204.79	40.98	212.697	40.98	163.752	40.98	350.765	40.98	269.926	40.98	219.865	40.98	65.6379	40.98	144.449	40.98	195.756	40.98	202.768	40.98	80.5867	40.98	350.604	40.98	337.016	40.98	109.502	40.98	86.1742	40.98	219.505	40.98	93.163	40.98	190.996	40.98	197.326	40.98	197.157	40.98	349.279	40.98	96.5909	40.98	347.876	40.98
41.15	41.15	195.23	41.15	204.42	41.15	212.32	41.15	163.741	41.15	350.821	41.15	272.602	41.15	218.934	41.15	65.289	41.15	143.932	41.15	195.352	41.15	202.256	41.15	80.4405	41.15	350.771	41.15	337.35	41.15	109.737	41.15	85.9412	41.15	218.981	41.15	92.8094	41.15	190.699	41.15	196.966	41.15	196.734	41.15	349.598	41.15	96.5688	41.15	347.998	41.15
41.4	41.4	194.904	41.4	204.147	41.4	211.846	41.4	164.123	41.4	351.421	41.4	275.258	41.4	218.315	41.4	65.1171	41.4	143.433	41.4	195.088	41.4	202.192	41.4	80.3836	41.4	350.983	41.4	337.605	41.4	110.009	41.4	85.6613	41.4	218.237	41.4	92.5289	41.4	190.279	41.4	196.576	41.4	196.582	41.4	349.666	41.4	96.7469	41.4	348.42	41.4
41.62	41.62	194.782	41.62	203.827	41.62	211.437	41.62	164.328	41.62	351.701	41.62	277.51	41.62	217.786	41.62	64.8835	41.62	143.137	41.62	194.864	41.62	201.605	41.62	80.2614	41.62	351.036	41.62	337.294	41.62	109.891	41.62	85.1846	41.62	217.751	41.62	92.4437	41.62	189.943	41.62	196.265	41.62	196.097	41.62	349.784	41.62	96.7325	41.62	348.395	41.62
41.78	41.78	194.517	41.78	203.535	41.78	211.298	41.78	164.676	41.78	351.872	41.78	279.817	41.78	217.006	41.78	64.5757	41.78	142.619	41.78	194.522	41.78	201.35	41.78	80.1026	41.78	351.217	41.78	337.539	41.78	109.875	41.78	85.0555	41.78	216.773	41.78	94.041	41.78	189.696	41.78	196.013	41.78	195.848	41.78	350.018	41.78	96.7028	41.78	348.42	41.78
42	42	194.153	42	202.934	42	210.842	42	164.811	42	351.928	42	281.802	42	216.134	42	64.3952	42	142.262	42	194.233	42	201.202	42	79.9002	42	351.306	42	337.494	42	110.221	42	84.8574	42	216.19	42	93.9434	42	189.251	42	195.642	42	195.248	42	350.272	42	96.7028	42	348.176	42
42.15	42.15	193.625	42.15	202.795	42.15	210.248	42.15	164.969	42.15	352.256	42.15	283.56	42.15	215.568	42.15	64.2027	42.15	141.732	42.15	193.852	42.15	200.52	42.15	79.6978	42.15	351.095	42.15	337.639	42.15	110.031	42.15	84.5429	42.15	215.667	42.15	93.48	42.15	188.942	42.15	195.169	42.15	194.925	42.15	350.316	42.15	96.6146	42.15	348.387	42.15
42.37	42.37	192.909	42.37	202.31	42.37	209.666	42.37	164.924	42.37	352.03	42.37	285.431	42.37	214.837	42.37	63.8538	42.37	141.301	42.37	193.506	42.37	200.042	42.37	79.518	42.37	351.084	42.37	337.327	42.37	109.852	42.37	84.2516	42.37	214.763	42.37	93.163	42.37	188.348	42.37	194.708	42.37	194.391	42.37	350.36	42.37	96.6366	42.37	348.287	42.37
42.62	42.62	192.406	42.62	201.944	42.62	209.239	42.62	165.054	42.62	351.922	42.62	287.043	42.62	214.28	42.62	63.5631	42.62	140.845	42.62	193.088	42.62	199.374	42.62	79.3656	42.62	350.963	42.62	337.44	42.62	109.889	42.62	84.0224	42.62	214.094	42.62	92.8582	42.62	187.812	42.62	194.274	42.62	193.916	42.62	350.249	42.62	96.5937	42.62	347.947	42.62
42.81	42.81	192.101	42.81	201.471	42.81	209.009	42.81	165.047	42.81	351.896	42.81	288.701	42.81	213.557	42.81	63.4771	42.81	140.222	42.81	192.537	42.81	199.102	42.81	79.1911	42.81	351.118	42.81	337.249	42.81	109.855	42.81	83.6102	42.81	213.387	42.81	92.4069	42.81	187.482	42.81	193.901	42.81	193.46	42.81	350.185	42.81	96.6052	42.81	348.089	42.81
43.02	43.02	191.511	43.02	200.69	43.02	208.646	43.02	165.049	43.02	351.86	43.02	290.202	43.02	212.723	43.02	63.2198	43.02	139.791	43.02	192.186	43.02	198.56	43.02	79.1478	43.02	350.648	43.02	336.838	43.02	109.849	43.02	83.3204	43.02	212.664	43.02	91.8827	43.02	187.044	43.02	193.344	43.02	193.109	43.02	350.369	43.02	96.5688	43.02	347.731	43.02
43.27	43.27	191.067	43.27	200.474	43.27	207.978	43.27	164.947	43.27	351.522	43.27	291.76	43.27	211.961	43.27	62.9634	43.27	139.231	43.27	191.946	43.27	198.245	43.27	79.0121	43.27	350.828	43.27	336.537	43.27	109.718	43.27	83.0633	43.27	212.062	43.27	91.2241	43.27	186.612	43.27	192.897	43.27	192.634	43.27	350.36	43.27	96.5484	43.27	347.456	43.27
43.42	43.42	190.513	43.42	199.821	43.42	207.318	43.42	164.813	43.42	351.475	43.42	292.953	43.42	211.234	43.42	62.6582	43.42	138.898	43.42	191.364	43.42	197.511	43.42	78.7778	43.42	350.58	43.42	336.126	43.42	109.7	43.42	82.7504	43.42	211.28	43.42	90.4809	43.42	186.049	43.42	192.273	43.42	192.317	43.42	350.213	43.42	96.3578	43.42	347.176	43.42
43.59	43.59	189.963	43.59	199.443	43.59	206.866	43.59	164.699	43.59	351.374	43.59	294.228	43.59	210.413	43.59	62.4138	43.59	138.411	43.59	190.939	43.59	197.048	43.59	78.4509	43.59	350.159	43.59	336.003	43.59	109.525	43.59	82.3768	43.59	210.63	43.59	90.0783	43.59	185.822	43.59	191.815	43.59	191.552	43.59	350.138	43.59	96.3153	43.59	346.745	43.59
43.87	43.87	189.658	43.87	198.855	43.87	206.193	43.87	164.632	43.87	351.092	43.87	295.078	43.87	209.882	43.87	62.2333	43.87	137.955	43.87	190.407	43.87	196.729	43.87	78.3497	43.87	350.037	43.87	335.613	43.87	109.312	43.87	82.1672	43.87	209.762	43.87	89.9319	43.87	185.148	43.87	191.41	43.87	191.219	43.87	350.006	43.87	96.2492	43.87	346.556	43.87
44.07	44.07	189.189	44.07	198.231	44.07	205.782	44.07	164.384	44.07	350.844	44.07	296.632	44.07	209.093	44.07	62.0649	44.07	137.413	44.07	189.853	44.07	196.104	44.07	78.0462	44.07	349.914	44.07	335.012	44.07	109.155	44.07	81.7245	44.07	209.238	44.07	89.6515	44.07	184.725	44.07	190.994	44.07	190.752	44.07	349.995	44.07	96.1941	44.07	345.958	44.07
44.27	44.27	188.558	44.27	197.902	44.27	205.311	44.27	164.201	44.27	350.451	44.27	297.356	44.27	208.416	44.27	61.7563	44.27	136.796	44.27	189.648	44.27	195.734	44.27	77.7968	44.27	349.372	44.27	334.632	44.27	109.162	44.27	81.478	44.27	208.472	44.27	89.3214	44.27	184.157	44.27	190.402	44.27	189.956	44.27	349.987	44.27	95.9106	44.27	345.483	44.27
44.51	44.51	188.094	44.51	197.368	44.51	204.766	44.51	163.924	44.51	349.318	44.51	297.773	44.51	207.773	44.51	61.6917	44.51	136.362	44.51	189.051	44.51	194.958	44.51	77.5998	44.51	348.988	44.51	333.512	44.51	108.911	44.51	81.1102	44.51	207.705	44.51	89.0556	44.51	183.579	44.51	189.749	44.51	189.498	44.51	349.692	44.51	95.8477	44.51	345.102	44.51
44.63	44.63	187.432	44.63	196.782	44.63	204.353	44.63	163.637	44.63	349.175	44.63	298.388	44.63	206.943	44.63	61.3953	44.63	135.896	44.63	188.435	44.63	194.528	44.63	77.4595	44.63	348.749	44.63	333.052	44.63	108.848	44.63	80.8838	44.63	206.794	44.63	88.7482	44.63	183.106	44.63	189.131	44.63	188.966	44.63	349.547	44.63	95.6791	44.63	344.496	44.63
44.86	44.86	187.161	44.86	196.375	44.86	203.71	44.86	163.3	44.86	349.016	44.86	299.086	44.86	206.079	44.86	61.1225	44.86	135.398	44.86	188.075	44.86	194.025	44.86	77.1683	44.86	348.259	44.86	332.707	44.86	108.487	44.86	80.5703	44.86	206.22	44.86	88.3585	44.86	182.659	44.86	188.825	44.86	188.441	44.86	349.38	44.86	95.5011	44.86	344.185	44.86
45.1	45.1	186.586	45.1	195.682	45.1	202.945	45.1	163.04	45.1	348.621	45.1	299.597	45.1	205.678	45.1	60.8698	45.1	134.979	45.1	187.486	45.1	193.422	45.1	76.9884	45.1	347.669	45.1	331.984	45.1	108.375	45.1	80.1742	45.1	205.506	45.1	88.1024	45.1	182.134	45.1	188.454	45.1	188.13	45.1	348.918	45.1	95.3689	45.1	343.719	45.1
45.29	45.29	185.931	45.29	195.156	45.29	202.507	45.29	162.654	45.29	347.832	45.29	300.265	45.29	204.623	45.29	60.6571	45.29	134.398	45.29	186.946	45.29	192.916	45.29	76.66	45.29	347.293	45.29	331.659	45.29	108.325	45.29	79.9389	45.29	204.631	45.29	87.7108	45.29	181.496	45.29	187.772	45.29	187.512	45.29	348.591	45.29	95.1292	45.29	342.767	45.29
45.48	45.48	185.482	45.48	194.686	45.48	201.869	45.48	162.24	45.48	347.232	45.48	300.238	45.48	203.895	45.48	60.3445	45.48	133.914	45.48	186.618	45.48	192.123	45.48	76.3938	45.48	346.512	45.48	330.66	45.48	108.048	45.48	79.8259	45.48	203.897	45.48	87.3471	45.48	181.002	45.48	187.023	45.48	187.138	45.48	348.52	45.48	94.9926	45.48	342.255	45.48
45.72	45.72	184.791	45.72	194.192	45.72	201.199	45.72	161.991	45.72	346.917	45.72	300.946	45.72	203.367	45.72	60.196	45.72	133.623	45.72	185.961	45.72	191.887	45.72	76.2127	45.72	345.979	45.72	329.88	45.72	107.86	45.72	79.7198	45.72	203.388	45.72	86.944	45.72	180.443	45.72	186.62	45.72	186.439	45.72	348.158	45.72	94.7405	45.72	341.447	45.72
45.91	45.91	184.391	45.91	193.636	45.91	200.602	45.91	161.101	45.91	346.07	45.91	301.1	45.91	202.598	45.91	60.0197	45.91	133.014	45.91	185.509	45.91	191.316	45.91	75.9554	45.91	345.433	45.91	329.503	45.91	108.003	45.91	79.4065	45.91	202.588	45.91	86.7009	45.91	179.962	45.91	185.955	45.91	185.948	45.91	347.925	45.91	94.684	45.91	340.925	45.91
46.1	46.1	183.758	46.1	193.012	46.1	199.952	46.1	164.711	46.1	345.404	46.1	301.168	46.1	201.915	46.1	59.8032	46.1	132.669	46.1	184.839	46.1	190.622	46.1	75.7193	46.1	344.699	46.1	329.002	46.1	107.913	46.1	79.2668	46.1	201.85	46.1	86.4083	46.1	179.425	46.1	185.572	46.1	185.236	46.1	347.474	46.1	94.4856	46.1	340.094	46.1
46.33	46.33	182.945	46.33	192.283	46.33	199.703	46.33	164.13	46.33	344.557	46.33	301.203	46.33	201.249	46.33	59.9365	46.33	131.913	46.33	184.394	46.33	190.165	46.33	75.4801	46.33	343.851	46.33	327.842	46.33	107.627	46.33	79.0415	46.33	201.026	46.33	86.0724	46.33	178.873	46.33	185.044	46.33	184.524	46.33	346.915	46.33	94.2791	46.33	339.306	46.33
46.52	46.52	182.561	46.52	191.763	46.52	198.636	46.52	163.719	46.52	343.576	46.52	301.219	46.52	200.556	46.52	59.8434	46.52	131.408	46.52	183.683	46.52	189.164	46.52	75.2598	46.52	343.353	46.52	326.944	46.52	107.452	46.52	78.6857	46.52	200.182	46.52	85.7021	46.52	178.34	46.52	184.333	46.52	184.211	46.52	346.669	46.52	94.0544	46.52	338.808	46.52
46.75	46.75	181.905	46.75	191.374	46.75	198.198	46.75	163.424	46.75	343.18	46.75	301.513	46.75	199.737	46.75	59.799	46.75	130.986	46.75	183.315	46.75	188.85	46.75	74.9423	46.75	342.798	46.75	326.273	46.75	107.323	46.75	78.4267	46.75	199.664	46.75	85.6148	46.75	177.735	46.75	183.774	46.75	183.548	46.75	346.231	46.75	93.9027	46.75	337.755	46.75
46.93	46.93	181.341	46.93	190.714	46.93	197.624	46.93	163.041	46.93	342.142	46.93	301.327	46.93	199.062	46.93	59.5866	46.93	130.267	46.93	182.771	46.93	188.234	46.93	74.7526	46.93	342.253	46.93	325.396	46.93	107.074	46.93	78.1602	46.93	198.829	46.93	85.1159	46.93	177.449	46.93	183.233	46.93	183.168	46.93	345.801	46.93	93.6258	46.93	336.746	46.93
47.12	47.12	180.907	47.12	190.125	47.12	197.031	47.12	162.737	47.12	341.646	47.12	301.202	47.12	198.473	47.12	59.2979	47.12	129.934	47.12	182.344	47.12	187.767	47.12	74.5503	47.12	341.374	47.12	324.539	47.12	106.806	47.12	78.032	47.12	198.365	47.12	84.9208	47.12	176.798	47.12	182.513	47.12	182.59	47.12	345.217	47.12	93.4164	47.12	336.17	47.12
47.35	47.35	180.414	47.35	189.548	47.35	196.266	47.35	162.173	47.35	340.765	47.35	301.043	47.35	197.613	47.35	59.2618	47.35	129.478	47.35	181.5	47.35	187.165	47.35	74.3479	47.35	340.663	47.35	323.893	47.35	106.47	47.35	77.7641	47.35	197.556	47.35	84.4697	47.35	176.193	47.35	182.119	47.35	181.989	47.35	344.81	47.35	93.1408	47.35	335.238	47.35
47.56	47.56	179.699	47.56	188.765	47.56	195.858	47.56	161.607	47.56	339.422	47.56	300.912	47.56	196.896	47.56	59.1493	47.56	129.014	47.56	181.143	47.56	186.473	47.56	74.1103	47.56	339.629	47.56	322.845	47.56	106.372	47.56	77.4132	47.56	196.868	47.56	84.1759	47.56	175.656	47.56	181.344	47.56	181.412	47.56	344.349	47.56	92.9877	47.56	334.418	47.56
47.76	47.76	179.124	47.76	188.223	47.76	195.097	47.76	161.674	47.76	338.416	47.76	300.453	47.76	196.167	47.76	58.8682	47.76	128.452	47.76	180.554	47.76	185.792	47.76	73.839	47.76	339.028	47.76	321.84	47.76	105.916	47.76	77.2486	47.76	196.037	47.76	83.8699	47.76	175.005	47.76	181.076	47.76	180.991	47.76	343.546	47.76	92.8345	47.76	333.497	47.76
47.98	47.98	178.526	47.98	187.806	47.98	194.455	47.98	161.134	47.98	337.943	47.98	300.141	47.98	195.363	47.98	58.7041	47.98	128.115	47.98	179.964	47.98	185.267	47.98	73.5932	47.98	337.816	47.98	320.674	47.98	105.578	47.98	76.9472	47.98	195.44	47.98	83.676	47.98	174.491	47.98	180.253	47.98	180.234	47.98	342.775	47.98	92.6239	47.98	332.821	47.98
48.13	48.13	177.963	48.13	187.035	48.13	193.834	48.13	163.25	48.13	337.068	48.13	300.041	48.13	194.574	48.13	58.4896	48.13	127.546	48.13	179.292	48.13	184.587	48.13	73.3556	48.13	337.239	48.13	319.732	48.13	105.237	48.13	76.7121	48.13	194.573	48.13	83.1837	48.13	173.886	48.13	179.808	48.13	179.425	48.13	341.999	48.13	92.3858	48.13	331.817	48.13
48.38	48.38	177.517	48.38	186.477	48.38	193.322	48.38	163.267	48.38	336.228	48.38	299.83	48.38	194.077	48.38	58.2633	48.38	126.927	48.38	178.728	48.38	183.923	48.38	73.2013	48.38	335.937	48.38	318.829	48.38	104.993	48.38	76.4013	48.38	193.963	48.38	83.0676	48.38	173.36	48.38	178.936	48.38	178.998	48.38	341.486	48.38	92.1488	48.38	330.538	48.38
48.64	48.64	176.942	48.64	185.611	48.64	192.752	48.64	162.793	48.64	335.325	48.64	299.195	48.64	193.31	48.64	57.9385	48.64	126.508	48.64	178.289	48.64	183.457	48.64	72.9203	48.64	335.392	48.64	318.027	48.64	104.736	48.64	76.1334	48.64	193.178	48.64	82.5677	48.64	172.755	48.64	178.565	48.64	178.442	48.64	340.781	48.64	91.9614	48.64	329.84	48.64
48.79	48.79	176.262	48.79	185.312	48.79	192.161	48.79	162.487	48.79	334.32	48.79	298.871	48.79	192.676	48.79	57.7174	48.79	125.983	48.79	177.607	48.79	182.696	48.79	72.5027	48.79	334.502	48.79	317.011	48.79	104.447	48.79	75.8754	48.79	192.43	48.79	82.2858	48.79	172.126	48.79	177.914	48.79	177.731	48.79	340.176	48.79	91.8522	48.79	328.409	48.79
48.96	48.96	175.769	48.96	184.664	48.96	191.485	48.96	162.037	48.96	333.204	48.96	298.049	48.96	191.778	48.96	57.6497	48.96	125.646	48.96	177.134	48.96	182.104	48.96	72.4032	48.96	333.268	48.96	316.046	48.96	104.143	48.96	75.6907	48.96	191.786	48.96	81.9824	48.96	171.578	48.96	177.317	48.96	177.219	48.96	339.383	48.96	91.4764	48.96	327.933	48.96
49.15	49.15	175.09	49.15	184.28	49.15	190.463	49.15	161.658	49.15	332.351	49.15	297.479	49.15	191.114	49.15	57.4707	49.15	124.931	49.15	176.637	49.15	181.759	49.15	72.2736	49.15	332.159	49.15	315.455	49.15	103.755	49.15	75.2884	49.15	191.199	49.15	81.8527	49.15	170.963	49.15	176.752	49.15	176.66	49.15	338.348	49.15	91.198	49.15	326.508	49.15
49.37	49.37	174.796	49.37	183.439	49.37	190	49.37	161.948	49.37	331.061	49.37	297.273	49.37	190.351	49.37	57.2933	49.37	124.767	49.37	175.932	49.37	180.977	49.37	71.9779	49.37	331.479	49.37	314.302	49.37	103.536	49.37	75.1683	49.37	190.321	49.37	81.4475	49.37	170.413	49.37	176.18	49.37	176.206	49.37	337.534	49.37	91.0676	49.37	325.385	49.37
49.65	49.65	174.034	49.65	182.734	49.65	189.211	49.65	161.352	49.65	330.307	49.65	296.815	49.65	189.713	49.65	57.1174	49.65	124.209	49.65	175.274	49.65	180.248	49.65	71.7212	49.65	330.046	49.65	313.326	49.65	103.187	49.65	74.8208	49.65	189.618	49.65	81.2174	49.65	169.809	49.65	175.448	49.65	175.438	49.65	336.697	49.65	90.7582	49.65	324.545	49.65
49.83	49.83	173.224	49.83	182.32	49.83	188.77	49.83	160.954	49.83	329.344	49.83	296.178	49.83	188.985	49.83	56.8678	49.83	123.514	49.83	174.765	49.83	179.681	49.83	71.5602	49.83	329.054	49.83	312.073	49.83	102.901	49.83	74.4677	49.83	189.061	49.83	80.7876	49.83	169.282	49.83	174.876	49.83	174.984	49.83	335.817	49.83	90.4513	49.83	323.521	49.83
50.05	50.05	172.769	50.05	181.521	50.05	188.125	50.05	160.147	50.05	328.289	50.05	295.427	50.05	188.192	50.05	56.5568	50.05	123.133	50.05	174.108	50.05	179.201	50.05	71.3185	50.05	328.035	50.05	311.661	50.05	102.525	50.05	74.2754	50.05	188.024	50.05	80.4999	50.05	168.77	50.05	174.38	50.05	174.259	50.05	334.849	50.05	90.0962	50.05	322.74	50.05
50.26	50.26	172.227	50.26	180.784	50.26	187.501	50.26	160.257	50.26	327.145	50.26	294.994	50.26	187.581	50.26	56.4874	50.26	122.685	50.26	173.703	50.26	178.555	50.26	71.0562	50.26	326.898	50.26	310.485	50.26	102.227	50.26	73.9687	50.26	187.395	50.26	80.1187	50.26	168.038	50.26	173.807	50.26	173.704	50.26	333.847	50.26	89.8774	50.26	321.473	50.26
50.4	50.4	171.57	50.4	180.23	50.4	186.739	50.4	159.838	50.4	326.398	50.4	294.296	50.4	186.734	50.4	56.3625	50.4	122.208	50.4	172.998	50.4	178.032	50.4	70.7396	50.4	326.085	50.4	309.379	50.4	101.894	50.4	73.7571	50.4	186.694	50.4	79.8731	50.4	167.626	50.4	172.975	50.4	173.204	50.4	332.581	50.4	89.5034	50.4	320.65	50.4
50.61	50.61	171.088	50.61	179.642	50.61	186.215	50.61	159.204	50.61	325.177	50.61	293.608	50.61	186.074	50.61	56.2014	50.61	121.657	50.61	172.547	50.61	177.362	50.61	70.6477	50.61	325.216	50.61	308.54	50.61	101.605	50.61	73.4522	50.61	185.886	50.61	79.2251	50.61	166.802	50.61	172.593	50.61	172.638	50.61	331.975	50.61	89.2615	50.61	319.606	50.61
50.9	50.9	170.373	50.9	179.018	50.9	185.541	50.9	158.721	50.9	324.321	50.9	292.924	50.9	185.284	50.9	56.0136	50.9	121.173	50.9	171.935	50.9	176.781	50.9	70.3686	50.9	324.05	50.9	307.186	50.9	101.189	50.9	73.2446	50.9	185.385	50.9	81.4947	50.9	166.541	50.9	171.94	50.9	171.981	50.9	330.996	50.9	89.0404	50.9	318.522	50.9
51.1	51.1	169.815	51.1	178.589	51.1	184.987	51.1	158.063	51.1	323.125	51.1	291.897	51.1	184.798	51.1	55.7918	51.1	120.715	51.1	171.256	51.1	176.131	51.1	70.3767	51.1	323.202	51.1	306.313	51.1	100.935	51.1	72.8336	51.1	184.67	51.1	81.2936	51.1	165.905	51.1	171.434	51.1	171.469	51.1	329.92	51.1	88.8175	51.1	317.613	51.1
51.31	51.31	169.224	51.31	177.69	51.31	184.514	51.31	157.616	51.31	322.053	51.31	291.257	51.31	183.881	51.31	55.5324	51.31	120.249	51.31	170.757	51.31	175.371	51.31	70.0089	51.31	321.848	51.31	305.272	51.31	100.63	51.31	72.8019	51.31	183.922	51.31	80.8973	51.31	165.41	51.31	170.748	51.31	170.747	51.31	328.662	51.31	88.4893	51.31	316.139	51.31
51.49	51.49	168.696	51.49	177.378	51.49	183.612	51.49	157.006	51.49	320.868	51.49	290.769	51.49	183.327	51.49	55.4	51.49	119.694	51.49	170.167	51.49	174.87	51.49	69.8852	51.49	320.903	51.49	304.515	51.49	100.305	51.49	72.4292	51.49	183.256	51.49	80.7754	51.49	164.953	51.49	170.208	51.49	170.169	51.49	327.737	51.49	88.1807	51.49	314.953	51.49
51.63	51.63	167.957	51.63	176.489	51.63	182.928	51.63	156.409	51.63	320.033	51.63	290.066	51.63	182.75	51.63	55.2557	51.63	119.214	51.63	169.393	51.63	174.245	51.63	69.5593	51.63	320.069	51.63	303.302	51.63	99.88	51.63	72.1729	51.63	182.685	51.63	80.3852	51.63	164.256	51.63	169.691	51.63	169.746	51.63	326.923	51.63	87.8941	51.63	314.121	51.63
51.84	51.84	167.455	51.84	175.981	51.84	182.184	51.84	155.544	51.84	318.73	51.84	289.049	51.84	181.983	51.84	55.0127	51.84	118.949	51.84	168.91	51.84	173.779	51.84	69.4174	51.84	318.596	51.84	302.21	51.84	99.8203	51.84	71.9327	51.84	181.769	51.84	80.0472	51.84	163.699	51.84	169.343	51.84	169.012	51.84	325.968	51.84	87.5514	51.84	313.141	51.84
52.12	52.12	166.996	52.12	175.484	52.12	181.592	52.12	154.922	52.12	317.937	52.12	288.259	52.12	181.217	52.12	54.8996	52.12	118.274	52.12	168.586	52.12	172.994	52.12	69.1792	52.12	317.448	52.12	300.981	52.12	99.2852	52.12	71.5695	52.12	181.055	52.12	79.7895	52.12	163.344	52.12	168.555	52.12	168.345	52.12	324.8	52.12	87.2543	52.12	311.896	52.12
52.32	52.32	166.433	52.32	174.838	52.32	180.987	52.32	153.963	52.32	316.481	52.32	287.59	52.32	180.381	52.32	54.7192	52.32	117.831	52.32	167.835	52.32	172.323	52.32	68.8533	52.32	316.547	52.32	300.235	52.32	99.0838	52.32	71.3249	52.32	180.448	52.32	79.5335	52.32	162.556	52.32	167.97	52.32	167.845	52.32	323.545	52.32	87.0008	52.32	310.866	52.32
52.56	52.56	165.76	52.56	174.329	52.56	180.522	52.56	153.663	52.56	315.59	52.56	286.728	52.56	179.968	52.56	54.4158	52.56	117.384	52.56	167.173	52.56	171.879	52.56	68.7117	52.56	315.482	52.56	299.451	52.56	97.4329	52.56	71.0151	52.56	179.663	52.56	79.2477	52.56	162.048	52.56	167.485	52.56	167.277	52.56	322.825	52.56	86.7264	52.56	309.669	52.56
52.73	52.73	165.138	52.73	173.659	52.73	179.963	52.73	152.839	52.73	314.077	52.73	285.877	52.73	179.155	52.73	54.2834	52.73	116.78	52.73	166.653	52.73	171.356	52.73	68.5656	52.73	314.492	52.73	298.371	52.73	96.5376	52.73	70.8053	52.73	179.175	52.73	78.955	52.73	161.443	52.73	166.821	52.73	166.609	52.73	321.9	52.73	86.4177	52.73	308.46	52.73
52.97	52.97	164.617	52.97	173.095	52.97	179.207	52.97	152.251	52.97	313.134	52.97	285.183	52.97	178.495	52.97	54.0986	52.97	116.522	52.97	166.023	52.97	170.675	52.97	68.2936	52.97	313.093	52.97	297.314	52.97	96.0619	52.97	70.5935	52.97	178.462	52.97	78.6942	52.97	160.844	52.97	166.318	52.97	166.055	52.97	320.796	52.97	86.2181	52.97	307.578	52.97
53.13	53.13	164.004	53.13	172.436	53.13	178.455	53.13	152.393	53.13	312.493	53.13	284.645	53.13	177.646	53.13	53.9684	53.13	115.899	53.13	165.362	53.13	170.082	53.13	67.9968	53.13	312.063	53.13	296.123	53.13	95.6843	53.13	70.2393	53.13	177.641	53.13	78.4222	53.13	160.144	53.13	165.687	53.13	165.576	53.13	319.702	53.13	85.8328	53.13	306.483	53.13
53.31	53.31	163.38	53.31	171.824	53.31	177.828	53.31	151.838	53.31	311.18	53.31	283.356	53.31	177.021	53.31	53.783	53.31	115.508	53.31	165.06	53.31	169.138	53.31	67.8483	53.31	310.914	53.31	295.471	53.31	95.4955	53.31	69.9922	53.31	177.01	53.31	78.1033	53.31	159.674	53.31	165.078	53.31	165.008	53.31	318.511	53.31	85.5905	53.31	305.737	53.31
53.52	53.52	162.559	53.52	171.084	53.52	177.223	53.52	151.454	53.52	310.198	53.52	282.732	53.52	176.302	53.52	53.4822	53.52	115.064	53.52	164.39	53.52	168.74	53.52	67.511	53.52	310.069	53.52	294.002	53.52	95.0255	53.52	69.7243	53.52	176.367	53.52	77.7984	53.52	159.24	53.52	164.494	53.52	164.43	53.52	317.795	53.52	85.2708	53.52	304.45	53.52
53.77	53.77	162.108	53.77	170.671	53.77	176.594	53.77	151	53.77	309.094	53.77	281.839	53.77	175.62	53.77	53.2687	53.77	114.526	53.77	163.655	53.77	168.207	53.77	67.3721	53.77	308.602	53.77	292.985	53.77	94.7868	53.77	69.5338	53.77	175.703	53.77	77.4996	53.77	158.572	53.77	163.923	53.77	163.721	53.77	316.647	53.77	84.9839	53.77	303.411	53.77
53.98	53.98	161.622	53.98	169.907	53.98	175.899	53.98	150.791	53.98	308.284	53.98	280.949	53.98	175.065	53.98	53.1143	53.98	113.952	53.98	163.097	53.98	167.774	53.98	67.03	53.98	307.571	53.98	291.904	53.98	94.4088	53.98	69.2143	53.98	174.94	53.98	77.2517	53.98	158.122	53.98	163.347	53.98	163.174	53.98	315.75	53.98	84.7416	53.98	302.349	53.98
54.19	54.19	161.144	54.19	169.481	54.19	175.374	54.19	150.32	54.19	306.957	54.19	280.175	54.19	174.465	54.19	53.1073	54.19	113.482	54.19	162.545	54.19	166.797	54.19	66.8976	54.19	306.785	54.19	290.987	54.19	94.0832	54.19	68.949	54.19	174.156	54.19	77.0709	54.19	157.725	54.19	162.707	54.19	162.619	54.19	314.52	54.19	84.2896	54.19	301.201	54.19
54.39	54.39	160.473	54.39	168.845	54.39	174.678	54.39	149.776	54.39	306.06	54.39	279.225	54.39	173.792	54.39	52.7654	54.39	113.065	54.39	161.965	54.39	166.409	54.39	66.5692	54.39	305.447	54.39	290.09	54.39	93.5809	54.39	68.7134	54.39	173.62	54.39	76.9835	54.39	156.98	54.39	162.211	54.39	162.084	54.39	313.582	54.39	84.1023	54.39	300.331	54.39
54.58	54.58	159.863	54.58	168.245	54.58	174.222	54.58	149.144	54.58	304.706	54.58	278.318	54.58	172.873	54.58	52.6571	54.58	112.486	54.58	161.26	54.58	165.783	54.58	66.2769	54.58	304.402	54.58	288.777	54.58	93.3683	54.58	68.4921	54.58	172.775	54.58	76.6909	54.58	156.398	54.58	161.435	54.58	161.528	54.58	312.558	54.58	83.8488	54.58	298.923	54.58
54.81	54.81	159.331	54.81	167.532	54.81	173.469	54.81	148.556	54.81	303.808	54.81	277.619	54.81	172.204	54.81	52.444	54.81	112.22	54.81	160.908	54.81	165.32	54.81	66.1048	54.81	303.281	54.81	288.029	54.81	93.0967	54.81	68.174	54.81	172.326	54.81	76.4657	54.81	155.685	54.81	160.944	54.81	160.92	54.81	311.214	54.81	83.5183	54.81	298.196	54.81
55.05	55.05	158.863	55.05	166.996	55.05	172.898	55.05	147.957	55.05	302.601	55.05	276.574	55.05	171.669	55.05	52.291	55.05	111.983	55.05	160.276	55.05	164.611	55.05	65.9483	55.05	302.395	55.05	286.989	55.05	92.7539	55.05	67.9069	55.05	171.584	55.05	76.1278	55.05	155.207	55.05	160.478	55.05	160.315	55.05	310.287	55.05	83.2535	55.05	297	55.05
55.2	55.2	158.162	55.2	166.42	55.2	172.316	55.2	148.186	55.2	301.546	55.2	275.709	55.2	171.128	55.2	52.0917	55.2	111.168	55.2	159.632	55.2	164.112	55.2	65.5687	55.2	300.988	55.2	285.916	55.2	92.3166	55.2	67.6068	55.2	170.8	55.2	75.8618	55.2	154.616	55.2	159.838	55.2	159.771	55.2	309.399	55.2	82.967	55.2	296.13	55.2
55.44	55.44	157.657	55.44	165.878	55.44	171.518	55.44	147.565	55.44	300.62	55.44	274.904	55.44	170.563	55.44	51.839	55.44	110.687	55.44	159.123	55.44	163.406	55.44	65.4451	55.44	300.12	55.44	285.037	55.44	92.0369	55.44	67.665	55.44	170.277	55.44	75.9715	55.44	154.124	55.44	159.084	55.44	158.915	55.44	308.353	55.44	82.6583	55.44	295.177	55.44
55.61	55.61	156.945	55.61	165.209	55.61	170.833	55.61	146.948	55.61	299.588	55.61	273.904	55.61	169.609	55.61	51.7962	55.61	110.143	55.61	158.721	55.61	163.135	55.61	65.2791	55.61	298.936	55.61	284.12	55.61	91.6668	55.61	67.3999	55.61	169.683	55.61	75.8153	55.61	153.545	55.61	158.546	55.61	158.672	55.61	307.113	55.61	82.3499	55.61	293.941	55.61
55.83	55.83	156.458	55.83	164.652	55.83	170.456	55.83	146.569	55.83	298.368	55.83	273.035	55.83	169.123	55.83	51.521	55.83	109.876	55.83	158.081	55.83	162.404	55.83	65.0377	55.83	297.691	55.83	283.171	55.83	91.288	55.83	67.138	55.83	169.002	55.83	75.5669	55.83	153.219	55.83	158.082	55.83	157.991	55.83	306.115	55.83	82.0739	55.83	292.865	55.83
56.06	56.06	155.907	56.06	163.971	56.06	169.714	56.06	146.107	56.06	297.149	56.06	272.094	56.06	168.404	56.06	51.3164	56.06	109.346	56.06	157.527	56.06	161.904	56.06	64.6442	56.06	296.801	56.06	281.969	56.06	90.9411	56.06	66.8701	56.06	168.145	56.06	75.1889	56.06	152.34	56.06	157.407	56.06	157.368	56.06	305.047	56.06	81.8314	56.06	291.512	56.06
56.23	56.23	155.39	56.23	163.197	56.23	169.121	56.23	146.073	56.23	296.246	56.23	271.209	56.23	167.697	56.23	51.1961	56.23	108.866	56.23	156.995	56.23	161.108	56.23	64.4081	56.23	295.867	56.23	280.722	56.23	90.7733	56.23	66.5089	56.23	167.467	56.23	75.006	56.23	152.111	56.23	157.092	56.23	156.823	56.23	303.836	56.23	81.5888	56.23	290.725	56.23
56.42	56.42	154.613	56.42	162.918	56.42	168.413	56.42	145.46	56.42	294.817	56.42	270.371	56.42	166.858	56.42	50.9983	56.42	108.522	56.42	156.496	56.42	160.64	56.42	64.2366	56.42	294.749	56.42	280.057	56.42	90.3039	56.42	66.2846	56.42	167.096	56.42	74.7353	56.42	151.331	56.42	156.426	56.42	156.221	56.42	303.039	56.42	80.0339	56.42	289.621	56.42
56.68	56.68	154.218	56.68	162.211	56.68	167.937	56.68	145.229	56.68	293.88	56.68	269.366	56.68	166.419	56.68	50.8325	56.68	108.156	56.68	155.746	56.68	160.045	56.68	64.0709	56.68	293.622	56.68	278.594	56.68	90.0434	56.68	66.0432	56.68	166.428	56.68	74.4426	56.68	150.844	56.68	155.806	56.68	155.84	56.68	301.575	56.68	79.8382	56.68	288.9	56.68
56.87	56.87	153.604	56.87	161.706	56.87	167.328	56.87	144.738	56.87	293	56.87	268.329	56.87	165.821	56.87	50.6974	56.87	107.438	56.87	155.144	56.87	159.377	56.87	63.7082	56.87	292.469	56.87	277.953	56.87	89.7108	56.87	65.7603	56.87	165.799	56.87	74.1499	56.87	150.143	56.87	155.053	56.87	155.131	56.87	300.573	56.87	79.3724	56.87	287.636	56.87
57.1	57.1	153.056	57.1	160.945	57.1	166.724	57.1	144.302	57.1	291.934	57.1	267.58	57.1	165.044	57.1	50.5223	57.1	107.029	57.1	154.615	57.1	158.833	57.1	63.5874	57.1	291.519	57.1	276.859	57.1	89.2962	57.1	65.5536	57.1	164.909	57.1	73.7622	57.1	149.758	57.1	154.662	57.1	154.421	57.1	299.631	57.1	79.0423	57.1	286.435	57.1
57.29	57.29	152.603	57.29	160.306	57.29	166.117	57.29	143.775	57.29	290.995	57.29	266.844	57.29	164.439	57.29	50.2467	57.29	106.737	57.29	153.939	57.29	158.249	57.29	63.2555	57.29	290.483	57.29	275.874	57.29	88.9503	57.29	65.2446	57.29	164.369	57.29	73.4888	57.29	149.111	57.29	154.14	57.29	154.027	57.29	299.059	57.29	78.7653	57.29	285.612	57.29
57.48	57.48	152.035	57.48	159.848	57.48	165.583	57.48	143.297	57.48	289.857	57.48	265.924	57.48	163.925	57.48	50.0531	57.48	106.204	57.48	153.54	57.48	157.638	57.48	63.1265	57.48	289.517	57.48	274.588	57.48	88.7143	57.48	65.0061	57.48	163.791	57.48	73.2134	57.48	148.604	57.48	153.548	57.48	153.409	57.48	297.77	57.48	78.4249	57.48	284.461	57.48
57.71	57.71	151.327	57.71	159.315	57.71	164.909	57.71	142.831	57.71	288.755	57.71	264.904	57.71	163.215	57.71	49.8791	57.71	105.836	57.71	153.121	57.71	156.988	57.71	62.8199	57.71	288.142	57.71	273.978	57.71	88.5133	57.71	64.7466	57.71	163.205	57.71	73.0889	57.71	148.144	57.71	152.972	57.71	152.862	57.71	296.884	57.71	78.0934	57.71	283.345	57.71
57.93	57.93	150.909	57.93	158.624	57.93	164.339	57.93	142.339	57.93	287.882	57.93	263.803	57.93	162.569	57.93	49.8004	57.93	105.329	57.93	152.397	57.93	156.501	57.93	62.9803	57.93	287.27	57.93	272.941	57.93	88.0205	57.93	64.5751	57.93	162.47	57.93	72.8476	57.93	147.576	57.93	152.502	57.93	152.43	57.93	295.623	57.93	77.8847	57.93	282.41	57.93
58.09	58.09	150.271	58.09	158.04	58.09	163.543	58.09	141.895	58.09	286.757	58.09	262.963	58.09	162.031	58.09	49.5588	58.09	104.882	58.09	151.918	58.09	155.948	58.09	62.8177	58.09	285.961	58.09	271.823	58.09	87.6059	58.09	64.2437	58.09	161.618	58.09	72.5969	58.09	147.115	58.09	151.855	58.09	151.79	58.09	294.72	58.09	77.5447	58.09	280.951	58.09
58.32	58.32	149.497	58.32	157.509	58.32	163.007	58.32	141.523	58.32	285.471	58.32	262.112	58.32	161.171	58.32	49.3904	58.32	104.451	58.32	151.248	58.32	155.391	58.32	62.458	58.32	285.105	58.32	270.654	58.32	87.2815	58.32	63.9408	58.32	160.976	58.32	72.2433	58.32	146.281	58.32	151.338	58.32	151.434	58.32	293.763	58.32	77.3684	58.32	280.175	58.32
58.48	58.48	149.231	58.48	157.022	58.48	162.42	58.48	141.054	58.48	284.475	58.48	261.386	58.48	160.568	58.48	49.1481	58.48	104.002	58.48	150.753	58.48	154.844	58.48	62.2568	58.48	284.166	58.48	269.612	58.48	86.9674	58.48	63.8026	58.48	160.452	58.48	71.974	58.48	145.862	58.48	150.629	58.48	150.788	58.48	292.729	58.48	76.9533	58.48	279.297	58.48
58.73	58.73	148.453	58.73	156.435	58.73	161.718	58.73	140.463	58.73	283.146	58.73	260.298	58.73	159.945	58.73	48.9934	58.73	103.539	58.73	150.208	58.73	154.049	58.73	62.222	58.73	283.059	58.73	268.696	58.73	86.7333	58.73	63.5099	58.73	159.775	58.73	71.8167	58.73	145.367	58.73	150.258	58.73	150.089	58.73	291.529	58.73	76.7402	58.73	278.246	58.73
58.95	58.95	148.101	58.95	155.7	58.95	161.359	58.95	139.898	58.95	282.501	58.95	259.346	58.95	159.384	58.95	48.8322	58.95	103.198	58.95	149.782	58.95	153.734	58.95	61.8192	58.95	281.858	58.95	267.833	58.95	86.3869	58.95	63.3252	58.95	159.219	58.95	71.3937	58.95	144.842	58.95	149.518	58.95	149.58	58.95	290.652	58.95	76.3073	58.95	277.025	58.95
59.14	59.14	147.651	59.14	155.22	59.14	160.746	59.14	139.545	59.14	281.309	59.14	258.563	59.14	158.682	59.14	48.5668	59.14	102.727	59.14	149.327	59.14	153.068	59.14	61.6906	59.14	281.028	59.14	266.817	59.14	86.1069	59.14	63.1222	59.14	158.547	59.14	71.314	59.14	144.529	59.14	149.187	59.14	149.13	59.14	289.541	59.14	76.0558	59.14	275.855	59.14
59.32	59.32	146.978	59.32	154.652	59.32	160.014	59.32	139.101	59.32	280.285	59.32	257.497	59.32	158.196	59.32	48.3445	59.32	102.322	59.32	148.607	59.32	152.634	59.32	61.62	59.32	279.975	59.32	265.649	59.32	85.693	59.32	62.7577	59.32	158.068	59.32	71.1038	59.32	143.692	59.32	148.497	59.32	148.56	59.32	288.765	59.32	75.8233	59.32	275.015	59.32
59.55	59.55	146.345	59.55	154.063	59.55	159.432	59.55	138.841	59.55	278.999	59.55	256.544	59.55	157.429	59.55	48.2362	59.55	101.656	59.55	148.064	59.55	151.826	59.55	61.4513	59.55	278.874	59.55	264.592	59.55	85.4021	59.55	62.5247	59.55	157.342	59.55	70.799	59.55	143.269	59.55	148.003	59.55	148.048	59.55	287.532	59.55	75.5256	59.55	273.851	59.55
59.73	59.73	145.816	59.73	153.534	59.73	158.833	59.73	138.253	59.73	278.013	59.73	255.499	59.73	156.807	59.73	48.0867	59.73	101.339	59.73	147.325	59.73	151.26	59.73	61.5317	59.73	277.56	59.73	263.649	59.73	84.9431	59.73	62.223	59.73	156.749	59.73	70.6439	59.73	142.765	59.73	147.464	59.73	147.528	59.73	286.455	59.73	75.0591	59.73	273.072	59.73
59.98	59.98	145.191	59.98	152.963	59.98	158.358	59.98	137.709	59.98	277.184	59.98	254.775	59.98	156.236	59.98	47.8936	59.98	100.93	59.98	146.939	59.98	150.777	59.98	61.1783	59.98	276.63	59.98	262.801	59.98	84.7754	59.98	61.9853	59.98	156.149	59.98	70.3448	59.98	142.088	59.98	146.874	59.98	146.744	59.98	285.499	59.98	74.874	59.98	272.169	59.98
60.17	60.17	144.721	60.17	152.327	60.17	157.502	60.17	137.246	60.17	275.919	60.17	253.788	60.17	155.764	60.17	47.7251	60.17	100.412	60.17	146.442	60.17	150.185	60.17	61.0771	60.17	275.83	60.17	261.999	60.17	84.462	60.17	61.8688	60.17	155.554	60.17	70.2107	60.17	141.665	60.17	146.109	60.17	146.332	60.17	284.531	60.17	74.5763	60.17	270.749	60.17
60.36	60.36	144.27	60.36	151.716	60.36	156.894	60.36	136.982	60.36	274.861	60.36	253.099	60.36	155.152	60.36	47.5558	60.36	100.089	60.36	145.777	60.36	149.765	60.36	60.899	60.36	274.695	60.36	260.671	60.36	84.1045	60.36	61.5918	60.36	154.949	60.36	69.9179	60.36	141.134	60.36	145.853	60.36	145.689	60.36	283.303	60.36	74.3609	60.36	269.71	60.36
60.57	60.57	143.595	60.57	151.184	60.57	156.52	60.57	136.75	60.57	273.989	60.57	252.098	60.57	154.432	60.57	47.3039	60.57	99.6853	60.57	145.252	60.57	149.093	60.57	60.6161	60.57	273.472	60.57	259.839	60.57	83.7681	60.57	61.5425	60.57	154.304	60.57	69.5643	60.57	140.603	60.57	145.142	60.57	145.209	60.57	282.35	60.57	74.1022	60.57	268.753	60.57
60.75	60.75	143.067	60.75	150.722	60.75	155.858	60.75	136.242	60.75	272.871	60.75	251.077	60.75	153.854	60.75	47.2077	60.75	99.1676	60.75	144.686	60.75	148.581	60.75	60.4249	60.75	272.337	60.75	258.681	60.75	83.4212	60.75	61.1813	60.75	153.602	60.75	69.2716	60.75	140.02	60.75	144.658	60.75	144.697	60.75	281.459	60.75	73.7053	60.75	267.811	60.75
61.01	61.01	142.569	61.01	150.106	61.01	155.388	61.01	135.459	61.01	271.733	61.01	250.168	61.01	153.179	61.01	46.9852	61.01	98.7985	61.01	144.312	61.01	148.111	61.01	60.163	61.01	271.672	61.01	257.713	61.01	82.9844	61.01	60.9679	61.01	152.896	61.01	68.988	61.01	139.684	61.01	144.103	61.01	144.127	61.01	280.438	61.01	73.5606	61.01	266.903	61.01
61.2	61.2	142.056	61.2	149.528	61.2	154.676	61.2	135.135	61.2	270.915	61.2	249.491	61.2	152.553	61.2	46.8584	61.2	98.3407	61.2	143.458	61.2	147.598	61.2	59.9032	61.2	270.486	61.2	256.822	61.2	82.7168	61.2	60.7226	61.2	152.479	61.2	68.9121	61.2	138.91	61.2	143.574	61.2	143.492	61.2	279.029	61.2	73.3332	61.2	265.845	61.2
61.37	61.37	141.488	61.37	148.947	61.37	153.966	61.37	134.724	61.37	269.765	61.37	248.39	61.37	151.924	61.37	46.66	61.37	97.873	61.37	143.049	61.37	146.924	61.37	59.7312	61.37	269.432	61.37	255.909	61.37	82.3472	61.37	60.4743	61.37	151.714	61.37	68.4577	61.37	138.437	61.37	142.929	61.37	142.999	61.37	278.163	61.37	72.8688	61.37	264.594	61.37
61.59	61.59	140.849	61.59	148.354	61.59	153.598	61.59	134.143	61.59	268.773	61.59	247.424	61.59	151.414	61.59	46.4616	61.59	97.4791	61.59	142.514	61.59	146.42	61.59	59.5142	61.59	268.288	61.59	255.019	61.59	82.123	61.59	60.3191	61.59	151.02	61.59	68.3082	61.59	137.952	61.59	142.565	61.59	142.439	61.59	277.473	61.59	72.6909	61.59	263.853	61.59
61.84	61.84	140.432	61.84	147.884	61.84	152.973	61.84	133.618	61.84	267.88	61.84	246.405	61.84	150.687	61.84	46.3833	61.84	97.035	61.84	142.056	61.84	145.934	61.84	59.2028	61.84	267.286	61.84	254.117	61.84	81.7989	61.84	60.218	61.84	150.572	61.84	68.2382	61.84	137.386	61.84	142.131	61.84	141.865	61.84	276.611	61.84	72.3507	61.84	262.665	61.84
61.99	61.99	139.951	61.99	147.388	61.99	152.437	61.99	133.223	61.99	266.864	61.99	245.589	61.99	150.074	61.99	46.2149	61.99	96.7392	61.99	141.478	61.99	145.297	61.99	59.0679	61.99	266.351	61.99	253.182	61.99	81.4072	61.99	59.9501	61.99	150.132	61.99	68.1285	61.99	136.894	61.99	141.478	61.99	141.453	61.99	275.367	61.99	71.9759	61.99	261.745	61.99
62.21	62.21	139.414	62.21	146.657	62.21	151.927	62.21	132.764	62.21	265.449	62.21	244.702	62.21	149.457	62.21	45.9441	62.21	96.331	62.21	141.004	62.21	144.69	62.21	58.827	62.21	265.154	62.21	252.126	62.21	81.0408	62.21	59.7361	62.21	149.379	62.21	67.9132	62.21	136.439	62.21	140.891	62.21	141.016	62.21	274.339	62.21	71.8185	62.21	260.687	62.21
62.43	62.43	138.714	62.43	146.183	62.43	151.35	62.43	132.361	62.43	264.483	62.43	243.579	62.43	148.985	62.43	45.7275	62.43	95.8768	62.43	140.595	62.43	144.133	62.43	58.6709	62.43	264.24	62.43	250.977	62.43	80.724	62.43	59.5851	62.43	148.842	62.43	67.8813	62.43	135.987	62.43	140.405	62.43	140.426	62.43	273.41	62.43	71.5443	62.43	259.55	62.43
62.61	62.61	138.273	62.61	145.656	62.61	150.862	62.61	131.982	62.61	263.489	62.61	242.753	62.61	148.494	62.61	45.529	62.61	95.3467	62.61	139.768	62.61	143.648	62.61	58.3484	62.61	262.937	62.61	250.154	62.61	80.4449	62.61	59.3676	62.61	148.24	62.61	67.5919	62.61	135.341	62.61	139.746	62.61	139.785	62.61	272.736	62.61	71.2042	62.61	258.541	62.61
62.85	62.85	137.64	62.85	144.997	62.85	150.109	62.85	131.508	62.85	262.507	62.85	242.084	62.85	147.716	62.85	45.4087	62.85	94.94	62.85	139.422	62.85	143.068	62.85	58.2585	62.85	262.148	62.85	248.863	62.85	80.0421	62.85	59.1346	62.85	147.454	62.85	67.2871	62.85	134.804	62.85	139.183	62.85	139.229	62.85	271.293	62.85	70.7632	62.85	257.598	62.85
63.03	63.03	137.159	63.03	144.663	63.03	149.493	63.03	130.854	63.03	261.672	63.03	241.165	63.03	146.997	63.03	45.3245	63.03	94.6196	63.03	138.844	63.03	142.465	63.03	57.9437	63.03	261.113	63.03	248.273	63.03	79.8071	63.03	58.9016	63.03	147.086	63.03	67.1164	63.03	134.244	63.03	138.677	63.03	138.728	63.03	270.204	63.03	70.4105	63.03	256.501	63.03
63.21	63.21	136.69	63.21	144.05	63.21	148.785	63.21	130.493	63.21	260.554	63.21	240.077	63.21	146.478	63.21	45.0237	63.21	94.0897	63.21	138.486	63.21	142.044	63.21	57.8425	63.21	260.435	63.21	247.371	63.21	79.5497	63.21	58.7618	63.21	146.3	63.21	66.8603	63.21	133.844	63.21	138.25	63.21	138.25	63.21	269.235	63.21	70.2892	63.21	255.326	63.21
63.42	63.42	136.255	63.42	143.265	63.42	148.477	63.42	129.884	63.42	259.618	63.42	239.294	63.42	145.995	63.42	44.8432	63.42	93.7446	63.42	137.966	63.42	141.43	63.42	57.5502	63.42	259.334	63.42	246.313	63.42	79.2811	63.42	58.4006	63.42	145.682	63.42	66.6042	63.42	133.387	63.42	137.653	63.42	137.772	63.42	268.453	63.42	69.9475	63.42	254.849	63.42
63.7	63.7	135.71	63.7	143.03	63.7	147.937	63.7	129.551	63.7	258.929	63.7	238.475	63.7	145.354	63.7	44.7047	63.7	93.3132	63.7	137.464	63.7	140.948	63.7	57.3441	63.7	258.345	63.7	245.321	63.7	78.8551	63.7	58.2918	63.7	145.141	63.7	66.4056	63.7	132.879	63.7	137.199	63.7	137.123	63.7	267.619	63.7	69.7802	63.7	253.518	63.7
63.85	63.85	135.211	63.85	142.388	63.85	147.233	63.85	129.128	63.85	257.755	63.85	237.423	63.85	144.863	63.85	44.4582	63.85	92.9066	63.85	136.776	63.85	140.372	63.85	57.1342	63.85	257.188	63.85	244.221	63.85	78.6769	63.85	58.0045	63.85	144.575	63.85	66.0555	63.85	132.587	63.85	136.641	63.85	136.471	63.85	266.483	63.85	69.3742	63.85	252.931	63.85
64.06	64.06	134.624	64.06	141.77	64.06	146.677	64.06	128.53	64.06	256.605	64.06	236.516	64.06	143.998	64.06	44.4108	64.06	92.5869	64.06	136.242	64.06	139.719	64.06	56.8233	64.06	256.186	64.06	243.603	64.06	78.3448	64.06	57.8111	64.06	144.154	64.06	65.8015	64.06	131.764	64.06	136.322	64.06	135.999	64.06	265.584	64.06	69.1836	64.06	251.646	64.06
64.23	64.23	134.12	64.23	141.383	64.23	146.115	64.23	128.203	64.23	255.78	64.23	235.71	64.23	143.402	64.23	44.2777	64.23	92.0933	64.23	135.69	64.23	139.291	64.23	56.7407	64.23	255.164	64.23	242.696	64.23	78.0279	64.23	57.4686	64.23	143.409	64.23	65.6287	64.23	131.411	64.23	135.606	64.23	135.492	64.23	264.479	64.23	68.9002	64.23	250.547	64.23
64.45	64.45	133.61	64.45	140.778	64.45	145.529	64.45	127.678	64.45	254.617	64.45	234.686	64.45	143.02	64.45	44.091	64.45	91.7972	64.45	135.245	64.45	138.673	64.45	56.5908	64.45	254.185	64.45	241.625	64.45	77.6688	64.45	57.3131	64.45	142.845	64.45	65.369	64.45	130.834	64.45	134.971	64.45	134.965	64.45	263.402	64.45	68.6005	64.45	249.715	64.45
64.69	64.69	133.176	64.69	140.223	64.69	144.993	64.69	127.34	64.69	253.736	64.69	233.869	64.69	142.348	64.69	43.9947	64.69	91.4028	64.69	134.725	64.69	138.252	64.69	56.3434	64.69	253.128	64.69	240.757	64.69	77.333	64.69	57.1033	64.69	142.333	64.69	65.0885	64.69	130.457	64.69	134.645	64.69	134.531	64.69	262.455	64.69	68.3359	64.69	248.629	64.69
64.86	64.86	132.483	64.86	139.553	64.86	144.331	64.86	126.843	64.86	252.63	64.86	232.939	64.86	141.793	64.86	43.754	64.86	91.0824	64.86	134.147	64.86	137.728	64.86	56.1972	64.86	252.283	64.86	239.721	64.86	76.8742	64.86	56.8121	64.86	141.571	64.86	64.8324	64.86	129.977	64.86	134.161	64.86	134.064	64.86	261.277	64.86	68.0602	64.86	247.819	64.86
65.05	65.05	131.979	65.05	139.115	65.05	143.851	65.05	126.426	65.05	251.738	65.05	232.043	65.05	141.322	65.05	43.6217	65.05	90.577	65.05	133.627	65.05	136.978	65.05	55.9498	65.05	251.438	65.05	238.842	65.05	75.9565	65.05	56.6256	65.05	141.036	65.05	64.6738	65.05	129.406	65.05	133.52	65.05	133.397	65.05	260.407	65.05	67.101	65.05	246.854	65.05
65.29	65.29	131.621	65.29	138.634	65.29	143.239	65.29	126.003	65.29	250.565	65.29	231.423	65.29	140.761	65.29	43.4355	65.29	90.2201	65.29	133.067	65.29	136.482	65.29	55.7964	65.29	250.382	65.29	237.619	65.29	75.5772	65.29	56.4202	65.29	140.47	65.29	64.6288	65.29	128.897	65.29	133.064	65.29	133.001	65.29	259.591	65.29	66.9158	65.29	245.702	65.29
65.46	65.46	131.07	65.46	138.034	65.46	142.68	65.46	125.608	65.46	249.797	65.46	230.346	65.46	140.16	65.46	43.243	65.46	89.7765	65.46	132.813	65.46	135.845	65.46	55.6052	65.46	249.303	65.46	236.974	65.46	75.3535	65.46	56.1406	65.46	139.863	65.46	64.263	65.46	128.326	65.46	132.524	65.46	132.478	65.46	258.556	65.46	66.4639	65.46	244.838	65.46
65.7	65.7	130.508	65.7	137.559	65.7	142.3	65.7	124.887	65.7	248.66	65.7	229.458	65.7	139.534	65.7	43.0271	65.7	89.4942	65.7	132.235	65.7	135.4	65.7	55.3659	65.7	248.248	65.7	235.999	65.7	74.9757	65.7	55.9744	65.7	139.351	65.7	64.0754	65.7	127.904	65.7	131.961	65.7	131.788	65.7	257.443	65.7	66.2701	65.7	243.831	65.7
65.92	65.92	129.953	65.92	137.065	65.92	141.42	65.92	124.636	65.92	247.899	65.92	228.378	65.92	138.889	65.92	42.8427	65.92	89.017	65.92	131.652	65.92	134.97	65.92	55.1723	65.92	247.307	65.92	234.977	65.92	74.5688	65.92	55.8097	65.92	138.737	65.92	63.8263	65.92	127.307	65.92	131.47	65.92	131.379	65.92	256.493	65.92	66.0505	65.92	242.963	65.92
66.08	66.08	129.463	66.08	136.544	66.08	140.957	66.08	124.243	66.08	246.817	66.08	227.76	66.08	138.439	66.08	42.7376	66.08	88.5071	66.08	131.137	66.08	134.434	66.08	55.0544	66.08	246.411	66.08	233.835	66.08	74.3352	66.08	55.5115	66.08	138.162	66.08	63.6654	66.08	126.807	66.08	131.129	66.08	130.888	66.08	255.584	66.08	65.7363	66.08	241.722	66.08
66.3	66.3	128.829	66.3	135.921	66.3	140.626	66.3	123.792	66.3	245.914	66.3	226.728	66.3	137.873	66.3	42.5331	66.3	88.2607	66.3	130.548	66.3	133.695	66.3	54.7621	66.3	245.199	66.3	233.234	66.3	74.1002	66.3	55.3367	66.3	137.627	66.3	63.324	66.3	126.578	66.3	130.544	66.3	130.254	66.3	254.989	66.3	65.4166	66.3	240.946	66.3
66.54	66.54	128.542	66.54	135.533	66.54	139.911	66.54	123.392	66.54	245.047	66.54	225.938	66.54	137.289	66.54	42.4673	66.54	87.7562	66.54	130.242	66.54	133.314	66.54	54.5188	66.54	244.455	66.54	232.379	66.54	73.7324	66.54	55.1082	66.54	137.156	66.54	63.206	66.54	125.865	66.54	129.886	66.54	129.837	66.54	253.767	66.54	65.3088	66.54	239.95	66.54
66.72	66.72	128.09	66.72	134.951	66.72	139.462	66.72	122.822	66.72	243.86	66.72	225.015	66.72	136.694	66.72	42.3406	66.72	87.435	66.72	129.797	66.72	132.876	66.72	54.3461	66.72	243.531	66.72	231.497	66.72	73.44	66.72	54.8707	66.72	136.52	66.72	62.8606	66.72	125.642	66.72	129.61	66.72	129.42	66.72	252.953	66.72	64.9095	66.72	238.951	66.72
66.92	66.92	127.574	66.92	134.223	66.92	138.891	66.92	122.551	66.92	242.821	66.92	224.199	66.92	136.081	66.92	42.2202	66.92	87.1269	66.92	129.231	66.92	132.535	66.92	54.1999	66.92	242.352	66.92	230.428	66.92	73.0259	66.92	54.6261	66.92	135.961	66.92	62.7509	66.92	125.036	66.92	128.981	66.92	128.897	66.92	251.973	66.92	64.7	66.92	237.919	66.92
67.13	67.13	127.053	67.13	133.963	67.13	138.451	67.13	122.366	67.13	242.033	67.13	223.398	67.13	135.663	67.13	41.9861	67.13	86.7335	67.13	128.787	67.13	131.881	67.13	54.0354	67.13	241.542	67.13	229.63	67.13	72.7814	67.13	54.4791	67.13	135.408	67.13	62.511	67.13	124.586	67.13	128.457	67.13	128.358	67.13	250.806	67.13	64.4931	67.13	237.301	67.13
67.34	67.34	126.583	67.34	133.374	67.34	137.846	67.34	121.7	67.34	241.153	67.34	222.57	67.34	134.908	67.34	41.8658	67.34	86.4871	67.34	128.14	67.34	131.471	67.34	53.7882	67.34	240.374	67.34	228.762	67.34	72.6024	67.34	54.1413	67.34	134.837	67.34	62.255	67.34	123.992	67.34	127.906	67.34	127.835	67.34	250.09	67.34	63.953	67.34	236.081	67.34
67.57	67.57	126.241	67.57	132.774	67.57	137.22	67.57	121.371	67.57	240.313	67.57	221.596	67.57	134.484	67.57	41.588	67.57	86.0414	67.57	127.584	67.57	130.709	67.57	53.5549	67.57	239.358	67.57	227.686	67.57	72.1178	67.57	54.0856	67.57	134.515	67.57	62.0152	67.57	123.522	67.57	127.445	67.57	127.279	67.57	249.121	67.57	63.5067	67.57	235.356	67.57
67.72	67.72	125.638	67.72	132.496	67.72	136.748	67.72	121.05	67.72	239.402	67.72	220.787	67.72	134.048	67.72	41.5914	67.72	85.6782	67.72	127.218	67.72	130.459	67.72	53.3667	67.72	238.67	67.72	226.895	67.72	71.9493	67.72	53.8336	67.72	133.743	67.72	61.808	67.72	123.002	67.72	127.019	67.72	126.879	67.72	247.968	67.72	63.2475	67.72	234.318	67.72
67.93	67.93	125.15	67.93	131.873	67.93	136.262	67.93	120.423	67.93	238.18	67.93	220.076	67.93	133.423	67.93	41.3233	67.93	85.191	67.93	126.636	67.93	129.64	67.93	53.1501	67.93	238.013	67.93	226.25	67.93	71.6925	67.93	53.5497	67.93	133.277	67.93	61.503	67.93	122.528	67.93	126.522	67.93	126.456	67.93	247.359	67.93	62.9665	67.93	233.471	67.93
68.16	68.16	124.575	68.16	131.365	68.16	135.657	68.16	120.152	68.16	237.457	68.16	219.237	68.16	132.845	68.16	41.1307	68.16	84.7719	68.16	126.475	68.16	129.344	68.16	52.9252	68.16	236.756	68.16	225.103	68.16	71.2896	68.16	53.3866	68.16	132.682	68.16	61.4054	68.16	122.128	68.16	126.039	68.16	125.855	68.16	246.446	68.16	62.779	68.16	232.684	68.16
68.34	68.34	124.023	68.34	130.914	68.34	135.029	68.34	119.69	68.34	236.43	68.34	218.545	68.34	132.35	68.34	41.0465	68.34	84.3899	68.34	125.712	68.34	128.855	68.34	52.824	68.34	235.744	68.34	224.257	68.34	71.0322	68.34	53.27	68.34	132.337	68.34	61.2225	68.34	121.591	68.34	125.487	68.34	125.366	68.34	245.3	68.34	62.4483	68.34	231.553	68.34
68.57	68.57	123.491	68.57	130.262	68.57	134.543	68.57	119.2	68.57	235.53	68.57	217.382	68.57	131.908	68.57	40.8366	68.57	84.0584	68.57	125.418	68.57	128.19	68.57	52.5023	68.57	234.723	68.57	223.17	68.57	70.8103	68.57	53.0301	68.57	131.725	68.57	60.9583	68.57	121.095	68.57	124.83	68.57	124.905	68.57	244.256	68.57	62.2747	68.57	230.491	68.57
68.8	68.8	123.24	68.8	129.806	68.8	134.126	68.8	119.072	68.8	234.584	68.8	216.696	68.8	131.302	68.8	40.6267	68.8	83.69	68.8	124.847	68.8	127.741	68.8	52.4055	68.8	233.992	68.8	222.585	68.8	70.4877	68.8	52.8018	68.8	131.16	68.8	60.7675	68.8	120.736	68.8	124.521	68.8	124.41	68.8	243.475	68.8	62.002	68.8	229.951	68.8
68.98	68.98	122.623	68.98	129.234	68.98	133.437	68.98	118.332	68.98	233.994	68.98	215.692	68.98	130.777	68.98	40.4034	68.98	83.4299	68.98	124.309	68.98	127.28	68.98	52.1875	68.98	232.977	68.98	221.668	68.98	70.1501	68.98	52.5641	68.98	130.428	68.98	60.3974	68.98	120.272	68.98	124.121	68.98	123.792	68.98	242.527	68.98	61.8117	68.98	228.695	68.98
69.2	69.2	122.165	69.2	128.761	69.2	132.957	69.2	117.971	69.2	232.866	69.2	214.887	69.2	130.435	69.2	40.2831	69.2	83.0971	69.2	123.754	69.2	126.779	69.2	52.0077	69.2	231.865	69.2	220.855	69.2	69.9487	69.2	52.401	69.2	130.107	69.2	60.3121	69.2	119.747	69.2	123.626	69.2	123.359	69.2	241.701	69.2	61.492	69.2	227.764	69.2
69.43	69.43	121.759	69.43	128.362	69.43	132.427	69.43	117.67	69.43	231.587	69.43	213.872	69.43	129.768	69.43	40.0958	69.43	82.4918	69.43	123.459	69.43	126.318	69.43	51.7559	69.43	231.072	69.43	219.86	69.43	69.5773	69.43	52.1748	69.43	129.327	69.43	59.9419	69.43	119.248	69.43	123.091	69.43	122.997	69.43	240.72	69.43	61.3237	69.43	226.851	69.43
69.57	69.57	121.19	69.57	127.806	69.57	132.077	69.57	117.066	69.57	230.833	69.57	212.95	69.57	129.26	69.57	39.9148	69.57	82.3299	69.57	122.918	69.57	125.736	69.57	51.641	69.57	229.86	69.57	218.913	69.57	69.3793	69.57	51.9756	69.57	128.958	69.57	59.6798	69.57	118.591	69.57	122.517	69.57	122.528	69.57	239.751	69.57	60.9149	69.57	226.012	69.57
69.81	69.81	120.652	69.81	127.375	69.81	131.542	69.81	116.775	69.81	230.044	69.81	212.245	69.81	128.714	69.81	39.7296	69.81	82.0004	69.81	122.599	69.81	125.244	69.81	51.3443	69.81	229.262	69.81	218.039	69.81	69.0311	69.81	51.8068	69.81	128.465	69.81	59.5438	69.81	118.399	69.81	122.085	69.81	122.035	69.81	238.553	69.81	60.7314	69.81	225.059	69.81
70.04	70.04	120.3	70.04	126.867	70.04	131.017	70.04	116.436	70.04	229.039	70.04	211.609	70.04	128.171	70.04	39.5732	70.04	81.606	70.04	121.836	70.04	124.823	70.04	51.2094	70.04	228.406	70.04	217.126	70.04	68.6842	70.04	51.6204	70.04	127.918	70.04	59.3121	70.04	117.873	70.04	121.669	70.04	121.757	70.04	238.013	70.04	60.4778	70.04	224.083	70.04
70.21	70.21	119.874	70.21	126.319	70.21	130.464	70.21	116.128	70.21	228.174	70.21	210.618	70.21	127.612	70.21	39.3154	70.21	81.3119	70.21	121.532	70.21	124.284	70.21	50.9891	70.21	227.375	70.21	216.318	70.21	68.3396	70.21	51.4156	70.21	127.377	70.21	59.0361	70.21	117.515	70.21	121.158	70.21	121.096	70.21	237.289	70.21	60.2384	70.21	223.211	70.21
70.42	70.42	119.463	70.42	125.869	70.42	129.973	70.42	115.609	70.42	227.35	70.42	209.824	70.42	126.976	70.42	39.147	70.42	80.8314	70.42	121	70.42	124.022	70.42	50.798	70.42	226.397	70.42	215.495	70.42	68.0487	70.42	51.171	70.42	126.925	70.42	58.8167	70.42	117.07	70.42	120.764	70.42	120.563	70.42	235.935	70.42	59.8967	70.42	222.214	70.42
70.59	70.59	118.939	70.59	125.366	70.59	129.283	70.59	115.308	70.59	226.296	70.59	209.08	70.59	126.58	70.59	38.9716	70.59	80.5462	70.59	120.669	70.59	123.333	70.59	50.5799	70.59	225.537	70.59	214.521	70.59	67.8673	70.59	51.003	70.59	126.549	70.59	59.0439	70.59	116.628	70.59	120.263	70.59	120.078	70.59	235.184	70.59	59.7172	70.59	221.611	70.59
70.83	70.83	118.431	70.83	124.899	70.83	128.992	70.83	114.842	70.83	225.409	70.83	208.282	70.83	126.151	70.83	38.8582	70.83	80.2153	70.83	120.007	70.83	122.794	70.83	50.3259	70.83	224.662	70.83	213.714	70.83	67.6123	70.83	50.8565	70.83	125.866	70.83	58.7191	70.83	116.213	70.83	119.887	70.83	119.628	70.83	234.416	70.83	59.4117	70.83	220.507	70.83
71.06	71.06	118.036	71.06	124.534	71.06	128.393	71.06	114.53	71.06	224.456	71.06	207.527	71.06	125.637	71.06	38.5746	71.06	79.7945	71.06	119.722	71.06	122.434	71.06	50.2201	71.06	223.935	71.06	213.085	71.06	67.4533	71.06	50.5836	71.06	125.276	71.06	58.5439	71.06	115.6	71.06	119.261	71.06	119.277	71.06	233.291	71.06	59.2321	71.06	219.549	71.06
71.23	71.23	117.707	71.23	123.726	71.23	128.142	71.23	114.112	71.23	223.474	71.23	206.585	71.23	125.036	71.23	38.4422	71.23	79.4494	71.23	119.214	71.23	122.093	71.23	50.1077	71.23	223.068	71.23	212.072	71.23	67.1176	71.23	50.3156	71.23	124.907	71.23	58.2391	71.23	115.063	71.23	118.811	71.23	118.71	71.23	232.718	71.23	58.9014	71.23	218.595	71.23
71.44	71.44	117.047	71.44	123.326	71.44	127.436	71.44	113.613	71.44	222.455	71.44	205.763	71.44	124.558	71.44	38.2777	71.44	78.989	71.44	118.793	71.44	121.404	71.44	49.8904	71.44	221.995	71.44	211.327	71.44	66.7245	71.44	50.1961	71.44	124.188	71.44	58.1598	71.44	114.66	71.44	118.333	71.44	118.181	71.44	231.595	71.44	58.7273	71.44	217.705	71.44
71.67	71.67	116.64	71.67	122.941	71.67	126.761	71.67	113.379	71.67	221.815	71.67	204.963	71.67	124.081	71.67	37.997	71.67	78.6853	71.67	118.243	71.67	120.888	71.67	49.7142	71.67	221.166	71.67	210.447	71.67	66.4126	71.67	49.9662	71.67	123.777	71.67	57.9098	71.67	114.263	71.67	117.923	71.67	117.687	71.67	230.825	71.67	58.3502	71.67	216.932	71.67
71.84	71.84	116.112	71.84	122.64	71.84	126.35	71.84	112.939	71.84	220.968	71.84	204.215	71.84	123.574	71.84	37.8045	71.84	78.5005	71.84	117.689	71.84	120.433	71.84	49.5343	71.84	220.21	71.84	209.534	71.84	65.9315	71.84	49.8497	71.84	123.182	71.84	57.6537	71.84	113.955	71.84	117.428	71.84	117.264	71.84	229.757	71.84	58.1517	71.84	216.134	71.84
72.08	72.08	115.76	72.08	122.005	72.08	126.053	72.08	112.533	72.08	220.19	72.08	203.455	72.08	123.103	72.08	37.6722	72.08	78.2171	72.08	117.284	72.08	119.978	72.08	49.3432	72.08	219.576	72.08	208.588	72.08	65.7301	72.08	49.5235	72.08	122.885	72.08	57.4221	72.08	113.544	72.08	116.989	72.08	116.842	72.08	229.052	72.08	57.9313	72.08	215.281	72.08
72.23	72.23	115.237	72.23	121.477	72.23	125.336	72.23	112.075	72.23	219.331	72.23	202.563	72.23	122.587	72.23	37.4578	72.23	77.6668	72.23	116.942	72.23	119.559	72.23	49.1729	72.23	218.395	72.23	207.977	72.23	65.366	72.23	49.5221	72.23	122.353	72.23	57.3095	72.23	112.874	72.23	116.52	72.23	116.344	72.23	228.013	72.23	57.7067	72.23	214.16	72.23
72.45	72.45	114.838	72.45	121.257	72.45	124.902	72.45	111.725	72.45	218.428	72.45	201.735	72.45	122.092	72.45	37.2172	72.45	77.5066	72.45	116.364	72.45	119.059	72.45	48.9706	72.45	217.717	72.45	207.398	72.45	65.187	72.45	49.2892	72.45	121.877	72.45	57.09	72.45	112.532	72.45	116.081	72.45	115.999	72.45	227.275	72.45	57.4752	72.45	213.362	72.45
72.69	72.69	114.452	72.69	120.732	72.69	124.602	72.69	111.626	72.69	217.639	72.69	200.967	72.69	121.508	72.69	36.9238	72.69	77.0665	72.69	115.997	72.69	118.655	72.69	48.8276	72.69	216.764	72.69	206.36	72.69	64.9638	72.69	49.0703	72.69	121.405	72.69	56.8638	72.69	112.122	72.69	115.658	72.69	115.459	72.69	226.403	72.69	57.1415	72.69	212.709	72.69
72.87	72.87	113.868	72.87	120.142	72.87	123.926	72.87	111.255	72.87	216.639	72.87	200.366	72.87	121.106	72.87	36.7409	72.87	76.8021	72.87	115.559	72.87	118.21	72.87	48.6173	72.87	215.878	72.87	205.477	72.87	64.5802	72.87	48.9462	72.87	120.846	72.87	56.7196	72.87	111.678	72.87	115.062	72.87	114.791	72.87	225.236	72.87	56.8986	72.87	211.993	72.87
73.09	73.09	113.296	73.09	119.626	73.09	123.497	73.09	110.965	73.09	215.787	73.09	199.485	73.09	120.604	73.09	36.3486	73.09	76.4302	73.09	114.973	73.09	117.657	73.09	48.3651	73.09	214.938	73.09	204.625	73.09	64.3873	73.09	48.6963	73.09	120.374	73.09	56.4099	73.09	111.202	73.09	114.672	73.09	114.517	73.09	224.516	73.09	56.7517	73.09	210.935	73.09
73.3	73.3	113.149	73.3	119.145	73.3	123.02	73.3	110.71	73.3	214.783	73.3	198.628	73.3	120.195	73.3	36.0745	73.3	76.1021	73.3	114.631	73.3	117.183	73.3	48.285	73.3	214.226	73.3	204.059	73.3	64.1243	73.3	48.4623	73.3	119.891	73.3	56.2245	73.3	110.83	73.3	114.237	73.3	114.176	73.3	223.654	73.3	56.4613	73.3	210.037	73.3
73.48	73.48	112.507	73.48	118.71	73.48	122.408	73.48	110.465	73.48	213.964	73.48	197.724	73.48	119.586	73.48	36.0672	73.48	75.7055	73.48	114.161	73.48	116.8	73.48	48.1339	73.48	213.22	73.48	203.196	73.48	63.8753	73.48	48.3172	73.48	119.442	73.48	56.1465	73.48	110.353	73.48	113.802	73.48	113.568	73.48	222.737	73.48	56.138	73.48	208.989	73.48
73.71	73.71	112.064	73.71	118.287	73.71	121.991	73.71	110.265	73.71	213.27	73.71	197.047	73.71	119.095	73.71	35.2778	73.71	75.4443	73.71	113.668	73.71	116.292	73.71	47.8929	73.71	212.503	73.71	202.176	73.71	63.4921	73.71	48.1255	73.71	118.827	73.71	55.9466	73.71	109.842	73.71	113.322	73.71	113.194	73.71	221.841	73.71	56.0682	73.71	208.252	73.71
73.93	73.93	111.651	73.93	117.729	73.93	121.552	73.93	110.003	73.93	212.283	73.93	196.227	73.93	118.667	73.93	35.3574	73.93	74.9661	73.93	113.26	73.93	115.868	73.93	47.7967	73.93	211.563	73.93	201.582	73.93	63.204	73.93	47.9212	73.93	118.514	73.93	55.7929	73.93	109.337	73.93	112.88	73.93	112.69	73.93	221.13	73.93	55.7081	73.93	207.26	73.93
74.12	74.12	111.313	74.12	117.271	74.12	121.009	74.12	109.712	74.12	211.442	74.12	195.482	74.12	118.187	74.12	35.4101	74.12	74.7418	74.12	112.824	74.12	115.428	74.12	47.6793	74.12	210.735	74.12	200.74	74.12	63.0445	74.12	47.7527	74.12	118.066	74.12	55.5807	74.12	109.065	74.12	112.523	74.12	112.271	74.12	220.08	74.12	55.5942	74.12	206.755	74.12
74.31	74.31	110.865	74.31	116.813	74.31	120.565	74.31	109.46	74.31	210.671	74.31	194.719	74.31	117.697	74.31	35.423	74.31	74.3234	74.31	112.416	74.31	114.977	74.31	47.4234	74.31	209.752	74.31	199.885	74.31	62.8019	74.31	47.5351	74.31	117.382	74.31	55.4347	74.31	108.583	74.31	112	74.31	111.819	74.31	219.309	74.31	55.2272	74.31	205.822	74.31
74.54	74.54	110.348	74.54	116.482	74.54	120.024	74.54	109.157	74.54	210.014	74.54	193.959	74.54	117.181	74.54	35.3453	74.54	74.1159	74.54	111.955	74.54	114.571	74.54	47.2909	74.54	209.15	74.54	199.077	74.54	62.4208	74.54	47.2921	74.54	117.039	74.54	55.2321	74.54	108.297	74.54	111.485	74.54	111.355	74.54	218.532	74.54	54.9917	74.54	204.976	74.54
74.72	74.72	109.879	74.72	115.916	74.72	119.613	74.72	108.909	74.72	208.942	74.72	193.143	74.72	116.745	74.72	35.2491	74.72	73.7586	74.72	111.527	74.72	113.923	74.72	47.111	74.72	208.149	74.72	197.964	74.72	62.1635	74.72	47.1873	74.72	116.528	74.72	55.0736	74.72	107.76	74.72	111.08	74.72	110.833	74.72	217.684	74.72	54.7933	74.72	204.101	74.72
74.96	74.96	109.545	74.96	115.585	74.96	119.182	74.96	108.7	74.96	208.086	74.96	192.389	74.96	116.161	74.96	35.2519	74.96	73.4559	74.96	111.048	74.96	113.563	74.96	46.8626	74.96	207.339	74.96	197.3	74.96	61.9347	74.96	47.0003	74.96	115.974	74.96	54.925	74.96	107.23	74.96	110.59	74.96	110.548	74.96	216.736	74.96	54.4483	74.96	203.26	74.96
75.12	75.12	109.006	75.12	115.112	75.12	118.543	75.12	108.282	75.12	207.15	75.12	191.539	75.12	115.902	75.12	35.1677	75.12	73.0864	75.12	110.77	75.12	113.256	75.12	46.6379	75.12	206.494	75.12	196.711	75.12	61.5991	75.12	46.8023	75.12	115.557	75.12	54.7056	75.12	106.841	75.12	110.073	75.12	110.17	75.12	215.999	75.12	54.3491	75.12	202.595	75.12
75.33	75.33	108.657	75.33	114.746	75.33	118.068	75.33	107.868	75.33	206.5	75.33	190.805	75.33	115.469	75.33	35.0039	75.33	72.6401	75.33	110.254	75.33	112.805	75.33	46.4754	75.33	205.765	75.33	195.924	75.33	61.1821	75.33	46.6687	75.33	115.061	75.33	54.5056	75.33	106.547	75.33	109.829	75.33	109.651	75.33	215.025	75.33	54.0587	75.33	201.746	75.33
75.6	75.6	108.272	75.6	114.184	75.6	117.684	75.6	107.758	75.6	205.714	75.6	190.092	75.6	114.812	75.6	34.8762	75.6	72.4525	75.6	109.794	75.6	112.342	75.6	46.3579	75.6	204.802	75.6	195.07	75.6	61.067	75.6	46.4884	75.6	114.612	75.6	54.3542	75.6	105.921	75.6	109.157	75.6	109.12	75.6	214.195	75.6	53.8233	75.6	200.83	75.6
75.76	75.76	107.815	75.76	113.745	75.76	117.331	75.76	107.442	75.76	204.902	75.76	189.559	75.76	114.388	75.76	34.7318	75.76	72.1444	75.76	109.425	75.76	111.842	75.76	46.1892	75.76	204.124	75.76	194.369	75.76	60.7873	75.76	46.337	75.76	114.148	75.76	54.1104	75.76	105.659	75.76	108.887	75.76	108.764	75.76	213.457	75.76	53.4485	75.76	200.032	75.76
75.94	75.94	107.442	75.94	113.437	75.94	116.673	75.94	107.163	75.94	204.014	75.94	188.768	75.94	113.967	75.94	34.6521	75.94	71.8212	75.94	109.023	75.94	111.367	75.94	46.0604	75.94	203.283	75.94	193.448	75.94	60.5267	75.94	46.0518	75.94	113.771	75.94	53.9467	75.94	105.227	75.94	108.474	75.94	108.389	75.94	212.682	75.94	53.2901	75.94	199.205	75.94
76.17	76.17	106.869	76.17	112.869	76.17	116.361	76.17	106.814	76.17	203.174	76.17	187.875	76.17	113.471	76.17	34.4656	76.17	71.451	76.17	108.446	76.17	110.899	76.17	45.8452	76.17	202.477	76.17	192.824	76.17	60.2601	76.17	45.8646	76.17	113.295	76.17	53.76	76.17	104.806	76.17	107.978	76.17	107.843	76.17	211.954	76.17	52.9757	76.17	198.558	76.17
76.37	76.37	106.597	76.37	112.363	76.37	115.84	76.37	106.384	76.37	202.456	76.37	187.203	76.37	113.095	76.37	34.3634	76.37	71.1927	76.37	108.041	76.37	110.469	76.37	45.6781	76.37	201.582	76.37	192.135	76.37	59.7322	76.37	45.7023	76.37	112.854	76.37	53.6053	76.37	104.37	76.37	107.63	76.37	107.466	76.37	211.008	76.37	52.7279	76.37	197.498	76.37
76.6	76.6	106.062	76.6	111.949	76.6	115.327	76.6	105.993	76.6	201.531	76.6	186.415	76.6	112.543	76.6	34.2416	76.6	70.9429	76.6	107.698	76.6	109.902	76.6	45.4579	76.6	200.535	76.6	191.102	76.6	59.5074	76.6	45.498	76.6	112.215	76.6	53.4136	76.6	103.849	76.6	107.172	76.6	106.935	76.6	210.078	76.6	52.5199	76.6	196.522	76.6
76.81	76.81	105.727	76.81	111.47	76.81	114.935	76.81	105.66	76.81	200.602	76.81	185.568	76.81	112.16	76.81	34.0581	76.81	70.5303	76.81	107.241	76.81	109.601	76.81	45.4024	76.81	199.954	76.81	190.396	76.81	59.1538	76.81	45.4284	76.81	111.852	76.81	53.1959	76.81	103.42	76.81	106.829	76.81	106.729	76.81	209.396	76.81	52.2691	76.81	195.953	76.81
76.98	76.98	105.337	76.98	111.04	76.98	114.669	76.98	105.319	76.98	200.034	76.98	185.011	76.98	111.674	76.98	33.8972	76.98	70.3239	76.98	106.823	76.98	109.325	76.98	45.0929	76.98	199.061	76.98	189.67	76.98	58.8775	76.98	45.306	76.98	111.493	76.98	53.0427	76.98	103.121	76.98	106.286	76.98	106.137	76.98	208.455	76.98	51.9977	76.98	195.107	76.98
77.21	77.21	104.827	77.21	110.726	77.21	113.972	77.21	105.101	77.21	199.175	77.21	183.96	77.21	111.223	77.21	33.7903	77.21	69.9449	77.21	106.576	77.21	108.629	77.21	45.0657	77.21	198.427	77.21	189.076	77.21	58.6657	77.21	45.0791	77.21	111.013	77.21	52.8928	77.21	102.727	77.21	106.002	77.21	105.678	77.21	207.733	77.21	51.8859	77.21	194.264	77.21
77.45	77.45	104.466	77.45	110.163	77.45	113.758	77.45	104.855	77.45	198.377	77.45	183.258	77.45	110.778	77.45	33.7225	77.45	69.5842	77.45	106.128	77.45	108.415	77.45	44.9367	77.45	197.586	77.45	188.344	77.45	58.4047	77.45	44.9219	77.45	110.349	77.45	52.7168	77.45	102.238	77.45	105.352	77.45	105.392	77.45	206.835	77.45	51.5839	77.45	193.735	77.45
77.6	77.6	104.1	77.6	109.836	77.6	113.253	77.6	104.413	77.6	197.335	77.6	182.871	77.6	110.41	77.6	33.5977	77.6	69.4642	77.6	105.675	77.6	107.935	77.6	44.7846	77.6	196.737	77.6	187.484	77.6	58.0837	77.6	44.7762	77.6	110.073	77.6	52.5025	77.6	101.939	77.6	105.034	77.6	104.911	77.6	205.971	77.6	51.3787	77.6	192.656	77.6
77.82	77.82	103.621	77.82	109.389	77.82	112.868	77.82	104.088	77.82	196.797	77.82	182.317	77.82	109.964	77.82	33.3975	77.82	69.1158	77.82	105.145	77.82	107.403	77.82	44.6218	77.82	195.606	77.82	186.729	77.82	57.9011	77.82	44.549	77.82	109.611	77.82	52.3143	77.82	101.312	77.82	104.519	77.82	104.524	77.82	205.228	77.82	51.0546	77.82	191.86	77.82
78.03	78.03	103.24	78.03	108.953	78.03	112.265	78.03	103.911	78.03	195.805	78.03	181.735	78.03	109.544	78.03	33.3002	78.03	68.7806	78.03	104.7	78.03	107.008	78.03	44.4694	78.03	194.895	78.03	185.944	78.03	57.6097	78.03	44.415	78.03	109.223	78.03	52.1352	78.03	101.101	78.03	104.185	78.03	104.094	78.03	204.387	78.03	50.9023	78.03	191.164	78.03
78.24	78.24	102.799	78.24	108.407	78.24	111.727	78.24	103.512	78.24	195.046	78.24	181.364	78.24	109.044	78.24	33.1328	78.24	68.5858	78.24	104.302	78.24	106.709	78.24	44.2395	78.24	194.337	78.24	185.126	78.24	57.3526	78.24	44.1878	78.24	108.719	78.24	51.9117	78.24	100.684	78.24	103.866	78.24	103.601	78.24	203.444	78.24	50.4371	78.24	190.175	78.24
78.46	78.46	102.425	78.46	108.155	78.46	111.319	78.46	103.21	78.46	194.282	78.46	180.764	78.46	108.646	78.46	33.0649	78.46	68.1263	78.46	103.98	78.46	106.165	78.46	44.0878	78.46	193.595	78.46	184.437	78.46	57.0019	78.46	44.1236	78.46	108.209	78.46	51.7722	78.46	100.354	78.46	103.374	78.46	103.281	78.46	202.677	78.46	49.9585	78.46	189.723	78.46
78.61	78.61	101.85	78.61	107.693	78.61	110.976	78.61	102.826	78.61	193.469	78.61	179.97	78.61	108.233	78.61	32.9566	78.61	67.8304	78.61	103.495	78.61	105.79	78.61	43.9866	78.61	192.794	78.61	183.814	78.61	56.8676	78.61	43.9022	78.61	107.828	78.61	51.6258	78.61	99.794	78.61	102.957	78.61	102.769	78.61	202.05	78.61	49.8703	78.61	188.813	78.61
78.85	78.85	101.532	78.85	107.263	78.85	110.391	78.85	102.508	78.85	192.913	78.85	179.572	78.85	107.677	78.85	32.8078	78.85	67.4517	78.85	103.088	78.85	105.469	78.85	43.8234	78.85	191.946	78.85	183.01	78.85	56.6027	78.85	43.71	78.85	107.338	78.85	51.4482	78.85	99.5067	78.85	102.606	78.85	102.355	78.85	201.01	78.85	49.6542	78.85	188.046	78.85
79.08	79.08	101.099	79.08	106.838	79.08	110.166	79.08	102.205	79.08	192.068	79.08	178.551	79.08	107.408	79.08	32.6917	79.08	67.3496	79.08	102.616	79.08	104.948	79.08	43.6267	79.08	191.07	79.08	182.277	79.08	56.2407	79.08	43.5176	79.08	106.924	79.08	51.2598	79.08	99.0855	79.08	102.147	79.08	101.99	79.08	200.31	79.08	49.3519	79.08	187.372	79.08
79.25	79.25	100.9	79.25	106.399	79.25	109.629	79.25	101.98	79.25	191.357	79.25	178.063	79.25	106.948	79.25	32.6195	79.25	66.9921	79.25	102.258	79.25	104.561	79.25	43.4917	79.25	190.614	79.25	181.386	79.25	56.0392	79.25	43.3545	79.25	106.65	79.25	50.9304	79.25	98.834	79.25	101.933	79.25	101.667	79.25	199.55	79.25	49.1865	79.25	186.617	79.25
79.46	79.46	100.267	79.46	106.021	79.46	109.05	79.46	101.733	79.46	190.58	79.46	177.224	79.46	106.443	79.46	32.4673	79.46	66.7666	79.46	101.913	79.46	104.142	79.46	43.34	79.46	189.682	79.46	180.875	79.46	55.7554	79.46	43.1503	79.46	106.223	79.46	50.8029	79.46	98.2069	79.46	101.339	79.46	101.236	79.46	198.794	79.46	48.9062	79.46	185.677	79.46
79.69	79.69	100.042	79.69	105.438	79.69	108.77	79.69	101.312	79.69	189.717	79.69	176.338	79.69	105.967	79.69	32.3384	79.69	66.4902	79.69	101.586	79.69	103.557	79.69	43.1712	79.69	188.742	79.69	179.959	79.69	55.5953	79.69	43.0691	79.69	105.672	79.69	50.57	79.69	97.8155	79.69	101.053	79.69	100.82	79.69	198.125	79.69	48.728	79.69	185.04	79.69
79.86	79.86	99.6503	79.86	105.097	79.86	108.34	79.86	100.967	79.86	188.728	79.86	175.849	79.86	105.666	79.86	32.2174	79.86	66.1437	79.86	101.176	79.86	103.221	79.86	43.0867	79.86	188.101	79.86	179.499	79.86	55.372	79.86	42.9007	79.86	105.25	79.86	50.5258	79.86	97.48	79.86	100.586	79.86	100.447	79.86	197.398	79.86	48.5324	79.86	184.391	79.86
80.1	80.1	99.117	80.1	104.877	80.1	107.84	80.1	100.65	80.1	188.31	80.1	175.08	80.1	105.134	80.1	32.0941	80.1	65.9652	80.1	100.884	80.1	102.868	80.1	42.8338	80.1	187.445	80.1	178.536	80.1	54.8934	80.1	42.6958	80.1	104.997	80.1	50.2417	80.1	97.2011	80.1	100.225	80.1	99.9338	80.1	196.624	80.1	48.3547	80.1	183.691	80.1
80.31	80.31	98.7766	80.31	104.345	80.31	107.554	80.31	100.356	80.31	187.587	80.31	174.251	80.31	104.792	80.31	31.8774	80.31	65.5706	80.31	100.399	80.31	102.503	80.31	42.7438	80.31	186.778	80.31	178.024	80.31	54.759	80.31	42.5326	80.31	104.271	80.31	50.0221	80.31	96.7324	80.31	99.7631	80.31	99.6668	80.31	195.754	80.31	48.0459	80.31	182.649	80.31
80.47	80.47	98.3881	80.47	103.754	80.47	107.072	80.47	100.038	80.47	186.738	80.47	173.684	80.47	104.389	80.47	31.8853	80.47	65.3031	80.47	100.027	80.47	102.16	80.47	42.6145	80.47	185.885	80.47	177.199	80.47	54.6735	80.47	42.4454	80.47	104.055	80.47	49.8935	80.47	96.354	80.47	99.3561	80.47	99.1753	80.47	194.902	80.47	47.8741	80.47	182.037	80.47
80.68	80.68	98.0231	80.68	103.463	80.68	106.716	80.68	99.7771	80.68	186.037	80.68	172.822	80.68	103.915	80.68	31.7487	80.68	65.011	80.68	99.5403	80.68	101.612	80.68	42.4402	80.68	185.294	80.68	176.496	80.68	54.4424	80.68	42.0786	80.68	103.518	80.68	49.6796	80.68	95.9414	80.68	99.0731	80.68	98.8063	80.68	194.15	80.68	47.6253	80.68	181.392	80.68
80.89	80.89	97.7201	80.89	103.213	80.89	106.333	80.89	99.3405	80.89	185.092	80.89	172.107	80.89	103.612	80.89	31.5885	80.89	64.6952	80.89	99.1965	80.89	101.388	80.89	42.3051	80.89	184.374	80.89	175.83	80.89	54.1432	80.89	42.0081	80.89	103.128	80.89	49.5341	80.89	95.6809	80.89	98.7164	80.89	98.4873	80.89	193.253	80.89	47.3841	80.89	180.707	80.89
81.13	81.13	97.3318	81.13	102.703	81.13	105.862	81.13	99.1243	81.13	184.446	81.13	171.426	81.13	103.092	81.13	31.4881	81.13	64.3908	81.13	98.6865	81.13	100.931	81.13	42.1983	81.13	183.671	81.13	175.039	81.13	53.7891	81.13	41.851	81.13	102.734	81.13	49.3934	81.13	95.1312	81.13	98.197	81.13	97.9514	81.13	192.479	81.13	47.1793	81.13	179.952	81.13
81.33	81.33	96.7547	81.33	102.341	81.33	105.412	81.33	98.9629	81.33	183.709	81.33	170.689	81.33	102.735	81.33	31.4076	81.33	64.2137	81.33	98.3024	81.33	100.552	81.33	41.9736	81.33	183.011	81.33	174.336	81.33	53.7078	81.33	41.7119	81.33	102.278	81.33	49.1243	81.33	94.7977	81.33	97.9463	81.33	97.6922	81.33	191.823	81.33	46.9685	81.33	179.051	81.33
81.54	81.54	96.4497	81.54	102.144	81.54	105.047	81.54	98.568	81.54	182.829	81.54	170.145	81.54	102.416	81.54	31.2512	81.54	63.8686	81.54	97.9904	81.54	100.108	81.54	41.7937	81.54	182.233	81.54	173.779	81.54	53.4057	81.54	41.5604	81.54	101.993	81.54	48.9292	81.54	94.375	81.54	97.44	81.54	97.2472	81.54	191.162	81.54	46.7149	81.54	178.419	81.54
81.71	81.71	96.0355	81.71	101.479	81.71	104.695	81.71	98.1893	81.71	182.372	81.71	169.432	81.71	101.856	81.71	31.1987	81.71	63.5641	81.71	97.5925	81.71	99.6464	81.71	41.7943	81.71	181.27	81.71	173.087	81.71	53.154	81.71	41.4455	81.71	101.618	81.71	48.806	81.71	94.0743	81.71	97.119	81.71	96.885	81.71	190.413	81.71	46.5692	81.71	177.826	81.71
81.94	81.94	95.6761	81.94	101.291	81.94	104.159	81.94	97.8249	81.94	181.656	81.94	168.851	81.94	101.628	81.94	31.0386	81.94	63.4455	81.94	97.148	81.94	99.4045	81.94	41.608	81.94	180.755	81.94	172.31	81.94	53.0097	81.94	41.2746	81.94	101.114	81.94	48.6063	81.94	93.816	81.94	96.7777	81.94	96.6148	81.94	189.668	81.94	46.291	81.94	177.078	81.94
82.12	82.12	95.371	82.12	100.91	82.12	103.771	82.12	97.5766	82.12	180.888	82.12	167.864	82.12	101.18	82.12	30.8701	82.12	63.1743	82.12	96.94	82.12	99.1542	82.12	41.3831	82.12	179.987	82.12	171.542	82.12	52.7411	82.12	41.0765	82.12	100.709	82.12	48.5209	82.12	93.2904	82.12	96.2263	82.12	96.1253	82.12	188.776	82.12	46.1918	82.12	176.368	82.12
82.33	82.33	95.0306	82.33	100.437	82.33	103.428	82.33	97.3622	82.33	180.188	82.33	167.274	82.33	100.72	82.33	30.822	82.33	62.9648	82.33	96.4661	82.33	98.4033	82.33	41.3494	82.33	179.209	82.33	171.018	82.33	52.3829	82.33	40.9483	82.33	100.316	82.33	48.3623	82.33	93.0847	82.33	96.0125	82.33	95.7693	82.33	188.214	82.33	45.8499	82.33	175.803	82.33
82.53	82.53	94.6655	82.53	100.041	82.53	102.979	82.53	97.0659	82.53	179.418	82.53	166.561	82.53	100.222	82.53	30.6695	82.53	62.6155	82.53	96.1289	82.53	98.2069	82.53	41.1587	82.53	178.55	82.53	170.339	82.53	52.2685	82.53	40.7861	82.53	99.8259	82.53	48.2521	82.53	92.6376	82.53	95.5711	82.53	95.3995	82.53	187.416	82.53	45.7497	82.53	174.925	82.53
82.75	82.75	94.1962	82.75	99.6135	82.75	102.614	82.75	96.6937	82.75	178.91	82.75	165.926	82.75	99.9155	82.75	30.5733	82.75	62.3937	82.75	95.7592	82.75	97.7405	82.75	41.0462	82.75	177.894	82.75	169.615	82.75	51.9999	82.75	40.623	82.75	99.4333	82.75	48.1423	82.75	92.2149	82.75	95.1549	82.75	95.0436	82.75	186.569	82.75	45.43	82.75	174.193	82.75
82.98	82.98	93.8577	82.98	99.3062	82.98	102.266	82.98	96.4721	82.98	178.021	82.98	165.345	82.98	99.5775	82.98	30.3927	82.98	62.1594	82.98	95.3229	82.98	97.4718	82.98	40.9387	82.98	177.274	82.98	169.058	82.98	51.8189	82.98	40.4758	82.98	99.0558	82.98	47.8929	82.98	91.8969	82.98	94.776	82.98	94.5692	82.98	186.08	82.98	45.1612	82.98	173.463	82.98
83.19	83.19	93.4694	83.19	98.8874	83.19	101.783	83.19	96.1535	83.19	177.41	83.19	164.246	83.19	99.1859	83.19	30.2765	83.19	61.8103	83.19	94.9282	83.19	96.9343	83.19	40.7593	83.19	176.56	83.19	168.524	83.19	51.4696	83.19	40.372	83.19	98.6609	83.19	47.7828	83.19	91.61	83.19	94.3911	83.19	94.2218	83.19	185.019	83.19	45.0721	83.19	172.974	83.19
83.34	83.34	92.9883	83.34	98.4139	83.34	101.337	83.34	95.8263	83.34	176.699	83.34	163.679	83.34	98.8793	83.34	30.2524	83.34	61.4775	83.34	94.5931	83.34	96.6727	83.34	40.6581	83.34	175.537	83.34	167.801	83.34	51.3241	83.34	40.1739	83.34	98.3515	83.34	47.5755	83.34	91.1073	83.34	94.1099	83.34	93.8437	83.34	184.556	83.34	44.7965	83.34	172.232	83.34
83.57	83.57	92.6694	83.57	97.9454	83.57	101.146	83.57	95.6733	83.57	176.143	83.57	162.948	83.57	98.3786	83.57	30.0882	83.57	61.351	83.57	94.2193	83.57	96.2	83.57	40.4517	83.57	175.122	83.57	166.979	83.57	51.1562	83.57	40.0894	83.57	97.8352	83.57	47.4833	83.57	90.7507	83.57	93.7559	83.57	93.4487	83.57	183.775	83.57	44.5027	83.57	171.476	83.57
83.81	83.81	92.3077	83.81	97.7902	83.81	100.618	83.81	95.4765	83.81	175.445	83.81	162.409	83.81	98.0659	83.81	30.0839	83.81	61.0338	83.81	93.8419	83.81	95.8081	83.81	40.2646	83.81	174.191	83.81	166.531	83.81	50.7757	83.81	39.9409	83.81	97.5305	83.81	47.2218	83.81	90.3761	83.81	93.2211	83.81	93.2096	83.81	183.114	83.81	44.4216	83.81	170.89	83.81
83.96	83.96	91.827	83.96	97.341	83.96	100.266	83.96	95.2069	83.96	174.644	83.96	161.625	83.96	97.6189	83.96	29.9314	83.96	60.7706	83.96	93.4267	83.96	95.4907	83.96	40.1686	83.96	173.38	83.96	165.763	83.96	50.5809	83.96	39.7597	83.96	97.1148	83.96	47.0816	83.96	90.0108	83.96	92.9745	83.96	92.6434	83.96	182.103	83.96	44.1408	83.96	170.058	83.96
84.19	84.19	91.7448	84.19	97.0407	84.19	99.8326	84.19	95.0376	84.19	173.989	84.19	160.989	84.19	97.3713	84.19	29.7749	84.19	60.6104	84.19	93.0568	84.19	95.047	84.19	40.0112	84.19	172.935	84.19	165.317	84.19	50.3906	84.19	39.6198	84.19	96.6864	84.19	46.9962	84.19	89.668	84.19	92.4457	84.19	92.5099	84.19	181.794	84.19	43.9974	84.19	169.382	84.19
84.41	84.41	91.24	84.41	96.6584	84.41	99.4885	84.41	94.5626	84.41	173.199	84.41	160.163	84.41	96.9458	84.41	29.6988	84.41	60.3066	84.41	92.7442	84.41	94.7956	84.41	39.871	84.41	172.256	84.41	164.338	84.41	50.2385	84.41	39.4282	84.41	96.2334	84.41	46.8925	84.41	89.3249	84.41	92.1635	84.41	92.0529	84.41	181.066	84.41	43.7491	84.41	168.883	84.41
84.58	84.58	91.0055	84.58	96.1859	84.58	98.9765	84.58	94.2364	84.58	172.589	84.58	159.571	84.58	96.5223	84.58	29.5583	84.58	59.9694	84.58	92.2941	84.58	94.3985	84.58	39.775	84.58	171.611	84.58	163.903	84.58	49.9205	84.58	39.3169	84.58	95.9604	84.58	46.7889	84.58	88.9481	84.58	91.8493	84.58	91.531	84.58	180.132	84.58	43.5674	84.58	168.062	84.58
84.82	84.82	90.7591	84.82	95.8163	84.82	98.7596	84.82	94.1687	84.82	171.912	84.82	158.891	84.82	96.1096	84.82	29.3658	84.82	59.6982	84.82	92.0976	84.82	94.0344	84.82	39.5614	84.82	171.01	84.82	163.38	84.82	49.6183	84.82	39.212	84.82	95.5557	84.82	46.6181	84.82	88.6853	84.82	91.4105	84.82	91.3085	84.82	179.625	84.82	43.402	84.82	167.364	84.82
85.03	85.03	90.1725	85.03	95.5641	85.03	98.4658	85.03	94.0467	85.03	171.155	85.03	158.251	85.03	95.7338	85.03	29.3373	85.03	59.5783	85.03	91.7172	85.03	93.7177	85.03	39.4143	85.03	170.265	85.03	162.621	85.03	49.4298	85.03	39.0474	85.03	95.1999	85.03	46.4351	85.03	88.3771	85.03	91.1869	85.03	90.9764	85.03	178.956	85.03	43.1817	85.03	166.797	85.03
85.22	85.22	89.8204	85.22	95.0211	85.22	98.0091	85.22	93.5839	85.22	170.647	85.22	157.695	85.22	95.439	85.22	29.1327	85.22	59.307	85.22	91.4051	85.22	93.4218	85.22	39.2568	85.22	169.642	85.22	162.097	85.22	49.2283	85.22	38.9542	85.22	94.8546	85.22	46.3253	85.22	88.0342	85.22	90.7592	85.22	90.6871	85.22	178.306	85.22	43.0052	85.22	166.132	85.22
85.42	85.42	89.4213	85.42	94.901	85.42	97.6254	85.42	93.4436	85.42	170.208	85.42	157.025	85.42	95.176	85.42	29.1016	85.42	59.0956	85.42	90.9985	85.42	93.1558	85.42	39.1074	85.42	169.064	85.42	161.301	85.42	49.0393	85.42	38.7656	85.42	94.3761	85.42	46.173	85.42	87.4967	85.42	90.4635	85.42	90.2607	85.42	177.551	85.42	42.7897	85.42	165.458	85.42
85.6	85.6	89.0808	85.6	94.3402	85.6	97.2455	85.6	93.1447	85.6	169.269	85.6	156.411	85.6	94.6612	85.6	28.968	85.6	58.8708	85.6	90.6771	85.6	92.6828	85.6	38.9695	85.6	168.351	85.6	160.704	85.6	48.742	85.6	38.5863	85.6	93.9979	85.6	46.1484	85.6	87.3255	85.6	90.0057	85.6	89.8977	85.6	176.788	85.6	42.5807	85.6	164.878	85.6
85.82	85.82	88.7875	85.82	94.0035	85.82	96.8546	85.82	93.1315	85.82	168.761	85.82	155.791	85.82	94.4005	85.82	28.9002	85.82	58.6828	85.82	90.3297	85.82	92.3399	85.82	38.8468	85.82	167.728	85.82	159.871	85.82	48.6061	85.82	38.4829	85.82	93.5329	85.82	45.8679	85.82	87.0169	85.82	89.5994	85.82	89.6294	85.82	176.279	85.82	42.371	85.82	164.269	85.82
86.05	86.05	88.4351	86.05	93.7509	86.05	96.4918	86.05	92.9189	86.05	168.275	86.05	155.049	86.05	94.0478	86.05	28.7633	86.05	58.3899	86.05	89.8447	86.05	92.0113	86.05	38.7107	86.05	167.038	86.05	159.412	86.05	48.3613	86.05	38.2832	86.05	93.2479	86.05	45.6847	86.05	86.6968	86.05	89.4091	86.05	89.2745	86.05	175.862	86.05	42.1174	86.05	163.78	86.05
86.2	86.2	88.1302	86.2	93.3104	86.2	96.2382	86.2	92.5559	86.2	167.44	86.2	154.509	86.2	93.5632	86.2	28.7076	86.2	58.0787	86.2	89.5668	86.2	91.532	86.2	38.5881	86.2	166.416	86.2	158.991	86.2	48.0464	86.2	38.1566	86.2	92.9853	86.2	45.6727	86.2	86.3655	86.2	89.0255	86.2	88.9173	86.2	175.21	86.2	41.974	86.2	163.16	86.2
86.45	86.45	87.7779	86.45	92.976	86.45	95.8398	86.45	92.4778	86.45	166.897	86.45	153.883	86.45	93.2099	86.45	28.5428	86.45	57.963	86.45	89.3127	86.45	91.2595	86.45	38.4244	86.45	165.814	86.45	158.266	86.45	47.9071	86.45	38.0334	86.45	92.5333	86.45	45.5811	86.45	86.1254	86.45	88.7221	86.45	88.5061	86.45	174.22	86.45	41.7368	86.45	162.482	86.45
86.63	86.63	87.3906	86.63	92.6294	86.63	95.5772	86.63	92.1391	86.63	166.355	86.63	153.44	86.63	92.915	86.63	28.5428	86.63	57.6794	86.63	88.8734	86.63	90.8953	86.63	38.3569	86.63	165.058	86.63	157.809	86.63	47.728	86.63	37.8003	86.63	92.1404	86.63	45.3371	86.63	85.7139	86.63	88.4182	86.63	88.3058	86.63	173.757	86.63	41.6265	86.63	161.906	86.63
86.84	86.84	87.074	86.84	92.3862	86.84	95.1993	86.84	91.7998	86.84	165.633	86.84	152.614	86.84	92.5372	86.84	28.3706	86.84	57.4746	86.84	88.7115	86.84	90.6444	86.84	38.2169	86.84	164.591	86.84	157.232	86.84	47.4531	86.84	37.6904	86.84	91.6998	86.84	45.2945	86.84	85.3826	86.84	88.0915	86.84	87.8492	86.84	173.118	86.84	41.3784	86.84	161.341	86.84
87.05	87.05	86.7685	87.05	92.0748	87.05	94.8122	87.05	91.428	87.05	164.989	87.05	152.169	87.05	92.1366	87.05	28.2659	87.05	57.2602	87.05	88.3763	87.05	90.2125	87.05	38.0645	87.05	164.09	87.05	156.528	87.05	47.2802	87.05	37.6371	87.05	91.5214	87.05	45.0687	87.05	85.1195	87.05	87.7767	87.05	87.6493	87.05	172.469	87.05	41.2736	87.05	160.896	87.05
87.23	87.23	86.43	87.23	91.7373	87.23	94.4419	87.23	91.2102	87.23	164.542	87.23	151.434	87.23	91.8994	87.23	28.2233	87.23	57.0379	87.23	88.0758	87.23	89.9145	87.23	37.8821	87.23	163.337	87.23	155.925	87.23	47.0366	87.23	37.4726	87.23	91.1402	87.23	44.8562	87.23	84.8695	87.23	87.5616	87.23	87.2471	87.23	171.728	87.23	41.0481	87.23	160.281	87.23
87.44	87.44	86.0646	87.44	91.2887	87.44	94.149	87.44	90.9307	87.44	163.883	87.44	150.913	87.44	91.5113	87.44	28.0576	87.44	56.9198	87.44	87.625	87.44	89.6431	87.44	37.8121	87.44	162.677	87.44	155.461	87.44	46.7926	87.44	37.3641	87.44	90.8428	87.44	44.6968	87.44	84.6055	87.44	87.135	87.44	86.8145	87.44	171.301	87.44	40.805	87.44	159.555	87.44
87.65	87.65	85.7595	87.65	91.023	87.65	93.7494	87.65	90.6035	87.65	163.104	87.65	150.232	87.65	91.299	87.65	27.9252	87.65	56.6979	87.65	87.2204	87.65	89.2335	87.65	37.6209	87.65	162.054	87.65	154.938	87.65	46.5463	87.65	37.1193	87.65	90.45	87.65	44.6236	87.65	84.2741	87.65	86.8199	87.65	86.5141	87.65	170.397	87.65	40.6506	87.65	158.934	87.65
87.87	87.87	85.4655	87.87	90.6767	87.87	93.4991	87.87	90.3896	87.87	162.753	87.87	149.673	87.87	90.9572	87.87	27.8807	87.87	56.3848	87.87	86.9776	87.87	88.9379	87.87	37.4683	87.87	161.586	87.87	154.29	87.87	46.3845	87.87	36.9843	87.87	90.1405	87.87	44.4831	87.87	83.8508	87.87	86.5049	87.87	86.3141	87.87	169.935	87.87	40.4353	87.87	158.456	87.87
88.05	88.05	85.1262	88.05	90.3988	88.05	93.0979	88.05	90.1063	88.05	162.021	88.05	149.146	88.05	90.6149	88.05	27.7771	88.05	56.1974	88.05	86.6427	88.05	88.5619	88.05	37.436	88.05	160.809	88.05	153.804	88.05	46.1709	88.05	36.8348	88.05	89.8431	88.05	44.3494	88.05	83.5888	88.05	86.2459	88.05	86.0689	88.05	169.219	88.05	40.3034	88.05	157.982	88.05
88.29	88.29	84.8557	88.29	90.1103	88.29	92.6877	88.29	89.8134	88.29	161.704	88.29	148.598	88.29	90.3792	88.29	27.6484	88.29	56.0076	88.29	86.4113	88.29	88.3573	88.29	37.2497	88.29	160.352	88.29	153.29	88.29	46.0202	88.29	36.7464	88.29	89.4264	88.29	44.221	88.29	83.2569	88.29	86.0096	88.29	85.5907	88.29	168.69	88.29	40.0991	88.29	157.293	88.29
88.48	88.48	84.4443	88.48	89.8217	88.48	92.4259	88.48	89.5317	88.48	160.991	88.48	148.118	88.48	89.9075	88.48	27.5557	88.48	55.756	88.48	86.1452	88.48	88.0502	88.48	37.1984	88.48	159.817	88.48	152.864	88.48	45.7687	88.48	36.6696	88.48	89.1643	88.48	44.1048	88.48	83.1078	88.48	85.7283	88.48	85.3905	88.48	168.173	88.48	39.9169	88.48	156.87	88.48
88.67	88.67	84.1985	88.67	89.5211	88.67	91.9914	88.67	89.2717	88.67	160.405	88.67	147.452	88.67	89.707	88.67	27.3956	88.67	55.5761	88.67	85.7525	88.67	87.8794	88.67	37.0248	88.67	159.351	88.67	152.254	88.67	45.5276	88.67	36.4783	88.67	88.7122	88.67	43.8917	88.67	82.7884	88.67	85.2669	88.67	85.0678	88.67	167.534	88.67	39.7242	88.67	156.239	88.67
88.88	88.88	84.021	88.88	89.2904	88.88	91.73	88.88	88.9339	88.88	159.871	88.88	146.969	88.88	89.4121	88.88	27.3185	88.88	55.4673	88.88	85.5091	88.88	87.413	88.88	36.8657	88.88	158.58	88.88	151.715	88.88	45.394	88.88	36.2781	88.88	88.4259	88.88	43.7812	88.88	82.4328	88.88	85.1092	88.88	84.7785	88.88	167.093	88.88	39.5691	88.88	155.748	88.88
89.04	89.04	83.6484	89.04	88.9317	89.04	91.465	89.04	88.6277	89.04	159.347	89.04	146.336	89.04	89.1176	89.04	27.3162	89.04	55.278	89.04	85.1869	89.04	87.0827	89.04	36.7902	89.04	158.13	89.04	151.257	89.04	45.2135	89.04	36.1658	89.04	88.2367	89.04	43.7704	89.04	82.2525	89.04	84.7383	89.04	84.5561	89.04	166.609	89.04	39.3389	89.04	155.222	89.04
89.29	89.29	83.3166	89.29	88.5162	89.29	91.2847	89.29	88.4033	89.29	158.922	89.29	145.891	89.29	88.7515	89.29	27.1861	89.29	55.0357	89.29	84.8732	89.29	86.8325	89.29	36.607	89.29	157.557	89.29	150.779	89.29	45.0133	89.29	36.0683	89.29	87.8425	89.29	43.5615	89.29	81.8727	89.29	84.5576	89.29	84.2109	89.29	165.904	89.29	39.2272	89.29	154.583	89.29
89.52	89.52	83.1061	89.52	88.285	89.52	90.953	89.52	88.1321	89.52	158.416	89.52	145.349	89.52	88.4096	89.52	27.1584	89.52	54.8559	89.52	84.469	89.52	86.5594	89.52	36.4672	89.52	157.202	89.52	150.336	89.52	44.8283	89.52	35.9353	89.52	87.5929	89.52	43.446	89.52	81.6905	89.52	84.2539	89.52	83.9773	89.52	165.364	89.52	39.0566	89.52	153.908	89.52
89.65	89.65	82.7657	89.65	88.0424	89.65	90.679	89.65	87.8838	89.65	157.795	89.65	144.748	89.65	88.0912	89.65	27.038	89.65	54.6833	89.65	84.2263	89.65	86.1383	89.65	36.321	89.65	156.601	89.65	149.701	89.65	44.5372	89.65	35.7138	89.65	87.1406	89.65	43.2752	89.65	81.4505	89.65	84.0626	89.65	83.7437	89.65	165.012	89.65	38.847	89.65	153.686	89.65
89.87	89.87	82.5202	89.87	87.5687	89.87	90.2789	89.87	87.6578	89.87	157.176	89.87	144.355	89.87	87.8673	89.87	26.89	89.87	54.4788	89.87	83.9263	89.87	85.9336	89.87	36.215	89.87	156.013	89.87	149.459	89.87	44.3634	89.87	35.6043	89.87	86.9982	89.87	43.1353	89.87	81.1769	89.87	83.7364	89.87	83.41	89.87	164.428	89.87	38.6655	89.87	153.145	89.87
90.06	90.06	82.169	90.06	87.3955	90.06	89.9361	90.06	87.4094	90.06	156.839	90.06	143.836	90.06	87.62	90.06	26.8384	90.06	54.3238	90.06	84.7936	90.06	85.5241	90.06	36.1315	90.06	155.681	90.06	148.793	90.06	44.2457	90.06	35.5064	90.06	86.6416	90.06	43.1053	90.06	80.8463	90.06	83.5004	90.06	83.21	90.06	164.131	90.06	38.5942	90.06	152.537	90.06
90.27	90.27	81.8629	90.27	87.072	90.27	89.6967	90.27	86.913	90.27	156.295	90.27	143.118	90.27	87.3249	90.27	26.7336	90.27	54.2569	90.27	84.5735	90.27	85.3532	90.27	36.0913	90.27	155.123	90.27	148.312	90.27	44.0836	90.27	35.3712	90.27	86.3554	90.27	42.9646	90.27	80.5941	90.27	83.2525	90.27	82.876	90.27	163.558	90.27	38.4118	90.27	152.169	90.27
90.49	90.49	81.6292	90.49	86.9104	90.49	89.4681	90.49	86.5969	90.49	155.642	90.49	142.691	90.49	87.113	90.49	26.6578	90.49	53.954	90.49	84.1002	90.49	85.0235	90.49	35.9516	90.49	154.613	90.49	148.058	90.49	43.9323	90.49	35.2384	90.49	86.1299	90.49	42.8491	90.49	80.4235	90.49	82.8928	90.49	82.6315	90.49	163.019	90.49	38.2193	90.49	151.605	90.49
90.68	90.68	81.3582	90.68	86.5521	90.68	89.1145	90.68	86.4615	90.68	155.38	90.68	142.187	90.68	86.7588	90.68	26.5771	90.68	53.9734	90.68	83.88	90.68	84.8071	90.68	35.7876	90.68	154.322	90.68	147.465	90.68	43.7141	90.68	35.0682	90.68	85.9388	90.68	42.6962	90.68	80.1598	90.68	82.6674	90.68	82.4532	90.68	162.567	90.68	38.114	90.68	151.071	90.68
90.87	90.87	81.0586	90.87	86.3915	90.87	88.8165	90.87	86.1567	90.87	154.804	90.87	141.663	90.87	86.3838	90.87	26.4755	90.87	53.7902	90.87	83.4323	90.87	84.5468	90.87	35.663	90.87	153.532	90.87	147.035	90.87	43.4841	90.87	34.9753	90.87	85.5137	90.87	42.5463	90.87	79.8331	90.87	82.4332	90.87	82.1323	90.87	162.13	90.87	37.8576	90.87	150.739	90.87
91.08	91.08	80.7491	91.08	86.0441	91.08	88.6576	91.08	86.0101	91.08	154.344	91.08	141.091	91.08	86.323	91.08	26.381	91.08	53.6088	91.08	83.1178	91.08	84.1588	91.08	35.5468	91.08	153.156	91.08	146.9	91.08	43.2943	91.08	34.8305	91.08	85.2135	91.08	42.471	91.08	79.6122	91.08	82.2064	91.08	81.8194	91.08	161.852	91.08	37.7451	91.08	150.02	91.08
91.28	91.28	80.5613	91.28	85.9054	91.28	88.4293	91.28	85.7505	91.28	153.971	91.28	140.807	91.28	85.9928	91.28	26.357	91.28	53.3623	91.28	82.7711	91.28	83.9085	91.28	35.468	91.28	152.633	91.28	146.21	91.28	43.2159	91.28	34.7722	91.28	84.904	91.28	42.3003	91.28	79.5322	91.28	82.0264	91.28	81.597	91.28	161.334	91.28	37.6128	91.28	149.698	91.28
91.48	91.48	80.3254	91.48	85.651	91.48	88.1441	91.48	85.4909	91.48	153.528	91.48	140.383	91.48	85.7211	91.48	26.2641	91.48	53.246	91.48	82.3774	91.48	83.7261	91.48	35.3827	91.48	152.375	91.48	145.739	91.48	43.0313	91.48	34.6719	91.48	84.82	91.48	42.2448	91.48	79.2569	91.48	81.7558	91.48	81.4853	91.48	160.937	91.48	37.4303	91.48	149.318	91.48
91.68	91.68	80.1716	91.68	85.3503	91.68	87.8131	91.68	85.299	91.68	152.95	91.68	139.891	91.68	85.5672	91.68	26.2194	91.68	53.142	91.68	82.2033	91.68	83.4525	91.68	35.2524	91.68	152.017	91.68	145.502	91.68	42.8578	91.68	34.4783	91.68	84.5454	91.68	42.0308	91.68	79.0044	91.68	81.4739	91.68	81.1955	91.68	160.804	91.68	37.2366	91.68	148.883	91.68
91.84	91.84	79.8103	91.84	85.12	91.84	87.5504	91.84	85.0509	91.84	152.469	91.84	139.412	91.84	85.2853	91.84	26.0802	91.84	53.0171	91.84	81.7888	91.84	83.2258	91.84	35.2094	91.84	151.465	91.84	145.085	91.84	42.6787	91.84	34.3877	91.84	84.3209	91.84	41.9587	91.84	78.6295	91.84	81.3288	91.84	80.9517	91.84	160.564	91.84	37.0615	91.84	148.378	91.84
92.06	92.06	79.586	92.06	84.877	92.06	87.2422	92.06	84.7799	92.06	152.41	92.06	138.897	92.06	85.1196	92.06	25.9873	92.06	52.9501	92.06	81.603	92.06	82.9751	92.06	35.0228	92.06	150.895	92.06	144.659	92.06	42.4828	92.06	34.2407	92.06	84.0939	92.06	41.8789	92.06	78.5369	92.06	81.1707	92.06	80.6508	92.06	160.221	92.06	36.923	92.06	148.143	92.06
92.28	92.28	79.2678	92.28	84.5877	92.28	87.1395	92.28	84.3847	92.28	152.046	92.28	138.586	92.28	84.836	92.28	25.8944	92.28	52.8461	92.28	81.4403	92.28	82.7242	92.28	34.8924	92.28	150.682	92.28	144.277	92.28	42.3428	92.28	34.1753	92.28	83.843	92.28	41.7135	92.28	78.3072	92.28	81.0125	92.28	80.4834	92.28	160.055	92.28	36.8837	92.28	147.63	92.28
92.47	92.47	79.1269	92.47	84.5068	92.47	86.9454	92.47	84.3508	92.47	151.493	92.47	138.212	92.47	84.7652	92.47	25.8944	92.47	52.7721	92.47	81.1976	92.47	82.5649	92.47	34.7687	92.47	150.314	92.47	143.999	92.47	42.2196	92.47	34.0587	92.47	83.4978	92.47	41.6769	92.47	78.1358	92.47	80.6748	92.47	80.2386	92.47	159.89	92.47	36.6521	92.47	147.119	92.47
92.66	92.66	79.0164	92.66	84.2205	92.66	86.7172	92.66	84.0361	92.66	151.247	92.66	137.702	92.66	84.521	92.66	25.7691	92.66	52.5897	92.66	80.8786	92.66	82.2833	92.66	34.7347	92.66	150.049	92.66	143.504	92.66	41.9682	92.66	33.9665	92.66	83.4074	92.66	41.4545	92.66	77.9018	92.66	80.622	92.66	80.186	92.66	159.543	92.66	36.5399	92.66	146.801	92.66
92.85	92.85	78.9784	92.85	83.9423	92.85	86.6144	92.85	83.7648	92.85	150.982	92.85	137.409	92.85	84.3428	92.85	25.7518	92.85	52.5542	92.85	80.7265	92.85	82.1342	92.85	34.6088	92.85	149.666	92.85	143.129	92.85	41.8673	92.85	33.8472	92.85	83.1674	92.85	41.4288	92.85	77.7051	92.85	80.4293	92.85	80.0291	92.85	159.563	92.85	36.3841	92.85	146.729	92.85
93.01	93.01	78.5546	93.01	83.8031	93.01	86.4318	93.01	83.6178	93.01	150.539	93.01	137.018	93.01	84.177	93.01	25.6349	93.01	52.5734	93.01	80.5753	93.01	81.9857	93.01	34.5122	93.01	149.174	93.01	142.903	93.01	41.5929	93.01	33.7817	93.01	83.0593	93.01	41.1903	93.01	77.6125	93.01	80.2261	93.01	79.7281	93.01	159.396	93.01	36.1683	93.01	146.249	93.01
93.24	93.24	78.5297	93.24	83.6986	93.24	86.2262	93.24	83.403	93.24	150.502	93.24	136.719	93.24	84.1055	93.24	25.554	93.24	52.5186	93.24	80.4818	93.24	81.7234	93.24	34.348	93.24	148.893	93.24	142.655	93.24	41.4193	93.24	33.6114	93.24	82.8798	93.24	41.1469	93.24	77.4169	93.24	80.1128	93.24	79.6718	93.24	159.582	93.24	36.0517	93.24	145.902	93.24
93.46	93.46	78.3757	93.46	83.5478	93.46	86.032	93.46	83.2447	93.46	150.251	93.46	136.249	93.46	83.8688	93.46	25.5573	93.46	52.4146	93.46	80.1456	93.46	81.6089	93.46	34.3638	93.46	148.612	93.46	142.339	93.46	41.3576	93.46	33.5225	93.46	82.7121	93.46	41.0181	93.46	77.1756	93.46	79.8758	93.46	79.4486	93.46	159.515	93.46	35.9682	93.46	145.988	93.46
93.59	93.59	78.0984	93.59	83.3302	93.59	85.9068	93.59	83.0765	93.59	149.853	93.59	135.832	93.59	83.7651	93.59	25.5112	93.59	52.3939	93.59	80.0678	93.59	81.4972	93.59	34.2378	93.59	148.153	93.59	142.138	93.59	41.1622	93.59	33.4394	93.59	82.5487	93.59	40.9654	93.59	77.0881	93.59	79.9118	93.59	79.3394	93.59	159.596	93.59	35.7666	93.59	145.554	93.59
93.81	93.81	77.9883	93.81	83.2243	93.81	85.678	93.81	82.9851	93.81	149.562	93.81	135.602	93.81	83.5976	93.81	25.4008	93.81	52.3776	93.81	79.7063	93.81	81.222	93.81	34.1838	93.81	147.844	93.81	141.704	93.81	40.9433	93.81	33.3477	93.81	82.2954	93.81	40.9937	93.81	77.0385	93.81	79.7632	93.81	79.1592	93.81	159.658	93.81	35.6042	93.81	145.467	93.81
94.01	94.01	77.9531	94.01	83.0857	94.01	85.6666	94.01	82.8157	94.01	149.381	94.01	135.545	94.01	83.5268	94.01	25.3406	94.01	52.3899	94.01	79.741	94.01	81.1196	94.01	34.1725	94.01	147.644	94.01	141.66	94.01	40.7866	94.01	33.2544	94.01	82.1169	94.01	40.7741	94.01	76.8785	94.01	79.5269	94.01	79.0368	94.01	159.791	94.01	35.4939	94.01	145.101	94.01
94.18	94.18	77.849	94.18	82.9939	94.18	85.5412	94.18	82.692	94.18	149.237	94.18	135.13	94.18	83.3861	94.18	25.3493	94.18	52.383	94.18	79.6265	94.18	80.9724	94.18	34.0443	94.18	147.235	94.18	141.496	94.18	40.7364	94.18	33.1452	94.18	82.2013	94.18	40.7566	94.18	76.6969	94.18	79.5389	94.18	78.9708	94.18	160.331	94.18	35.3569	94.18	145.07	94.18
94.36	94.36	77.7081	94.36	83.017	94.36	85.5298	94.36	82.5904	94.36	149.203	94.36	135.005	94.36	83.3036	94.36	25.3373	94.36	52.4323	94.36	79.5225	94.36	80.9041	94.36	33.9769	94.36	147.168	94.36	141.285	94.36	40.5909	94.36	33.0986	94.36	81.9871	94.36	40.7322	94.36	76.6169	94.36	79.4939	94.36	78.8262	94.36	160.607	94.36	35.3349	94.36	145.115	94.36
94.53	94.53	77.5642	94.53	82.9579	94.53	85.3924	94.53	82.4541	94.53	149.141	94.53	134.678	94.53	83.3018	94.53	25.344	94.53	52.4214	94.53	79.393	94.53	80.857	94.53	33.8845	94.53	147.118	94.53	141.155	94.53	40.456	94.53	33.0373	94.53	82.0205	94.53	40.5964	94.53	76.5799	94.53	79.3797	94.53	78.7913	94.53	161.078	94.53	35.1235	94.53	144.798	94.53
94.72	94.72	77.6714	94.72	82.7737	94.72	85.3241	94.72	82.4094	94.72	148.907	94.72	134.637	94.72	83.2201	94.72	25.2202	94.72	52.5255	94.72	79.348	94.72	80.7326	94.72	33.8688	94.72	146.843	94.72	141.159	94.72	40.2716	94.72	33.033	94.72	81.974	94.72	40.5057	94.72	76.547	94.72	79.358	94.72	78.792	94.72	161.586	94.72	35.0417	94.72	144.757	94.72
94.91	94.91	77.4499	94.91	82.786	94.91	85.3129	94.91	82.2857	94.91	148.887	94.91	134.336	94.91	83.1503	94.91	25.1808	94.91	52.6296	94.91	79.326	94.91	80.6082	94.91	33.7519	94.91	146.868	94.91	140.984	94.91	40.1991	94.91	32.8538	94.91	81.749	94.91	40.5126	94.91	76.5598	94.91	79.2238	94.91	78.893	94.91	162.171	94.91	34.8717	94.91	144.926	94.91
95.07	95.07	77.4601	95.07	82.7968	95.07	85.3127	95.07	82.1385	95.07	148.85	95.07	134.376	95.07	83.1966	95.07	25.2202	95.07	52.7351	95.07	79.1861	95.07	80.7554	95.07	33.7788	95.07	146.832	95.07	141.114	95.07	40.1484	95.07	32.9164	95.07	81.9145	95.07	40.5057	95.07	76.4898	95.07	79.3243	95.07	78.8254	95.07	163.282	95.07	34.766	95.07	144.834	95.07
95.27	95.27	77.5806	95.27	82.7751	95.27	85.2561	95.27	81.9477	95.27	148.981	95.27	134.409	95.27	83.2573	95.27	25.2136	95.27	52.8692	95.27	79.2578	95.27	80.7114	95.27	33.725	95.27	146.738	95.27	140.988	95.27	39.9028	95.27	32.7796	95.27	81.8097	95.27	40.3975	95.27	76.4926	95.27	79.3822	95.27	78.8381	95.27	164.065	95.27	34.6356	95.27	144.819	95.27
95.47	95.47	77.6479	95.47	82.8893	95.47	85.2784	95.47	82.0708	95.47	149.065	95.47	134.354	95.47	83.2437	95.47	25.2323	95.47	53.0927	95.47	79.348	95.47	80.653	95.47	33.7451	95.47	146.709	95.47	141.448	95.47	39.7453	95.47	32.7532	95.47	81.9383	95.47	40.4447	95.47	76.5127	95.47	79.3243	95.47	78.8811	95.47	165.232	95.47	34.6226	95.47	144.956	95.47
95.6	95.6	77.6229	95.6	82.9348	95.6	85.4152	95.6	82.1606	95.6	149.276	95.6	134.371	95.6	83.4198	95.6	25.2597	95.6	53.3586	95.6	79.2659	95.6	80.7204	95.6	33.7045	95.6	146.996	95.6	141.389	95.6	39.6946	95.6	32.7692	95.6	81.9848	95.6	40.3524	95.6	76.5913	95.6	79.4472	95.6	79.1362	95.6	166.531	95.6	34.4837	95.6	144.942	95.6
95.76	95.76	77.6448	95.76	82.9919	95.76	85.4379	95.76	82.2165	95.76	149.454	95.76	134.661	95.76	83.5369	95.76	25.3352	95.76	54.3893	95.76	79.4728	95.76	80.7424	95.76	33.754	95.76	147.238	95.76	141.597	95.76	39.5094	95.76	32.7035	95.76	82.1622	95.76	40.3943	95.76	76.6814	95.76	79.5702	95.76	79.091	95.76	168.052	95.76	34.389	95.76	145.25	95.76
95.96	95.96	77.7918	95.96	83.1678	95.96	85.5985	95.96	82.2636	95.96	149.624	95.96	134.591	95.96	83.5992	95.96	25.3219	95.96	54.7799	95.96	79.5814	95.96	80.7342	95.96	33.8487	95.96	147.082	95.96	141.879	95.96	39.3767	95.96	32.6281	95.96	82.2739	95.96	40.3365	95.96	76.7783	95.96	79.731	95.96	79.2275	95.96	170.111	95.96	34.3047	95.96	145.628	95.96
96.13	96.13	77.8459	96.13	83.3508	96.13	85.8948	96.13	82.2735	96.13	150.191	96.13	134.893	96.13	83.927	96.13	25.4523	96.13	55.1714	96.13	79.7515	96.13	81.0847	96.13	33.8058	96.13	147.597	96.13	142.113	96.13	39.3363	96.13	32.606	96.13	82.4372	96.13	40.45	96.13	77.0486	96.13	79.8525	96.13	79.4924	96.13	172.304	96.13	34.2962	96.13	145.819	96.13
96.29	96.29	78.1159	96.29	83.5819	96.29	86.009	96.29	82.4992	96.29	150.519	96.29	135.302	96.29	83.986	96.29	25.5366	96.29	55.5537	96.29	79.9133	96.29	81.244	96.29	33.9295	96.29	147.93	96.29	142.792	96.29	39.2691	96.29	32.7692	96.29	82.6515	96.29	40.5964	96.29	77.1858	96.29	80.0101	96.29	79.7261	96.29	175.069	96.29	34.1528	96.29	146.373	96.29
96.42	96.42	78.3273	96.42	83.9632	96.42	86.2945	96.42	82.9508	96.42	151.163	96.42	135.722	96.42	84.4224	96.42	25.7051	96.42	56.0099	96.42	80.3527	96.42	81.4717	96.42	34.0195	96.42	148.398	96.42	143.394	96.42	39.1683	96.42	32.8741	96.42	83.0444	96.42	40.8039	96.42	77.3915	96.42	80.4265	96.42	80.0822	96.42	178.297	96.42	34.0425	96.42	146.961	96.42
96.59	96.59	78.7367	96.59	84.2748	96.59	86.7855	96.59	83.3794	96.59	151.985	96.59	136.307	96.59	84.7402	96.59	25.9253	96.59	56.6833	96.59	80.7563	96.59	81.8466	96.59	34.204	96.59	149.297	96.59	143.836	96.59	39.0391	96.59	32.9484	96.59	83.4959	96.59	40.8702	96.59	77.8133	96.59	80.8649	96.59	80.4823	96.59	182.903	96.59	33.9807	96.59	147.613	96.59
96.79	96.79	79.3513	96.79	84.8654	96.79	87.3906	96.79	84.272	96.79	153.359	96.79	137.456	96.79	85.5324	96.79	26.228	96.79	57.6226	96.79	81.2563	96.79	82.3947	96.79	34.483	96.79	150.573	96.79	145.182	96.79	39.0461	96.79	33.1801	96.79	84.1415	96.79	41.3055	96.79	78.4912	96.79	81.407	96.79	81.0514	96.79	189.869	96.79	33.8902	96.79	148.875	96.79
96.93	96.93	80.5566	96.93	86.2626	96.93	88.6471	96.93	85.6149	96.93	155.34	96.93	138.963	96.93	86.7104	96.93	26.7682	96.93	58.9032	96.93	82.0977	96.93	83.3151	96.93	34.9466	96.93	152.469	96.93	146.955	96.93	38.9607	96.93	33.5546	96.93	85.2939	96.93	41.9686	96.93	79.4139	96.93	82.4072	96.93	81.9626	96.93	198.174	96.93	33.8704	96.93	150.875	96.93
97.22	97.22	82.5174	97.22	88.2042	97.22	90.7713	97.22	88.2456	97.22	159.248	97.22	141.96	97.22	88.3148	97.22	27.4907	97.22	60.8025	97.22	83.8437	97.22	84.9429	97.22	35.6667	97.22	155.952	97.22	150.231	97.22	38.9831	97.22	34.2075	97.22	87.0801	97.22	42.9327	97.22	81.4147	97.22	84.1184	97.22	83.4318	97.22	199.595	97.22	33.738	97.22	153.948	97.22
97.62	97.62	86.1224	97.62	91.8673	97.62	94.699	97.62	92.9076	97.62	166.863	97.62	147.695	97.62	91.9128	97.62	28.679	97.62	64.1487	97.62	87.0352	97.62	88.0276	97.62	37.1582	97.62	161.852	97.62	156.482	97.62	39.0675	97.62	35.3455	97.62	90.3309	97.62	44.855	97.62	84.2962	97.62	86.7413	97.62	86.4256	97.62	199.073	97.62	33.7998	97.62	159.73	97.62
[truncated: 3 more rows]
[truncated: 95 more columns]
