# Supplementary material for: Data for homogeneous thermofluorimetric assays for ethanolamine using aptamers and a PCR instrument
Source: Data Brief. 2019 Apr 23;24:103946. doi: 10.1016/j.dib.2019.103946 (PMC6506705; doi:10.1016/j.dib.2019.103946)
Supplement: Multimedia component 2 [file mmc2.zip › Data for homogeneous thermofluorimetric assays for ethanolamine using aptamers and a PCR instrument/Propylamine all data.xlsx]

## Sheet: EA#14.3K31 
Text	X	B1: 5 nM short	X	B2: 5 nM short	X	B3: 5 nM short	X	B4: NC short	X	C1: 10 nM short	X	C2: 10 nM short	X	C3: 10 nM short	X	C4: NC short	X	D1: 15 nM short	X	D2: 15 nM short	X	D3: 15 nM short	X	D4: NC short	X	E1: 25 nM short	X	E2: 25 nM short	X	E3: 25 nM short	X	E4: NC short	X	F1: 75 nM short	X	F2: 75 nM short	X	F3: 75 nM short	X	G1: 100 nM short	X	G2: 100 nM short	X	G3: 100 nM short	X	H1: 1000 nM short	X	H2: 1000 nM short	X
20.24	20.24	19.8705	20.24	28.8709	20.24	16.4932	20.24	26.5894	20.24	19.0929	20.24	28.8525	20.24	30.1278	20.24	27.6078	20.24	22.9786	20.24	27.1746	20.24	28.1508	20.24	28.1339	20.24	6.4518	20.24	27.8657	20.24	27.4138	20.24	28.6343	20.24	26.7412	20.24	28.4546	20.24	29.1548	20.24	27.0052	20.24	29.5571	20.24	29.3219	20.24	3.75917	20.24	26.8611	20.24
20.47	20.47	20.2289	20.47	29.3751	20.47	16.743	20.47	27.0403	20.47	19.3584	20.47	29.3186	20.47	30.5512	20.47	28.0757	20.47	23.2928	20.47	27.675	20.47	28.6406	20.47	28.5938	20.47	6.51932	20.47	28.2947	20.47	27.8756	20.47	29.051	20.47	27.1712	20.47	28.9223	20.47	29.6287	20.47	27.3879	20.47	29.9789	20.47	29.8097	20.47	3.79362	20.47	27.2534	20.47
20.63	20.63	20.4614	20.63	29.7819	20.63	16.9907	20.63	27.4716	20.63	19.6492	20.63	29.8301	20.63	31.0949	20.63	28.5616	20.63	23.7031	20.63	28.1665	20.63	29.1323	20.63	29.0768	20.63	6.57505	20.63	28.7634	20.63	28.3019	20.63	29.5544	20.63	27.5539	20.63	29.3919	20.63	30.099	20.63	27.8777	20.63	30.4677	20.63	30.364	20.63	3.83875	20.63	27.7139	20.63
20.85	20.85	20.8147	20.85	30.2953	20.85	17.2362	20.85	28.0023	20.85	19.9542	20.85	30.3596	20.85	31.667	20.85	29.1189	20.85	24.072	20.85	28.6274	20.85	29.7114	20.85	29.6093	20.85	6.65738	20.85	29.3204	20.85	28.8369	20.85	30.07	20.85	28.054	20.85	29.9499	20.85	30.678	20.85	28.3363	20.85	31.0127	20.85	30.882	20.85	3.86107	20.85	28.1764	20.85
21.08	21.08	21.1231	21.08	30.7645	21.08	17.52	21.08	28.4572	21.08	20.2757	21.08	30.9383	21.08	32.2176	21.08	29.628	21.08	24.4628	21.08	29.1262	21.08	30.2101	21.08	30.1472	21.08	6.74519	21.08	29.8071	21.08	29.4201	21.08	30.6069	21.08	28.5926	21.08	30.4862	21.08	31.2517	21.08	28.8834	21.08	31.6067	21.08	31.4432	21.08	3.87223	21.08	28.6003	21.08
21.31	21.31	21.5072	21.31	31.3015	21.31	17.7687	21.31	29.022	21.31	20.5725	21.31	31.4474	21.31	32.7585	21.31	30.1921	21.31	24.944	21.31	29.7133	21.31	30.7584	21.31	30.6811	21.31	6.83212	21.31	30.4197	21.31	29.887	21.31	31.2248	21.31	29.1273	21.31	30.9751	21.31	31.8159	21.31	29.3824	21.31	32.2237	21.31	32.0218	21.31	3.91078	21.31	29.1415	21.31
21.39	21.39	21.8604	21.39	31.8921	21.39	18.0796	21.39	29.531	21.39	20.9439	21.39	32.0752	21.39	33.4601	21.39	30.8244	21.39	25.3953	21.39	30.25	21.39	31.3696	21.39	31.3413	21.39	6.89248	21.39	30.9441	21.39	30.5557	21.39	31.7509	21.39	29.6164	21.39	31.5546	21.39	32.4377	21.39	29.9128	21.39	32.8013	21.39	32.6153	21.39	3.98888	21.39	29.6314	21.39
21.6	21.6	22.2053	21.6	32.4593	21.6	18.3984	21.6	30.0926	21.6	21.3236	21.6	32.7017	21.6	34.1337	21.6	31.4017	21.6	25.8224	21.6	30.8991	21.6	32.06	21.6	31.9365	21.6	6.9757	21.6	31.5863	21.6	31.1321	21.6	32.377	21.6	30.1917	21.6	32.1979	21.6	32.9941	21.6	30.508	21.6	33.3886	21.6	33.2455	21.6	4.00056	21.6	30.2409	21.6
21.83	21.83	22.6595	21.83	33.0886	21.83	18.7531	21.83	30.7424	21.83	21.6784	21.83	33.3459	21.83	34.7652	21.83	32.1037	21.83	26.3289	21.83	31.5064	21.83	32.6874	21.83	32.6608	21.83	7.03059	21.83	32.219	21.83	31.7527	21.83	33.0946	21.83	30.7907	21.83	32.8696	21.83	33.7447	21.83	31.1048	21.83	34.0589	21.83	33.9794	21.83	4.03404	21.83	30.8079	21.83
22.05	22.05	23.0098	22.05	33.7025	22.05	19.1053	22.05	31.3611	22.05	22.1468	22.05	33.9857	22.05	35.5486	22.05	32.7479	22.05	26.8704	22.05	32.1637	22.05	33.3479	22.05	33.2582	22.05	7.12845	22.05	32.8204	22.05	32.46	22.05	33.7759	22.05	31.4681	22.05	33.5423	22.05	34.4212	22.05	31.7582	22.05	34.7356	22.05	34.6656	22.05	4.08372	22.05	31.4314	22.05
22.19	22.19	23.5062	22.19	34.4411	22.19	19.4515	22.19	32.0042	22.19	22.5156	22.19	34.7872	22.19	36.2927	22.19	33.4595	22.19	27.3858	22.19	32.8456	22.19	34.1834	22.19	34.0614	22.19	7.2117	22.19	33.6087	22.19	33.1223	22.19	34.4872	22.19	32.1316	22.19	34.2075	22.19	35.2138	22.19	32.442	22.19	35.5085	22.19	35.4579	22.19	4.10657	22.19	32.1237	22.19
22.48	22.48	23.9723	22.48	35.1347	22.48	19.8549	22.48	32.7383	22.48	23.0539	22.48	35.5826	22.48	37.0849	22.48	34.2561	22.48	27.9985	22.48	33.6567	22.48	34.9002	22.48	34.768	22.48	7.32337	22.48	34.3964	22.48	33.8159	22.48	35.2565	22.48	32.8216	22.48	35.0183	22.48	35.9683	22.48	33.18	22.48	36.2481	22.48	36.2443	22.48	4.15786	22.48	32.7763	22.48
22.62	22.62	24.4451	22.62	35.949	22.62	20.24	22.62	33.5324	22.62	23.5383	22.62	36.3875	22.62	37.9232	22.62	35.0089	22.62	28.5215	22.62	34.3701	22.62	35.723	22.62	35.665	22.62	7.41381	22.62	35.1616	22.62	34.6212	22.62	36.1038	22.62	33.5725	22.62	35.8063	22.62	36.8067	22.62	33.902	22.62	37.0894	22.62	37.0557	22.62	4.18972	22.62	33.4957	22.62
22.84	22.84	24.9745	22.84	36.75	22.84	20.652	22.84	34.2968	22.84	23.9953	22.84	37.2834	22.84	38.8896	22.84	35.9419	22.84	29.2002	22.84	35.2329	22.84	36.6083	22.84	36.4377	22.84	7.53356	22.84	36.0112	22.84	35.4832	22.84	36.96	22.84	34.3593	22.84	36.706	22.84	37.6595	22.84	34.7041	22.84	38.0217	22.84	37.9303	22.84	4.25611	22.84	34.2894	22.84
23.05	23.05	25.5071	23.05	37.5999	23.05	21.1156	23.05	35.1413	23.05	24.5662	23.05	38.113	23.05	39.8663	23.05	36.7723	23.05	29.9322	23.05	36.1164	23.05	37.5357	23.05	37.3747	23.05	7.64879	23.05	36.8384	23.05	36.3764	23.05	37.8581	23.05	35.2054	23.05	37.6375	23.05	38.619	23.05	35.577	23.05	38.9533	23.05	38.8743	23.05	4.31747	23.05	35.093	23.05
23.26	23.26	26.1496	23.26	38.4383	23.26	21.5602	23.26	36.0339	23.26	25.146	23.26	39.0623	23.26	40.8483	23.26	37.7361	23.26	30.6075	23.26	37.021	23.26	38.5431	23.26	38.3487	23.26	7.78148	23.26	37.784	23.26	37.2798	23.26	38.7984	23.26	36.1331	23.26	38.5252	23.26	39.605	23.26	36.4435	23.26	39.8846	23.26	39.9315	23.26	4.3794	23.26	35.9452	23.26
23.53	23.53	26.7495	23.53	39.4152	23.53	22.1058	23.53	36.9977	23.53	25.7225	23.53	40.1213	23.53	41.9006	23.53	38.7809	23.53	31.3561	23.53	37.9751	23.53	39.535	23.53	39.3125	23.53	7.92965	23.53	38.7031	23.53	38.232	23.53	39.872	23.53	37.0177	23.53	39.511	23.53	40.5914	23.53	37.4159	23.53	40.9144	23.53	40.9404	23.53	4.44077	23.53	36.9141	23.53
23.68	23.68	27.4034	23.68	40.403	23.68	22.6106	23.68	37.9285	23.68	26.3413	23.68	41.1474	23.68	42.9856	23.68	39.7612	23.68	32.1033	23.68	38.9668	23.68	40.6018	23.68	40.4466	23.68	8.07337	23.68	39.6599	23.68	39.3016	23.68	40.8499	23.68	37.9622	23.68	40.4911	23.68	41.6904	23.68	38.3602	23.68	41.9824	23.68	42.025	23.68	4.49156	23.68	37.8107	23.68
23.88	23.88	28.0146	23.88	41.4573	23.88	23.1399	23.88	38.9899	23.88	27.0343	23.88	42.3266	23.88	44.1946	23.88	40.8705	23.88	32.929	23.88	40.0458	23.88	41.7064	23.88	41.485	23.88	8.18314	23.88	40.736	23.88	40.3449	23.88	41.9503	23.88	38.9844	23.88	41.5745	23.88	42.8163	23.88	39.3824	23.88	43.1104	23.88	43.1474	23.88	4.58083	23.88	38.8457	23.88
24.09	24.09	28.6856	24.09	42.5117	24.09	23.765	24.09	39.9806	24.09	27.7088	24.09	43.3914	24.09	45.3556	24.09	41.9369	24.09	33.748	24.09	41.1192	24.09	42.8755	24.09	42.6515	24.09	8.37632	24.09	41.8392	24.09	41.4149	24.09	43.0987	24.09	40.0282	24.09	42.7447	24.09	43.98	24.09	40.4376	24.09	44.2278	24.09	44.351	24.09	4.63165	24.09	39.7703	24.09
24.22	24.22	29.4351	24.22	43.6046	24.22	24.3808	24.22	41.0694	24.22	28.3557	24.22	44.581	24.22	46.639	24.22	43.1477	24.22	34.697	24.22	42.2633	24.22	43.9849	24.22	43.8278	24.22	8.50585	24.22	42.9584	24.22	42.5971	24.22	44.2515	24.22	41.0893	24.22	43.8547	24.22	45.1801	24.22	41.4879	24.22	45.4914	24.22	45.5373	24.22	4.6974	24.22	40.8279	24.22
24.43	24.43	30.1808	24.43	44.8079	24.43	25.0245	24.43	42.2011	24.43	29.1762	24.43	45.8474	24.43	47.9558	24.43	44.3104	24.43	35.6051	24.43	43.4559	24.43	45.3039	24.43	45.0685	24.43	8.71438	24.43	44.202	24.43	43.7686	24.43	45.4898	24.43	42.2651	24.43	45.0842	24.43	46.4131	24.43	42.6648	24.43	46.75	24.43	46.897	24.43	4.76992	24.43	41.9398	24.43
24.63	24.63	30.9208	24.63	46.0332	24.63	25.6846	24.63	43.441	24.63	29.8636	24.63	47.1903	24.63	49.2565	24.63	45.4516	24.63	36.5463	24.63	44.7082	24.63	46.6281	24.63	46.4103	24.63	8.87901	24.63	45.4348	24.63	45.0418	24.63	46.792	24.63	43.4465	24.63	46.3949	24.63	47.7801	24.63	43.9079	24.63	48.1285	24.63	48.1595	24.63	4.86476	24.63	43.1728	24.63
24.9	24.9	31.8179	24.9	47.4186	24.9	26.4266	24.9	44.7297	24.9	30.7118	24.9	48.544	24.9	50.7028	24.9	46.7107	24.9	37.6361	24.9	46.0255	24.9	48.0328	24.9	47.7681	24.9	9.07657	24.9	46.8947	24.9	46.3791	24.9	48.126	24.9	44.7378	24.9	47.7544	24.9	49.2168	24.9	45.2229	24.9	49.4962	24.9	49.5839	24.9	4.94844	24.9	44.3233	24.9
25.09	25.09	32.7094	25.09	48.7488	25.09	27.1467	25.09	46.0779	25.09	31.6098	25.09	50.0452	25.09	52.2948	25.09	48.1038	25.09	38.6819	25.09	47.5055	25.09	49.4482	25.09	49.1739	25.09	9.2851	25.09	48.2302	25.09	47.8074	25.09	49.5344	25.09	46.0839	25.09	49.168	25.09	50.7285	25.09	46.5489	25.09	50.9401	25.09	51.1108	25.09	5.02097	25.09	45.5838	25.09
25.29	25.29	33.6388	25.29	50.1739	25.29	27.9086	25.29	47.5243	25.29	32.5565	25.29	51.6076	25.29	53.8939	25.29	49.589	25.29	39.8869	25.29	48.9485	25.29	51.0257	25.29	50.7033	25.29	9.50035	25.29	49.7669	25.29	49.3116	25.29	50.8272	25.29	47.5847	25.29	50.7127	25.29	52.2255	25.29	48.0303	25.29	52.4507	25.29	52.6985	25.29	5.13879	25.29	46.8505	25.29
25.56	25.56	34.61	25.56	51.7515	25.56	28.7725	25.56	48.953	25.56	33.5723	25.56	53.2112	25.56	55.5545	25.56	51.1953	25.56	41.0596	25.56	50.498	25.56	52.6275	25.56	52.3208	25.56	9.7296	25.56	51.2798	25.56	50.7977	25.56	52.0803	25.56	49.0181	25.56	52.2877	25.56	53.8806	25.56	49.538	25.56	54.0513	25.56	54.3265	25.56	5.25528	25.56	48.0169	25.56
25.68	25.68	35.5856	25.68	53.3025	25.68	29.6181	25.68	50.442	25.68	34.5701	25.68	54.8488	25.68	57.2545	25.68	52.6473	25.68	42.2814	25.68	52.0105	25.68	54.236	25.68	53.9342	25.68	9.97105	25.68	52.837	25.68	52.3811	25.68	53.6269	25.68	50.5017	25.68	53.8746	25.68	55.5585	25.68	51.0629	25.68	55.6914	25.68	56.08	25.68	5.34454	25.68	49.4756	25.68
25.87	25.87	36.6189	25.87	54.7896	25.87	30.3849	25.87	52.0421	25.87	35.5588	25.87	56.4827	25.87	58.9824	25.87	54.2942	25.87	43.6131	25.87	53.6555	25.87	55.9103	25.87	55.5332	25.87	10.2099	25.87	54.5206	25.87	53.9078	25.87	55.3239	25.87	52.0047	25.87	55.4743	25.87	57.1412	25.87	52.6736	25.87	57.431	25.87	57.7214	25.87	5.49375	25.87	50.9652	25.87
26.14	26.14	37.7281	26.14	56.4082	26.14	31.2834	26.14	53.6188	26.14	36.6443	26.14	58.2038	26.14	60.8085	26.14	56.0263	26.14	44.8845	26.14	55.2181	26.14	57.5901	26.14	57.2866	26.14	10.4252	26.14	56.1118	26.14	55.621	26.14	56.9306	26.14	53.6597	26.14	57.1819	26.14	58.8799	26.14	54.1996	26.14	59.1218	26.14	59.5469	26.14	5.58371	26.14	52.5459	26.14
26.32	26.32	38.8941	26.32	57.9976	26.32	32.2325	26.32	55.2755	26.32	37.7085	26.32	60.0213	26.32	62.6432	26.32	57.7031	26.32	46.2108	26.32	56.893	26.32	59.5146	26.32	59.0702	26.32	10.716	26.32	57.9174	26.32	57.4021	26.32	58.6949	26.32	55.3738	26.32	58.9257	26.32	60.7023	26.32	55.9177	26.32	61.0341	26.32	61.3218	26.32	5.70643	26.32	54.1751	26.32
26.51	26.51	40.0149	26.51	59.7825	26.51	33.2187	26.51	56.9449	26.51	38.8665	26.51	61.885	26.51	64.5941	26.51	59.4734	26.51	47.5432	26.51	58.6731	26.51	61.2648	26.51	60.9948	26.51	10.9918	26.51	59.6984	26.51	59.0465	26.51	60.5521	26.51	56.9964	26.51	60.7369	26.51	62.5971	26.51	57.6764	26.51	62.8619	26.51	63.2829	26.51	5.82432	26.51	55.828	26.51
26.71	26.71	41.2203	26.71	61.5487	26.71	34.1516	26.71	58.7696	26.71	40.014	26.71	63.8611	26.71	66.5585	26.71	61.4076	26.71	49.0238	26.71	60.5054	26.71	63.2217	26.71	62.8158	26.71	11.2167	26.71	61.5476	26.71	60.9348	26.71	62.407	26.71	58.6998	26.71	62.6217	26.71	64.5163	26.71	59.4776	26.71	64.7907	26.71	65.2414	26.71	5.94706	26.71	57.6005	26.71
26.89	26.89	42.5098	26.89	63.5219	26.89	35.22	26.89	60.6292	26.89	41.2722	26.89	65.8839	26.89	68.6992	26.89	63.3286	26.89	50.5605	26.89	62.5411	26.89	65.2728	26.89	64.7518	26.89	11.5146	26.89	63.5673	26.89	62.7671	26.89	64.4456	26.89	60.6472	26.89	64.6124	26.89	66.6424	26.89	61.3309	26.89	66.8045	26.89	67.2788	26.89	6.10964	26.89	59.2981	26.89
27.08	27.08	43.8948	27.08	65.6859	27.08	36.2949	27.08	62.5354	27.08	42.5363	27.08	67.9857	27.08	70.8096	27.08	65.3113	27.08	52.1403	27.08	64.5146	27.08	67.2675	27.08	66.7914	27.08	11.8	27.08	65.5032	27.08	64.5005	27.08	66.439	27.08	62.6091	27.08	66.6438	27.08	68.6958	27.08	63.3423	27.08	69.017	27.08	69.4966	27.08	6.23239	27.08	61.3461	27.08
27.26	27.26	45.2964	27.26	67.7196	27.26	37.4304	27.26	64.5632	27.26	43.8502	27.26	70.1877	27.26	73.0833	27.26	67.3174	27.26	53.7682	27.26	66.4795	27.26	69.4838	27.26	69.0244	27.26	12.1661	27.26	67.6034	27.26	65.9097	27.26	68.6201	27.26	64.5516	27.26	68.7799	27.26	70.9598	27.26	65.3674	27.26	71.1712	27.26	71.6997	27.26	6.38221	27.26	63.2702	27.26
27.51	27.51	46.8279	27.51	69.918	27.51	38.5806	27.51	66.6488	27.51	45.2922	27.51	72.4445	27.51	75.3856	27.51	69.543	27.51	55.3787	27.51	68.7363	27.51	71.6255	27.51	71.2953	27.51	12.5206	27.51	69.7627	27.51	67.9494	27.51	70.8122	27.51	66.7118	27.51	70.9865	27.51	73.1982	27.51	67.4789	27.51	73.4351	27.51	73.9472	27.51	6.55127	27.51	65.3844	27.51
27.69	27.69	48.2013	27.69	72.1115	27.69	39.7487	27.69	68.763	27.69	46.7001	27.69	74.739	27.69	77.5727	27.69	71.7417	27.69	56.8248	27.69	70.8582	27.69	73.8897	27.69	73.3576	27.69	12.8428	27.69	71.987	27.69	70.0592	27.69	72.9984	27.69	68.8519	27.69	73.1928	27.69	75.4565	27.69	69.5699	27.69	75.7198	27.69	76.3065	27.69	6.72339	27.69	67.4735	27.69
27.93	27.93	49.7481	27.93	74.4755	27.93	40.9219	27.93	70.9145	27.93	48.1853	27.93	77.0765	27.93	79.7969	27.93	73.9238	27.93	58.5952	27.93	73.0337	27.93	76.1963	27.93	75.6005	27.93	13.1813	27.93	74.1026	27.93	72.2166	27.93	75.2371	27.93	70.9419	27.93	75.4906	27.93	77.7572	27.93	71.7488	27.93	77.933	27.93	78.5627	27.93	6.88431	27.93	69.6061	27.93
28.11	28.11	51.2135	28.11	76.7419	28.11	42.1603	28.11	73.1047	28.11	49.6174	28.11	79.3898	28.11	82.0956	28.11	76.1028	28.11	60.3336	28.11	75.2108	28.11	78.4255	28.11	77.905	28.11	13.5415	28.11	76.4096	28.11	74.365	28.11	77.5319	28.11	73.1258	28.11	77.6934	28.11	80.0992	28.11	73.9946	28.11	80.1279	28.11	80.9469	28.11	7.03676	28.11	71.7495	28.11
28.3	28.3	52.7389	28.3	79.0994	28.3	43.47	28.3	75.2115	28.3	51.1811	28.3	81.8577	28.3	84.5464	28.3	78.3752	28.3	62.2329	28.3	77.5208	28.3	80.8012	28.3	80.3497	28.3	13.9093	28.3	78.6487	28.3	76.6712	28.3	79.8604	28.3	75.3407	28.3	80.0121	28.3	82.5014	28.3	76.3268	28.3	82.2534	28.3	83.3754	28.3	7.23765	28.3	73.9849	28.3
28.52	28.52	54.3077	28.52	81.5567	28.52	44.7139	28.52	77.4436	28.52	52.7324	28.52	84.2711	28.52	87.1154	28.52	80.6585	28.52	64.1185	28.52	79.75	28.52	83.1072	28.52	82.6558	28.52	14.2752	28.52	81.0665	28.52	78.9831	28.52	82.2474	28.52	77.5181	28.52	82.4556	28.52	84.9302	28.52	78.588	28.52	84.6459	28.52	85.7983	28.52	7.42084	28.52	76.26	28.52
28.71	28.71	56.0068	28.71	83.9525	28.71	46.0725	28.71	79.6531	28.71	54.3569	28.71	86.7387	28.71	89.4363	28.71	82.8931	28.71	66.0286	28.71	82.0814	28.71	85.5094	28.71	84.9138	28.71	14.6539	28.71	83.354	28.71	81.2302	28.71	84.5756	28.71	79.8757	28.71	84.7307	28.71	87.3696	28.71	80.9531	28.71	86.9183	28.71	88.3452	28.71	7.57707	28.71	78.5337	28.71
28.95	28.95	57.7395	28.95	86.4366	28.95	47.3765	28.95	81.9924	28.95	55.9537	28.95	89.3538	28.95	92.1621	28.95	85.2134	28.95	67.9662	28.95	84.5104	28.95	88.0296	28.95	87.3848	28.95	15.071	28.95	85.7766	28.95	83.5307	28.95	87.0633	28.95	82.1233	28.95	87.0491	28.95	89.8519	28.95	83.3568	28.95	89.1853	28.95	90.8167	28.95	7.80583	28.95	80.8735	28.95
29.11	29.11	59.3747	29.11	89.1024	29.11	48.696	29.11	84.3588	29.11	57.6317	29.11	91.8368	29.11	94.6704	29.11	87.592	29.11	70.0269	29.11	86.8739	29.11	90.3879	29.11	89.8548	29.11	15.5575	29.11	88.2851	29.11	85.9752	29.11	89.5765	29.11	84.5687	29.11	89.5834	29.11	92.3652	29.11	85.6997	29.11	91.5276	29.11	93.276	29.11	7.98892	29.11	83.2906	29.11
29.35	29.35	61.2306	29.35	91.7408	29.35	50.0927	29.35	86.6383	29.35	59.1562	29.35	94.5116	29.35	97.4012	29.35	90.1156	29.35	72.0469	29.35	89.2538	29.35	93.0203	29.35	92.4107	29.35	16.1008	29.35	90.6642	29.35	88.329	29.35	91.9789	29.35	86.9919	29.35	92.0965	29.35	94.9759	29.35	88.1307	29.35	93.9741	29.35	95.7093	29.35	8.21207	29.35	85.7897	29.35
29.47	29.47	63.0635	29.47	94.3373	29.47	51.4208	29.47	89.0113	29.47	60.9349	29.47	97.0859	29.47	99.9798	29.47	92.5185	29.47	74.0695	29.47	91.7496	29.47	95.4256	29.47	94.7781	29.47	16.5276	29.47	93.2405	29.47	90.7597	29.47	94.613	29.47	89.3998	29.47	94.5258	29.47	97.4939	29.47	90.6018	29.47	96.669	29.47	97.7094	29.47	8.42068	29.47	88.2897	29.47
29.74	29.74	64.8665	29.74	96.9969	29.74	52.8436	29.74	91.4746	29.74	62.6679	29.74	99.7484	29.74	102.698	29.74	95.0251	29.74	76.1682	29.74	94.2751	29.74	97.8905	29.74	97.3273	29.74	17.0139	29.74	95.6456	29.74	93.1555	29.74	97.1362	29.74	91.7567	29.74	97.0053	29.74	100.033	29.74	93.0822	29.74	99.294	29.74	100.217	29.74	8.62603	29.74	90.7281	29.74
29.92	29.92	66.6216	29.92	99.6743	29.92	54.1531	29.92	93.7436	29.92	64.3589	29.92	102.249	29.92	105.278	29.92	97.2971	29.92	78.1609	29.92	96.6174	29.92	100.293	29.92	99.7025	29.92	17.4804	29.92	98.0412	29.92	95.6165	29.92	99.5389	29.92	94.1307	29.92	99.3671	29.92	102.408	29.92	95.5523	29.92	101.757	29.92	102.613	29.92	8.84363	29.92	93.233	29.92
30.09	30.09	68.4585	30.09	102.277	30.09	55.5353	30.09	96.1063	30.09	66.1528	30.09	104.998	30.09	107.813	30.09	99.6304	30.09	80.2521	30.09	98.9616	30.09	102.762	30.09	102.187	30.09	17.9108	30.09	100.444	30.09	97.9405	30.09	102.019	30.09	96.4843	30.09	101.731	30.09	104.781	30.09	97.9742	30.09	104.316	30.09	105.227	30.09	9.07915	30.09	95.6127	30.09
30.26	30.26	70.298	30.26	104.954	30.26	57.0523	30.26	98.2726	30.26	67.9106	30.26	107.422	30.26	110.576	30.26	102.122	30.26	82.3276	30.26	101.396	30.26	105.148	30.26	104.647	30.26	18.3829	30.26	102.97	30.26	100.359	30.26	104.544	30.26	98.985	30.26	103.877	30.26	107.285	30.26	100.422	30.26	106.959	30.26	107.769	30.26	9.30794	30.26	98.1565	30.26
30.65	30.65	72.2702	30.65	107.629	30.65	58.4405	30.65	100.43	30.65	69.6053	30.65	110.161	30.65	113.231	30.65	104.344	30.65	84.5958	30.65	103.807	30.65	107.49	30.65	107.031	30.65	18.8794	30.65	105.396	30.65	102.737	30.65	106.976	30.65	101.29	30.65	106.242	30.65	109.852	30.65	102.973	30.65	109.551	30.65	110.363	30.65	9.52123	30.65	100.664	30.65
30.76	30.76	74.0811	30.76	110.11	30.76	59.7489	30.76	102.059	30.76	71.3467	30.76	112.754	30.76	115.648	30.76	106.693	30.76	86.5829	30.76	106.135	30.76	109.791	30.76	109.413	30.76	19.311	30.76	107.837	30.76	105.073	30.76	109.438	30.76	103.701	30.76	108.692	30.76	112.211	30.76	105.297	30.76	112.02	30.76	112.786	30.76	9.76858	30.76	102.975	30.76
30.93	30.93	75.885	30.93	112.813	30.93	61.148	30.93	104.298	30.93	73.0858	30.93	115.182	30.93	118.124	30.93	109.017	30.93	88.6859	30.93	108.535	30.93	112.175	30.93	111.86	30.93	19.8404	30.93	110.209	30.93	107.306	30.93	111.834	30.93	105.935	30.93	111.122	30.93	114.772	30.93	107.731	30.93	114.574	30.93	115.234	30.93	10.0098	30.93	105.466	30.93
31.2	31.2	77.6144	31.2	115.454	31.2	62.4632	31.2	106.469	31.2	74.7851	31.2	117.712	31.2	120.748	31.2	111.281	31.2	90.7156	31.2	110.805	31.2	114.655	31.2	113.849	31.2	20.351	31.2	112.494	31.2	109.707	31.2	114.122	31.2	108.242	31.2	113.584	31.2	117.218	31.2	110.101	31.2	117.1	31.2	117.804	31.2	10.247	31.2	107.937	31.2
31.37	31.37	79.5429	31.37	118.076	31.37	63.7341	31.37	108.743	31.37	76.4979	31.37	120.212	31.37	123.22	31.37	113.429	31.37	92.6967	31.37	113.076	31.37	116.928	31.37	116.112	31.37	20.8394	31.37	114.862	31.37	112.007	31.37	116.598	31.37	110.352	31.37	115.907	31.37	119.689	31.37	112.404	31.37	119.535	31.37	120.086	31.37	10.4757	31.37	110.398	31.37
31.53	31.53	81.2807	31.53	120.57	31.53	65.0869	31.53	111.033	31.53	78.1275	31.53	122.537	31.53	125.594	31.53	115.637	31.53	94.6559	31.53	115.271	31.53	118.976	31.53	118.289	31.53	21.3003	31.53	117.051	31.53	114.168	31.53	118.851	31.53	112.648	31.53	118.122	31.53	121.973	31.53	114.813	31.53	121.927	31.53	122.509	31.53	10.7323	31.53	112.781	31.53
31.75	31.75	83.0677	31.75	123.047	31.75	66.4001	31.75	113.08	31.75	79.7771	31.75	124.943	31.75	127.824	31.75	117.718	31.75	96.6361	31.75	117.48	31.75	121.178	31.75	120.397	31.75	21.8081	31.75	119.255	31.75	116.39	31.75	121.184	31.75	114.737	31.75	120.563	31.75	124.326	31.75	116.963	31.75	124.301	31.75	124.823	31.75	10.9709	31.75	115.132	31.75
31.96	31.96	84.7954	31.96	125.394	31.96	67.6485	31.96	115.222	31.96	81.4028	31.96	127.291	31.96	130.246	31.96	119.75	31.96	98.532	31.96	119.444	31.96	123.259	31.96	122.549	31.96	22.225	31.96	121.392	31.96	118.382	31.96	123.23	31.96	116.872	31.96	122.595	31.96	126.449	31.96	119.226	31.96	126.508	31.96	127.035	31.96	11.2191	31.96	117.419	31.96
32.12	32.12	86.4999	32.12	127.866	32.12	68.9742	32.12	117.139	32.12	82.9883	32.12	129.447	32.12	132.351	32.12	121.588	32.12	100.579	32.12	121.504	32.12	125.264	32.12	124.38	32.12	22.7353	32.12	123.452	32.12	120.425	32.12	125.351	32.12	118.85	32.12	124.761	32.12	128.679	32.12	121.43	32.12	128.868	32.12	129.247	32.12	11.4367	32.12	119.594	32.12
32.39	32.39	88.2657	32.39	130.146	32.39	70.1872	32.39	119.159	32.39	84.4132	32.39	131.641	32.39	134.454	32.39	123.539	32.39	102.344	32.39	123.57	32.39	127.37	32.39	126.1	32.39	23.2097	32.39	125.523	32.39	122.378	32.39	127.343	32.39	120.681	32.39	126.955	32.39	130.769	32.39	123.492	32.39	130.872	32.39	131.248	32.39	11.6862	32.39	121.829	32.39
32.54	32.54	89.8194	32.54	132.376	32.54	71.2966	32.54	120.923	32.54	86.0984	32.54	133.842	32.54	136.529	32.54	125.505	32.54	104.281	32.54	125.456	32.54	129.227	32.54	127.922	32.54	23.6274	32.54	127.464	32.54	124.368	32.54	129.481	32.54	122.547	32.54	129.062	32.54	132.743	32.54	125.596	32.54	133.162	32.54	133.36	32.54	11.9068	32.54	123.909	32.54
32.86	32.86	91.4393	32.86	134.666	32.86	72.5367	32.86	122.862	32.86	87.5563	32.86	135.937	32.86	138.633	32.86	127.262	32.86	106.034	32.86	127.451	32.86	131.161	32.86	129.939	32.86	24.1127	32.86	129.362	32.86	126.176	32.86	131.415	32.86	123.559	32.86	131.039	32.86	134.956	32.86	127.514	32.86	135.117	32.86	135.393	32.86	12.1396	32.86	126.078	32.86
32.97	32.97	92.998	32.97	136.725	32.97	73.6114	32.97	124.475	32.97	88.9533	32.97	137.755	32.97	140.511	32.97	128.746	32.97	107.795	32.97	129.164	32.97	132.963	32.97	131.611	32.97	24.5627	32.97	131.254	32.97	127.909	32.97	133.132	32.97	125.125	32.97	132.815	32.97	136.698	32.97	129.425	32.97	136.948	32.97	137.184	32.97	12.3851	32.97	128.021	32.97
33.13	33.13	94.5679	33.13	138.756	33.13	74.6098	33.13	126.3	33.13	90.3059	33.13	139.72	33.13	142.356	33.13	130.236	33.13	109.303	33.13	130.845	33.13	134.646	33.13	133.347	33.13	24.9743	33.13	132.882	33.13	129.642	33.13	134.965	33.13	126.839	33.13	134.673	33.13	138.521	33.13	131.155	33.13	138.948	33.13	138.991	33.13	12.6026	33.13	129.92	33.13
33.38	33.38	95.9303	33.38	140.666	33.38	75.6736	33.38	127.767	33.38	91.5643	33.38	141.473	33.38	144.148	33.38	131.624	33.38	110.855	33.38	132.498	33.38	136.158	33.38	135.024	33.38	25.3913	33.38	134.553	33.38	131.215	33.38	136.751	33.38	128.543	33.38	136.444	33.38	140.161	33.38	132.934	33.38	140.713	33.38	140.739	33.38	12.7979	33.38	131.759	33.38
33.59	33.59	97.332	33.59	142.692	33.59	76.6338	33.59	129.403	33.59	92.7618	33.59	143.208	33.59	145.708	33.59	133.097	33.59	112.347	33.59	134.135	33.59	137.692	33.59	136.574	33.59	25.7645	33.59	136.137	33.59	132.889	33.59	138.34	33.59	130.224	33.59	138.069	33.59	141.839	33.59	134.58	33.59	142.375	33.59	142.32	33.59	12.9876	33.59	133.581	33.59
33.79	33.79	98.6848	33.79	144.295	33.79	77.5386	33.79	130.757	33.79	94.0656	33.79	144.919	33.79	147.384	33.79	134.609	33.79	113.71	33.79	135.476	33.79	139.205	33.79	137.912	33.79	26.141	33.79	137.517	33.79	134.26	33.79	139.852	33.79	131.67	33.79	139.696	33.79	143.471	33.79	136.189	33.79	144.17	33.79	143.877	33.79	13.2124	33.79	135.189	33.79
33.94	33.94	99.9951	33.94	146.103	33.94	78.4178	33.94	132.18	33.94	95.1732	33.94	146.484	33.94	148.908	33.94	135.932	33.94	115.049	33.94	136.819	33.94	140.549	33.94	139.3	33.94	26.4724	33.94	139.165	33.94	135.682	33.94	141.311	33.94	133.037	33.94	141.107	33.94	144.863	33.94	137.768	33.94	145.639	33.94	145.347	33.94	13.3837	33.94	136.735	33.94
34.15	34.15	101.343	34.15	147.8	34.15	79.29	34.15	133.562	34.15	96.3333	34.15	147.96	34.15	150.406	34.15	137.187	34.15	116.479	34.15	138.208	34.15	141.983	34.15	140.708	34.15	26.882	34.15	140.475	34.15	137.005	34.15	142.76	34.15	134.434	34.15	142.594	34.15	146.324	34.15	139.112	34.15	147.091	34.15	146.861	34.15	13.6253	34.15	138.443	34.15
34.45	34.45	102.49	34.45	149.266	34.45	80.0762	34.45	134.579	34.45	97.3131	34.45	149.377	34.45	151.704	34.45	138.434	34.45	117.625	34.45	139.611	34.45	143.267	34.45	141.899	34.45	27.2132	34.45	141.82	34.45	138.324	34.45	144.165	34.45	135.818	34.45	144.005	34.45	147.629	34.45	140.553	34.45	148.412	34.45	148.104	34.45	13.7519	34.45	139.944	34.45
34.55	34.55	103.623	34.55	150.673	34.55	80.8564	34.55	135.981	34.55	98.4052	34.55	150.736	34.55	152.907	34.55	139.612	34.55	118.875	34.55	140.652	34.55	144.249	34.55	143.075	34.55	27.5315	34.55	142.804	34.55	139.48	34.55	145.228	34.55	137.125	34.55	145.11	34.55	148.899	34.55	141.801	34.55	149.818	34.55	149.367	34.55	13.9081	34.55	141.298	34.55
34.8	34.8	104.637	34.8	151.91	34.8	81.6092	34.8	137.059	34.8	99.342	34.8	151.937	34.8	154.175	34.8	140.652	34.8	119.937	34.8	141.752	34.8	145.337	34.8	144.231	34.8	27.8114	34.8	144.015	34.8	140.576	34.8	146.265	34.8	138.241	34.8	146.35	34.8	150.122	34.8	143.045	34.8	150.897	34.8	150.505	34.8	14.0866	34.8	142.63	34.8
35	35	105.72	35	153.008	35	82.2366	35	138.109	35	100.14	35	153.127	35	155.249	35	141.547	35	121.01	35	142.826	35	146.388	35	145.248	35	28.0913	35	145.14	35	141.641	35	147.487	35	139.323	35	147.574	35	151.226	35	144.15	35	152.259	35	151.665	35	14.2149	35	143.864	35
35.15	35.15	106.608	35.15	154.137	35.15	82.8802	35.15	139.053	35.15	100.974	35.15	154.091	35.15	156.176	35.15	142.513	35.15	121.89	35.15	143.722	35.15	147.415	35.15	146.268	35.15	28.5285	35.15	146.029	35.15	142.489	35.15	148.516	35.15	140.243	35.15	148.579	35.15	152.27	35.15	145.124	35.15	153.178	35.15	152.667	35.15	14.3339	35.15	145	35.15
35.39	35.39	107.404	35.39	155.312	35.39	83.5024	35.39	139.91	35.39	101.746	35.39	154.946	35.39	157.053	35.39	143.291	35.39	122.899	35.39	144.672	35.39	148.256	35.39	147.05	35.39	29.3935	35.39	147.04	35.39	143.452	35.39	149.408	35.39	141.234	35.39	149.494	35.39	153.302	35.39	146.164	35.39	154.31	35.39	153.685	35.39	14.5366	35.39	146.002	35.39
35.58	35.58	108.307	35.58	156.206	35.58	84.0752	35.58	140.787	35.58	102.478	35.58	156.098	35.58	157.895	35.58	144.234	35.58	123.73	35.58	145.571	35.58	148.888	35.58	147.95	35.58	29.7666	35.58	147.797	35.58	144.308	35.58	150.306	35.58	142.091	35.58	150.431	35.58	154.074	35.58	147.197	35.58	155.187	35.58	154.429	35.58	14.6705	35.58	147.026	35.58
35.87	35.87	109.092	35.87	157.105	35.87	84.7625	35.87	141.697	35.87	103.187	35.87	156.938	35.87	158.731	35.87	144.978	35.87	124.561	35.87	146.319	35.87	149.725	35.87	148.695	35.87	30.0355	35.87	148.629	35.87	145.185	35.87	151.034	35.87	143.003	35.87	151.292	35.87	154.948	35.87	147.981	35.87	156.113	35.87	155.26	35.87	14.8323	35.87	148.116	35.87
35.97	35.97	109.907	35.97	158.183	35.97	85.3896	35.97	142.252	35.97	103.8	35.97	157.699	35.97	159.428	35.97	145.415	35.97	125.32	35.97	146.935	35.97	150.536	35.97	149.41	35.97	30.2071	35.97	149.356	35.97	145.765	35.97	151.801	35.97	143.764	35.97	152.106	35.97	155.544	35.97	148.863	35.97	156.752	35.97	156.087	35.97	14.9419	35.97	148.966	35.97
36.21	36.21	110.611	36.21	158.987	36.21	85.8698	36.21	142.893	36.21	104.423	36.21	158.429	36.21	160.194	36.21	146.093	36.21	125.958	36.21	147.631	36.21	151.097	36.21	150.053	36.21	30.447	36.21	150.024	36.21	146.442	36.21	152.362	36.21	144.431	36.21	152.722	36.21	156.229	36.21	149.512	36.21	157.48	36.21	156.7	36.21	15.0386	36.21	149.718	36.21
36.45	36.45	111.183	36.45	159.793	36.45	86.2516	36.45	143.418	36.45	105.022	36.45	159.007	36.45	160.69	36.45	146.698	36.45	126.646	36.45	148.249	36.45	151.595	36.45	150.638	36.45	30.639	36.45	150.657	36.45	147.057	36.45	153.053	36.45	145.156	36.45	153.339	36.45	156.883	36.45	150.241	36.45	158.167	36.45	157.305	36.45	15.1	36.45	150.472	36.45
36.59	36.59	111.711	36.59	160.563	36.59	86.6887	36.59	144.008	36.59	105.565	36.59	159.687	36.59	161.234	36.59	147.101	36.59	127.208	36.59	148.64	36.59	152.15	36.59	151.135	36.59	30.8555	36.59	151.123	36.59	147.502	36.59	153.656	36.59	145.694	36.59	154.002	36.59	157.513	36.59	150.921	36.59	158.709	36.59	157.831	36.59	15.2099	36.59	151.248	36.59
36.78	36.78	112.285	36.78	161.111	36.78	86.9939	36.78	144.623	36.78	105.961	36.78	160.169	36.78	161.677	36.78	147.473	36.78	127.675	36.78	149.168	36.78	152.661	36.78	151.515	36.78	31.0107	36.78	151.574	36.78	148.092	36.78	154.067	36.78	146.093	36.78	154.485	36.78	157.986	36.78	151.443	36.78	159.321	36.78	158.377	36.78	15.3586	36.78	151.845	36.78
36.97	36.97	112.666	36.97	161.707	36.97	87.1793	36.97	145.094	36.97	106.31	36.97	160.676	36.97	162.206	36.97	148.046	36.97	128.248	36.97	149.532	36.97	153.047	36.97	151.952	36.97	31.2028	36.97	152.05	36.97	148.595	36.97	154.588	36.97	146.631	36.97	154.989	36.97	158.35	36.97	151.857	36.97	159.718	36.97	158.787	36.97	15.4534	36.97	152.478	36.97
37.21	37.21	113.204	37.21	162.193	37.21	87.4303	37.21	145.457	37.21	106.765	37.21	160.971	37.21	162.335	37.21	148.303	37.21	128.6	37.21	150.155	37.21	153.379	37.21	152.383	37.21	31.4003	37.21	152.574	37.21	148.756	37.21	154.875	37.21	147.12	37.21	155.298	37.21	158.811	37.21	152.426	37.21	160.149	37.21	159.041	37.21	15.5538	37.21	152.88	37.21
37.43	37.43	113.642	37.43	162.75	37.43	87.6594	37.43	145.819	37.43	107.064	37.43	161.419	37.43	162.756	37.43	148.56	37.43	129.079	37.43	150.356	37.43	153.701	37.43	152.49	37.43	31.4881	37.43	152.936	37.43	149.119	37.43	155.39	37.43	147.318	37.43	155.655	37.43	159.219	37.43	152.752	37.43	160.579	37.43	159.537	37.43	15.5873	37.43	153.387	37.43
37.62	37.62	114.029	37.62	163.136	37.62	87.8831	37.62	145.939	37.62	107.33	37.62	161.812	37.62	162.999	37.62	148.882	37.62	129.36	37.62	150.632	37.62	153.679	37.62	152.846	37.62	31.5649	37.62	153.12	37.62	149.553	37.62	155.449	37.62	147.901	37.62	156.013	37.62	159.401	37.62	153.028	37.62	160.901	37.62	159.801	37.62	15.671	37.62	153.871	37.62
37.85	37.85	114.233	37.85	163.419	37.85	88.1281	37.85	146.201	37.85	107.66	37.85	162.025	37.85	163.188	37.85	149.13	37.85	129.651	37.85	150.856	37.85	154.029	37.85	153.119	37.85	31.5773	37.85	153.187	37.85	149.769	37.85	155.732	37.85	148.222	37.85	156.334	37.85	159.68	37.85	153.406	37.85	161.103	37.85	159.98	37.85	15.6801	37.85	154.214	37.85
38.03	38.03	114.506	38.03	163.663	38.03	88.2143	38.03	146.418	38.03	107.848	38.03	162.305	38.03	163.351	38.03	149.215	38.03	129.915	38.03	150.969	38.03	154.268	38.03	153.245	38.03	31.6624	38.03	153.369	38.03	150.013	38.03	155.877	38.03	148.282	38.03	156.51	38.03	159.848	38.03	153.599	38.03	161.301	38.03	160.165	38.03	15.7374	38.03	154.482	38.03
38.21	38.21	114.903	38.21	164.072	38.21	88.3997	38.21	146.58	38.21	107.981	38.21	162.327	38.21	163.373	38.21	149.311	38.21	130.058	38.21	151.094	38.21	154.493	38.21	153.473	38.21	31.7885	38.21	153.639	38.21	149.949	38.21	156.1	38.21	148.513	38.21	156.802	38.21	159.998	38.21	153.93	38.21	161.372	38.21	160.36	38.21	15.8043	38.21	154.697	38.21
38.4	38.4	115.09	38.4	164.219	38.4	88.5099	38.4	146.948	38.4	108.17	38.4	162.538	38.4	163.679	38.4	149.462	38.4	130.35	38.4	151.285	38.4	154.576	38.4	153.465	38.4	31.8407	38.4	153.819	38.4	150.293	38.4	156.316	38.4	148.821	38.4	156.886	38.4	160.109	38.4	154.009	38.4	161.653	38.4	160.547	38.4	15.8475	38.4	155.089	38.4
38.66	38.66	115.227	38.66	164.407	38.66	88.6184	38.66	146.783	38.66	108.272	38.66	162.517	38.66	163.707	38.66	149.523	38.66	130.564	38.66	151.33	38.66	154.518	38.66	153.701	38.66	31.9572	38.66	153.962	38.66	150.247	38.66	156.53	38.66	148.78	38.66	156.909	38.66	160.228	38.66	154.198	38.66	161.671	38.66	160.575	38.66	15.8175	38.66	155.218	38.66
38.85	38.85	115.322	38.85	164.496	38.85	88.7221	38.85	146.897	38.85	108.444	38.85	162.79	38.85	163.825	38.85	149.62	38.85	130.652	38.85	151.346	38.85	154.652	38.85	153.696	38.85	32.0066	38.85	153.918	38.85	150.423	38.85	156.54	38.85	148.878	38.85	157.082	38.85	160.239	38.85	154.364	38.85	161.801	38.85	160.628	38.85	15.8398	38.85	155.278	38.85
39.02	39.02	115.466	39.02	164.627	39.02	88.7227	39.02	146.975	39.02	108.475	39.02	162.811	39.02	163.647	39.02	149.489	39.02	130.669	39.02	151.556	39.02	154.71	39.02	153.71	39.02	32.0382	39.02	153.917	39.02	150.416	39.02	156.46	39.02	149.052	39.02	157.108	39.02	160.34	39.02	154.417	39.02	161.86	39.02	160.671	39.02	15.8977	39.02	155.403	39.02
39.3	39.3	115.662	39.3	164.716	39.3	88.8154	39.3	147.094	39.3	108.442	39.3	162.582	39.3	163.755	39.3	149.511	39.3	130.856	39.3	151.463	39.3	154.753	39.3	153.726	39.3	32.0821	39.3	153.928	39.3	150.357	39.3	156.481	39.3	149.03	39.3	157.092	39.3	160.259	39.3	154.357	39.3	161.871	39.3	160.579	39.3	15.9311	39.3	155.557	39.3
39.46	39.46	115.707	39.46	164.661	39.46	88.7881	39.46	147.008	39.46	108.458	39.46	162.735	39.46	163.858	39.46	149.58	39.46	130.834	39.46	151.393	39.46	154.608	39.46	153.492	39.46	32.137	39.46	153.911	39.46	150.485	39.46	156.486	39.46	149.057	39.46	157.13	39.46	160.254	39.46	154.401	39.46	161.746	39.46	160.612	39.46	15.9088	39.46	155.414	39.46
39.64	39.64	115.673	39.64	164.804	39.64	88.7499	39.64	146.921	39.64	108.586	39.64	162.713	39.64	163.685	39.64	149.457	39.64	130.812	39.64	151.225	39.64	154.426	39.64	153.529	39.64	32.1315	39.64	153.863	39.64	150.405	39.64	156.359	39.64	149.008	39.64	156.978	39.64	160.206	39.64	154.412	39.64	161.833	39.64	160.52	39.64	15.9535	39.64	155.601	39.64
39.82	39.82	115.69	39.82	164.699	39.82	88.7663	39.82	146.829	39.82	108.503	39.82	162.615	39.82	163.631	39.82	149.227	39.82	130.818	39.82	151.285	39.82	154.581	39.82	153.401	39.82	32.1644	39.82	153.776	39.82	150.207	39.82	156.279	39.82	148.936	39.82	156.919	39.82	160.066	39.82	154.307	39.82	161.648	39.82	160.477	39.82	15.9535	39.82	155.568	39.82
40.12	40.12	115.696	40.12	164.694	40.12	88.6517	40.12	146.808	40.12	108.525	40.12	162.506	40.12	163.545	40.12	149.066	40.12	130.779	40.12	151.171	40.12	154.324	40.12	153.29	40.12	32.1754	40.12	153.619	40.12	150.111	40.12	156.284	40.12	148.892	40.12	156.886	40.12	159.954	40.12	154.279	40.12	161.55	40.12	160.326	40.12	15.9925	40.12	155.574	40.12
40.26	40.26	115.759	40.26	164.59	40.26	88.6294	40.26	146.707	40.26	108.45	40.26	162.408	40.26	163.356	40.26	149.057	40.26	130.784	40.26	151.092	40.26	154.181	40.26	153.03	40.26	32.1438	40.26	153.589	40.26	150.043	40.26	156.089	40.26	148.631	40.26	156.682	40.26	159.901	40.26	154.226	40.26	161.48	40.26	160.186	40.26	15.9012	40.26	155.35	40.26
40.47	40.47	115.57	40.47	164.516	40.47	88.5869	40.47	146.561	40.47	108.35	40.47	162.352	40.47	163.112	40.47	148.903	40.47	130.565	40.47	150.876	40.47	153.996	40.47	152.99	40.47	32.1576	40.47	153.385	40.47	149.9	40.47	155.954	40.47	148.642	40.47	156.603	40.47	159.782	40.47	153.984	40.47	161.337	40.47	160.077	40.47	15.9109	40.47	155.385	40.47
40.68	40.68	115.43	40.68	164.298	40.68	88.4652	40.68	146.32	40.68	108.303	40.68	162.065	40.68	163.06	40.68	148.69	40.68	130.355	40.68	150.736	40.68	153.898	40.68	152.931	40.68	32.1396	40.68	153.131	40.68	149.789	40.68	155.776	40.68	148.563	40.68	156.288	40.68	159.489	40.68	153.836	40.68	161.149	40.68	159.934	40.68	15.8657	40.68	155.258	40.68
40.85	40.85	115.354	40.85	164.164	40.85	88.4117	40.85	146.125	40.85	108.331	40.85	161.922	40.85	162.902	40.85	148.503	40.85	130.405	40.85	150.482	40.85	153.536	40.85	152.821	40.85	32.1205	40.85	153.008	40.85	149.571	40.85	155.54	40.85	148.304	40.85	156.269	40.85	159.289	40.85	153.666	40.85	161.021	40.85	159.732	40.85	15.8865	40.85	155.161	40.85
41.07	41.07	115.243	41.07	164.109	41.07	88.2203	41.07	146.041	41.07	108.095	41.07	161.753	41.07	162.709	41.07	148.157	41.07	130.256	41.07	150.306	41.07	153.366	41.07	152.487	41.07	32.0834	41.07	152.708	41.07	149.241	41.07	155.387	41.07	148.076	41.07	155.956	41.07	159.135	41.07	153.502	41.07	160.799	41.07	159.399	41.07	15.8845	41.07	154.849	41.07
41.24	41.24	115.131	41.24	163.762	41.24	88.1439	41.24	145.706	41.24	107.968	41.24	161.453	41.24	162.482	41.24	148.115	41.24	130.179	41.24	150.046	41.24	153.189	41.24	152.269	41.24	32.067	41.24	152.545	41.24	149.059	41.24	155.1	41.24	148.076	41.24	155.658	41.24	158.824	41.24	153.37	41.24	160.538	41.24	159.226	41.24	15.9012	41.24	154.673	41.24
41.53	41.53	114.93	41.53	163.756	41.53	88.0239	41.53	145.587	41.53	107.807	41.53	161.262	41.53	162.25	41.53	147.82	41.53	129.865	41.53	149.807	41.53	152.9	41.53	152.008	41.53	32.0121	41.53	152.313	41.53	148.91	41.53	154.808	41.53	147.84	41.53	155.425	41.53	158.545	41.53	153.138	41.53	160.38	41.53	158.946	41.53	15.7841	41.53	154.524	41.53
41.74	41.74	114.907	41.74	163.475	41.74	87.9858	41.74	145.305	41.74	107.641	41.74	160.957	41.74	162.034	41.74	147.515	41.74	129.706	41.74	149.607	41.74	152.734	41.74	151.801	41.74	32.0176	41.74	151.956	41.74	148.68	41.74	154.718	41.74	147.609	41.74	155.209	41.74	158.341	41.74	152.945	41.74	160.091	41.74	158.703	41.74	15.8008	41.74	154.359	41.74
41.92	41.92	114.619	41.92	163.297	41.92	87.8172	41.92	145.102	41.92	107.422	41.92	160.901	41.92	161.856	41.92	147.212	41.92	129.58	41.92	149.214	41.92	152.421	41.92	151.501	41.92	32.0217	41.92	151.819	41.92	148.351	41.92	154.408	41.92	147.321	41.92	155.018	41.92	158.089	41.92	152.6	41.92	159.856	41.92	158.432	41.92	15.7638	41.92	154.104	41.92
42.07	42.07	114.479	42.07	162.933	42.07	87.6262	42.07	144.794	42.07	107.183	42.07	160.59	42.07	161.483	42.07	147.046	42.07	129.343	42.07	149.057	42.07	152.04	42.07	151.229	42.07	31.9504	42.07	151.435	42.07	148.266	42.07	154.058	42.07	147.145	42.07	154.693	42.07	157.746	42.07	152.384	42.07	159.616	42.07	158.173	42.07	15.7359	42.07	153.857	42.07
42.28	42.28	114.205	42.28	162.793	42.28	87.4995	42.28	144.618	42.28	106.959	42.28	160.091	42.28	161.135	42.28	146.668	42.28	129.023	42.28	148.685	42.28	151.767	42.28	150.825	42.28	31.8448	42.28	151.139	42.28	147.807	42.28	153.838	42.28	146.676	42.28	154.335	42.28	157.475	42.28	151.905	42.28	159.233	42.28	157.842	42.28	15.7242	42.28	153.599	42.28
42.49	42.49	114.07	42.49	162.497	42.49	87.3426	42.49	144.155	42.49	106.807	42.49	159.858	42.49	160.906	42.49	146.409	42.49	128.936	42.49	148.406	42.49	151.424	42.49	150.644	42.49	31.8132	42.49	150.954	42.49	147.527	42.49	153.462	42.49	146.48	42.49	154.135	42.49	157.193	42.49	151.882	42.49	159.017	42.49	157.623	42.49	15.7024	42.49	153.257	42.49
42.73	42.73	113.87	42.73	162.184	42.73	87.1513	42.73	143.903	42.73	106.704	42.73	159.565	42.73	160.669	42.73	146.133	42.73	128.704	42.73	148.073	42.73	151.072	42.73	150.379	42.73	31.6994	42.73	150.545	42.73	147.289	42.73	153.241	42.73	146.308	42.73	153.725	42.73	156.889	42.73	151.519	42.73	158.751	42.73	157.128	42.73	15.6446	42.73	152.984	42.73
42.9	42.9	113.61	42.9	161.973	42.9	87.0153	42.9	143.689	42.9	106.441	42.9	159.313	42.9	160.258	42.9	145.734	42.9	128.358	42.9	147.848	42.9	150.813	42.9	149.941	42.9	31.6431	42.9	150.17	42.9	146.966	42.9	152.846	42.9	146.068	42.9	153.453	42.9	156.572	42.9	151.18	42.9	158.336	42.9	156.873	42.9	15.6076	42.9	152.684	42.9
43.15	43.15	113.333	43.15	161.624	43.15	86.8356	43.15	143.372	43.15	106.261	43.15	158.979	43.15	159.837	43.15	145.442	43.15	128.226	43.15	147.569	43.15	150.473	43.15	149.715	43.15	31.5485	43.15	149.925	43.15	146.664	43.15	152.536	43.15	145.846	43.15	153.207	43.15	156.174	43.15	150.945	43.15	157.958	43.15	156.483	43.15	15.5371	43.15	152.401	43.15
43.31	43.31	113.117	43.31	161.255	43.31	86.6116	43.31	143.142	43.31	105.953	43.31	158.543	43.31	159.546	43.31	144.978	43.31	127.885	43.31	147.187	43.31	150.196	43.31	149.206	43.31	31.4621	43.31	149.624	43.31	146.345	43.31	152.246	43.31	145.31	43.31	152.765	43.31	155.875	43.31	150.6	43.31	157.551	43.31	156.129	43.31	15.5574	43.31	152.128	43.31
43.55	43.55	112.876	43.55	160.88	43.55	86.3553	43.55	142.758	43.55	105.765	43.55	158.248	43.55	159.298	43.55	144.802	43.55	127.631	43.55	146.921	43.55	149.875	43.55	149.041	43.55	31.4127	43.55	149.246	43.55	146.008	43.55	151.836	43.55	144.959	43.55	152.451	43.55	155.489	43.55	150.291	43.55	157.257	43.55	155.837	43.55	15.5295	43.55	151.743	43.55
43.71	43.71	112.68	43.71	160.51	43.71	86.2407	43.71	142.493	43.71	105.443	43.71	157.905	43.71	158.861	43.71	144.421	43.71	127.378	43.71	146.466	43.71	149.451	43.71	148.573	43.71	31.3194	43.71	148.921	43.71	145.709	43.71	151.379	43.71	144.612	43.71	152.11	43.71	155.237	43.71	149.987	43.71	156.903	43.71	155.433	43.71	15.5016	43.71	151.479	43.71
43.95	43.95	112.458	43.95	160.175	43.95	86.0059	43.95	142.122	43.95	105.285	43.95	157.355	43.95	158.446	43.95	144.054	43.95	127.021	43.95	146.084	43.95	149.089	43.95	148.218	43.95	31.2276	43.95	148.47	43.95	145.187	43.95	151.03	43.95	144.401	43.95	151.64	43.95	154.751	43.95	149.481	43.95	156.55	43.95	155.089	43.95	15.4104	43.95	151.112	43.95
44.11	44.11	112.17	44.11	159.898	44.11	85.7662	44.11	141.735	44.11	104.966	44.11	157.146	44.11	158.127	44.11	143.735	44.11	126.685	44.11	145.685	44.11	148.545	44.11	147.966	44.11	31.089	44.11	148.105	44.11	145.051	44.11	150.688	44.11	144.085	44.11	151.194	44.11	154.331	44.11	149.263	44.11	156.129	44.11	154.596	44.11	15.3622	44.11	150.796	44.11
44.3	44.3	111.898	44.3	159.455	44.3	85.6791	44.3	141.434	44.3	104.603	44.3	156.866	44.3	157.716	44.3	143.299	44.3	126.354	44.3	145.384	44.3	148.254	44.3	147.388	44.3	31.0765	44.3	147.724	44.3	144.647	44.3	150.421	44.3	143.565	44.3	150.981	44.3	154.03	44.3	148.995	44.3	155.817	44.3	154.32	44.3	15.3028	44.3	150.436	44.3
44.55	44.55	111.648	44.55	159.202	44.55	85.3461	44.55	141.047	44.55	104.357	44.55	156.305	44.55	157.355	44.55	142.932	44.55	126.173	44.55	144.943	44.55	147.875	44.55	147.135	44.55	30.9628	44.55	147.44	44.55	144.195	44.55	149.929	44.55	143.233	44.55	150.517	44.55	153.441	44.55	148.55	44.55	155.41	44.55	153.895	44.55	15.2618	44.55	150.053	44.55
44.75	44.75	111.362	44.75	158.739	44.75	85.0243	44.75	140.587	44.75	104.035	44.75	155.956	44.75	156.918	44.75	142.578	44.75	125.848	44.75	144.498	44.75	147.393	44.75	146.72	44.75	30.9408	44.75	146.932	44.75	143.853	44.75	149.62	44.75	142.898	44.75	150.149	44.75	153.238	44.75	148.142	44.75	154.914	44.75	153.566	44.75	15.1669	44.75	149.712	44.75
44.93	44.93	111.088	44.93	158.303	44.93	84.8661	44.93	140.36	44.93	103.83	44.93	155.508	44.93	156.519	44.93	142.128	44.93	125.48	44.93	144.298	44.93	147.194	44.93	146.454	44.93	30.7598	44.93	146.667	44.93	143.489	44.93	149.147	44.93	142.53	44.93	149.792	44.93	152.766	44.93	147.766	44.93	154.615	44.93	153.059	44.93	15.1893	44.93	149.316	44.93
45.13	45.13	110.77	45.13	157.857	45.13	84.626	45.13	140.006	45.13	103.639	45.13	155.024	45.13	156.089	45.13	141.756	45.13	125.216	45.13	143.78	45.13	146.741	45.13	145.854	45.13	30.6844	45.13	146.21	45.13	143.027	45.13	148.703	45.13	142.248	45.13	149.383	45.13	152.312	45.13	147.371	45.13	154.213	45.13	152.656	45.13	15.1315	45.13	148.906	45.13
45.3	45.3	110.507	45.3	157.444	45.3	84.2442	45.3	139.54	45.3	103.301	45.3	154.708	45.3	155.646	45.3	141.408	45.3	124.946	45.3	143.271	45.3	146.227	45.3	145.503	45.3	30.6186	45.3	145.886	45.3	142.807	45.3	148.342	45.3	141.864	45.3	148.884	45.3	151.91	45.3	147.029	45.3	153.712	45.3	152.219	45.3	15.0813	45.3	148.559	45.3
45.52	45.52	110.182	45.52	157.024	45.52	83.9661	45.52	139.215	45.52	103.085	45.52	154.195	45.52	155.236	45.52	141.006	45.52	124.522	45.52	142.946	45.52	145.744	45.52	145.077	45.52	30.5308	45.52	145.356	45.52	142.396	45.52	147.932	45.52	141.43	45.52	148.516	45.52	151.476	45.52	146.614	45.52	153.26	45.52	151.831	45.52	15.059	45.52	148.042	45.52
45.72	45.72	109.98	45.72	156.682	45.72	83.7861	45.72	138.804	45.72	102.802	45.72	153.824	45.72	154.81	45.72	140.648	45.72	124.187	45.72	142.593	45.72	145.503	45.72	144.641	45.72	30.4705	45.72	145.021	45.72	141.936	45.72	147.598	45.72	141.001	45.72	148.251	45.72	150.999	45.72	146.305	45.72	152.841	45.72	151.421	45.72	15.0032	45.72	147.838	45.72
45.95	45.95	109.543	45.95	156.18	45.95	83.5243	45.95	138.501	45.95	102.464	45.95	153.48	45.95	154.303	45.95	140.203	45.95	123.807	45.95	142.144	45.95	144.929	45.95	144.3	45.95	30.4705	45.95	144.615	45.95	141.433	45.95	147.072	45.95	140.617	45.95	147.699	45.95	150.447	45.95	145.902	45.95	152.405	45.95	150.919	45.95	14.9642	45.95	147.387	45.95
46.17	46.17	109.238	46.17	155.775	46.17	83.1915	46.17	138.135	46.17	102.012	46.17	152.954	46.17	153.869	46.17	139.712	46.17	123.548	46.17	141.831	46.17	144.637	46.17	143.85	46.17	30.3757	46.17	144.229	46.17	141.072	46.17	146.644	46.17	140.349	46.17	147.144	46.17	150.075	46.17	145.473	46.17	151.989	46.17	150.577	46.17	14.8936	46.17	147.015	46.17
46.36	46.36	108.848	46.36	155.396	46.36	83.0607	46.36	137.694	46.36	101.594	46.36	152.487	46.36	153.402	46.36	139.341	46.36	123.268	46.36	141.428	46.36	144.233	46.36	143.528	46.36	30.251	46.36	143.75	46.36	140.802	46.36	146.211	46.36	139.908	46.36	146.827	46.36	149.654	46.36	145.002	46.36	151.462	46.36	150.137	46.36	14.8638	46.36	146.66	46.36
46.56	46.56	108.615	46.56	154.88	46.56	82.7282	46.56	137.157	46.56	101.226	46.56	151.878	46.56	152.896	46.56	138.958	46.56	122.889	46.56	140.938	46.56	143.748	46.56	143.089	46.56	30.1648	46.56	143.181	46.56	140.201	46.56	145.767	46.56	139.494	46.56	146.331	46.56	149.222	46.56	144.602	46.56	151.045	46.56	149.551	46.56	14.7894	46.56	146.179	46.56
46.75	46.75	108.186	46.75	154.404	46.75	82.624	46.75	136.918	46.75	101	46.75	151.489	46.75	152.54	46.75	138.621	46.75	122.507	46.75	140.576	46.75	143.439	46.75	142.57	46.75	29.8912	46.75	142.955	46.75	139.977	46.75	145.441	46.75	139.126	46.75	145.928	46.75	148.862	46.75	144.205	46.75	150.652	46.75	149.199	46.75	14.7338	46.75	145.763	46.75
46.93	46.93	107.99	46.93	154.039	46.93	82.199	46.93	136.504	46.93	100.735	46.93	151.221	46.93	152.031	46.93	138.125	46.93	122.184	46.93	140.024	46.93	142.973	46.93	142.229	46.93	29.8286	46.93	142.426	46.93	139.454	46.93	144.936	46.93	138.666	46.93	145.446	46.93	148.33	46.93	143.814	46.93	150.133	46.93	148.611	46.93	14.6519	46.93	145.318	46.93
47.12	47.12	107.587	47.12	153.675	47.12	81.9753	47.12	136.027	47.12	100.486	47.12	150.62	47.12	151.605	47.12	137.685	47.12	121.793	47.12	139.558	47.12	142.383	47.12	141.692	47.12	29.6585	47.12	142.064	47.12	138.989	47.12	144.436	47.12	138.156	47.12	145.072	47.12	147.901	47.12	143.273	47.12	149.845	47.12	148.341	47.12	14.624	47.12	144.773	47.12
47.35	47.35	107.298	47.35	153.199	47.35	81.7235	47.35	135.647	47.35	100.142	47.35	150.166	47.35	151.329	47.35	137.144	47.35	121.389	47.35	139.287	47.35	142.047	47.35	141.262	47.35	29.5438	47.35	141.6	47.35	138.765	47.35	144.057	47.35	137.825	47.35	144.674	47.35	147.428	47.35	142.997	47.35	149.391	47.35	147.81	47.35	14.6129	47.35	144.477	47.35
47.53	47.53	107.003	47.53	152.682	47.53	81.4292	47.53	135.386	47.53	99.9241	47.53	149.824	47.53	150.738	47.53	136.896	47.53	121.082	47.53	138.733	47.53	141.621	47.53	140.892	47.53	29.4851	47.53	141.236	47.53	138.255	47.53	143.671	47.53	137.521	47.53	144.162	47.53	147.055	47.53	142.619	47.53	148.81	47.53	147.43	47.53	14.5608	47.53	144.067	47.53
47.72	47.72	106.659	47.72	152.309	47.72	81.2714	47.72	134.854	47.72	99.5232	47.72	149.314	47.72	150.351	47.72	136.364	47.72	120.719	47.72	138.357	47.72	141.196	47.72	140.475	47.72	29.3551	47.72	140.774	47.72	137.798	47.72	143.211	47.72	137.047	47.72	143.656	47.72	146.57	47.72	142.159	47.72	148.338	47.72	146.871	47.72	14.4585	47.72	143.713	47.72
47.98	47.98	106.294	47.98	151.879	47.98	80.9605	47.98	134.442	47.98	99.246	47.98	148.85	47.98	149.677	47.98	135.946	47.98	120.428	47.98	137.939	47.98	140.702	47.98	140.102	47.98	29.2728	47.98	140.293	47.98	137.408	47.98	142.781	47.98	136.575	47.98	143.32	47.98	146.077	47.98	141.717	47.98	147.946	47.98	146.456	47.98	14.425	47.98	143.118	47.98
48.17	48.17	106.036	48.17	151.432	48.17	80.785	48.17	133.963	48.17	98.8781	48.17	148.299	48.17	149.284	48.17	135.429	48.17	120.057	48.17	137.531	48.17	140.251	48.17	139.574	48.17	29.1761	48.17	139.875	48.17	136.978	48.17	142.271	48.17	136.258	48.17	142.794	48.17	145.68	48.17	141.367	48.17	147.516	48.17	146.019	48.17	14.4009	48.17	142.704	48.17
48.38	48.38	105.664	48.38	150.844	48.38	80.47	48.38	133.667	48.38	98.5127	48.38	147.914	48.38	148.789	48.38	135.12	48.38	119.609	48.38	137.06	48.38	140.014	48.38	139.099	48.38	29.0221	48.38	139.367	48.38	136.588	48.38	141.864	48.38	135.755	48.38	142.43	48.38	145.222	48.38	140.914	48.38	146.979	48.38	145.59	48.38	14.3005	48.38	142.373	48.38
48.6	48.6	105.375	48.6	150.323	48.6	80.2022	48.6	133.23	48.6	98.2428	48.6	147.376	48.6	148.398	48.6	134.687	48.6	119.255	48.6	136.655	48.6	139.491	48.6	138.776	48.6	28.9545	48.6	138.898	48.6	136.215	48.6	141.389	48.6	135.41	48.6	141.994	48.6	144.694	48.6	140.43	48.6	146.546	48.6	145.064	48.6	14.2465	48.6	142.051	48.6
48.78	48.78	104.904	48.78	149.975	48.78	79.9895	48.78	132.726	48.78	97.9434	48.78	147.087	48.78	147.928	48.78	134.194	48.78	118.903	48.78	136.189	48.78	138.928	48.78	138.303	48.78	28.8229	48.78	138.606	48.78	135.621	48.78	140.916	48.78	134.992	48.78	141.43	48.78	144.158	48.78	140.004	48.78	146.11	48.78	144.508	48.78	14.2019	48.78	141.583	48.78
48.96	48.96	104.678	48.96	149.519	48.96	79.7021	48.96	132.361	48.96	97.6449	48.96	146.457	48.96	147.418	48.96	133.773	48.96	118.653	48.96	135.74	48.96	138.628	48.96	137.791	48.96	28.6636	48.96	138.169	48.96	135.237	48.96	140.494	48.96	134.545	48.96	141.002	48.96	143.796	48.96	139.613	48.96	145.542	48.96	144.053	48.96	14.1574	48.96	141.132	48.96
49.19	49.19	104.384	49.19	149.081	49.19	79.4561	49.19	131.885	49.19	97.3528	49.19	145.952	49.19	146.951	49.19	133.34	49.19	118.284	49.19	135.384	49.19	138.11	49.19	137.372	49.19	28.5466	49.19	137.614	49.19	134.907	49.19	139.949	49.19	134.145	49.19	140.63	49.19	143.274	49.19	139.046	49.19	145.174	49.19	143.667	49.19	14.0477	49.19	140.66	49.19
49.37	49.37	103.918	49.37	148.463	49.37	79.144	49.37	131.53	49.37	97.0011	49.37	145.619	49.37	146.52	49.37	133.037	49.37	117.808	49.37	134.975	49.37	137.658	49.37	136.918	49.37	28.4498	49.37	137.309	49.37	134.423	49.37	139.598	49.37	133.74	49.37	140.152	49.37	142.823	49.37	138.739	49.37	144.797	49.37	143.09	49.37	14.029	49.37	140.311	49.37
49.61	49.61	103.642	49.61	148.046	49.61	78.9824	49.61	131.154	49.61	96.7418	49.61	145.12	49.61	146.026	49.61	132.568	49.61	117.564	49.61	134.494	49.61	137.181	49.61	136.429	49.61	28.3784	49.61	136.828	49.61	134.061	49.61	139.065	49.61	133.325	49.61	139.762	49.61	142.419	49.61	138.332	49.61	144.202	49.61	142.748	49.61	13.9901	49.61	139.718	49.61
49.83	49.83	103.368	49.83	147.602	49.83	78.7403	49.83	130.783	49.83	96.397	49.83	144.707	49.83	145.473	49.83	132.164	49.83	117.087	49.83	134.015	49.83	136.73	49.83	136.13	49.83	28.2742	49.83	136.33	49.83	133.653	49.83	138.647	49.83	132.938	49.83	139.27	49.83	141.912	49.83	137.877	49.83	143.68	49.83	142.28	49.83	13.9007	49.83	139.321	49.83
50.01	50.01	102.968	50.01	147.047	50.01	78.4302	50.01	130.262	50.01	96.0963	50.01	144.17	50.01	145.093	50.01	131.616	50.01	116.885	50.01	133.624	50.01	136.225	50.01	135.634	50.01	28.1114	50.01	135.837	50.01	133.101	50.01	138.145	50.01	132.432	50.01	138.835	50.01	141.481	50.01	137.5	50.01	143.308	50.01	141.825	50.01	13.8543	50.01	138.851	50.01
50.23	50.23	102.577	50.23	146.678	50.23	78.1808	50.23	130.006	50.23	95.8165	50.23	143.794	50.23	144.651	50.23	131.159	50.23	116.525	50.23	133.194	50.23	135.932	50.23	135.194	50.23	28.0383	50.23	135.52	50.23	132.719	50.23	137.801	50.23	131.991	50.23	138.382	50.23	141.101	50.23	137.062	50.23	142.851	50.23	141.416	50.23	13.834	50.23	138.436	50.23
50.4	50.4	102.295	50.4	146.087	50.4	77.9393	50.4	129.439	50.4	95.409	50.4	143.171	50.4	143.981	50.4	130.883	50.4	116.159	50.4	132.697	50.4	135.506	50.4	134.745	50.4	27.9084	50.4	134.977	50.4	132.32	50.4	137.316	50.4	131.525	50.4	137.86	50.4	140.479	50.4	136.595	50.4	142.354	50.4	141.01	50.4	13.7483	50.4	137.987	50.4
50.61	50.61	101.972	50.61	145.725	50.61	77.6657	50.61	128.92	50.61	95.0445	50.61	142.753	50.61	143.709	50.61	130.449	50.61	115.7	50.61	132.275	50.61	134.961	50.61	134.272	50.61	27.8517	50.61	134.578	50.61	131.904	50.61	136.824	50.61	131.097	50.61	137.396	50.61	139.977	50.61	136.154	50.61	141.839	50.61	140.392	50.61	13.672	50.61	137.609	50.61
50.83	50.83	101.755	50.83	145.241	50.83	77.3729	50.83	128.562	50.83	94.7428	50.83	142.285	50.83	143.153	50.83	129.944	50.83	115.406	50.83	131.786	50.83	134.455	50.83	133.833	50.83	27.7128	50.83	134.133	50.83	131.506	50.83	136.358	50.83	130.734	50.83	136.981	50.83	139.7	50.83	135.688	50.83	141.41	50.83	139.87	50.83	13.6629	50.83	137.117	50.83
51	51	101.229	51	144.789	51	77.1193	51	128.163	51	94.4359	51	141.8	51	142.761	51	129.373	51	114.994	51	131.409	51	134.024	51	133.326	51	27.6522	51	133.666	51	131.071	51	135.901	51	130.301	51	136.563	51	139.052	51	135.403	51	140.969	51	139.455	51	13.5845	51	136.757	51
51.21	51.21	100.853	51.21	144.282	51.21	76.8902	51.21	127.924	51.21	94.253	51.21	141.44	51.21	142.211	51.21	128.966	51.21	114.703	51.21	131.078	51.21	133.654	51.21	133.07	51.21	27.5096	51.21	133.239	51.21	130.61	51.21	135.438	51.21	129.845	51.21	136.141	51.21	138.666	51.21	134.906	51.21	140.506	51.21	139.088	51.21	13.5734	51.21	136.295	51.21
51.42	51.42	100.505	51.42	143.839	51.42	76.5822	51.42	127.431	51.42	93.8395	51.42	140.888	51.42	141.805	51.42	128.616	51.42	114.289	51.42	130.507	51.42	133.259	51.42	132.406	51.42	27.4276	51.42	132.771	51.42	130.217	51.42	135.062	51.42	129.459	51.42	135.595	51.42	138.146	51.42	134.439	51.42	139.95	51.42	138.468	51.42	13.4956	51.42	135.746	51.42
51.63	51.63	100.272	51.63	143.339	51.63	76.3576	51.63	126.955	51.63	93.4083	51.63	140.426	51.63	141.391	51.63	128.21	51.63	113.969	51.63	130.106	51.63	132.666	51.63	132.094	51.63	27.3269	51.63	132.356	51.63	129.828	51.63	134.537	51.63	128.998	51.63	135.282	51.63	137.708	51.63	133.932	51.63	139.544	51.63	138.119	51.63	13.4304	51.63	135.379	51.63
51.84	51.84	99.8757	51.84	142.894	51.84	76.1384	51.84	126.478	51.84	93.1045	51.84	140.035	51.84	140.676	51.84	127.803	51.84	113.615	51.84	129.695	51.84	132.254	51.84	131.594	51.84	27.2317	51.84	131.973	51.84	129.326	51.84	134.172	51.84	128.718	51.84	134.775	51.84	137.286	51.84	133.568	51.84	139.12	51.84	137.781	51.84	13.3987	51.84	134.829	51.84
52.04	52.04	99.592	52.04	142.421	52.04	75.8133	52.04	126.148	52.04	92.8531	52.04	139.562	52.04	140.386	52.04	127.347	52.04	113.084	52.04	129.255	52.04	131.866	52.04	131.214	52.04	27.1204	52.04	131.528	52.04	128.939	52.04	133.569	52.04	128.191	52.04	134.307	52.04	136.801	52.04	133.147	52.04	138.627	52.04	137.282	52.04	13.3171	52.04	134.519	52.04
52.22	52.22	99.231	52.22	141.895	52.22	75.5329	52.22	125.688	52.22	92.5114	52.22	139.058	52.22	139.796	52.22	126.903	52.22	112.844	52.22	128.909	52.22	131.466	52.22	130.716	52.22	26.9957	52.22	131.135	52.22	128.39	52.22	133.189	52.22	127.9	52.22	133.778	52.22	136.332	52.22	132.602	52.22	138.183	52.22	136.648	52.22	13.2704	52.22	134.097	52.22
52.42	52.42	98.9187	52.42	141.439	52.42	75.3081	52.42	125.26	52.42	92.2074	52.42	138.569	52.42	139.356	52.42	126.432	52.42	112.451	52.42	128.378	52.42	131.022	52.42	130.285	52.42	26.8895	52.42	130.725	52.42	128.048	52.42	132.871	52.42	127.378	52.42	133.395	52.42	135.926	52.42	132.271	52.42	137.749	52.42	136.375	52.42	13.2386	52.42	133.625	52.42
52.63	52.63	98.5968	52.63	140.939	52.63	75.0467	52.63	124.752	52.63	91.7765	52.63	138.021	52.63	138.942	52.63	125.954	52.63	112.021	52.63	127.965	52.63	130.358	52.63	129.77	52.63	26.8007	52.63	130.154	52.63	127.548	52.63	132.35	52.63	127.065	52.63	132.908	52.63	135.356	52.63	131.782	52.63	137.279	52.63	135.796	52.63	13.1799	52.63	133.219	52.63
52.83	52.83	98.2836	52.83	140.631	52.83	74.742	52.83	124.443	52.83	91.5968	52.83	137.655	52.83	138.464	52.83	125.537	52.83	111.666	52.83	127.521	52.83	130.013	52.83	129.465	52.83	26.661	52.83	129.724	52.83	127.154	52.83	131.914	52.83	126.543	52.83	132.522	52.83	134.928	52.83	131.37	52.83	136.767	52.83	135.391	52.83	13.1086	52.83	132.804	52.83
53.06	53.06	97.9304	53.06	140.118	53.06	74.4529	53.06	124.064	53.06	91.1644	53.06	137.279	53.06	137.973	53.06	125.189	53.06	111.27	53.06	127.115	53.06	129.81	53.06	129.15	53.06	26.6061	53.06	129.367	53.06	126.716	53.06	131.472	53.06	126.136	53.06	132.013	53.06	134.483	53.06	131	53.06	136.287	53.06	134.857	53.06	13.0305	53.06	132.331	53.06
53.24	53.24	97.5463	53.24	139.646	53.24	74.2918	53.24	123.745	53.24	90.8693	53.24	136.67	53.24	137.505	53.24	124.712	53.24	110.889	53.24	126.757	53.24	129.277	53.24	128.478	53.24	26.4511	53.24	128.95	53.24	126.362	53.24	130.976	53.24	125.714	53.24	131.47	53.24	134.094	53.24	130.59	53.24	135.996	53.24	134.466	53.24	12.9937	53.24	131.922	53.24
53.44	53.44	97.2731	53.44	139.063	53.44	73.9851	53.44	123.16	53.44	90.543	53.44	136.251	53.44	137.01	53.44	124.374	53.44	110.75	53.44	126.291	53.44	128.624	53.44	128.021	53.44	26.29	53.44	128.415	53.44	125.87	53.44	130.557	53.44	125.274	53.44	130.983	53.44	133.581	53.44	130.132	53.44	135.502	53.44	133.917	53.44	12.9452	53.44	131.477	53.44
53.61	53.61	96.9269	53.61	138.678	53.61	73.7819	53.61	122.732	53.61	90.2111	53.61	135.723	53.61	136.602	53.61	123.967	53.61	110.373	53.61	125.776	53.61	128.148	53.61	127.585	53.61	26.1452	53.61	127.945	53.61	125.502	53.61	130.075	53.61	124.867	53.61	130.697	53.61	133.127	53.61	129.806	53.61	134.958	53.61	133.562	53.61	12.8911	53.61	131.081	53.61
53.85	53.85	96.5026	53.85	138.298	53.85	73.5569	53.85	122.441	53.85	89.8048	53.85	135.376	53.85	136.031	53.85	123.464	53.85	110.05	53.85	125.321	53.85	127.9	53.85	127.248	53.85	26.0802	53.85	127.62	53.85	125.03	53.85	129.684	53.85	124.401	53.85	130.283	53.85	132.759	53.85	129.314	53.85	134.454	53.85	133.009	53.85	12.8303	53.85	130.645	53.85
54.05	54.05	96.2318	54.05	137.684	54.05	73.3073	54.05	122.017	54.05	89.5348	54.05	134.926	54.05	135.614	54.05	123.067	54.05	109.718	54.05	124.936	54.05	127.456	54.05	126.84	54.05	25.8819	54.05	127.156	54.05	124.603	54.05	129.193	54.05	124.059	54.05	129.825	54.05	132.221	54.05	128.823	54.05	134.13	54.05	132.715	54.05	12.7851	54.05	130.168	54.05
54.22	54.22	95.9123	54.22	137.254	54.22	73.0073	54.22	121.644	54.22	89.1191	54.22	134.337	54.22	135.177	54.22	122.623	54.22	109.46	54.22	124.513	54.22	126.984	54.22	126.403	54.22	25.7941	54.22	126.745	54.22	124.207	54.22	128.783	54.22	123.675	54.22	129.294	54.22	131.894	54.22	128.398	54.22	133.591	54.22	132.208	54.22	12.7237	54.22	129.711	54.22
54.41	54.41	95.5399	54.41	136.827	54.41	72.6939	54.41	121.19	54.41	88.891	54.41	133.915	54.41	134.684	54.41	122.157	54.41	108.975	54.41	124.063	54.41	126.491	54.41	125.849	54.41	25.749	54.41	126.236	54.41	123.822	54.41	128.389	54.41	123.209	54.41	128.882	54.41	131.287	54.41	127.961	54.41	133.104	54.41	131.662	54.41	12.687	54.41	129.292	54.41
54.61	54.61	95.2115	54.61	136.316	54.61	72.4946	54.61	120.724	54.61	88.5925	54.61	133.491	54.61	134.249	54.61	121.685	54.61	108.59	54.61	123.532	54.61	126.143	54.61	125.429	54.61	25.7227	54.61	125.745	54.61	123.384	54.61	127.853	54.61	122.867	54.61	128.384	54.61	130.844	54.61	127.569	54.61	132.692	54.61	131.194	54.61	12.6122	54.61	128.935	54.61
54.85	54.85	94.8741	54.85	135.84	54.85	72.1852	54.85	120.324	54.85	88.2541	54.85	133.032	54.85	133.73	54.85	121.359	54.85	108.169	54.85	123.174	54.85	125.585	54.85	125.035	54.85	25.6975	54.85	125.372	54.85	122.849	54.85	127.46	54.85	122.236	54.85	127.989	54.85	130.339	54.85	127.039	54.85	132.217	54.85	130.767	54.85	12.5938	54.85	128.428	54.85
55.08	55.08	94.5469	55.08	135.341	55.08	71.9157	55.08	119.962	55.08	87.8599	55.08	132.55	55.08	133.188	55.08	120.877	55.08	107.833	55.08	122.758	55.08	125.258	55.08	124.619	55.08	25.625	55.08	124.934	55.08	122.48	55.08	126.991	55.08	121.864	55.08	127.598	55.08	129.968	55.08	126.724	55.08	131.687	55.08	130.345	55.08	12.5125	55.08	128.048	55.08
55.25	55.25	94.2249	55.25	134.897	55.25	71.7036	55.25	119.538	55.25	87.5726	55.25	132.045	55.25	132.765	55.25	120.362	55.25	107.605	55.25	122.291	55.25	124.787	55.25	124.071	55.25	25.5033	55.25	124.458	55.25	122.062	55.25	126.583	55.25	121.521	55.25	127.047	55.25	129.428	55.25	126.276	55.25	131.243	55.25	129.872	55.25	12.4615	55.25	127.647	55.25
55.44	55.44	93.8707	55.44	134.521	55.44	71.4816	55.44	119.062	55.44	87.2343	55.44	131.591	55.44	132.397	55.44	120.084	55.44	107.173	55.44	121.89	55.44	124.401	55.44	123.693	55.44	25.3573	55.44	124.112	55.44	121.597	55.44	125.993	55.44	121.198	55.44	126.581	55.44	128.994	55.44	125.724	55.44	130.839	55.44	129.295	55.44	12.4209	55.44	127.174	55.44
55.64	55.64	93.5438	55.64	133.99	55.64	71.2177	55.64	118.766	55.64	86.8681	55.64	131.17	55.64	131.883	55.64	119.597	55.64	106.771	55.64	121.587	55.64	124.02	55.64	123.278	55.64	25.3178	55.64	123.675	55.64	121.256	55.64	125.642	55.64	120.628	55.64	126.229	55.64	128.607	55.64	125.454	55.64	130.402	55.64	128.975	55.64	12.3731	55.64	126.805	55.64
55.83	55.83	93.2149	55.83	133.578	55.83	71.0453	55.83	118.402	55.83	86.5637	55.83	130.663	55.83	131.329	55.83	119.259	55.83	106.474	55.83	121.12	55.83	123.575	55.83	122.863	55.83	25.1982	55.83	123.101	55.83	120.768	55.83	125.085	55.83	120.231	55.83	125.671	55.83	128.072	55.83	124.989	55.83	129.935	55.83	128.464	55.83	12.3428	55.83	126.277	55.83
56.06	56.06	92.8834	56.06	133.025	56.06	70.7143	56.06	117.964	56.06	86.2976	56.06	130.215	56.06	130.87	56.06	118.708	56.06	105.998	56.06	120.687	56.06	123.066	56.06	122.437	56.06	25.0852	56.06	122.804	56.06	120.389	56.06	124.755	56.06	120.012	56.06	125.298	56.06	127.471	56.06	124.487	56.06	129.4	56.06	127.967	56.06	12.2464	56.06	125.82	56.06
56.26	56.26	92.5351	56.26	132.638	56.26	70.4816	56.26	117.484	56.26	85.9539	56.26	129.827	56.26	130.459	56.26	118.387	56.26	105.693	56.26	120.2	56.26	122.643	56.26	122.081	56.26	25.0052	56.26	122.324	56.26	119.94	56.26	124.292	56.26	119.53	56.26	124.794	56.26	127.144	56.26	124.068	56.26	129.03	56.26	127.562	56.26	12.1723	56.26	125.435	56.26
56.45	56.45	92.3405	56.45	132.237	56.45	70.249	56.45	117.151	56.45	85.6326	56.45	129.283	56.45	129.996	56.45	117.941	56.45	105.313	56.45	119.749	56.45	122.042	56.45	121.548	56.45	24.8197	56.45	121.842	56.45	119.56	56.45	123.889	56.45	119.187	56.45	124.404	56.45	126.829	56.45	123.658	56.45	128.507	56.45	127.115	56.45	12.1253	56.45	125.038	56.45
56.62	56.62	91.8528	56.62	131.652	56.62	69.9054	56.62	116.616	56.62	85.3167	56.62	128.813	56.62	129.586	56.62	117.48	56.62	104.999	56.62	119.429	56.62	121.806	56.62	121.181	56.62	24.7484	56.62	121.512	56.62	119.18	56.62	123.432	56.62	118.715	56.62	123.982	56.62	126.25	56.62	123.189	56.62	128.181	56.62	126.706	56.62	12.1141	56.62	124.593	56.62
56.87	56.87	91.4698	56.87	131.181	56.87	69.6601	56.87	116.197	56.87	84.8957	56.87	128.425	56.87	129.002	56.87	117.022	56.87	104.519	56.87	118.787	56.87	121.309	56.87	120.687	56.87	24.6345	56.87	121.027	56.87	118.637	56.87	123.087	56.87	118.153	56.87	123.452	56.87	125.788	56.87	122.798	56.87	127.586	56.87	126.176	56.87	12.0425	56.87	124.143	56.87
57.07	57.07	91.2151	57.07	130.753	57.07	69.3125	57.07	115.893	57.07	84.7401	57.07	128.028	57.07	128.524	57.07	116.702	57.07	104.245	57.07	118.42	57.07	120.996	57.07	120.184	57.07	24.5792	57.07	120.7	57.07	118.232	57.07	122.55	57.07	117.905	57.07	123.147	57.07	125.382	57.07	122.458	57.07	127.179	57.07	125.854	57.07	12.0224	57.07	123.7	57.07
57.26	57.26	90.9784	57.26	130.349	57.26	69.1254	57.26	115.441	57.26	84.3302	57.26	127.46	57.26	128.146	57.26	116.264	57.26	103.871	57.26	118.14	57.26	120.498	57.26	119.85	57.26	24.4356	57.26	120.193	57.26	117.859	57.26	122.088	57.26	117.336	57.26	122.596	57.26	124.808	57.26	121.984	57.26	126.65	57.26	125.287	57.26	11.9412	57.26	123.294	57.26
57.45	57.45	90.6079	57.45	129.83	57.45	68.8874	57.45	115.042	57.45	84.0311	57.45	127.04	57.45	127.654	57.45	115.816	57.45	103.489	57.45	117.702	57.45	119.92	57.45	119.382	57.45	24.3282	57.45	119.767	57.45	117.443	57.45	121.721	57.45	117.035	57.45	122.065	57.45	124.486	57.45	121.527	57.45	126.296	57.45	124.877	57.45	11.8951	57.45	122.876	57.45
57.68	57.68	90.1713	57.68	129.411	57.68	68.5855	57.68	114.678	57.68	83.7704	57.68	126.499	57.68	127.169	57.68	115.348	57.68	103.14	57.68	117.213	57.68	119.614	57.68	119.03	57.68	24.2546	57.68	119.263	57.68	117.025	57.68	121.307	57.68	116.633	57.68	121.805	57.68	123.999	57.68	121.062	57.68	125.773	57.68	124.381	57.68	11.8464	57.68	122.468	57.68
57.86	57.86	89.9466	57.86	128.799	57.86	68.3803	57.86	114.111	57.86	83.4492	57.86	125.986	57.86	126.759	57.86	114.98	57.86	102.807	57.86	116.786	57.86	119.229	57.86	118.53	57.86	24.1472	57.86	118.832	57.86	116.55	57.86	120.77	57.86	116.129	57.86	121.324	57.86	123.506	57.86	120.698	57.86	125.343	57.86	123.912	57.86	11.8003	57.86	122.056	57.86
58.09	58.09	89.5431	58.09	128.539	58.09	68.0912	58.09	113.84	58.09	83.1057	58.09	125.67	58.09	126.284	58.09	114.632	58.09	102.345	58.09	116.401	58.09	118.838	58.09	118.12	58.09	23.9991	58.09	118.48	58.09	116.159	58.09	120.366	58.09	115.75	58.09	120.831	58.09	123.066	58.09	120.367	58.09	124.978	58.09	123.502	58.09	11.7612	58.09	121.583	58.09
58.29	58.29	89.1732	58.29	128.043	58.29	67.944	58.29	113.423	58.29	82.7565	58.29	125.201	58.29	125.874	58.29	114.08	58.29	102.158	58.29	116.092	58.29	118.296	58.29	117.588	58.29	23.8729	58.29	118.015	58.29	115.689	58.29	120	58.29	115.333	58.29	120.447	58.29	122.729	58.29	119.909	58.29	124.4	58.29	123.076	58.29	11.6943	58.29	121.176	58.29
58.48	58.48	88.8762	58.48	127.546	58.48	67.5841	58.48	113.088	58.48	82.4074	58.48	124.775	58.48	125.394	58.48	113.791	58.48	101.657	58.48	115.539	58.48	117.905	58.48	117.306	58.48	23.851	58.48	117.583	58.48	115.272	58.48	119.522	58.48	114.948	58.48	120.014	58.48	122.155	58.48	119.362	58.48	124.046	58.48	122.498	58.48	11.6832	58.48	120.89	58.48
58.69	58.69	88.5345	58.69	127.055	58.69	67.3529	58.69	112.642	58.69	82.0911	58.69	124.355	58.69	124.898	58.69	113.275	58.69	101.313	58.69	115.132	58.69	117.459	58.69	116.826	58.69	23.6346	58.69	117.133	58.69	114.837	58.69	119.064	58.69	114.496	58.69	119.596	58.69	121.748	58.69	119.09	58.69	123.638	58.69	122.223	58.69	11.6289	58.69	120.355	58.69
58.89	58.89	88.2821	58.89	126.641	58.89	67.1533	58.89	112.287	58.89	81.7646	58.89	123.864	58.89	124.45	58.89	112.816	58.89	100.991	58.89	114.764	58.89	116.989	58.89	116.46	58.89	23.5219	58.89	116.783	58.89	114.512	58.89	118.624	58.89	114.091	58.89	119.196	58.89	121.319	58.89	118.611	58.89	123.148	58.89	121.673	58.89	11.566	58.89	119.85	58.89
59.11	59.11	87.8954	59.11	126.239	59.11	66.8969	59.11	111.87	59.11	81.4543	59.11	123.362	59.11	124.024	59.11	112.565	59.11	100.568	59.11	114.32	59.11	116.656	59.11	115.933	59.11	23.3847	59.11	116.28	59.11	114.106	59.11	118.215	59.11	113.707	59.11	118.806	59.11	120.923	59.11	118.219	59.11	122.625	59.11	121.328	59.11	11.5047	59.11	119.503	59.11
59.29	59.29	87.5031	59.29	125.77	59.29	66.6079	59.29	111.497	59.29	81.2105	59.29	122.838	59.29	123.598	59.29	112.05	59.29	100.265	59.29	113.881	59.29	116.195	59.29	115.523	59.29	23.2641	59.29	115.924	59.29	113.619	59.29	117.832	59.29	113.174	59.29	118.249	59.29	120.462	59.29	117.755	59.29	122.189	59.29	120.805	59.29	11.4489	59.29	119.09	59.29
59.48	59.48	87.1499	59.48	125.34	59.48	66.3266	59.48	111.087	59.48	80.9063	59.48	122.478	59.48	123.075	59.48	111.623	59.48	99.8121	59.48	113.4	59.48	115.789	59.48	115.135	59.48	23.1733	59.48	115.482	59.48	113.102	59.48	117.392	59.48	112.852	59.48	117.816	59.48	119.986	59.48	117.414	59.48	121.885	59.48	120.347	59.48	11.3973	59.48	118.651	59.48
59.67	59.67	86.9369	59.67	124.876	59.67	66.0976	59.67	110.638	59.67	80.6292	59.67	122.086	59.67	122.654	59.67	111.259	59.67	99.5536	59.67	113.086	59.67	115.28	59.67	114.742	59.67	23.0142	59.67	115.082	59.67	112.856	59.67	116.909	59.67	112.423	59.67	117.486	59.67	119.541	59.67	116.95	59.67	121.226	59.67	119.964	59.67	11.3694	59.67	118.239	59.67
59.89	59.89	86.4494	59.89	124.435	59.89	65.8032	59.89	110.275	59.89	80.2359	59.89	121.562	59.89	122.276	59.89	110.863	59.89	99.174	59.89	112.598	59.89	114.867	59.89	114.364	59.89	22.9429	59.89	114.606	59.89	112.428	59.89	116.452	59.89	112.094	59.89	116.999	59.89	119.091	59.89	116.447	59.89	120.904	59.89	119.387	59.89	11.3471	59.89	117.689	59.89
60.07	60.07	86.0123	60.07	123.905	60.07	65.5742	60.07	109.848	60.07	79.981	60.07	121.049	60.07	121.78	60.07	110.542	60.07	98.8164	60.07	112.23	60.07	114.476	60.07	114.034	60.07	22.8661	60.07	114.212	60.07	111.974	60.07	116.08	60.07	111.616	60.07	116.452	60.07	118.732	60.07	116.105	60.07	120.474	60.07	119.037	60.07	11.2579	60.07	117.358	60.07
60.3	60.3	85.721	60.3	123.464	60.3	65.3749	60.3	109.536	60.3	79.7158	60.3	120.608	60.3	121.344	60.3	110.094	60.3	98.4736	60.3	111.88	60.3	114.054	60.3	113.487	60.3	22.737	60.3	113.77	60.3	111.639	60.3	115.598	60.3	111.239	60.3	116.177	60.3	118.154	60.3	115.714	60.3	120.083	60.3	118.687	60.3	11.223	60.3	116.876	60.3
60.48	60.48	85.4183	60.48	123.083	60.48	65.1543	60.48	109.036	60.48	79.3438	60.48	120.285	60.48	120.895	60.48	109.567	60.48	98.0628	60.48	111.369	60.48	113.63	60.48	113.081	60.48	22.6358	60.48	113.38	60.48	111.306	60.48	115.198	60.48	110.908	60.48	115.629	60.48	117.751	60.48	115.288	60.48	119.57	60.48	118.163	60.48	11.1631	60.48	116.489	60.48
60.69	60.69	85.0374	60.69	122.659	60.69	64.8733	60.69	108.73	60.69	79.0399	60.69	119.768	60.69	120.47	60.69	109.269	60.69	97.7806	60.69	110.991	60.69	113.224	60.69	112.662	60.69	22.5506	60.69	113.041	60.69	110.693	60.69	114.822	60.69	110.481	60.69	115.284	60.69	117.372	60.69	114.803	60.69	119.163	60.69	117.706	60.69	11.1338	60.69	116.149	60.69
60.92	60.92	84.6903	60.92	122.141	60.92	64.5596	60.92	108.266	60.92	78.7084	60.92	119.294	60.92	119.856	60.92	108.693	60.92	97.3994	60.92	110.63	60.92	112.861	60.92	112.254	60.92	22.427	60.92	112.556	60.92	110.379	60.92	114.34	60.92	109.957	60.92	114.82	60.92	116.934	60.92	114.435	60.92	118.712	60.92	117.345	60.92	11.071	60.92	115.711	60.92
61.13	61.13	84.4152	61.13	121.726	61.13	64.44	61.13	107.916	61.13	78.5293	61.13	118.91	61.13	119.461	61.13	108.453	61.13	97.1386	61.13	110.106	61.13	112.327	61.13	111.756	61.13	22.3944	61.13	112.185	61.13	110.012	61.13	113.875	61.13	109.672	61.13	114.233	61.13	116.541	61.13	113.984	61.13	118.328	61.13	116.88	61.13	11.0181	61.13	115.312	61.13
61.31	61.31	84.018	61.31	121.22	61.31	64.0799	61.31	107.498	61.31	78.2043	61.31	118.481	61.31	118.987	61.31	107.916	61.31	96.8054	61.31	109.715	61.31	112.068	61.31	111.445	61.31	22.257	61.31	111.724	61.31	109.572	61.31	113.586	61.31	109.199	61.31	113.916	61.31	116.05	61.31	113.59	61.31	117.895	61.31	116.488	61.31	10.9484	61.31	114.831	61.31
61.5	61.5	83.8058	61.5	120.77	61.5	63.9107	61.5	107.076	61.5	77.9404	61.5	118.031	61.5	118.482	61.5	107.578	61.5	96.3295	61.5	109.361	61.5	111.621	61.5	111.001	61.5	22.1581	61.5	111.333	61.5	109.143	61.5	113.116	61.5	108.858	61.5	113.503	61.5	115.591	61.5	113.202	61.5	117.336	61.5	115.957	61.5	10.9009	61.5	114.444	61.5
61.71	61.71	83.4858	61.71	120.316	61.71	63.6492	61.71	106.795	61.71	77.6005	61.71	117.679	61.71	118.195	61.71	107.199	61.71	96.0355	61.71	108.978	61.71	111.136	61.71	110.572	61.71	22.0761	61.71	110.908	61.71	108.871	61.71	112.667	61.71	108.403	61.71	113.213	61.71	115.16	61.71	112.817	61.71	116.953	61.71	115.653	61.71	10.8369	61.71	114.066	61.71
61.91	61.91	83.0773	61.91	119.92	61.91	63.3576	61.91	106.332	61.91	77.2969	61.91	117.184	61.91	117.77	61.91	106.794	61.91	95.6161	61.91	108.552	61.91	110.65	61.91	110.021	61.91	21.9745	61.91	110.456	61.91	108.435	61.91	112.228	61.91	108.043	61.91	112.624	61.91	114.83	61.91	112.394	61.91	116.573	61.91	115.163	61.91	10.802	61.91	113.645	61.91
62.09	62.09	82.8149	62.09	119.508	62.09	63.1559	62.09	106.072	62.09	76.9446	62.09	116.729	62.09	117.329	62.09	106.408	62.09	95.4209	62.09	108.096	62.09	110.461	62.09	109.827	62.09	21.8811	62.09	110.098	62.09	108.001	62.09	111.8	62.09	107.647	62.09	112.254	62.09	114.334	62.09	112.012	62.09	116.08	62.09	114.756	62.09	10.7658	62.09	113.137	62.09
62.33	62.33	82.5777	62.33	119.063	62.33	62.9378	62.33	105.635	62.33	76.6743	62.33	116.304	62.33	116.846	62.33	105.901	62.33	95.0964	62.33	107.665	62.33	109.918	62.33	109.363	62.33	21.7554	62.33	109.739	62.33	107.592	62.33	111.295	62.33	107.209	62.33	111.901	62.33	113.809	62.33	111.617	62.33	115.732	62.33	114.411	62.33	10.7379	62.33	112.887	62.33
62.52	62.52	82.1911	62.52	118.71	62.52	62.6707	62.52	105.267	62.52	76.4748	62.52	115.851	62.52	116.393	62.52	105.623	62.52	94.7278	62.52	107.329	62.52	109.441	62.52	108.996	62.52	21.6402	62.52	109.366	62.52	107.18	62.52	111.03	62.52	106.835	62.52	111.441	62.52	113.397	62.52	111.225	62.52	115.269	62.52	113.937	62.52	10.6654	62.52	112.502	62.52
62.73	62.73	82.0415	62.73	118.233	62.73	62.4392	62.73	104.842	62.73	76.0741	62.73	115.522	62.73	116.078	62.73	105.239	62.73	94.4491	62.73	107.011	62.73	109.168	62.73	108.581	62.73	21.577	62.73	108.951	62.73	106.861	62.73	110.604	62.73	106.514	62.73	110.998	62.73	113.037	62.73	110.724	62.73	114.843	62.73	113.467	62.73	10.6	62.73	112.019	62.73
62.94	62.94	81.5692	62.94	117.849	62.94	62.1255	62.94	104.433	62.94	75.7934	62.94	115.033	62.94	115.632	62.94	104.862	62.94	94.0238	62.94	106.576	62.94	108.723	62.94	108.102	62.94	21.4647	62.94	108.48	62.94	106.443	62.94	110.169	62.94	106.182	62.94	110.591	62.94	112.7	62.94	110.386	62.94	114.447	62.94	113.042	62.94	10.593	62.94	111.628	62.94
63.12	63.12	81.2554	63.12	117.298	63.12	61.9456	63.12	104.103	63.12	75.6161	63.12	114.618	63.12	115.12	63.12	104.434	63.12	93.7213	63.12	106.164	63.12	108.316	63.12	107.846	63.12	21.3441	63.12	108.075	63.12	105.913	63.12	109.808	63.12	105.726	63.12	110.148	63.12	112.111	63.12	110.016	63.12	113.979	63.12	112.648	63.12	10.5205	63.12	111.199	63.12
63.3	63.3	80.9711	63.3	116.859	63.3	61.7115	63.3	103.708	63.3	75.2476	63.3	114.141	63.3	114.745	63.3	104.059	63.3	93.3616	63.3	105.839	63.3	107.993	63.3	107.462	63.3	21.2618	63.3	107.782	63.3	105.677	63.3	109.275	63.3	105.254	63.3	109.746	63.3	111.793	63.3	109.557	63.3	113.579	63.3	112.193	63.3	10.501	63.3	110.933	63.3
63.51	63.51	80.5998	63.51	116.476	63.51	61.4658	63.51	103.302	63.51	74.979	63.51	113.592	63.51	114.241	63.51	103.684	63.51	92.9677	63.51	105.438	63.51	107.496	63.51	106.947	63.51	21.1521	63.51	107.259	63.51	105.304	63.51	108.889	63.51	104.974	63.51	109.433	63.51	111.377	63.51	109.221	63.51	113.146	63.51	111.893	63.51	10.487	63.51	110.549	63.51
63.73	63.73	80.3205	63.73	116.025	63.73	61.2398	63.73	103.002	63.73	74.6148	63.73	113.365	63.73	113.956	63.73	103.275	63.73	92.6752	63.73	105.007	63.73	107.064	63.73	106.449	63.73	21.0452	63.73	106.851	63.73	104.836	63.73	108.461	63.73	104.592	63.73	108.851	63.73	110.918	63.73	108.71	63.73	112.766	63.73	111.291	63.73	10.3798	63.73	109.991	63.73
63.97	63.97	80.0317	63.97	115.655	63.97	60.949	63.97	102.649	63.97	74.3699	63.97	112.874	63.97	113.513	63.97	102.806	63.97	92.2818	63.97	104.544	63.97	106.632	63.97	106.057	63.97	21.0041	63.97	106.469	63.97	104.464	63.97	108.106	63.97	104.129	63.97	108.565	63.97	110.522	63.97	108.364	63.97	112.26	63.97	110.86	63.97	10.32	63.97	109.601	63.97
64.14	64.14	79.8555	64.14	115.225	64.14	60.8255	64.14	102.266	64.14	74.1107	64.14	112.514	64.14	112.975	64.14	102.584	64.14	91.9932	64.14	104.211	64.14	106.298	64.14	105.63	64.14	20.8807	64.14	106.094	64.14	104.045	64.14	107.691	64.14	103.774	64.14	108.055	64.14	110.152	64.14	108.036	64.14	111.895	64.14	110.547	64.14	10.3017	64.14	109.226	64.14
64.33	64.33	79.4801	64.33	114.734	64.33	60.5474	64.33	101.904	64.33	73.867	64.33	112.05	64.33	112.64	64.33	102.038	64.33	91.6577	64.33	103.843	64.33	105.752	64.33	105.209	64.33	20.7656	64.33	105.689	64.33	103.692	64.33	107.33	64.33	103.472	64.33	107.747	64.33	109.708	64.33	107.595	64.33	111.519	64.33	110.148	64.33	10.2683	64.33	108.863	64.33
64.54	64.54	79.0395	64.54	114.368	64.54	60.3138	64.54	101.607	64.54	73.4657	64.54	111.585	64.54	112.131	64.54	101.658	64.54	91.2711	64.54	103.453	64.54	105.548	64.54	104.858	64.54	20.6999	64.54	105.338	64.54	103.19	64.54	106.973	64.54	103.034	64.54	107.421	64.54	109.342	64.54	107.225	64.54	111.055	64.54	109.71	64.54	10.2154	64.54	108.494	64.54
64.74	64.74	78.8247	64.74	113.951	64.74	60.0677	64.74	101.222	64.74	73.1967	64.74	111.2	64.74	111.751	64.74	101.267	64.74	90.9648	64.74	103.1	64.74	105.168	64.74	104.534	64.74	20.623	64.74	104.911	64.74	102.879	64.74	106.533	64.74	102.605	64.74	106.951	64.74	108.797	64.74	106.8	64.74	110.692	64.74	109.312	64.74	10.1512	64.74	108.027	64.74
64.96	64.96	78.5435	64.96	113.492	64.96	59.792	64.96	100.846	64.96	72.9458	64.96	110.707	64.96	111.328	64.96	100.97	64.96	90.6685	64.96	102.708	64.96	104.662	64.96	104.1	64.96	20.5544	64.96	104.519	64.96	102.444	64.96	106.175	64.96	102.195	64.96	106.537	64.96	108.5	64.96	106.366	64.96	110.276	64.96	108.841	64.96	10.1079	64.96	107.595	64.96
65.14	65.14	78.2666	65.14	113.089	65.14	59.5998	65.14	100.52	65.14	72.6517	65.14	110.451	65.14	110.881	65.14	100.55	65.14	90.3474	65.14	102.343	65.14	104.278	65.14	103.687	65.14	20.4258	65.14	104.112	65.14	102.099	65.14	105.661	65.14	101.843	65.14	106.09	65.14	108.056	65.14	106.044	65.14	109.868	65.14	108.476	65.14	10.0594	65.14	107.312	65.14
65.35	65.35	77.9944	65.35	112.675	65.35	59.3395	65.35	100.067	65.35	72.2976	65.35	110.014	65.35	110.606	65.35	100.15	65.35	90.047	65.35	101.776	65.35	103.997	65.35	103.36	65.35	20.3515	65.35	103.709	65.35	101.77	65.35	105.341	65.35	101.531	65.35	105.715	65.35	107.686	65.35	105.577	65.35	109.405	65.35	108.033	65.35	10.041	65.35	106.924	65.35
65.56	65.56	77.5978	65.56	112.225	65.56	59.1465	65.56	99.6207	65.56	72.039	65.56	109.585	65.56	110.009	65.56	99.7841	65.56	89.6009	65.56	101.443	65.56	103.48	65.56	102.89	65.56	20.3159	65.56	103.333	65.56	101.383	65.56	104.935	65.56	101.09	65.56	105.387	65.56	107.244	65.56	105.315	65.56	108.966	65.56	107.706	65.56	9.98396	65.56	106.399	65.56
65.76	65.76	77.32	65.76	111.716	65.76	58.8096	65.76	99.3083	65.76	71.6548	65.76	109.131	65.76	109.598	65.76	99.4103	65.76	89.3137	65.76	101.162	65.76	103.159	65.76	102.56	65.76	20.9082	65.76	102.945	65.76	100.982	65.76	104.552	65.76	100.75	65.76	104.851	65.76	106.836	65.76	104.907	65.76	108.54	65.76	107.279	65.76	9.94794	65.76	106.091	65.76
65.98	65.98	77.0027	65.98	111.473	65.98	58.598	65.98	98.9573	65.98	71.4057	65.98	108.737	65.98	109.241	65.98	99.026	65.98	88.9359	65.98	100.676	65.98	102.77	65.98	102.259	65.98	20.8231	65.98	102.58	65.98	100.578	65.98	104.205	65.98	100.367	65.98	104.546	65.98	106.4	65.98	104.423	65.98	108.239	65.98	106.846	65.98	9.91278	65.98	105.719	65.98
66.18	66.18	76.6833	66.18	110.982	66.18	58.3854	66.18	98.5839	66.18	71.1176	66.18	108.279	66.18	108.81	66.18	98.6993	66.18	88.6224	66.18	100.335	66.18	102.331	66.18	101.764	66.18	20.7134	66.18	102.174	66.18	100.198	66.18	103.737	66.18	100.021	66.18	104.14	66.18	105.923	66.18	104.036	66.18	107.766	66.18	106.442	66.18	9.8626	66.18	105.241	66.18
66.39	66.39	76.4644	66.39	110.605	66.39	58.1808	66.39	98.2678	66.39	70.8261	66.39	107.934	66.39	108.403	66.39	98.2522	66.39	88.2741	66.39	99.9686	66.39	101.919	66.39	101.355	66.39	20.6369	66.39	101.7	66.39	99.8153	66.39	103.381	66.39	99.563	66.39	103.766	66.39	105.569	66.39	103.624	66.39	107.345	66.39	106.042	66.39	9.81848	66.39	104.856	66.39
66.57	66.57	76.1873	66.57	110.087	66.57	57.9833	66.57	97.9254	66.57	70.5896	66.57	107.553	66.57	107.983	66.57	97.8173	66.57	87.9781	66.57	99.6207	66.57	101.598	66.57	101.051	66.57	20.5161	66.57	101.354	66.57	99.5151	66.57	102.946	66.57	99.2374	66.57	103.323	66.57	105.114	66.57	103.292	66.57	106.905	66.57	105.644	66.57	9.77086	66.57	104.548	66.57
66.75	66.75	75.8778	66.75	109.666	66.75	57.7019	66.75	97.5486	66.75	70.3163	66.75	107.081	66.75	107.474	66.75	97.498	66.75	87.72	66.75	99.2599	66.75	101.198	66.75	100.575	66.75	20.4256	66.75	101.037	66.75	99.1004	66.75	102.518	66.75	98.8385	66.75	102.838	66.75	104.812	66.75	102.946	66.75	106.521	66.75	105.269	66.75	9.72753	66.75	104.105	66.75
66.98	66.98	75.4955	66.98	109.32	66.98	57.5269	66.98	97.1862	66.98	69.9623	66.98	106.751	66.98	107.012	66.98	97.2032	66.98	87.323	66.98	98.826	66.98	100.886	66.98	100.206	66.98	20.2806	66.98	100.625	66.98	98.8001	66.98	102.117	66.98	98.4104	66.98	102.62	66.98	104.364	66.98	102.465	66.98	106.143	66.98	104.819	66.98	9.66803	66.98	103.735	66.98
67.16	67.16	75.2321	67.16	108.935	67.16	57.2896	67.16	96.7766	67.16	69.7104	67.16	106.315	67.16	106.706	67.16	96.7664	67.16	87.0273	67.16	98.5251	67.16	100.493	67.16	99.891	67.16	20.2198	67.16	100.332	67.16	98.3648	67.16	101.793	67.16	98.2253	67.16	102.126	67.16	103.979	67.16	102.203	67.16	105.816	67.16	104.468	67.16	9.60056	67.16	103.415	67.16
67.38	67.38	74.9591	67.38	108.491	67.38	57.0641	67.38	96.3583	67.38	69.4632	67.38	105.881	67.38	106.266	67.38	96.4005	67.38	86.6585	67.38	98.2144	67.38	100.025	67.38	99.4205	67.38	20.124	67.38	99.8217	67.38	97.9779	67.38	101.387	67.38	97.7678	67.38	101.794	67.38	103.596	67.38	101.71	67.38	105.318	67.38	103.975	67.38	9.60489	67.38	103.044	67.38
67.57	67.57	74.7533	67.57	108.168	67.57	56.8223	67.57	96.124	67.57	69.2271	67.57	105.595	67.57	105.934	67.57	96.1096	67.57	86.3944	67.57	97.8117	67.57	99.7602	67.57	99.0725	67.57	20.0172	67.57	99.517	67.57	97.5697	67.57	101.05	67.57	97.3929	67.57	101.45	67.57	103.154	67.57	101.437	67.57	104.961	67.57	103.59	67.57	9.54234	67.57	102.711	67.57
67.78	67.78	74.3428	67.78	107.73	67.78	56.5844	67.78	95.7199	67.78	68.9481	67.78	105.08	67.78	105.565	67.78	95.6777	67.78	86.0481	67.78	97.4344	67.78	99.3981	67.78	98.798	67.78	19.8992	67.78	99.2057	67.78	97.2082	67.78	100.702	67.78	97.0486	67.78	100.998	67.78	102.712	67.78	101.031	67.78	104.545	67.78	103.215	67.78	9.538	67.78	102.285	67.78
67.99	67.99	74.0459	67.99	107.283	67.99	56.399	67.99	95.352	67.99	68.5492	67.99	104.72	67.99	105.129	67.99	95.3725	67.99	85.7456	67.99	96.9956	67.99	98.9535	67.99	98.399	67.99	19.8224	67.99	98.6871	67.99	96.8875	67.99	100.282	67.99	96.6807	67.99	100.603	67.99	102.39	67.99	100.605	67.99	104.158	67.99	102.821	67.99	9.4934	67.99	101.817	67.99
68.19	68.19	73.7714	68.19	106.996	68.19	56.1973	68.19	95.0652	68.19	68.3941	68.19	104.332	68.19	104.767	68.19	94.9817	68.19	85.4156	68.19	96.7627	68.19	98.6106	68.19	98.0106	68.19	19.7402	68.19	98.4115	68.19	96.508	68.19	99.8841	68.19	96.2964	68.19	100.273	68.19	102.026	68.19	100.296	68.19	103.81	68.19	102.476	68.19	9.43766	68.19	101.481	68.19
68.4	68.4	73.5456	68.4	106.47	68.4	55.8775	68.4	94.7096	68.4	68.0706	68.4	103.926	68.4	104.306	68.4	94.5924	68.4	85.0691	68.4	96.3201	68.4	98.2269	68.4	97.6135	68.4	19.5892	68.4	98.0136	68.4	96.0821	68.4	99.4562	68.4	95.9245	68.4	99.8203	68.4	101.622	68.4	99.9614	68.4	103.491	68.4	102.064	68.4	9.37755	68.4	101.121	68.4
68.58	68.58	73.1926	68.58	106.122	68.58	55.6867	68.58	94.3092	68.58	67.8601	68.58	103.544	68.58	104.037	68.58	94.2819	68.58	84.7776	68.58	95.9409	68.58	97.8519	68.58	97.1772	68.58	19.5398	68.58	97.6192	68.58	95.7988	68.58	99.1375	68.58	95.6335	68.58	99.4793	68.58	101.193	68.58	99.5363	68.58	103.061	68.58	101.708	68.58	9.3664	68.58	100.752	68.58
68.78	68.78	72.9384	68.78	105.769	68.78	55.5305	68.78	93.9385	68.78	67.5711	68.78	103.195	68.78	103.557	68.78	93.8185	68.78	84.3762	68.78	95.5098	68.78	97.4783	68.78	96.8647	68.78	19.4141	68.78	97.2427	68.78	95.4319	68.78	98.7082	68.78	95.1256	68.78	99.1342	68.78	100.867	68.78	99.1131	68.78	102.637	68.78	101.288	68.78	9.30824	68.78	100.341	68.78
68.98	68.98	72.7332	68.98	105.289	68.98	55.245	68.98	93.5949	68.98	67.3061	68.98	102.78	68.98	103.168	68.98	93.5751	68.98	84.1561	68.98	95.2095	68.98	97.0589	68.98	96.5972	68.98	19.3314	68.98	96.9005	68.98	95.0878	68.98	98.3514	68.98	94.8537	68.98	98.7486	68.98	100.288	68.98	98.7301	68.98	102.239	68.98	100.904	68.98	9.27162	68.98	100.092	68.98
69.2	69.2	72.2569	69.2	104.936	69.2	54.9888	69.2	93.2107	69.2	66.9681	69.2	102.289	69.2	102.764	69.2	93.227	69.2	83.8481	69.2	94.814	69.2	96.7321	69.2	96.1768	69.2	19.2163	69.2	96.5331	69.2	94.6708	69.2	97.9318	69.2	94.6012	69.2	98.3697	69.2	100.063	69.2	98.4154	69.2	101.82	69.2	100.468	69.2	9.23817	69.2	99.6023	69.2
69.43	69.43	72.0477	69.43	104.584	69.43	54.8437	69.43	92.8782	69.43	66.7181	69.43	101.908	69.43	102.284	69.43	92.8068	69.43	83.5789	69.43	94.4266	69.43	96.2999	69.43	95.7848	69.43	19.129	69.43	96.265	69.43	94.2828	69.43	97.6303	69.43	94.2088	69.43	97.96	69.43	99.6939	69.43	98.0366	69.43	101.418	69.43	100.221	69.43	9.18004	69.43	99.2575	69.43
69.6	69.6	71.7526	69.6	104.109	69.6	54.6399	69.6	92.4802	69.6	66.4141	69.6	101.515	69.6	101.955	69.6	92.456	69.6	83.2925	69.6	94.1152	69.6	95.8748	69.6	95.4265	69.6	19.0737	69.6	95.9171	69.6	94.0026	69.6	97.1935	69.6	93.761	69.6	97.5902	69.6	99.3394	69.6	97.6755	69.6	101.09	69.6	99.8207	69.6	9.13782	69.6	98.9972	69.6
69.81	69.81	71.4445	69.81	103.85	69.81	54.3782	69.81	92.1881	69.81	66.1537	69.81	101.166	69.81	101.529	69.81	92.0491	69.81	82.979	69.81	93.8389	69.81	95.5962	69.81	95.0274	69.81	18.953	69.81	95.4254	69.81	93.6177	69.81	96.7951	69.81	93.3821	69.81	97.2547	69.81	98.9376	69.81	97.4105	69.81	100.692	69.81	99.3677	69.81	9.10437	69.81	98.4801	69.81
70.01	70.01	71.1363	70.01	103.364	70.01	54.171	70.01	91.8417	70.01	65.8767	70.01	100.784	70.01	101.243	70.01	91.776	70.01	82.627	70.01	93.4109	70.01	95.205	70.01	94.74	70.01	18.8982	70.01	95.0687	70.01	93.329	70.01	96.4658	70.01	93.179	70.01	96.8054	70.01	98.509	70.01	97.0461	70.01	100.328	70.01	98.931	70.01	9.09322	70.01	98.051	70.01
70.21	70.21	70.955	70.21	102.975	70.21	53.9599	70.21	91.4532	70.21	65.5916	70.21	100.426	70.21	100.787	70.21	91.3702	70.21	82.3516	70.21	93.0491	70.21	94.8852	70.21	94.2893	70.21	18.7854	70.21	94.6595	70.21	92.892	70.21	96.1384	70.21	92.7682	70.21	96.4661	70.21	98.2003	70.21	96.5727	70.21	99.9757	70.21	98.6149	70.21	9.02191	70.21	97.8051	70.21
70.39	70.39	70.5816	70.39	102.653	70.39	53.7839	70.39	91.1491	70.39	65.3837	70.39	100.162	70.39	100.38	70.39	90.9889	70.39	82.0439	70.39	92.647	70.39	94.4871	70.39	94.0429	70.39	18.7062	70.39	94.3231	70.39	92.5378	70.39	95.7966	70.39	92.3882	70.39	96.1505	70.39	97.759	70.39	96.2841	70.39	99.5108	70.39	98.1869	70.39	8.99286	70.39	97.4129	70.39
70.59	70.59	70.3799	70.59	102.178	70.59	53.5004	70.59	90.9002	70.59	65.018	70.59	99.5891	70.59	99.9592	70.59	90.7104	70.59	81.7194	70.59	92.3598	70.59	94.1495	70.59	93.713	70.59	18.5965	70.59	93.9988	70.59	92.185	70.59	95.3929	70.59	92.0533	70.59	95.6687	70.59	97.4108	70.59	95.7706	70.59	99.2168	70.59	97.8041	70.59	8.95941	70.59	97.1103	70.59
70.8	70.8	70.0885	70.8	101.776	70.8	53.2823	70.8	90.397	70.8	64.8961	70.8	99.2836	70.8	99.7219	70.8	90.3463	70.8	81.4004	70.8	92.0673	70.8	93.737	70.8	93.2714	70.8	18.5362	70.8	93.6638	70.8	91.907	70.8	95.0105	70.8	91.6963	70.8	95.3278	70.8	96.9929	70.8	95.478	70.8	98.8138	70.8	97.4428	70.8	8.93153	70.8	96.6482	70.8
71.03	71.03	69.8084	71.03	101.401	71.03	53.0534	71.03	89.9966	71.03	64.6025	71.03	98.8744	71.03	99.1664	71.03	90.0411	71.03	81.1034	71.03	91.596	71.03	93.4209	71.03	92.8084	71.03	18.4046	71.03	93.2748	71.03	91.5595	71.03	94.5378	71.03	91.3779	71.03	95.0734	71.03	96.6072	71.03	95.1467	71.03	98.4654	71.03	97.06	71.03	8.88693	71.03	96.2191	71.03
71.23	71.23	69.4218	71.23	101.075	71.23	52.868	71.23	89.7368	71.23	64.3754	71.23	98.5089	71.23	98.8913	71.23	89.6235	71.23	80.7788	71.23	91.2872	71.23	93.0887	71.23	92.537	71.23	18.3278	71.23	93.0046	71.23	91.2548	71.23	94.3094	71.23	91.0594	71.23	94.7215	71.23	96.1893	71.23	94.7712	71.23	98.106	71.23	96.6933	71.23	8.84791	71.23	95.9331	71.23
71.41	71.41	69.1472	71.41	100.678	71.41	52.699	71.41	89.4446	71.41	64.1261	71.41	98.1707	71.41	98.5138	71.41	89.238	71.41	80.5038	71.41	90.8971	71.41	92.8101	71.41	92.1699	71.41	18.2565	71.41	92.5993	71.41	90.7683	71.41	93.9164	71.41	90.5652	71.41	94.2831	71.41	95.9429	71.41	94.4289	71.41	97.6867	71.41	96.3375	71.41	8.76985	71.41	95.5535	71.41
71.64	71.64	68.931	71.64	100.284	71.64	52.4686	71.64	89.0814	71.64	63.8242	71.64	97.7435	71.64	98.0858	71.64	88.8516	71.64	80.2569	71.64	90.5278	71.64	92.3802	71.64	91.86	71.64	18.1555	71.64	92.1605	71.64	90.4839	71.64	93.5537	71.64	90.2185	71.64	93.9299	71.64	95.5448	71.64	94.0633	71.64	97.331	71.64	95.8937	71.64	8.77429	71.64	95.2221	71.64
71.81	71.81	68.6149	71.81	99.9277	71.81	52.2628	71.81	88.6763	71.81	63.6385	71.81	97.4506	71.81	97.7534	71.81	88.574	71.81	79.8823	71.81	90.2415	71.81	92.0385	71.81	91.3663	71.81	18.0372	71.81	91.9023	71.81	90.1107	71.81	93.279	71.81	89.9776	71.81	93.6985	71.81	95.1447	71.81	93.6945	71.81	96.9298	71.81	95.6473	71.81	8.7141	71.81	94.8273	71.81
72.05	72.05	68.3684	72.05	99.4864	72.05	52.0938	72.05	88.4274	72.05	63.4502	72.05	96.9379	72.05	97.3057	72.05	88.2688	72.05	79.5577	72.05	89.8948	72.05	91.6849	72.05	91.1641	72.05	17.9659	72.05	91.6375	72.05	89.8114	72.05	92.9284	72.05	89.6317	72.05	93.2114	72.05	94.8072	72.05	93.2804	72.05	96.6358	72.05	95.2429	72.05	8.6249	72.05	94.5578	72.05
72.23	72.23	68.0378	72.23	99.1555	72.23	51.8485	72.23	88.0702	72.23	63.1566	72.23	96.6324	72.23	96.9605	72.23	87.9529	72.23	79.2442	72.23	89.5914	72.23	91.3205	72.23	90.7118	72.23	17.9001	72.23	91.2701	72.23	89.4318	72.23	92.5088	72.23	89.2089	72.23	92.8542	72.23	94.4054	72.23	92.9878	72.23	96.2437	72.23	94.8547	72.23	8.60817	72.23	94.1397	72.23
72.42	72.42	67.8081	72.42	98.7308	72.42	51.6195	72.42	87.7077	72.42	62.8629	72.42	96.3542	72.42	96.6423	72.42	87.5941	72.42	79.0297	72.42	89.2501	72.42	91.0098	72.42	90.3766	72.42	17.8233	72.42	90.8756	72.42	89.1164	72.42	92.1636	72.42	88.9947	72.42	92.524	72.42	94.1215	72.42	92.6068	72.42	95.7863	72.42	94.5527	72.42	8.53569	72.42	93.8867	72.42
72.6	72.6	67.5535	72.6	98.4401	72.6	51.4517	72.6	87.3565	72.6	62.5885	72.6	95.8429	72.6	96.2018	72.6	87.2038	72.6	78.6824	72.6	88.8391	72.6	90.6518	72.6	90.1488	72.6	17.7543	72.6	90.5361	72.6	88.759	72.6	91.8727	72.6	88.5834	72.6	92.0921	72.6	93.7264	72.6	92.2819	72.6	95.5264	72.6	94.1498	72.6	8.54238	72.6	93.4697	72.6
72.87	72.87	67.2229	72.87	98.065	72.87	51.2499	72.87	86.9993	72.87	62.3004	72.87	95.7065	72.87	95.8565	72.87	86.8932	72.87	78.3248	72.87	88.6657	72.87	90.2231	72.87	89.7497	72.87	17.6611	72.87	90.0984	72.87	88.4115	72.87	91.3787	72.87	88.2813	72.87	91.8701	72.87	93.3889	72.87	91.9451	72.87	95.2378	72.87	93.7669	72.87	8.45874	72.87	93.1396	72.87
73.06	73.06	67.0211	73.06	97.6347	73.06	51.01	73.06	86.653	73.06	62.1342	73.06	95.1991	73.06	95.4682	73.06	86.4702	73.06	78.1323	73.06	88.2322	73.06	89.9552	73.06	89.2813	73.06	17.5568	73.06	89.8768	73.06	88.2351	73.06	91.0919	73.06	87.9683	73.06	91.5399	73.06	92.9871	73.06	91.4978	73.06	94.7204	73.06	93.4487	73.06	8.44201	73.06	92.8095	73.06
73.24	73.24	66.7267	73.24	97.2414	73.24	50.8071	73.24	86.2684	73.24	61.8934	73.24	94.7885	73.24	95.0783	73.24	86.1163	73.24	77.8141	73.24	87.9011	73.24	89.531	73.24	89.025	73.24	17.4504	73.24	89.4383	73.24	87.7906	73.24	90.7879	73.24	87.5945	73.24	91.0842	73.24	92.6536	73.24	91.127	73.24	94.3597	73.24	93.1239	73.24	8.42976	73.24	92.3684	73.24
73.45	73.45	66.5504	73.45	96.912	73.45	50.6065	73.45	85.9061	73.45	61.63	73.45	94.4571	73.45	94.7454	73.45	85.849	73.45	77.5932	73.45	87.5495	73.45	89.2907	73.45	88.7119	73.45	17.3923	73.45	89.1959	73.45	87.4758	73.45	90.396	73.45	87.1775	73.45	90.7929	73.45	92.328	73.45	90.7965	73.45	94.1105	73.45	92.7099	73.45	8.35279	73.45	92.0943	73.45
73.64	73.64	66.234	73.64	96.5218	73.64	50.3895	73.64	85.6466	73.64	61.4107	73.64	94.1419	73.64	94.3531	73.64	85.5013	73.64	77.1906	73.64	87.2249	73.64	89.0022	73.64	88.3401	73.64	17.3068	73.64	88.7589	73.64	87.1129	73.64	90.0783	73.64	86.9196	73.64	90.4961	73.64	91.9595	73.64	90.5045	73.64	93.7306	73.64	92.3067	73.64	8.32041	73.64	91.7485	73.64
73.85	73.85	65.9564	73.85	96.2335	73.85	50.1703	73.85	85.3054	73.85	61.1368	73.85	93.7806	73.85	93.9848	73.85	85.1849	73.85	76.933	73.85	86.9426	73.85	88.5781	73.85	87.9721	73.85	17.2387	73.85	88.4123	73.85	86.7808	73.85	89.6788	73.85	86.5734	73.85	90.0892	73.85	91.5993	73.85	90.2001	73.85	93.3971	73.85	91.9604	73.85	8.30261	73.85	91.4065	73.85
74.06	74.06	65.6285	74.06	95.8183	74.06	49.9075	74.06	84.9751	74.06	60.8353	74.06	93.3757	74.06	93.6976	74.06	84.8955	74.06	76.626	74.06	86.5305	74.06	88.2451	74.06	87.6414	74.06	17.1378	74.06	88.1307	74.06	86.4541	74.06	89.3539	74.06	86.315	74.06	89.7311	74.06	91.2553	74.06	89.8295	74.06	93.0583	74.06	91.6411	74.06	8.24578	74.06	91.0426	74.06
74.26	74.26	65.3765	74.26	95.468	74.26	49.8114	74.26	84.6129	74.26	60.6128	74.26	92.9961	74.26	93.2202	74.26	84.5854	74.26	76.3433	74.26	86.2223	74.26	87.9518	74.26	87.3501	74.26	17.0545	74.26	87.7427	74.26	86.0006	74.26	89.0104	74.26	86.0518	74.26	89.4836	74.26	90.9575	74.26	89.549	74.26	92.6576	74.26	91.3575	74.26	8.20888	74.26	90.7031	74.26
74.46	74.46	65.1411	74.46	95.1038	74.46	49.6696	74.46	84.3368	74.46	60.3911	74.46	92.6796	74.46	92.9019	74.46	84.2748	74.46	76.0792	74.46	85.8809	74.46	87.5927	74.46	86.9882	74.46	16.9338	74.46	87.4563	74.46	85.7654	74.46	88.7129	74.46	85.6069	74.46	89.0505	74.46	90.652	74.46	89.1016	74.46	92.2927	74.46	90.9961	74.46	8.2033	74.46	90.3399	74.46
74.67	74.67	64.9309	74.67	94.7084	74.67	49.3887	74.67	83.9578	74.67	60.0741	74.67	92.3272	74.67	92.5961	74.67	83.9047	74.67	75.8187	74.67	85.4955	74.67	87.2319	74.67	86.5819	74.67	16.8669	74.67	87.0657	74.67	85.4701	74.67	88.4129	74.67	85.2881	74.67	88.7345	74.67	90.1936	74.67	88.7413	74.67	91.9737	74.67	90.6211	74.67	8.12207	74.67	90.1068	74.67
74.89	74.89	64.6087	74.89	94.37	74.89	49.2225	74.89	83.6278	74.89	59.8758	74.89	91.9375	74.89	92.1358	74.89	83.5196	74.89	75.496	74.89	85.2198	74.89	86.896	74.89	86.3175	74.89	16.7857	74.89	86.732	74.89	85.1344	74.89	88.0329	74.89	85.0686	74.89	88.4225	74.89	89.8589	74.89	88.5052	74.89	91.5465	74.89	90.3057	74.89	8.06946	74.89	89.6576	74.89
75.06	75.06	64.3341	75.06	93.9727	75.06	49.0861	75.06	83.276	75.06	59.6596	75.06	91.5337	75.06	91.8553	75.06	83.2196	75.06	75.1384	75.06	84.8893	75.06	86.6012	75.06	86.0461	75.06	16.7034	75.06	86.4131	75.06	84.8884	75.06	87.7141	75.06	84.6292	75.06	88.0435	75.06	89.5213	75.06	88.1406	75.06	91.3014	75.06	89.9174	75.06	8.04716	75.06	89.3494	75.06
75.27	75.27	64.0821	75.27	93.7057	75.27	48.8335	75.27	83.0704	75.27	59.4226	75.27	91.2427	75.27	91.4648	75.27	82.9839	75.27	74.8494	75.27	84.5801	75.27	86.2359	75.27	85.6992	75.27	16.6661	75.27	86.1692	75.27	84.567	75.27	87.309	75.27	84.3382	75.27	87.7825	75.27	89.1606	75.27	87.8086	75.27	90.9183	75.27	89.5383	75.27	8.02835	75.27	88.8752	75.27
75.47	75.47	63.8155	75.47	93.2289	75.47	48.6398	75.47	82.6534	75.47	59.163	75.47	90.8907	75.47	91.236	75.47	82.5716	75.47	74.6474	75.47	84.2011	75.47	85.9532	75.47	85.3705	75.47	16.5519	75.47	85.7865	75.47	84.1293	75.47	86.9657	75.47	83.981	75.47	87.351	75.47	88.8845	75.47	87.5058	75.47	90.5833	75.47	89.2656	75.47	7.98127	75.47	88.6291	75.47
75.67	75.67	63.7063	75.67	93.0017	75.67	48.4808	75.67	82.4533	75.67	58.9282	75.67	90.6279	75.67	90.8789	75.67	82.2663	75.67	74.3076	75.67	83.968	75.67	85.5294	75.67	84.9975	75.67	16.473	75.67	85.4835	75.67	83.9205	75.67	86.7153	75.67	83.7065	75.67	87.0527	75.67	88.4175	75.67	87.1686	75.67	90.2502	75.67	88.8873	75.67	7.90774	75.67	88.3755	75.67
75.88	75.88	63.3705	75.88	92.6356	75.88	48.2556	75.88	82.0369	75.88	58.6414	75.88	90.1626	75.88	90.44	75.88	81.9719	75.88	74.0519	75.88	83.567	75.88	85.309	75.88	84.7573	75.88	16.37	75.88	85.1371	75.88	83.5139	75.88	86.3157	75.88	83.4377	75.88	86.6837	75.88	88.1053	75.88	86.8202	75.88	89.8674	75.88	88.4814	75.88	7.89454	75.88	87.9675	75.88
76.05	76.05	63.1571	76.05	92.2458	76.05	48.0609	76.05	81.6956	76.05	58.3518	76.05	89.8913	76.05	90.1722	76.05	81.6611	76.05	73.7244	76.05	83.3232	76.05	84.8487	76.05	84.3694	76.05	16.3029	76.05	84.7539	76.05	83.188	76.05	85.9609	76.05	83.1078	76.05	86.3868	76.05	87.6619	76.05	86.4782	76.05	89.4876	76.05	88.143	76.05	7.85755	76.05	87.7372	76.05
76.32	76.32	62.8545	76.32	91.8872	76.32	47.8809	76.32	81.2896	76.32	58.1579	76.32	89.4875	76.32	89.7892	76.32	81.329	76.32	73.5044	76.32	82.998	76.32	84.5218	76.32	84.0448	76.32	16.2097	76.32	84.4674	76.32	82.8832	76.32	85.5784	76.32	82.8057	76.32	86.1052	76.32	87.4476	76.32	86.1193	76.32	89.2426	76.32	87.8841	76.32	7.86313	76.32	87.341	76.32
76.49	76.49	62.6421	76.49	91.5655	76.49	47.7268	76.49	81.0954	76.49	57.8991	76.49	89.2025	76.49	89.4207	76.49	81.0456	76.49	73.1553	76.49	82.7056	76.49	84.307	76.49	83.7303	76.49	16.1506	76.49	84.2023	76.49	82.573	76.49	85.3756	76.49	82.4822	76.49	85.7528	76.49	87.1731	76.49	85.9313	76.49	88.9635	76.49	87.5001	76.49	7.81649	76.49	87.0488	76.49
76.69	76.69	62.4534	76.69	91.2314	76.69	47.4781	76.69	80.748	76.69	57.6999	76.69	88.937	76.69	89.0886	76.69	80.6807	76.69	72.9636	76.69	82.418	76.69	83.9592	76.69	83.337	76.69	16.0637	76.69	83.8945	76.69	82.2682	76.69	84.9837	76.69	82.1078	76.69	85.4287	76.69	86.7247	76.69	85.5118	76.69	88.546	76.69	87.1889	76.69	7.7526	76.69	86.6314	76.69
76.9	76.9	62.1227	76.9	90.7899	76.9	47.2599	76.9	80.407	76.9	57.5004	76.9	88.5659	76.9	88.7703	76.9	80.3968	76.9	72.595	76.9	82.0712	76.9	83.6323	76.9	83.0974	76.9	15.9704	76.9	83.4999	76.9	81.9901	76.9	84.7021	76.9	81.8277	76.9	85.0389	76.9	86.4567	76.9	85.208	76.9	88.1756	76.9	86.8221	76.9	7.70798	76.9	86.3673	76.9
77.1	77.1	61.8457	77.1	90.574	77.1	47.0956	77.1	80.1909	77.1	57.2657	77.1	88.2325	77.1	88.3218	77.1	80.0436	77.1	72.371	77.1	81.7841	77.1	83.4339	77.1	82.8312	77.1	15.908	77.1	83.2513	77.1	81.7175	77.1	84.4096	77.1	81.5699	77.1	84.795	77.1	86.1347	77.1	85.0257	77.1	87.8646	77.1	86.5089	77.1	7.68467	77.1	86.07	77.1
77.27	77.27	61.6295	77.27	90.2216	77.27	46.8999	77.27	79.7845	77.27	56.9739	77.27	87.791	77.27	88.0635	77.27	79.829	77.27	72.1272	77.27	81.5238	77.27	83.0373	77.27	82.4107	77.27	15.8387	77.27	82.954	77.27	81.3216	77.27	84.0432	77.27	81.2344	77.27	84.5353	77.27	85.8189	77.27	84.9318	77.27	87.5437	77.27	86.0993	77.27	7.62989	77.27	85.7069	77.27
77.51	77.51	61.394	77.51	89.8629	77.51	46.7036	77.51	79.5409	77.51	56.7633	77.51	87.4908	77.51	87.6912	77.51	79.4273	77.51	71.8136	77.51	81.1227	77.51	82.5603	77.51	82.1126	77.51	15.7729	77.51	82.5918	77.51	81.097	77.51	83.6872	77.51	80.8553	77.51	84.1454	77.51	85.4652	77.51	84.9042	77.51	87.2114	77.51	85.8458	77.51	7.61316	77.51	85.3547	77.51
77.72	77.72	61.1372	77.72	89.5472	77.72	46.5661	77.72	79.1252	77.72	56.5435	77.72	87.2063	77.72	87.388	77.72	79.1711	77.72	71.5089	77.72	80.8199	77.72	82.3728	77.72	81.7827	77.72	15.6701	77.72	82.2299	77.72	80.7819	77.72	83.384	77.72	80.6092	77.72	83.8746	77.72	85.1537	77.72	84.6613	77.72	86.9056	77.72	85.4676	77.72	7.56658	77.72	85.052	77.72
77.91	77.91	60.7831	77.91	89.1179	77.91	46.4145	77.91	78.8913	77.91	56.2312	77.91	86.9942	77.91	87.0006	77.91	78.8916	77.91	71.2523	77.91	80.532	77.91	82.0511	77.91	81.4632	77.91	15.6302	77.91	82.0675	77.91	80.375	77.91	83.0762	77.91	80.35	77.91	83.4144	77.91	84.7685	77.91	84.4678	77.91	86.5849	77.91	85.0907	77.91	7.54623	77.91	84.7769	77.91
78.12	78.12	60.671	78.12	88.7758	78.12	46.1691	78.12	78.6694	78.12	56.0428	78.12	86.5576	78.12	86.6877	78.12	78.6452	78.12	70.9827	78.12	80.223	78.12	81.7456	78.12	81.229	78.12	15.5205	78.12	81.7107	78.12	80.1985	78.12	82.8052	78.12	79.949	78.12	83.1654	78.12	84.4898	78.12	84.1143	78.12	86.2853	78.12	84.821	78.12	7.50161	78.12	84.3916	78.12
78.32	78.32	60.384	78.32	88.4765	78.32	45.9985	78.32	78.2546	78.32	55.8659	78.32	86.1476	78.32	86.3735	78.32	78.2827	78.32	70.7736	78.32	79.9806	78.32	81.3012	78.32	80.8781	78.32	15.4706	78.32	81.3169	78.32	79.884	78.32	82.4756	78.32	79.7422	78.32	82.9111	78.32	84.1677	78.32	83.811	78.32	85.9251	78.32	84.6478	78.32	7.44852	78.32	84.0838	78.32
78.5	78.5	60.1126	78.5	88.1747	78.5	45.8478	78.5	77.9487	78.5	55.6121	78.5	85.8593	78.5	86.0622	78.5	77.9643	78.5	70.4966	78.5	79.6697	78.5	81.0753	78.5	80.5261	78.5	15.3744	78.5	81.0996	78.5	79.5778	78.5	82.157	78.5	79.3715	78.5	82.6292	78.5	83.8469	78.5	83.3352	78.5	85.6319	78.5	84.2385	78.5	7.41892	78.5	83.7366	78.5
78.73	78.73	59.9311	78.73	87.8543	78.73	45.6291	78.73	77.7167	78.73	55.3611	78.73	85.5972	78.73	85.6679	78.73	77.7239	78.73	70.2674	78.73	79.3559	78.73	80.7754	78.73	80.308	78.73	15.2846	78.73	80.7107	78.73	79.2198	78.73	81.8594	78.73	79.1909	78.73	82.1853	78.73	83.4769	78.73	82.9377	78.73	85.2395	78.73	83.9471	78.73	7.36776	78.73	83.4891	78.73
78.91	78.91	59.6634	78.91	87.5005	78.91	45.4592	78.91	77.3502	78.91	55.1473	78.91	85.3186	78.91	85.3275	78.91	77.3128	78.91	69.9246	78.91	79.0427	78.91	80.4812	78.91	79.9147	78.91	15.2039	78.91	80.3763	78.91	78.948	78.91	81.5248	78.91	78.731	78.91	81.915	78.91	83.1284	78.91	82.5739	78.91	84.9941	78.91	83.5371	78.91	7.34912	78.91	83.2199	78.91
79.11	79.11	59.4119	79.11	87.1868	79.11	45.2041	79.11	77.0933	79.11	54.8694	79.11	84.8824	79.11	85.0045	79.11	77.0482	79.11	69.7152	79.11	78.7591	79.11	80.2605	79.11	79.6742	79.11	15.1604	79.11	80.2183	79.11	78.6524	79.11	81.2642	79.11	78.5803	79.11	81.6111	79.11	82.8928	79.11	82.2248	79.11	84.6948	79.11	83.2675	79.11	7.31851	79.11	82.7954	79.11
79.31	79.31	59.2157	79.31	86.9054	79.31	45.0677	79.31	76.7739	79.31	54.7308	79.31	84.5713	79.31	84.7023	79.31	76.8286	79.31	69.407	79.31	78.3525	79.31	80.03	79.31	79.392	79.31	15.0507	79.31	79.894	79.31	78.3583	79.31	80.8975	79.31	78.1958	79.31	81.3403	79.31	82.673	79.31	81.827	79.31	84.3189	79.31	83.0139	79.31	7.25157	79.31	82.5257	79.31
79.55	79.55	59.0322	79.55	86.4691	79.55	44.9088	79.55	76.5212	79.55	54.5061	79.55	84.2492	79.55	84.4053	79.55	76.4338	79.55	69.0919	79.55	78.1426	79.55	79.602	79.55	78.9776	79.55	15.0029	79.55	79.5381	79.55	78.0652	79.55	80.579	79.55	77.9173	79.55	80.9673	79.55	82.2175	79.55	81.4965	79.55	84.0683	79.55	82.658	79.55	7.24969	79.55	82.1687	79.55
79.73	79.73	58.8289	79.73	86.1935	79.73	44.7895	79.73	76.173	79.73	54.2541	79.73	83.9436	79.73	84.0764	79.73	76.2553	79.73	68.8897	79.73	77.9352	79.73	79.3331	79.73	78.7798	79.73	14.9245	79.73	79.256	79.73	77.7753	79.73	80.2651	79.73	77.564	79.73	80.7392	79.73	81.944	79.73	81.1531	79.73	83.7033	79.73	82.3612	79.73	7.20137	79.73	81.8818	79.73
79.92	79.92	58.5502	79.92	85.9118	79.92	44.6143	79.92	75.9421	79.92	54.0572	79.92	83.7036	79.92	83.7633	79.92	75.8018	79.92	68.6517	79.92	77.6386	79.92	79.0231	79.92	78.5305	79.92	14.8493	79.92	78.949	79.92	77.4556	79.92	79.9521	79.92	77.3681	79.92	80.3609	79.92	81.6709	79.92	80.8172	79.92	83.3711	79.92	82.0755	79.92	7.17162	79.92	81.6625	79.92
80.13	80.13	58.2325	80.13	85.5696	80.13	44.3574	80.13	75.5545	80.13	53.8327	80.13	83.3382	80.13	83.4126	80.13	75.5412	80.13	68.4414	80.13	77.2121	80.13	78.7187	80.13	78.26	80.13	14.7851	80.13	78.6476	80.13	77.2378	80.13	79.719	80.13	77.0405	80.13	80.0695	80.13	81.248	80.13	80.4319	80.13	83.0391	80.13	81.596	80.13	7.15303	80.13	81.3002	80.13
80.34	80.34	58.0402	80.34	85.2166	80.34	44.2653	80.34	75.3684	80.34	53.6305	80.34	83.0815	80.34	83.0458	80.34	75.3144	80.34	68.1731	80.34	76.9883	80.34	78.4497	80.34	77.8279	80.34	14.7176	80.34	78.3923	80.34	76.8407	80.34	79.4155	80.34	76.7255	80.34	79.8195	80.34	80.9368	80.34	80.0661	80.34	82.7665	80.34	81.369	80.34	7.09912	80.34	80.9306	80.34
80.53	80.53	57.8422	80.53	84.8801	80.53	44.0415	80.53	75.0393	80.53	53.3908	80.53	82.7107	80.53	82.7707	80.53	75.0583	80.53	67.8397	80.53	76.6424	80.53	78.177	80.53	77.6369	80.53	14.6609	80.53	78.0417	80.53	76.6543	80.53	79.0812	80.53	76.4903	80.53	79.4952	80.53	80.6638	80.53	79.7962	80.53	82.5162	80.53	81.0727	80.53	7.07032	80.53	80.7166	80.53
80.71	80.71	57.5881	80.71	84.6098	80.71	43.834	80.71	74.8456	80.71	53.1734	80.71	82.3999	80.71	82.4202	80.71	74.738	80.71	67.6219	80.71	76.3941	80.71	77.8829	80.71	77.2969	80.71	14.5986	80.71	77.8046	80.71	76.3343	80.71	78.7576	80.71	76.2224	80.71	79.2359	80.71	80.3212	80.71	79.5042	80.71	82.2224	80.71	80.7333	80.71	7.05268	80.71	80.4201	80.71
80.95	80.95	57.4125	80.95	84.2731	80.95	43.7254	80.95	74.4483	80.95	53.0043	80.95	82.0939	80.95	82.1503	80.95	74.4681	80.95	67.3918	80.95	76.0887	80.95	77.5225	80.95	77.0508	80.95	14.5037	80.95	77.5167	80.95	76.0867	80.95	78.4592	80.95	75.8357	80.95	78.9479	80.95	80.0151	80.95	79.1382	80.95	81.8461	80.95	80.4468	80.95	7.01547	80.95	80.0777	80.95
81.17	81.17	57.1733	81.17	83.953	81.17	43.5784	81.17	74.1873	81.17	52.7119	81.17	81.7662	81.17	81.8156	81.17	74.1243	81.17	67.0814	81.17	75.8927	81.17	77.2271	81.17	76.7041	81.17	14.4233	81.17	77.1916	81.17	75.7757	81.17	78.1984	81.17	75.6917	81.17	78.6061	81.17	79.8058	81.17	78.7784	81.17	81.5516	81.17	80.1821	81.17	6.98849	81.17	79.791	81.17
81.36	81.36	56.9998	81.36	83.7438	81.36	43.4197	81.36	73.9582	81.36	52.4809	81.36	81.5107	81.36	81.4656	81.36	73.908	81.36	66.8958	81.36	75.6139	81.36	77.0095	81.36	76.4135	81.36	14.3628	81.36	76.9239	81.36	75.5217	81.36	77.9237	81.36	75.3712	81.36	78.332	81.36	79.5283	81.36	78.4276	81.36	81.2912	81.36	79.8975	81.36	6.94117	81.36	79.5289	81.36
81.54	81.54	56.7792	81.54	83.3186	81.54	43.2292	81.54	73.6797	81.54	52.3172	81.54	81.0844	81.54	81.1523	81.54	73.6969	81.54	66.5831	81.54	75.2054	81.54	76.7186	81.54	76.2045	81.54	14.2733	81.54	76.6087	81.54	75.2044	81.54	77.5667	81.54	75.0667	81.54	77.9733	81.54	79.1577	81.54	78.0668	81.54	80.991	81.54	79.5299	81.54	6.92624	81.54	79.1643	81.54
81.77	81.77	56.5214	81.77	83.0814	81.77	43.1092	81.77	73.3604	81.77	52.1066	81.77	80.8716	81.77	80.9203	81.77	73.397	81.77	66.3025	81.77	74.9833	81.77	76.3649	81.77	75.9064	81.77	14.2514	81.77	76.3925	81.77	74.9371	81.77	77.3489	81.77	74.7866	81.77	77.8055	81.77	78.9112	81.77	77.879	81.77	80.6587	81.77	79.3088	81.77	6.88163	81.77	78.8342	81.77
81.94	81.94	56.2395	81.94	82.7727	81.94	42.88	81.94	73.1182	81.94	51.8948	81.94	80.4301	81.94	80.516	81.94	73.0179	81.94	66.1123	81.94	74.7135	81.94	76.1728	81.94	75.5294	81.94	14.1288	81.94	76.0367	81.94	74.6707	81.94	77.0467	81.94	74.4639	81.94	77.3948	81.94	78.5688	81.94	77.5155	81.94	80.3651	81.94	78.9695	81.94	6.85286	81.94	78.6149	81.94
82.16	82.16	56.0209	82.16	82.4141	82.16	42.7764	82.16	72.8151	82.16	51.712	82.16	80.2664	82.16	80.2895	82.16	72.7877	82.16	65.8208	82.16	74.3992	82.16	75.8299	82.16	75.2154	82.16	14.0685	82.16	75.7341	82.16	74.382	82.16	76.6801	82.16	74.2387	82.16	77.1566	82.16	78.2634	82.16	77.2339	82.16	80.0492	82.16	78.7215	82.16	6.79152	82.16	78.2353	82.16
82.33	82.33	55.8159	82.33	82.0729	82.33	42.6018	82.33	72.5257	82.33	51.4382	82.33	80.0875	82.33	79.9991	82.33	72.4636	82.33	65.5287	82.33	74.147	82.33	75.5049	82.33	75.015	82.33	14.032	82.33	75.4443	82.33	74.1062	82.33	76.4372	82.33	73.9065	82.33	76.8823	82.33	77.9218	82.33	76.9213	82.33	79.729	82.33	78.5016	82.33	6.74517	82.33	78.0005	82.33
82.59	82.59	55.6327	82.59	81.7415	82.59	42.4329	82.59	72.3079	82.59	51.2288	82.59	79.8142	82.59	79.6265	82.59	72.1946	82.59	65.3667	82.59	73.9345	82.59	75.22	82.59	74.732	82.59	13.9406	82.59	75.1677	82.59	73.8271	82.59	76.1338	82.59	73.625	82.59	76.5567	82.59	77.6318	82.59	76.6496	82.59	79.4453	82.59	78.102	82.59	6.73489	82.59	77.6805	82.59
82.8	82.8	55.4253	82.8	81.4878	82.8	42.2857	82.8	72.086	82.8	51.0239	82.8	79.3832	82.8	79.3568	82.8	71.9858	82.8	65.0917	82.8	73.7015	82.8	75.0485	82.8	74.4127	82.8	13.9022	82.8	74.9516	82.8	73.5598	82.8	75.9532	82.8	73.3725	82.8	76.2319	82.8	77.4497	82.8	76.3128	82.8	79.1513	82.8	77.7623	82.8	6.71259	82.8	77.422	82.8
82.98	82.98	55.1493	82.98	81.1518	82.98	42.1439	82.98	71.6817	82.98	50.8511	82.98	79.1166	82.98	79.0715	82.98	71.6873	82.98	64.8028	82.98	73.394	82.98	74.7388	82.98	74.1903	82.98	13.8291	82.98	74.7312	82.98	73.2776	82.98	75.5663	82.98	73.05	82.98	75.9406	82.98	77.1343	82.98	76.0048	82.98	78.8633	82.98	77.5581	82.98	6.6727	82.98	77.0379	82.98
83.19	83.19	54.9547	83.19	80.87	83.19	42.0131	83.19	71.507	83.19	50.5917	83.19	78.7559	83.19	78.7905	83.19	71.3807	83.19	64.6352	83.19	73.0947	83.19	74.4484	83.19	73.8966	83.19	13.7486	83.19	74.4221	83.19	73.0145	83.19	75.3211	83.19	72.8179	83.19	75.7339	83.19	76.8711	83.19	75.6613	83.19	78.5741	83.19	77.2555	83.19	6.62339	83.19	76.7894	83.19
83.4	83.4	54.7392	83.4	80.6868	83.4	41.8058	83.4	71.282	83.4	50.4663	83.4	78.4925	83.4	78.5358	83.4	71.1636	83.4	64.4539	83.4	72.8644	83.4	74.1355	83.4	73.6815	83.4	13.6644	83.4	74.1279	83.4	72.8035	83.4	75.0803	83.4	72.4687	83.4	75.3638	83.4	76.5749	83.4	75.4379	83.4	78.3112	83.4	77.0004	83.4	6.60837	83.4	76.5176	83.4
83.57	83.57	54.5598	83.57	80.2895	83.57	41.7349	83.57	71.0222	83.57	50.1892	83.57	78.3452	83.57	78.2391	83.57	70.9547	83.57	64.1678	83.57	72.626	83.57	73.8889	83.57	73.3515	83.57	13.6315	83.57	73.8306	83.57	72.5629	83.57	74.8519	83.57	72.2545	83.57	75.2338	83.57	76.2426	83.57	75.112	83.57	78.0825	83.57	76.6175	83.57	6.59164	83.57	76.259	83.57
83.78	83.78	54.3244	83.78	80.0137	83.78	41.604	83.78	70.7462	83.78	50.0396	83.78	77.9742	83.78	78.0341	83.78	70.6655	83.78	63.9312	83.78	72.355	83.78	73.6424	83.78	73.112	83.78	13.5437	83.78	73.6847	83.78	72.242	83.78	74.5118	83.78	72.0458	83.78	74.9252	83.78	76.0283	83.78	74.8138	83.78	77.7775	83.78	76.4072	83.78	6.5303	83.78	76.0224	83.78
83.96	83.96	54.1268	83.96	79.8047	83.96	41.4732	83.96	70.5097	83.96	49.8004	83.96	77.664	83.96	77.6572	83.96	70.3243	83.96	63.6864	83.96	72.0856	83.96	73.456	83.96	72.7992	83.96	13.4542	83.96	73.3347	83.96	72.0348	83.96	74.2525	83.96	71.7509	83.96	74.5636	83.96	75.7827	83.96	74.4175	83.96	77.4951	83.96	76.1492	83.96	6.496	83.96	75.6659	83.96
84.16	84.16	53.9013	84.16	79.4468	84.16	41.2825	84.16	70.23	84.16	49.6222	84.16	77.3484	84.16	77.3937	84.16	70.0956	84.16	63.4636	84.16	71.8108	84.16	73.0661	84.16	72.5556	84.16	13.3647	84.16	73.0604	84.16	71.7903	84.16	73.9879	84.16	71.4506	84.16	74.4024	84.16	75.4782	84.16	74.2091	84.16	77.1964	84.16	75.7781	84.16	6.48958	84.16	75.3811	84.16
84.41	84.41	53.7066	84.41	79.1703	84.41	41.1679	84.41	70.093	84.41	49.3959	84.41	77.0693	84.41	77.0639	84.41	69.8584	84.41	63.2078	84.41	71.56	84.41	72.8023	84.41	72.3894	84.41	13.3336	84.41	72.8483	84.41	71.4788	84.41	73.6947	84.41	71.2182	84.41	74.0548	84.41	75.188	84.41	74.0752	84.41	76.9069	84.41	75.5884	84.41	6.45697	84.41	75.1268	84.41
84.61	84.61	53.4768	84.61	78.8669	84.61	41.0152	84.61	69.7358	84.61	49.1909	84.61	76.8402	84.61	76.778	84.61	69.5531	84.61	62.9712	84.61	71.3107	84.61	72.6361	84.61	71.9956	84.61	13.2842	84.61	72.5456	84.61	71.2115	84.61	73.5141	84.61	70.8832	84.61	73.8058	84.61	74.9147	84.61	73.6334	84.61	76.5856	84.61	75.3349	84.61	6.41793	84.61	74.8407	84.61
84.82	84.82	53.2289	84.82	78.5753	84.82	40.8409	84.82	69.4779	84.82	49.0239	84.82	76.5465	84.82	76.5577	84.82	69.4477	84.82	62.7155	84.82	71.0523	84.82	72.3267	84.82	71.7308	84.82	13.1892	84.82	72.3039	84.82	70.9403	84.82	73.1647	84.82	70.5994	84.82	73.5472	84.82	74.6479	84.82	73.3809	84.82	76.3361	84.82	75.0232	84.82	6.40038	84.82	74.5889	84.82
85	85	53.0721	85	78.2499	85	40.8191	85	69.2073	85	48.83	85	76.2411	85	76.2395	85	69.0355	85	62.5285	85	70.776	85	72.1231	85	71.5286	85	13.1728	85	72.104	85	70.6997	85	72.9204	85	70.4676	85	73.3199	85	74.3157	85	73.0772	85	76.1129	85	74.786	85	6.36135	85	74.3139	85
85.19	85.19	52.8747	85.19	78.0081	85.19	40.6884	85.19	68.9982	85.19	48.6353	85.19	76.0239	85.19	75.9331	85.19	68.7909	85.19	62.3939	85.19	70.5393	85.19	71.7012	85.19	71.2214	85.19	13.1108	85.19	71.7326	85.19	70.4447	85.19	72.6719	85.19	70.1071	85.19	72.9478	85.19	74.0704	85.19	72.8414	85.19	75.8035	85.19	74.5498	85.19	6.32708	85.19	73.9852	85.19
85.39	85.39	52.6699	85.39	77.7359	85.39	40.5735	85.39	68.7996	85.39	48.4152	85.39	75.7763	85.39	75.6669	85.39	68.6106	85.39	62.0965	85.39	70.33	85.39	71.5162	85.39	71.0217	85.39	13.0209	85.39	71.5189	85.39	70.2651	85.39	72.3614	85.39	69.8837	85.39	72.7502	85.39	73.7949	85.39	72.5621	85.39	75.6162	85.39	74.2133	85.39	6.30084	85.39	73.7788	85.39
85.6	85.6	52.4949	85.6	77.428	85.6	40.4538	85.6	68.5796	85.6	48.2871	85.6	75.4719	85.6	75.4413	85.6	68.3554	85.6	61.8905	85.6	70.088	85.6	71.3676	85.6	70.7677	85.6	12.9644	85.6	71.2718	85.6	69.978	85.6	72.1555	85.6	69.6385	85.6	72.5513	85.6	73.5657	85.6	72.3263	85.6	75.3233	85.6	74.1174	85.6	6.261	85.6	73.4777	85.6
85.81	85.81	52.2664	85.81	77.1677	85.81	40.3663	85.81	68.4262	85.81	48.1105	85.81	75.2198	85.81	75.1706	85.81	68.0858	85.81	61.6729	85.81	69.8099	85.81	71.2161	85.81	70.4841	85.81	12.8948	85.81	71.0811	85.81	69.6823	85.81	71.8939	85.81	69.4663	85.81	72.3333	85.81	73.2966	85.81	72.0098	85.81	75.0281	85.81	73.6956	85.81	6.20047	85.81	73.1516	85.81
85.99	85.99	52.0848	85.99	76.9657	85.99	40.1869	85.99	68.0838	85.99	47.8321	85.99	74.9276	85.99	74.93	85.99	67.9076	85.99	61.4095	85.99	69.4884	85.99	70.9137	85.99	70.3063	85.99	12.8256	85.99	70.7385	85.99	69.4612	85.99	71.7213	85.99	69.1298	85.99	71.9953	85.99	73.0526	85.99	71.7483	85.99	74.7146	85.99	73.5255	85.99	6.17657	85.99	72.9677	85.99
86.2	86.2	51.8282	86.2	76.6723	86.2	40.1158	86.2	67.8816	86.2	47.7164	86.2	74.7136	86.2	74.6377	86.2	67.6593	86.2	61.2304	86.2	69.3349	86.2	70.5479	86.2	69.9482	86.2	12.7395	86.2	70.5207	86.2	69.1868	86.2	71.4332	86.2	68.9191	86.2	71.8043	86.2	72.6925	86.2	71.4704	86.2	74.4902	86.2	73.2439	86.2	6.14949	86.2	72.7076	86.2
86.41	86.41	51.6153	86.41	76.402	86.41	40.0558	86.41	67.7518	86.41	47.517	86.41	74.4409	86.41	74.2332	86.41	67.3756	86.41	60.9664	86.41	69.0911	86.41	70.3389	86.41	69.7407	86.41	12.7012	86.41	70.256	86.41	69.0639	86.41	71.1782	86.41	68.6885	86.41	71.4904	86.41	72.5585	86.41	71.222	86.41	74.2669	86.41	73.0444	86.41	6.13276	86.41	72.449	86.41
86.65	86.65	51.5067	86.65	76.1506	86.65	40.0345	86.65	67.4529	86.65	47.3275	86.65	74.247	86.65	74.1655	86.65	67.16	86.65	60.7361	86.65	68.9107	86.65	70.1332	86.65	69.5204	86.65	12.6595	86.65	70.0271	86.65	68.8269	86.65	70.8465	86.65	68.4017	86.65	71.3258	86.65	72.2505	86.65	70.911	86.65	73.9646	86.65	72.8314	86.65	6.12003	86.65	72.1608	86.65
86.81	86.81	51.3071	86.81	75.8063	86.81	39.9468	86.81	67.1782	86.81	47.1624	86.81	73.9881	86.81	73.8665	86.81	66.9418	86.81	60.5814	86.81	68.6577	86.81	69.9156	86.81	69.3256	86.81	12.597	86.81	69.8399	86.81	68.5293	86.81	70.6364	86.81	68.1504	86.81	71.0574	86.81	72.0603	86.81	70.6698	86.81	73.7442	86.81	72.5106	86.81	6.08259	86.81	71.8769	86.81
87.02	87.02	51.1054	87.02	75.707	87.02	39.8105	87.02	67.07	87.02	46.9131	87.02	73.6662	87.02	73.5483	87.02	66.6474	87.02	60.3449	87.02	68.4518	87.02	69.6852	87.02	69.0223	87.02	12.5366	87.02	69.5481	87.02	68.2566	87.02	70.4665	87.02	67.9747	87.02	70.7868	87.02	71.7657	87.02	70.4876	87.02	73.461	87.02	72.1871	87.02	6.07144	87.02	71.6459	87.02
87.23	87.23	50.9185	87.23	75.362	87.23	39.7511	87.23	66.9173	87.23	46.7182	87.23	73.4999	87.23	73.3944	87.23	66.432	87.23	60.1643	87.23	68.1524	87.23	69.4368	87.23	68.8076	87.23	12.4347	87.23	69.314	87.23	68.084	87.23	70.1827	87.23	67.6826	87.23	70.5628	87.23	71.581	87.23	70.1823	87.23	73.2678	87.23	72.0282	87.23	6.02527	87.23	71.3688	87.23
87.41	87.41	50.6964	87.41	75.1223	87.41	39.6742	87.41	66.702	87.41	46.5918	87.41	73.1316	87.41	73.1006	87.41	66.2243	87.41	59.9268	87.41	67.9263	87.41	69.1923	87.41	68.57	87.41	12.4215	87.41	69.0618	87.41	67.8664	87.41	69.8663	87.41	67.4585	87.41	70.3429	87.41	71.3103	87.41	69.9355	87.41	73.0418	87.41	71.7827	87.41	5.98223	87.41	71.1288	87.41
87.62	87.62	50.6245	87.62	74.9224	87.62	39.6575	87.62	66.4834	87.62	46.4483	87.62	72.912	87.62	72.8674	87.62	66.0616	87.62	59.7476	87.62	67.6967	87.62	69.0405	87.62	68.3553	87.62	12.3243	87.62	68.9681	87.62	67.656	87.62	69.6947	87.62	67.1927	87.62	70.1084	87.62	71.0784	87.62	69.7181	87.62	72.8388	87.62	71.587	87.62	5.93282	87.62	70.9564	87.62
87.81	87.81	50.3695	87.81	74.6341	87.81	39.6257	87.81	66.279	87.81	46.2862	87.81	72.7582	87.81	72.618	87.81	65.7361	87.81	59.5759	87.81	67.5187	87.81	68.6816	87.81	68.1107	87.81	12.2647	87.81	68.6928	87.81	67.4106	87.81	69.4499	87.81	67.1007	87.81	69.8269	87.81	70.8312	87.81	69.4647	87.81	72.4676	87.81	71.2466	87.81	5.94724	87.81	70.6594	87.81
88.02	88.02	50.2275	88.02	74.4356	88.02	39.5808	88.02	66.1456	88.02	46.0442	88.02	72.4958	88.02	72.3805	88.02	65.6791	88.02	59.3592	88.02	67.2991	88.02	68.551	88.02	67.8586	88.02	12.2327	88.02	68.4744	88.02	67.2102	88.02	69.2309	88.02	67.2124	88.02	69.6573	88.02	70.6161	88.02	69.3019	88.02	72.3472	88.02	71.0786	88.02	5.91686	88.02	70.3714	88.02
88.23	88.23	50.0361	88.23	74.1115	88.23	39.543	88.23	65.9368	88.23	45.9496	88.23	72.1972	88.23	72.1608	88.23	65.2904	88.23	59.1644	88.23	67.0519	88.23	68.376	88.23	67.5996	88.23	12.1488	88.23	68.2547	88.23	67.009	88.23	68.9829	88.23	67.0828	88.23	69.4318	88.23	70.339	88.23	68.9892	88.23	72.0328	88.23	70.8806	88.23	5.88822	88.23	70.1587	88.23
88.42	88.42	49.827	88.42	73.9213	88.42	39.4837	88.42	65.8223	88.42	45.7493	88.42	72.0585	88.42	71.9156	88.42	65.1771	88.42	58.9896	88.42	66.8558	88.42	68.1387	88.42	67.4331	88.42	12.1183	88.42	68.0101	88.42	66.7618	88.42	68.7367	88.42	66.8239	88.42	69.1432	88.42	70.144	88.42	68.7394	88.42	71.8236	88.42	70.6574	88.42	5.86997	88.42	69.915	88.42
88.64	88.64	49.6775	88.64	73.5929	88.64	39.4339	88.64	65.6175	88.64	45.5784	88.64	71.7935	88.64	71.7238	88.64	64.9423	88.64	58.7299	88.64	66.7052	88.64	67.9206	88.64	67.2324	88.64	12.0337	88.64	67.817	88.64	66.5011	88.64	68.5526	88.64	66.6325	88.64	68.9987	88.64	69.9586	88.64	68.5419	88.64	71.5264	88.64	70.3683	88.64	5.79343	88.64	69.6415	88.64
88.81	88.81	49.5141	88.81	73.3848	88.81	39.347	88.81	65.5062	88.81	45.3896	88.81	71.5496	88.81	71.4665	88.81	64.6876	88.81	58.5847	88.81	66.4906	88.81	67.7082	88.81	66.9949	88.81	11.9718	88.81	67.6569	88.81	66.3802	88.81	68.2729	88.81	66.3493	88.81	68.7191	88.81	69.687	88.81	68.2569	88.81	71.4082	88.81	70.1974	88.81	5.79267	88.81	69.3629	88.81
89.01	89.01	49.3276	89.01	73.2224	89.01	39.2333	89.01	65.3864	89.01	45.2006	89.01	71.3293	89.01	71.2538	89.01	64.5317	89.01	58.3991	89.01	66.2297	89.01	67.4871	89.01	66.802	89.01	11.8974	89.01	67.3801	89.01	66.1225	89.01	68.1118	89.01	66.1235	89.01	68.5282	89.01	69.4976	89.01	68.1012	89.01	71.1066	89.01	69.9259	89.01	5.78003	89.01	69.2295	89.01
89.22	89.22	49.2011	89.22	73.0412	89.22	39.134	89.22	65.1683	89.22	45.0132	89.22	71.0515	89.22	71.082	89.22	64.3693	89.22	58.2017	89.22	66.082	89.22	67.2882	89.22	66.6417	89.22	11.8691	89.22	67.1793	89.22	65.8969	89.22	67.9205	89.22	65.8307	89.22	68.2462	89.22	69.2942	89.22	67.9179	89.22	70.8729	89.22	69.7428	89.22	5.75997	89.22	68.8768	89.22
89.43	89.43	48.9882	89.43	72.7378	89.43	39.0631	89.43	65.0384	89.43	44.8248	89.43	70.8933	89.43	70.9255	89.43	64.1712	89.43	58.0202	89.43	65.9195	89.43	67.0793	89.43	66.3649	89.43	11.7923	89.43	66.9847	89.43	65.7419	89.43	67.7293	89.43	65.5616	89.43	68.073	89.43	69.0638	89.43	67.6086	89.43	70.6278	89.43	69.5486	89.43	5.72094	89.43	68.7117	89.43
89.62	89.62	48.8291	89.62	72.5772	89.62	38.8735	89.62	65.0077	89.62	44.7354	89.62	70.7185	89.62	70.6284	89.62	63.9535	89.62	57.7777	89.62	65.6935	89.62	66.9139	89.62	66.1529	89.62	11.7494	89.62	66.7642	89.62	65.5453	89.62	67.4587	89.62	65.2671	89.62	67.8409	89.62	68.8335	89.62	67.4609	89.62	70.4425	89.62	69.3707	89.62	5.66298	89.62	68.454	89.62
89.84	89.84	48.652	89.84	72.3958	89.84	38.796	89.84	64.8003	89.84	44.5921	89.84	70.495	89.84	70.4617	89.84	63.8177	89.84	57.6681	89.84	65.4156	89.84	66.7524	89.84	66.0243	89.84	11.6826	89.84	66.5794	89.84	65.2607	89.84	67.2777	89.84	65.0563	89.84	67.6399	89.84	68.6299	89.84	67.2939	89.84	70.2248	89.84	69.1873	89.84	5.64845	89.84	68.222	89.84
90.06	90.06	48.472	90.06	72.2154	90.06	38.6655	90.06	64.6837	90.06	44.4257	90.06	70.2786	90.06	70.2314	90.06	63.5739	90.06	57.3966	90.06	65.2608	90.06	66.5723	90.06	65.7284	90.06	11.5988	90.06	66.3655	90.06	65.1507	90.06	67.0459	90.06	64.8118	90.06	67.485	90.06	68.4388	90.06	66.9925	90.06	70.0251	90.06	68.9735	90.06	5.59754	90.06	67.9602	90.06
90.24	90.24	48.3431	90.24	72.0003	90.24	38.562	90.24	64.6458	90.24	44.2428	90.24	70.0986	90.24	70.0372	90.24	63.4293	90.24	57.2976	90.24	65.1796	90.24	66.2937	90.24	65.6912	90.24	11.5769	90.24	66.225	90.24	64.8941	90.24	66.8707	90.24	64.6525	90.24	67.3172	90.24	68.3102	90.24	66.8048	90.24	69.8345	90.24	68.8441	90.24	5.58082	90.24	67.7511	90.24
90.46	90.46	48.1812	90.46	71.7669	90.46	38.3761	90.46	64.5135	90.46	44.1378	90.46	69.8621	90.46	69.8791	90.46	63.234	90.46	57.096	90.46	65.0038	90.46	66.1147	90.46	65.407	90.46	11.5016	90.46	66.0444	90.46	64.726	90.46	66.6243	90.46	64.3314	90.46	67.1257	90.46	68.0137	90.46	66.6202	90.46	69.5876	90.46	68.6373	90.46	5.55366	90.46	67.5178	90.46
90.65	90.65	47.9963	90.65	71.7337	90.65	38.2616	90.65	64.3728	90.65	44.0325	90.65	69.6985	90.65	69.6957	90.65	63.0734	90.65	56.865	90.65	64.7112	90.65	65.9647	90.65	65.2154	90.65	11.4577	90.65	65.8553	90.65	64.5656	90.65	66.465	90.65	64.2051	90.65	66.9146	90.65	67.9548	90.65	66.4214	90.65	69.3589	90.65	68.5025	90.65	5.49232	90.65	67.3032	90.65
90.83	90.83	47.827	90.83	71.5442	90.83	38.1863	90.83	64.3399	90.83	43.866	90.83	69.4731	90.83	69.4619	90.83	62.9607	90.83	56.7512	90.83	64.5969	90.83	65.8565	90.83	65.1134	90.83	11.3945	90.83	65.6815	90.83	64.4367	90.83	66.315	90.83	64.0018	90.83	66.7619	90.83	67.6747	90.83	66.2054	90.83	69.1613	90.83	68.2529	90.83	5.50205	90.83	67.1373	90.83
91.02	91.02	47.7385	91.02	71.3972	91.02	38.098	91.02	64.2754	91.02	43.7056	91.02	69.2674	91.02	69.3613	91.02	62.7521	91.02	56.5844	91.02	64.4078	91.02	65.6592	91.02	64.8588	91.02	11.3535	91.02	65.4878	91.02	64.1646	91.02	66.1038	91.02	63.8097	91.02	66.6006	91.02	67.51	91.02	66.0679	91.02	68.9886	91.02	68.1412	91.02	5.44772	91.02	66.8521	91.02
91.21	91.21	47.5531	91.21	71.3163	91.21	37.9731	91.21	64.2292	91.21	43.5503	91.21	69.0184	91.21	69.2121	91.21	62.6422	91.21	56.4066	91.21	64.3236	91.21	65.5221	91.21	64.7227	91.21	11.3356	91.21	65.3766	91.21	64.0654	91.21	65.9305	91.21	63.4774	91.21	66.37	91.21	67.3995	91.21	65.9048	91.21	68.7945	91.21	67.9706	91.21	5.41356	91.21	66.6619	91.21
91.45	91.45	47.4114	91.45	71.1397	91.45	37.893	91.45	64.2096	91.45	43.4725	91.45	68.8553	91.45	69.0396	91.45	62.4359	91.45	56.3572	91.45	64.082	91.45	65.3467	91.45	64.5858	91.45	11.249	91.45	65.1784	91.45	63.8909	91.45	65.7828	91.45	63.354	91.45	66.1982	91.45	67.2073	91.45	65.7522	91.45	68.6372	91.45	67.8579	91.45	5.37802	91.45	66.4985	91.45
91.65	91.65	47.3116	91.65	70.9706	91.65	37.8428	91.65	64.2208	91.65	43.2843	91.65	68.7804	91.65	68.9227	91.65	62.2432	91.65	56.1683	91.65	64.0227	91.65	65.235	91.65	64.4483	91.65	11.1861	91.65	65.0008	91.65	63.7044	91.65	65.6033	91.65	63.1398	91.65	65.9988	91.65	66.9944	91.65	65.5429	91.65	68.4862	91.65	67.6599	91.65	5.34039	91.65	66.2902	91.65
91.8	91.8	47.2001	91.8	70.8529	91.8	37.7005	91.8	64.1805	91.8	43.2068	91.8	68.5875	91.8	68.7968	91.8	62.1924	91.8	56.5771	91.8	63.8902	91.8	65.0453	91.8	64.2864	91.8	11.1108	91.8	64.8579	91.8	63.5843	91.8	65.5216	91.8	62.9723	91.8	65.8883	91.8	66.8584	91.8	65.4078	91.8	68.3099	91.8	67.5069	91.8	5.30205	91.8	66.1063	91.8
92.03	92.03	47.0091	92.03	70.6452	92.03	37.5485	92.03	64.2858	92.03	43.0738	92.03	68.3986	92.03	68.6315	92.03	62.0344	92.03	56.3663	92.03	63.7356	92.03	64.9618	92.03	64.0812	92.03	11.0764	92.03	64.7739	92.03	63.5226	92.03	65.3272	92.03	62.7445	92.03	65.7499	92.03	66.7426	92.03	65.2448	92.03	68.1105	92.03	67.4388	92.03	5.25677	92.03	65.9437	92.03
92.22	92.22	46.9092	92.22	70.4484	92.22	37.5091	92.22	64.3024	92.22	42.9631	92.22	68.1708	92.22	68.4551	92.22	61.8899	92.22	56.2434	92.22	63.5842	92.22	64.8018	92.22	63.9754	92.22	11.0354	92.22	64.6339	92.22	63.384	92.22	65.1688	92.22	62.6454	92.22	65.5883	92.22	66.5778	92.22	65.0408	92.22	67.9539	92.22	67.2676	92.22	5.22468	92.22	65.8178	92.22
92.43	92.43	46.7303	92.43	70.3637	92.43	37.3995	92.43	64.4461	92.43	42.8578	92.43	68.1306	92.43	68.3129	92.43	61.7854	92.43	56.0746	92.43	63.4299	92.43	64.687	92.43	63.9091	92.43	11.0039	92.43	64.4964	92.43	63.1997	92.43	65.0923	92.43	62.3789	92.43	65.4777	92.43	66.5167	92.43	64.8614	92.43	67.7503	92.43	67.1954	92.43	5.15843	92.43	65.5897	92.43
92.6	92.6	46.6785	92.6	70.215	92.6	37.3141	92.6	64.4481	92.6	42.8024	92.6	67.9623	92.6	68.2001	92.6	61.6972	92.6	55.9483	92.6	63.2969	92.6	64.5386	92.6	63.714	92.6	10.9339	92.6	64.3254	92.6	62.9828	92.6	64.9395	92.6	62.2888	92.6	65.3332	92.6	66.3623	92.6	64.781	92.6	67.6804	92.6	67.0938	92.6	5.10626	92.6	65.4872	92.6
92.79	92.79	46.5674	92.79	70.156	92.79	37.2201	92.79	64.5514	92.79	42.6805	92.79	67.7344	92.79	68.207	92.79	61.5686	92.79	55.8308	92.79	63.2591	92.79	64.4267	92.79	63.5443	92.79	10.8709	92.79	64.1908	92.79	62.9777	92.79	64.7864	92.79	62.0633	92.79	65.2418	92.79	66.2402	92.79	64.6045	92.79	67.5236	92.79	66.9656	92.79	5.07413	92.79	65.3501	92.79
93.01	93.01	46.4333	93.01	70.0051	93.01	37.1486	93.01	64.7492	93.01	42.542	93.01	67.7595	93.01	68.0809	93.01	61.4266	93.01	55.7335	93.01	63.1156	93.01	64.3386	93.01	63.4514	93.01	10.8174	93.01	64.1234	93.01	62.8094	93.01	64.6938	93.01	61.9011	93.01	65.05	93.01	66.1148	93.01	64.4969	93.01	67.4344	93.01	66.8826	93.01	5.01344	93.01	65.1275	93.01
93.21	93.21	46.3368	93.21	69.8896	93.21	37.0797	93.21	64.8322	93.21	42.4701	93.21	67.4932	93.21	67.9574	93.21	61.3438	93.21	55.6788	93.21	63.0152	93.21	64.2493	93.21	63.3788	93.21	10.7858	93.21	63.9905	93.21	62.7903	93.21	64.5784	93.21	61.8056	93.21	64.9489	93.21	66.0034	93.21	64.367	93.21	67.2067	93.21	66.7757	93.21	4.96132	93.21	65.0472	93.21
93.43	93.43	46.332	93.43	69.8029	93.43	36.9748	93.43	64.9951	93.43	42.409	93.43	67.4616	93.43	67.8833	93.43	61.3436	93.43	55.4457	93.43	62.8798	93.43	64.1856	93.43	63.2622	93.43	10.7502	93.43	63.8774	93.43	62.6836	93.43	64.4251	93.43	61.5361	93.43	64.8954	93.43	65.9455	93.43	64.3671	93.43	67.0771	93.43	66.6636	93.43	4.8957	93.43	64.9485	93.43
93.59	93.59	46.6514	93.59	69.7643	93.59	36.9693	93.59	65.2224	93.59	42.4367	93.59	67.3797	93.59	67.7431	93.59	61.3008	93.59	55.3907	93.59	62.8581	93.59	64.1159	93.59	63.193	93.59	10.657	93.59	63.7909	93.59	62.55	93.59	64.3136	93.59	61.4702	93.59	64.7817	93.59	65.8062	93.59	64.1683	93.59	67.1043	93.59	66.6852	93.59	4.86224	93.59	64.8715	93.59
93.78	93.78	46.4657	93.78	69.7076	93.78	36.7962	93.78	65.4328	93.78	42.4091	93.78	67.2423	93.78	67.6824	93.78	61.1993	93.78	55.3653	93.78	62.6902	93.78	63.9975	93.78	63.017	93.78	10.6487	93.78	63.6987	93.78	62.4696	93.78	64.2385	93.78	61.3719	93.78	64.6134	93.78	65.7142	93.78	64.1075	93.78	66.8528	93.78	66.6247	93.78	4.79409	93.78	64.6071	93.78
93.94	93.94	46.2984	93.94	69.6209	93.94	36.7894	93.94	65.6987	93.94	42.2317	93.94	67.1397	93.94	67.6244	93.94	61.1562	93.94	55.2697	93.94	62.636	93.94	63.9712	93.94	62.9376	93.94	10.5966	93.94	63.5963	93.94	62.3308	93.94	64.1755	93.94	61.267	93.94	64.5597	93.94	65.6294	93.94	64.0026	93.94	66.8211	93.94	66.5719	93.94	4.72842	93.94	64.6404	93.94
94.14	94.14	46.2479	94.14	69.5988	94.14	36.7567	94.14	66.0558	94.14	42.1708	94.14	67.0469	94.14	67.5705	94.14	61.1509	94.14	55.1926	94.14	62.6902	94.14	63.9659	94.14	62.9429	94.14	10.5802	94.14	63.5585	94.14	62.2933	94.14	64.0108	94.14	61.1187	94.14	64.4948	94.14	65.5973	94.14	63.9474	94.14	66.7013	94.14	66.5234	94.14	4.62247	94.14	64.5414	94.14
94.33	94.33	46.2132	94.33	69.6103	94.33	36.6715	94.33	66.4196	94.33	42.1045	94.33	67.0645	94.33	67.5334	94.33	61.111	94.33	55.1767	94.33	62.5358	94.33	63.8125	94.33	62.7961	94.33	10.5267	94.33	63.577	94.33	62.1622	94.33	64.0125	94.33	61.073	94.33	64.3831	94.33	65.5557	94.33	63.8949	94.33	66.5992	94.33	66.4975	94.33	4.55936	94.33	64.4778	94.33
94.49	94.49	46.0963	94.49	69.5898	94.49	36.5556	94.49	66.8697	94.49	42.0822	94.49	66.9509	94.49	67.4862	94.49	61.2286	94.49	55.092	94.49	62.6224	94.49	63.7701	94.49	62.7113	94.49	10.4691	94.49	63.4746	94.49	62.2104	94.49	63.9494	94.49	61.0009	94.49	64.4106	94.49	65.4923	94.49	63.8508	94.49	66.5184	94.49	66.5417	94.49	4.47692	94.49	64.5165	94.49
94.72	94.72	46.0518	94.72	69.5712	94.72	36.6094	94.72	67.2139	94.72	41.999	94.72	66.9323	94.72	67.5165	94.72	61.1991	94.72	55.0496	94.72	62.6143	94.72	63.8319	94.72	62.7087	94.72	10.4266	94.72	63.4018	94.72	62.1329	94.72	63.8674	94.72	60.877	94.72	64.3973	94.72	65.5705	94.72	63.7817	94.72	66.4236	94.72	66.5557	94.72	4.40501	94.72	64.3983	94.72
94.88	94.88	45.9338	94.88	69.5236	94.88	36.5502	94.88	67.7788	94.88	41.9049	94.88	66.8146	94.88	67.5348	94.88	61.2875	94.88	55.1195	94.88	62.6008	94.88	63.8076	94.88	62.6155	94.88	10.3759	94.88	63.5611	94.88	62.0554	94.88	63.8697	94.88	60.8692	94.88	64.2807	94.88	65.4548	94.88	63.7569	94.88	66.4476	94.88	66.5363	94.88	4.33196	94.88	64.4835	94.88
95.07	95.07	45.9117	95.07	69.665	95.07	36.4895	95.07	68.3017	95.07	41.8716	95.07	66.8451	95.07	67.5489	95.07	61.3436	95.07	54.9891	95.07	62.6197	95.07	63.7944	95.07	62.6236	95.07	10.3059	95.07	63.5531	95.07	62.0795	95.07	63.8036	95.07	60.8386	95.07	64.2512	95.07	65.5758	95.07	63.848	95.07	66.2765	95.07	66.5611	95.07	4.1764	95.07	64.4643	95.07
95.24	95.24	45.8946	95.24	69.6835	95.24	36.4411	95.24	68.8827	95.24	41.8662	95.24	66.7818	95.24	67.621	95.24	61.4267	95.24	55.081	95.24	62.6604	95.24	63.8719	95.24	62.6314	95.24	10.2717	95.24	63.5233	95.24	62.0554	95.24	63.7529	95.24	60.8362	95.24	64.2916	95.24	65.5834	95.24	63.8728	95.24	66.317	95.24	66.601	95.24	4.03647	95.24	64.4505	95.24
95.44	95.44	45.8441	95.44	69.8545	95.44	36.4193	95.44	69.532	95.44	41.8385	95.44	66.8528	95.44	67.6588	95.44	61.5552	95.44	55.0645	95.44	62.7741	95.44	63.8022	95.44	62.6314	95.44	10.173	95.44	63.6908	95.44	62.1409	95.44	63.8007	95.44	60.8252	95.44	64.3511	95.44	65.712	95.44	63.9281	95.44	66.3278	95.44	66.5741	95.44	3.93054	95.44	64.4395	95.44
95.6	95.6	45.8333	95.6	69.9739	95.6	36.3859	95.6	70.2554	95.6	41.8771	95.6	66.8451	95.6	67.7215	95.6	61.7453	95.6	55.1046	95.6	62.869	95.6	63.9445	95.6	62.7141	95.6	10.1249	95.6	63.8125	95.6	62.1169	95.6	63.7664	95.6	60.8276	95.6	64.3649	95.6	65.833	95.6	63.9916	95.6	66.2711	95.6	66.7121	95.6	3.76377	95.6	64.5414	95.6
95.76	95.76	45.7772	95.76	70.167	95.76	36.3532	95.76	70.8506	95.76	41.8439	95.76	66.8451	95.76	67.8456	95.76	61.8685	95.76	55.1926	95.76	62.9828	95.76	63.9337	95.76	62.73	95.76	10.0043	95.76	63.8233	95.76	62.149	95.76	63.8514	95.76	60.7892	95.76	64.3973	95.76	65.9616	95.76	64.0854	95.76	66.3473	95.76	66.7337	95.76	3.67456	95.76	64.6294	95.76
95.93	95.93	45.7492	95.93	70.3325	95.93	36.3859	95.93	71.2619	95.93	41.8494	95.93	66.9051	95.93	67.9373	95.93	61.9916	95.93	55.2366	95.93	62.9828	95.93	63.982	95.93	62.8418	95.93	9.97137	95.93	64.0611	95.93	62.1864	95.93	63.9577	95.93	60.8716	95.93	64.3594	95.93	66.0688	95.93	64.1738	95.93	66.3256	95.93	66.8038	95.93	3.7359	95.93	64.8054	95.93
96.09	96.09	45.7772	96.09	70.5035	96.09	36.3532	96.09	71.6841	96.09	41.794	96.09	66.8778	96.09	68.0829	96.09	62.1951	96.09	55.3302	96.09	63.2212	96.09	64.132	96.09	62.9429	96.09	9.8507	96.09	64.234	96.09	62.2666	96.09	64.0267	96.09	60.9594	96.09	64.4948	96.09	66.3099	96.09	64.2677	96.09	66.3637	96.09	66.944	96.09	3.74705	96.09	64.9595	96.09
96.25	96.25	45.7828	96.25	70.7518	96.25	36.3913	96.25	72.0033	96.25	41.7386	96.25	67.0415	96.25	68.2933	96.25	62.3825	96.25	55.5227	96.25	63.3241	96.25	64.1588	96.25	63.0547	96.25	9.75746	96.25	64.434	96.25	62.4003	96.25	64.0427	96.25	61.0473	96.25	64.668	96.25	66.4385	96.25	64.4113	96.25	66.4998	96.25	67.0788	96.25	3.88087	96.25	65.086	96.25
96.42	96.42	45.8105	96.42	71.1453	96.42	36.3921	96.42	72.1996	96.42	41.8385	96.42	67.0819	96.42	68.4894	96.42	62.6904	96.42	55.631	96.42	63.4839	96.42	64.338	96.42	63.2487	96.42	9.66297	96.42	64.5553	96.42	62.5419	96.42	64.3106	96.42	61.1767	96.42	64.8166	96.42	66.6549	96.42	64.6127	96.42	66.6001	96.42	67.1618	96.42	3.88037	96.42	65.2426	96.42
96.56	96.56	45.7492	96.56	71.4138	96.56	36.4022	96.56	72.42	96.56	41.8273	96.56	67.3033	96.56	68.5144	96.56	62.9074	96.56	55.9298	96.56	63.6926	96.56	64.4857	96.56	63.4166	96.56	9.56001	96.56	64.8015	96.56	62.7264	96.56	64.4251	96.56	61.3493	96.56	64.9333	96.56	66.9689	96.56	64.8033	96.56	66.7068	96.56	67.4347	96.56	3.80838	96.56	65.5592	96.56
96.69	96.69	45.8613	96.69	71.8662	96.69	36.4458	96.69	72.4309	96.69	41.8106	96.69	67.347	96.69	68.8381	96.69	63.2072	96.69	56.0618	96.69	63.8659	96.69	64.7107	96.69	63.5975	96.69	9.43934	96.69	65.1257	96.69	62.8975	96.69	64.6801	96.69	61.591	96.69	65.1011	96.69	67.2154	96.69	65.0187	96.69	66.9246	96.69	67.6774	96.69	4.037	96.69	65.8728	96.69
96.82	96.82	45.8725	96.82	72.3296	96.82	36.4513	96.82	72.3822	96.82	41.7829	96.82	67.598	96.82	69.1078	96.82	63.5821	96.82	56.1553	96.82	64.1152	96.82	64.9304	96.82	63.853	96.82	9.36804	96.82	65.4067	96.82	63.1969	96.82	64.9723	96.82	61.7942	96.82	65.3663	96.82	67.5261	96.82	65.2727	96.82	67.1098	96.82	67.8176	96.82	4.27676	96.82	66.1864	96.82
96.95	96.95	46.063	96.95	72.9529	96.95	36.6312	96.95	72.2848	96.95	41.9381	96.95	67.9144	96.95	69.5339	96.95	63.9409	96.95	56.5954	96.95	64.4132	96.95	65.2305	96.95	64.2149	96.95	9.31319	96.95	65.6607	96.95	63.5605	96.95	65.3547	96.95	62.1402	96.95	65.7561	96.95	67.9172	96.95	65.6096	96.95	67.4637	96.95	68.125	96.95	4.65035	96.95	66.6265	96.95
97.09	97.09	46.3984	97.09	73.7613	97.09	36.7798	97.09	72.2552	97.09	42.1432	97.09	68.3986	97.09	70.0605	97.09	64.5454	97.09	57.3892	97.09	65.0574	97.09	65.7601	97.09	64.7622	97.09	9.21208	97.09	66.3191	97.09	64.0358	97.09	65.9114	97.09	62.7115	97.09	66.237	97.09	68.5692	97.09	66.2109	97.09	67.9798	97.09	68.695	97.09	5.11741	97.09	67.3463	97.09
97.29	97.29	47.4023	97.29	75.2589	97.29	37.1656	97.29	72.1765	97.29	43.0739	97.29	69.3929	97.29	71.3301	97.29	65.7028	97.29	58.9554	97.29	66.0983	97.29	66.8167	97.29	65.8487	97.29	9.17607	97.29	67.4387	97.29	65.1163	97.29	67.3202	97.29	63.8152	97.29	67.4018	97.29	69.8729	97.29	67.2994	97.29	69.0485	97.29	69.7536	97.29	4.47192	97.29	68.5687	97.29
97.66	97.66	49.7214	97.66	78.5643	97.66	38.1585	97.66	72.2537	97.66	45.2622	97.66	71.3914	97.66	73.8611	97.66	68.2537	97.66	61.1094	97.66	68.1864	97.66	69.1709	97.66	68.2294	97.66	9.0652	97.66	69.667	97.66	67.5937	97.66	69.8982	97.66	66.0473	97.66	69.6772	97.66	72.5853	97.66	69.2729	97.66	71.1468	97.66	72.3542	97.66	4.28736	97.66	71.2388	97.66
98.5	98.5	53.2712	98.5	81.2516	98.5	40.1326	98.5	72.0944	98.5	49.8088	98.5	75.7632	98.5	79.2662	98.5	73.3964	98.5	65.7237	98.5	72.6533	98.5	73.7435	98.5	72.6964	98.5	8.85451	98.5	74.1165	98.5	72.4718	98.5	74.4732	98.5	71.1356	98.5	74.4535	98.5	77.9331	98.5	73.9139	98.5	75.6685	98.5	77.7098	98.5	4.46461	98.5	78.1059	98.5
98.88	98.88	54.1464	98.88	81.24	98.88	40.454	98.88	72.028	98.88	51.333	98.88	76.8203	98.88	80.0368	98.88	74.4017	98.88	67.2006	98.88	73.7407	98.88	74.4977	98.88	73.2751	98.88	8.81179	98.88	75.104	98.88	73.6304	98.88	75.1733	98.88	72.8523	98.88	75.486	98.88	78.9931	98.88	75.3865	98.88	76.8053	98.88	78.7712	98.88	4.45961	98.88	80.0246	98.88
[truncated: 1 more columns]

## Sheet: EA#14.3K31  2
Text	X	B1: 5 nM short	X	B2: 5 nM short	X	B3: 5 nM short	X	B4: NC short	X	C1: 10 nM short	X	C2: 10 nM short	X	C3: 10 nM short	X	C4: NC short	X	D1: 15 nM short	X	D2: 15 nM short	X	D3: 15 nM short	X	D4: NC short	X	E1: 25 nM short	X	E2: 25 nM short	X	E3: 25 nM short	X	E4: NC short	X	F1: 75 nM short	X	F2: 75 nM short	X	F3: 75 nM short	X	G1: 100 nM short	X	G2: 100 nM short	X	G3: 100 nM short	X	H1: 1000 nM short	X	H2: 1000 nM short	X
20.09	20.09	25.0525	20.09	28.4287	20.09	27.9551	20.09	22.8661	20.09	17.5143	20.09	16.9484	20.09	28.5856	20.09	26.4915	20.09	16.234	20.09	26.1293	20.09	26.4744	20.09	28.4167	20.09	16.5797	20.09	26.9156	20.09	26.658	20.09	27.2391	20.09	25.3956	20.09	27.5862	20.09	28.0147	20.09	24.4972	20.09	28.138	20.09	28.1862	20.09	20.3672	20.09	27.6267	20.09
20.24	20.24	25.3752	20.24	28.801	20.24	28.3776	20.24	23.2024	20.24	17.7537	20.24	17.1742	20.24	28.974	20.24	26.8433	20.24	16.4419	20.24	26.5887	20.24	26.9433	20.24	28.8773	20.24	16.8218	20.24	27.305	20.24	27.0675	20.24	27.6652	20.24	25.7467	20.24	28.0696	20.24	28.4298	20.24	24.8453	20.24	28.5501	20.24	28.6236	20.24	20.547	20.24	28.0331	20.24
20.4	20.4	25.7978	20.4	29.2422	20.4	28.8286	20.4	23.5172	20.4	18.0105	20.4	17.3726	20.4	29.3955	20.4	27.3056	20.4	16.6668	20.4	26.9925	20.4	27.3475	20.4	29.3174	20.4	17.0112	20.4	27.7862	20.4	27.534	20.4	28.09	20.4	26.1409	20.4	28.4484	20.4	28.8875	20.4	25.2518	20.4	29.0103	20.4	29.05	20.4	20.8105	20.4	28.4681	20.4
20.63	20.63	26.2052	20.63	29.7635	20.63	29.2547	20.63	23.9007	20.63	18.3026	20.63	17.675	20.63	29.9249	20.63	27.6949	20.63	16.9218	20.63	27.4652	20.63	27.7517	20.63	29.7865	20.63	17.2704	20.63	28.243	20.63	27.8984	20.63	28.5727	20.63	26.605	20.63	28.9403	20.63	29.3208	20.63	25.6533	20.63	29.5399	20.63	29.5302	20.63	21.0182	20.63	28.868	20.63
20.85	20.85	26.6381	20.85	30.2548	20.85	29.7601	20.85	24.3335	20.85	18.5392	20.85	17.9229	20.85	30.4543	20.85	28.1962	20.85	17.1168	20.85	27.9083	20.85	28.2435	20.85	30.3524	20.85	17.5046	20.85	28.7635	20.85	28.4425	20.85	29.0893	20.85	27.0642	20.85	29.4273	20.85	29.8321	20.85	26.12	20.85	30.0248	20.85	30.0399	20.85	21.2868	20.85	29.388	20.85
21.08	21.08	27.0607	21.08	30.7812	21.08	30.2011	21.08	24.7958	21.08	18.8514	21.08	18.2551	21.08	30.9396	21.08	28.6634	21.08	17.4067	21.08	28.4598	21.08	28.7305	21.08	30.9279	21.08	17.7738	21.08	29.2644	21.08	28.9187	21.08	29.6251	21.08	27.5183	21.08	29.9537	21.08	30.3725	21.08	26.5716	21.08	30.5346	21.08	30.4956	21.08	21.5249	21.08	29.843	21.08
21.31	21.31	27.5124	21.31	31.3819	21.31	30.8245	21.31	25.1876	21.31	19.1761	21.31	18.5698	21.31	31.5074	21.31	29.2219	21.31	17.724	21.31	28.9411	21.31	29.2894	21.31	31.5027	21.31	18.0503	21.31	29.8478	21.31	29.4861	21.31	30.189	21.31	28.036	21.31	30.5677	21.31	30.9657	21.31	27.0719	21.31	31.1275	21.31	31.1318	21.31	21.7913	21.31	30.3919	21.31
21.46	21.46	28.0217	21.46	31.9133	21.46	31.3795	21.46	25.6007	21.46	19.4531	21.46	18.8822	21.46	32.1153	21.46	29.7476	21.46	17.9989	21.46	29.4434	21.46	29.8836	21.46	32.0202	21.46	18.3444	21.46	30.4274	21.46	30.0401	21.46	30.7297	21.46	28.6449	21.46	31.1335	21.46	31.5306	21.46	27.5537	21.46	31.7165	21.46	31.6905	21.46	22.1257	21.46	30.9269	21.46
21.68	21.68	28.5857	21.68	32.5042	21.68	31.904	21.68	26.1009	21.68	19.7578	21.68	19.2467	21.68	32.7029	21.68	30.2626	21.68	18.2563	21.68	30.0777	21.68	30.4379	21.68	32.6484	21.68	18.6758	21.68	31.0601	21.68	30.6758	21.68	31.3421	21.68	29.1479	21.68	31.7624	21.68	32.158	21.68	28.0743	21.68	32.3345	21.68	32.3417	21.68	22.4175	21.68	31.5061	21.68
21.9	21.9	29.0671	21.9	33.1675	21.9	32.5201	21.9	26.5662	21.9	20.085	21.9	19.5838	21.9	33.3659	21.9	30.8971	21.9	18.6115	21.9	30.6607	21.9	31.0143	21.9	33.346	21.9	18.9501	21.9	31.6168	21.9	31.2411	21.9	31.9374	21.9	29.7042	21.9	32.374	21.9	32.7632	21.9	28.6742	21.9	32.9645	21.9	33.0095	21.9	22.7258	21.9	32.1328	21.9
22.05	22.05	29.6821	22.05	33.8236	22.05	33.1636	22.05	27.1205	22.05	20.3847	22.05	19.9582	22.05	34.0027	22.05	31.5727	22.05	18.9139	22.05	31.2655	22.05	31.6953	22.05	33.9646	22.05	19.2865	22.05	32.1317	22.05	31.8818	22.05	32.5885	22.05	30.2971	22.05	33.0473	22.05	33.4686	22.05	29.225	22.05	33.5924	22.05	33.6461	22.05	23.0176	22.05	32.687	22.05
22.26	22.26	30.3074	22.26	34.505	22.26	33.8469	22.26	27.6406	22.26	20.8003	22.26	20.3724	22.26	34.7916	22.26	32.195	22.26	19.2964	22.26	31.9492	22.26	32.3716	22.26	34.6947	22.26	19.7377	22.26	32.6959	22.26	32.6149	22.26	33.1963	22.26	30.93	22.26	33.7503	22.26	34.1353	22.26	29.8713	22.26	34.3739	22.26	34.3122	22.26	23.4109	22.26	33.4464	22.26
22.41	22.41	30.9553	22.41	35.3278	22.41	34.5413	22.41	28.2223	22.41	21.2055	22.41	20.7665	22.41	35.5224	22.41	32.9112	22.41	19.7138	22.41	32.6542	22.41	33.0833	22.41	35.4979	22.41	20.0641	22.41	33.3105	22.41	33.3055	22.41	33.9306	22.41	31.6098	22.41	34.4643	22.41	34.8906	22.41	30.5651	22.41	35.102	22.41	35.0478	22.41	23.7221	22.41	34.0971	22.41
22.7	22.7	31.6388	22.7	36.0501	22.7	35.285	22.7	28.9071	22.7	21.6861	22.7	21.2546	22.7	36.3658	22.7	33.5979	22.7	20.0462	22.7	33.423	22.7	33.8484	22.7	36.3058	22.7	20.4603	22.7	34.0575	22.7	34.0786	22.7	34.6696	22.7	32.4042	22.7	35.3059	22.7	35.6894	22.7	31.2335	22.7	35.8992	22.7	35.8567	22.7	24.1091	22.7	34.8426	22.7
22.9	22.9	32.316	22.9	36.8472	22.9	36.058	22.9	29.5464	22.9	22.0889	22.9	21.7306	22.9	37.2187	22.9	34.4058	22.9	20.4861	22.9	34.1468	22.9	34.6129	22.9	37.1618	22.9	20.879	22.9	34.858	22.9	34.8948	22.9	35.5096	22.9	33.1527	22.9	36.152	22.9	36.4976	22.9	31.916	22.9	36.7108	22.9	36.6849	22.9	24.5246	22.9	35.5426	22.9
23.05	23.05	33.0799	23.05	37.8298	23.05	36.9301	23.05	30.1858	23.05	22.5774	23.05	22.2016	23.05	38.0569	23.05	35.2233	23.05	20.941	23.05	34.9937	23.05	35.4553	23.05	38.0855	23.05	21.3525	23.05	35.7273	23.05	35.7159	23.05	36.4219	23.05	33.9513	23.05	36.9785	23.05	37.3351	23.05	32.724	23.05	37.6808	23.05	37.5572	23.05	24.9503	23.05	36.4975	23.05
23.33	23.33	33.8743	23.33	38.672	23.33	37.8022	23.33	30.9628	23.33	23.0909	23.33	22.7519	23.33	38.9784	23.33	36.0944	23.33	21.381	23.33	35.8652	23.33	36.3708	23.33	39.0238	23.33	21.811	23.33	36.6947	23.33	36.6537	23.33	37.3101	23.33	34.7997	23.33	37.9673	23.33	38.2943	23.33	33.6022	23.33	38.6458	23.33	38.503	23.33	25.386	23.33	37.3475	23.33
23.53	23.53	34.8164	23.53	39.7048	23.53	38.7238	23.53	31.7005	23.53	23.6498	23.53	23.3072	23.53	40.0666	23.53	36.9412	23.53	21.8759	23.53	36.781	23.53	37.2717	23.53	40.0152	23.53	22.2895	23.53	37.672	23.53	37.572	23.53	38.2563	23.53	35.7579	23.53	38.8626	23.53	39.2778	23.53	34.4201	23.53	39.5861	23.53	39.4389	23.53	25.8624	23.53	38.2374	23.53
23.68	23.68	35.6103	23.68	40.7127	23.68	39.7051	23.68	32.4768	23.68	24.1968	23.68	23.8408	23.68	41.0326	23.68	37.8367	23.68	22.4137	23.68	37.7166	23.68	38.2311	23.68	41.0362	23.68	22.8357	23.68	38.5512	23.68	38.5244	23.68	39.2751	23.68	36.631	23.68	39.8861	23.68	40.3007	23.68	35.2678	23.68	40.6158	23.68	40.4537	23.68	26.3624	23.68	39.2024	23.68
23.88	23.88	36.5274	23.88	41.7702	23.88	40.7504	23.88	33.402	23.88	24.7475	23.88	24.4872	23.88	42.1204	23.88	38.9024	23.88	22.9707	23.88	38.7112	23.88	39.2487	23.88	42.09	23.88	23.3312	23.88	39.6069	23.88	39.6126	23.88	40.3513	23.88	37.5595	23.88	41.0025	23.88	41.3423	23.88	36.2518	23.88	41.6547	23.88	41.5706	23.88	26.8555	23.88	40.1823	23.88
24.09	24.09	37.5255	24.09	42.8531	24.09	41.8207	24.09	34.2233	24.09	25.3517	24.09	25.092	24.09	43.2674	24.09	39.973	24.09	23.4756	24.09	39.755	24.09	40.3444	24.09	43.0766	24.09	23.9393	24.09	40.7119	24.09	40.7106	24.09	41.4857	24.09	38.5975	24.09	42.07	24.09	42.5059	24.09	37.2153	24.09	42.8226	24.09	42.6782	24.09	27.423	24.09	41.2922	24.09
24.29	24.29	38.5288	24.29	44.0906	24.29	42.9697	24.29	35.1384	24.29	25.9978	24.29	25.7332	24.29	44.4576	24.29	41.0821	24.29	24.0723	24.29	40.8724	24.29	41.3957	24.29	44.159	24.29	24.4644	24.29	41.8998	24.29	41.7984	24.29	42.605	24.29	39.6953	24.29	43.2794	24.29	43.625	24.29	38.229	24.29	44.0096	24.29	43.9123	24.29	27.9818	24.29	42.3866	24.29
24.56	24.56	39.5574	24.56	45.2553	24.56	44.1008	24.56	36.1115	24.56	26.619	24.56	26.3746	24.56	45.6604	24.56	42.1489	24.56	24.6685	24.56	41.9171	24.56	42.6045	24.56	45.2539	24.56	25.1039	24.56	43.0944	24.56	42.9755	24.56	43.8472	24.56	40.7787	24.56	44.4469	24.56	44.8391	24.56	39.318	24.56	45.2386	24.56	45.1098	24.56	28.5415	24.56	43.5377	24.56
24.7	24.7	40.6064	24.7	46.5027	24.7	45.3041	24.7	37.0658	24.7	27.3405	24.7	27.105	24.7	46.9387	24.7	43.3454	24.7	25.2902	24.7	43.1968	24.7	43.7726	24.7	46.4958	24.7	25.7336	24.7	44.2969	24.7	44.136	24.7	45.0869	24.7	41.8913	24.7	45.6955	24.7	46.0457	24.7	40.427	24.7	46.5244	24.7	46.3192	24.7	29.1762	24.7	44.667	24.7
24.84	24.84	41.8235	24.84	47.8312	24.84	46.6271	24.84	38.1133	24.84	28.0706	24.84	27.8536	24.84	48.2426	24.84	44.6399	24.84	26.0201	24.84	44.4475	24.84	45.0338	24.84	47.7194	24.84	26.4513	24.84	45.5836	24.84	45.4187	24.84	46.4144	24.84	43.164	24.84	47.004	24.84	47.443	24.84	41.6113	24.84	47.8457	24.84	47.6325	24.84	29.8805	24.84	46.0519	24.84
25.1	25.1	43.0354	25.1	49.1998	25.1	48.074	25.1	39.3035	25.1	28.846	25.1	28.6965	25.1	49.7474	25.1	45.9539	25.1	26.7199	25.1	45.7326	25.1	46.4021	25.1	48.9623	25.1	27.179	25.1	46.9832	25.1	46.8423	25.1	47.7805	25.1	44.4016	25.1	48.4503	25.1	48.8404	25.1	42.906	25.1	49.2958	25.1	49.1419	25.1	30.595	25.1	47.3818	25.1
25.29	25.29	44.3028	25.29	50.7273	25.29	49.4005	25.29	40.5129	25.29	29.6881	25.29	29.4462	25.29	51.2897	25.29	47.3784	25.29	27.4912	25.29	47.1741	25.29	47.8568	25.29	50.4018	25.29	27.9479	25.29	48.4747	25.29	48.279	25.29	49.232	25.29	45.823	25.29	49.954	25.29	50.4017	25.29	44.1849	25.29	50.7689	25.29	50.5564	25.29	31.3814	25.29	48.8653	25.29
25.56	25.56	45.7081	25.56	52.2561	25.56	50.9611	25.56	41.6979	25.56	30.5892	25.56	30.3138	25.56	52.8286	25.56	48.7603	25.56	28.246	25.56	48.5722	25.56	49.3126	25.56	51.9008	25.56	28.7503	25.56	49.9233	25.56	49.7753	25.56	50.8682	25.56	47.2352	25.56	51.4149	25.56	51.867	25.56	45.5999	25.56	52.3474	25.56	52.1734	25.56	32.1869	25.56	50.28	25.56
25.75	25.75	47.0329	25.75	53.8471	25.75	52.5038	25.75	42.9476	25.75	31.4341	25.75	31.2151	25.75	54.3844	25.75	50.2558	25.75	29.0745	25.75	50.0754	25.75	50.8335	25.75	53.5519	25.75	29.5715	25.75	51.4129	25.75	51.2588	25.75	52.4099	25.75	48.6487	25.75	53.0056	25.75	53.4903	25.75	46.9959	25.75	53.9477	25.75	53.7826	25.75	32.9259	25.75	51.7665	25.75
25.87	25.87	48.5238	25.87	55.404	25.87	53.9982	25.87	44.2254	25.87	32.3312	25.87	32.0835	25.87	56.0878	25.87	51.7528	25.87	29.8855	25.87	51.5409	25.87	52.3703	25.87	55.1746	25.87	30.3899	25.87	53.007	25.87	52.8018	25.87	53.9718	25.87	50.1543	25.87	54.6022	25.87	55.0655	25.87	48.3796	25.87	55.5538	25.87	55.373	25.87	33.7575	25.87	53.2894	25.87
26.14	26.14	50.004	26.14	57.181	26.14	55.6804	26.14	45.6209	26.14	33.2884	26.14	33.0657	26.14	57.8398	26.14	53.3127	26.14	30.7212	26.14	53.1144	26.14	53.9554	26.14	56.8548	26.14	31.3128	26.14	54.743	26.14	54.495	26.14	55.6394	26.14	51.6795	26.14	56.2131	26.14	56.7864	26.14	49.9135	26.14	57.298	26.14	57.0266	26.14	34.6346	26.14	54.967	26.14
26.32	26.32	51.5297	26.32	58.9676	26.32	57.3969	26.32	47.0061	26.32	34.2655	26.32	34.008	26.32	59.6893	26.32	54.9256	26.32	31.6816	26.32	54.7465	26.32	55.6083	26.32	58.5926	26.32	32.2005	26.32	56.4001	26.32	56.149	26.32	57.4224	26.32	53.2791	26.32	58.0007	26.32	58.5409	26.32	51.3868	26.32	59.0517	26.32	58.7876	26.32	35.5063	26.32	56.659	26.32
26.51	26.51	53.1096	26.51	60.7596	26.51	59.2224	26.51	48.4135	26.51	35.2918	26.51	35.0781	26.51	61.4808	26.51	56.655	26.51	32.6253	26.51	56.3239	26.51	57.2513	26.51	60.4956	26.51	33.1764	26.51	58.1209	26.51	57.9389	26.51	59.1286	26.51	54.9425	26.51	59.8476	26.51	60.3009	26.51	52.9889	26.51	60.8158	26.51	60.5883	26.51	36.514	26.51	58.3808	26.51
26.77	26.77	54.7254	26.77	62.7725	26.77	60.9839	26.77	49.9146	26.77	36.3486	26.77	36.1733	26.77	63.4002	26.77	58.4676	26.77	33.5843	26.77	57.9854	26.77	59.104	26.77	62.4038	26.77	34.1525	26.77	59.9305	26.77	59.6808	26.77	60.9897	26.77	56.6013	26.77	61.6359	26.77	62.1635	26.77	54.7218	26.77	62.7634	26.77	62.4679	26.77	37.4965	26.77	60.2181	26.77
26.89	26.89	56.4566	26.89	64.6823	26.89	62.936	26.89	51.4439	26.89	37.4763	26.89	37.2589	26.89	65.4048	26.89	60.2193	26.89	34.6289	26.89	59.4722	26.89	61.0127	26.89	64.3719	26.89	35.209	26.89	61.9094	26.89	61.6143	26.89	62.9107	26.89	58.4377	26.89	63.5935	26.89	64.1352	26.89	56.4078	26.89	64.6734	26.89	64.4082	26.89	38.5706	26.89	62.1827	26.89
27.08	27.08	58.2285	27.08	66.7324	27.08	64.9326	27.08	53.0419	27.08	38.6292	27.08	38.3545	27.08	67.5122	27.08	62.2143	27.08	35.6836	27.08	61.2298	27.08	62.9164	27.08	66.4174	27.08	36.2506	27.08	63.8686	27.08	63.5575	27.08	64.9235	27.08	60.3189	27.08	65.5659	27.08	66.1069	27.08	58.184	27.08	66.816	27.08	66.4809	27.08	39.6903	27.08	64.1223	27.08
27.32	27.32	60.1763	27.32	68.9068	27.32	66.9776	27.32	54.7307	27.32	39.8779	27.32	39.6336	27.32	69.668	27.32	64.1544	27.32	36.833	27.32	63.1974	27.32	64.9844	27.32	68.4863	27.32	37.3568	27.32	65.9592	27.32	65.5967	27.32	67.0173	27.32	62.2531	27.32	67.6848	27.32	68.2578	27.32	60.0834	27.32	68.8686	27.32	68.5722	27.32	40.866	27.32	66.2155	27.32
27.57	27.57	62.0859	27.57	71.0876	27.57	69.1776	27.57	56.4717	27.57	41.1468	27.57	40.8533	27.57	71.8835	27.57	66.2615	27.57	37.9778	27.57	65.2753	27.57	66.9956	27.57	70.6336	27.57	38.5879	27.57	68.007	27.57	67.6762	27.57	69.2137	27.57	64.2194	27.57	69.8542	27.57	70.4001	27.57	62.1208	27.57	71.0906	27.57	70.8019	27.57	42.1175	27.57	68.3954	27.57
27.69	27.69	64.0515	27.69	73.2984	27.69	71.2885	27.69	58.2372	27.69	42.4609	27.69	42.1671	27.69	74.0942	27.69	68.3006	27.69	39.1576	27.69	67.2153	27.69	69.0456	27.69	72.8776	27.69	39.7542	27.69	70.0697	27.69	69.8188	27.69	71.2943	27.69	66.2356	27.69	72.0187	27.69	72.5133	27.69	63.9174	27.69	73.2879	27.69	72.9434	27.69	43.3691	27.69	70.5202	27.69
27.99	27.99	65.9679	27.99	75.715	27.99	73.6375	27.99	59.9949	27.99	43.7946	27.99	43.4307	27.99	76.5008	27.99	70.384	27.99	40.4471	27.99	69.358	27.99	71.2813	27.99	75.2376	27.99	41.0797	27.99	72.4175	27.99	71.9473	27.99	73.5535	27.99	68.3727	27.99	74.2129	27.99	74.8601	27.99	65.9964	27.99	75.5744	27.99	75.2663	27.99	44.7871	27.99	72.7956	27.99
28.11	28.11	68.0045	28.11	78.0258	28.11	75.8224	28.11	61.6471	28.11	45.1488	28.11	44.7741	28.11	78.8092	28.11	72.5639	28.11	41.6867	28.11	71.4996	28.11	73.4966	28.11	77.462	28.11	42.3007	28.11	74.5289	28.11	73.8225	28.11	75.7497	28.11	70.3986	28.11	76.3526	28.11	77.0314	28.11	67.9984	28.11	77.8803	28.11	77.6623	28.11	46.1044	28.11	75.0451	28.11
28.35	28.35	70.086	28.35	80.3971	28.35	78.1859	28.35	63.4501	28.35	46.4386	28.35	46.1136	28.35	81.2017	28.35	74.7681	28.35	42.9719	28.35	73.567	28.35	75.7316	28.35	79.8128	28.35	43.6419	28.35	76.7387	28.35	76.0428	28.35	78.1104	28.35	72.5987	28.35	78.5565	28.35	79.3201	28.35	70.0697	28.35	80.1471	28.35	79.9854	28.35	47.5697	28.35	77.3347	28.35
28.52	28.52	72.1543	28.52	82.8278	28.52	80.5093	28.52	65.4087	28.52	47.8523	28.52	47.4709	28.52	83.7789	28.52	77.0064	28.52	44.3108	28.52	75.7926	28.52	77.9273	28.52	82.1961	28.52	44.9719	28.52	79.1348	28.52	78.3939	28.52	80.4122	28.52	74.695	28.52	80.317	28.52	81.7926	28.52	72.2081	28.52	82.5563	28.52	82.4641	28.52	49.0834	28.52	79.8142	28.52
28.77	28.77	74.2464	28.77	85.4204	28.77	82.9676	28.77	67.404	28.77	49.0015	28.77	48.8455	28.77	86.2308	28.77	79.3815	28.77	45.7363	28.77	78.0576	28.77	80.2944	28.77	84.7168	28.77	46.2936	28.77	81.4582	28.77	80.7119	28.77	82.8074	28.77	77.0104	28.77	82.4969	28.77	84.2085	28.77	74.4456	28.77	85.0613	28.77	84.9055	28.77	50.5694	28.77	82.2544	28.77
29	29	76.3289	29	87.8883	29	85.367	29	69.4146	29	50.4884	29	50.2105	29	88.8305	29	81.6112	29	47.1272	29	80.4364	29	82.6181	29	87.0156	29	47.7601	29	83.7527	29	83.0938	29	85.1355	29	79.1916	29	84.9036	29	86.7029	29	76.5733	29	87.4481	29	87.3867	29	52.1774	29	84.7303	29
29.18	29.18	78.3407	29.18	90.4905	29.18	87.8448	29.18	71.3673	29.18	51.9941	29.18	51.6385	29.18	91.3307	29.18	83.9036	29.18	48.5121	29.18	82.7263	29.18	84.9169	29.18	89.6663	29.18	49.1759	29.18	86.1152	29.18	85.4359	29.18	87.5785	29.18	81.4227	29.18	87.2996	29.18	89.0452	29.18	78.7967	29.18	89.9377	29.18	89.8029	29.18	53.8852	29.18	87.2954	29.18
29.4	29.4	80.581	29.4	93.0685	29.4	90.4181	29.4	73.4533	29.4	53.6168	29.4	53.1718	29.4	93.9731	29.4	86.3828	29.4	49.954	29.4	85.1614	29.4	87.3341	29.4	92.1575	29.4	50.6631	29.4	88.7296	29.4	87.969	29.4	90.0945	29.4	83.8217	29.4	89.9133	29.4	91.7191	29.4	81.1495	29.4	92.5666	29.4	92.4843	29.4	55.5178	29.4	89.8472	29.4
29.53	29.53	82.6341	29.53	95.6598	29.53	92.7956	29.53	75.4398	29.53	55.1364	29.53	54.5988	29.53	96.4928	29.53	88.7171	29.53	51.352	29.53	87.4685	29.53	89.7189	29.53	94.6531	29.53	52.0521	29.53	90.9826	29.53	90.3535	29.53	92.474	29.53	86.1395	29.53	92.2934	29.53	94.0998	29.53	83.3287	29.53	95.0209	29.53	94.9442	29.53	57.2806	29.53	92.5207	29.53
29.75	29.75	84.2885	29.75	98.2843	29.75	95.3651	29.75	77.5102	29.75	56.7556	29.75	56.0939	29.75	99.2155	29.75	91.168	29.75	52.89	29.75	89.8108	29.75	92.1128	29.75	97.1315	29.75	53.5805	29.75	93.4999	29.75	92.7711	29.75	94.9287	29.75	88.409	29.75	94.7115	29.75	96.7363	29.75	85.6614	29.75	97.5176	29.75	97.6418	29.75	59.0669	29.75	95.1885	29.75
30.03	30.03	86.464	30.03	100.934	30.03	98.0586	30.03	79.5861	30.03	58.3643	30.03	57.6086	30.03	101.836	30.03	93.4479	30.03	54.3468	30.03	92.1813	30.03	94.3894	30.03	99.7367	30.03	55.1278	30.03	95.8156	30.03	95.2322	30.03	97.3888	30.03	90.7864	30.03	97.1789	30.03	99.2957	30.03	87.8357	30.03	100.015	30.03	100.125	30.03	60.904	30.03	97.7011	30.03
30.15	30.15	88.561	30.15	103.528	30.15	100.434	30.15	81.6363	30.15	59.9226	30.15	59.1034	30.15	104.333	30.15	95.8398	30.15	55.7295	30.15	94.4293	30.15	96.1156	30.15	102.2	30.15	56.6558	30.15	98.1948	30.15	97.586	30.15	99.7946	30.15	92.9505	30.15	99.6161	30.15	101.746	30.15	90.0323	30.15	102.372	30.15	102.719	30.15	62.7709	30.15	100.318	30.15
30.38	30.38	90.9544	30.38	106.07	30.38	103.031	30.38	83.6575	30.38	61.4734	30.38	60.4916	30.38	107.034	30.38	98.0978	30.38	57.2792	30.38	96.6844	30.38	97.4547	30.38	104.744	30.38	58.1461	30.38	100.606	30.38	100.117	30.38	102.252	30.38	95.1713	30.38	102.1	30.38	104.22	30.38	92.3708	30.38	104.679	30.38	105.164	30.38	64.6407	30.38	102.933	30.38
30.6	30.6	93.246	30.6	108.757	30.6	105.602	30.6	85.7181	30.6	63.2206	30.6	61.9641	30.6	109.646	30.6	100.599	30.6	58.7939	30.6	99.166	30.6	99.7142	30.6	107.201	30.6	59.6363	30.6	103.007	30.6	102.537	30.6	104.68	30.6	97.1576	30.6	104.58	30.6	106.854	30.6	94.614	30.6	106.911	30.6	107.742	30.6	66.5966	30.6	105.693	30.6
30.76	30.76	95.6088	30.76	111.469	30.76	108.313	30.76	87.8377	30.76	64.9023	30.76	63.5308	30.76	112.259	30.76	102.901	30.76	60.3986	30.76	101.431	30.76	102.13	30.76	109.836	30.76	61.2712	30.76	105.473	30.76	105.107	30.76	107.127	30.76	98.8843	30.76	106.98	30.76	109.366	30.76	96.8973	30.76	109.192	30.76	110.344	30.76	68.7551	30.76	108.358	30.76
31.05	31.05	97.8596	31.05	114.151	31.05	110.929	31.05	89.8294	31.05	66.5387	31.05	64.9884	31.05	114.911	31.05	105.198	31.05	61.9633	31.05	103.79	31.05	104.632	31.05	112.38	31.05	62.9509	31.05	107.914	31.05	107.532	31.05	109.522	31.05	100.985	31.05	109.578	31.05	111.961	31.05	99.2508	31.05	111.652	31.05	112.931	31.05	70.8022	31.05	111.077	31.05
31.21	31.21	100.177	31.21	116.653	31.21	113.411	31.21	91.8943	31.21	68.1929	31.21	66.4485	31.21	117.333	31.21	107.411	31.21	63.4745	31.21	106.043	31.21	106.847	31.21	114.727	31.21	64.428	31.21	110.216	31.21	109.717	31.21	111.848	31.21	103.203	31.21	111.919	31.21	114.362	31.21	101.39	31.21	114.086	31.21	115.304	31.21	72.8277	31.21	113.672	31.21
31.37	31.37	102.412	31.37	119.154	31.37	115.691	31.37	93.8129	31.37	69.6957	31.37	67.8492	31.37	119.901	31.37	109.553	31.37	64.9527	31.37	108.255	31.37	108.927	31.37	117.037	31.37	65.9115	31.37	112.412	31.37	112.06	31.37	114.161	31.37	105.192	31.37	114.182	31.37	116.602	31.37	103.466	31.37	116.284	31.37	117.768	31.37	74.9522	31.37	116.212	31.37
31.59	31.59	104.541	31.59	121.501	31.59	118.218	31.59	95.7505	31.59	71.2818	31.59	69.2275	31.59	122.322	31.59	111.855	31.59	66.4424	31.59	110.417	31.59	111.119	31.59	119.456	31.59	67.342	31.59	114.494	31.59	114.256	31.59	116.352	31.59	107.328	31.59	116.45	31.59	119.002	31.59	105.639	31.59	118.733	31.59	120.13	31.59	77.0651	31.59	118.752	31.59
31.85	31.85	106.629	31.85	123.987	31.85	120.537	31.85	97.6488	31.85	72.8628	31.85	70.6454	31.85	124.655	31.85	113.953	31.85	67.8971	31.85	112.559	31.85	113.266	31.85	121.763	31.85	68.7376	31.85	116.596	31.85	116.52	31.85	118.515	31.85	109.4	31.85	118.629	31.85	121.203	31.85	107.626	31.85	120.985	31.85	122.394	31.85	79.1376	31.85	121.167	31.85
32.02	32.02	108.69	32.02	126.184	32.02	122.832	32.02	99.4174	32.02	74.3629	32.02	71.9934	32.02	126.941	32.02	116.046	32.02	69.2259	32.02	114.484	32.02	115.322	32.02	123.853	32.02	70.1672	32.02	118.802	32.02	118.591	32.02	120.601	32.02	111.306	32.02	120.736	32.02	123.39	32.02	109.683	32.02	123.134	32.02	124.547	32.02	81.1851	32.02	123.523	32.02
32.23	32.23	110.783	32.23	128.586	32.23	125.008	32.23	101.198	32.23	75.8484	32.23	73.2033	32.23	129.128	32.23	118.124	32.23	70.5858	32.23	116.518	32.23	117.425	32.23	125.885	32.23	71.553	32.23	120.629	32.23	120.588	32.23	122.615	32.23	113.082	32.23	122.787	32.23	125.538	32.23	111.475	32.23	125.183	32.23	126.708	32.23	83.2426	32.23	125.868	32.23
32.44	32.44	112.831	32.44	130.752	32.44	127.253	32.44	103.013	32.44	77.203	32.44	74.5669	32.44	131.398	32.44	120.061	32.44	72.0057	32.44	118.434	32.44	119.286	32.44	128.013	32.44	73.0086	32.44	122.682	32.44	122.677	32.44	124.527	32.44	114.959	32.44	124.982	32.44	127.583	32.44	113.392	32.44	127.262	32.44	128.659	32.44	85.3913	32.44	128.228	32.44
32.6	32.6	114.567	32.6	132.905	32.6	129.341	32.6	104.61	32.6	78.6938	32.6	75.7669	32.6	133.386	32.6	122.107	32.6	73.2702	32.6	120.394	32.6	121.221	32.6	130.028	32.6	74.2894	32.6	124.54	32.6	124.701	32.6	126.436	32.6	116.961	32.6	126.863	32.6	129.611	32.6	115.209	32.6	129.264	32.6	130.568	32.6	87.4247	32.6	130.525	32.6
32.81	32.81	116.523	32.81	135.099	32.81	131.366	32.81	106.298	32.81	80.1187	32.81	76.9818	32.81	135.496	32.81	123.994	32.81	74.7106	32.81	122.23	32.81	122.992	32.81	132.129	32.81	75.5907	32.81	126.425	32.81	126.575	32.81	128.36	32.81	118.673	32.81	128.652	32.81	131.669	32.81	117.061	32.81	131.266	32.81	131.673	32.81	89.5418	32.81	132.723	32.81
33.02	33.02	118.382	33.02	137.067	33.02	133.593	33.02	107.945	33.02	81.3983	33.02	78.1621	33.02	137.499	33.02	125.777	33.02	75.8904	33.02	124.005	33.02	124.805	33.02	133.961	33.02	76.9616	33.02	128.205	33.02	128.35	33.02	130.182	33.02	120.36	33.02	130.533	33.02	133.478	33.02	118.768	33.02	133.105	33.02	133.504	33.02	91.596	33.02	134.856	33.02
33.28	33.28	120.058	33.28	138.91	33.28	135.38	33.28	109.431	33.28	82.7272	33.28	79.2478	33.28	139.364	33.28	127.517	33.28	77.0954	33.28	125.614	33.28	126.455	33.28	135.801	33.28	78.1978	33.28	129.932	33.28	130.185	33.28	131.957	33.28	121.987	33.28	132.391	33.28	135.467	33.28	120.418	33.28	135.038	33.28	135.364	33.28	93.6213	33.28	136.873	33.28
33.43	33.43	121.708	33.43	140.808	33.43	137.202	33.43	110.774	33.43	83.982	33.43	80.3095	33.43	141.132	33.43	129.179	33.43	78.3256	33.43	127.211	33.43	128.123	33.43	137.352	33.43	79.4095	33.43	131.491	33.43	131.85	33.43	133.451	33.43	123.57	33.43	133.988	33.43	137.063	33.43	121.895	33.43	136.625	33.43	137.058	33.43	95.5747	33.43	138.847	33.43
33.59	33.59	123.261	33.59	142.459	33.59	138.819	33.59	112.225	33.59	85.0739	33.59	81.3304	33.59	142.742	33.59	130.793	33.59	79.4353	33.59	128.731	33.59	129.728	33.59	138.949	33.59	80.5058	33.59	133.016	33.59	133.319	33.59	134.969	33.59	125.121	33.59	135.609	33.59	138.622	33.59	123.359	33.59	138.141	33.59	138.789	33.59	97.5539	33.59	140.679	33.59
33.84	33.84	124.901	33.84	144.094	33.84	140.479	33.84	113.578	33.84	86.1616	33.84	82.3073	33.84	144.497	33.84	132.277	33.84	80.4652	33.84	130.095	33.84	131.198	33.84	140.647	33.84	81.6274	33.84	134.494	33.84	134.884	33.84	136.495	33.84	126.554	33.84	137.075	33.84	140.171	33.84	124.945	33.84	139.765	33.84	140.372	33.84	99.4644	33.84	142.504	33.84
34.04	34.04	126.265	34.04	145.649	34.04	141.977	34.04	114.714	34.04	87.3337	34.04	83.1791	34.04	145.801	34.04	133.662	34.04	81.6195	34.04	131.491	34.04	132.633	34.04	141.983	34.04	82.7432	34.04	135.852	34.04	136.309	34.04	137.896	34.04	127.855	34.04	138.464	34.04	141.716	34.04	126.249	34.04	141.206	34.04	141.878	34.04	101.412	34.04	144.135	34.04
34.2	34.2	127.63	34.2	147.008	34.2	143.429	34.2	115.973	34.2	88.381	34.2	84.1459	34.2	147.228	34.2	135.136	34.2	82.6044	34.2	132.884	34.2	133.942	34.2	143.327	34.2	83.76	34.2	137.252	34.2	137.777	34.2	139.137	34.2	129.177	34.2	139.881	34.2	143.069	34.2	127.599	34.2	142.582	34.2	143.329	34.2	103.201	34.2	145.74	34.2
34.45	34.45	129.095	34.45	148.478	34.45	144.823	34.45	116.985	34.45	89.5526	34.45	85.0818	34.45	148.473	34.45	136.374	34.45	83.6483	34.45	134.27	34.45	135.327	34.45	144.61	34.45	84.6761	34.45	138.461	34.45	139.124	34.45	140.422	34.45	130.538	34.45	141.171	34.45	144.453	34.45	128.867	34.45	143.885	34.45	144.667	34.45	105.093	34.45	147.241	34.45
34.64	34.64	130.205	34.64	149.731	34.64	145.952	34.64	118.151	34.64	90.5393	34.64	85.8948	34.64	149.586	34.64	137.508	34.64	84.503	34.64	135.358	34.64	136.379	34.64	145.611	34.64	85.6678	34.64	139.704	34.64	140.309	34.64	141.6	34.64	131.596	34.64	142.356	34.64	145.66	34.64	130.056	34.64	145.122	34.64	145.887	34.64	106.825	34.64	148.491	34.64
34.85	34.85	131.42	34.85	150.787	34.85	146.833	34.85	119.224	34.85	91.5247	34.85	86.7005	34.85	150.512	34.85	138.819	34.85	85.3899	34.85	136.413	34.85	137.452	34.85	146.751	34.85	86.5026	34.85	140.732	34.85	141.303	34.85	142.771	34.85	132.658	34.85	143.397	34.85	146.76	34.85	130.943	34.85	146.239	34.85	146.896	34.85	108.465	34.85	149.734	34.85
35.04	35.04	132.535	35.04	151.895	35.04	147.016	35.04	120.129	35.04	92.2801	35.04	87.3997	35.04	151.463	35.04	139.88	35.04	86.1899	35.04	137.585	35.04	138.606	35.04	147.719	35.04	87.39	35.04	141.911	35.04	142.358	35.04	143.558	35.04	133.791	35.04	144.46	35.04	147.607	35.04	132.168	35.04	147.253	35.04	147.979	35.04	110.066	35.04	150.864	35.04
35.33	35.33	133.684	35.33	152.818	35.33	147.923	35.33	120.999	35.33	93.1945	35.33	88.0775	35.33	152.232	35.33	140.874	35.33	86.9285	35.33	138.404	35.33	139.538	35.33	148.536	35.33	88.191	35.33	142.57	35.33	143.481	35.33	144.462	35.33	134.727	35.33	145.484	35.33	148.474	35.33	133.129	35.33	148.105	35.33	148.876	35.33	111.754	35.33	151.9	35.33
35.39	35.39	134.423	35.39	153.64	35.39	148.959	35.39	121.751	35.39	93.9246	35.39	88.6675	35.39	152.87	35.39	141.789	35.39	87.4984	35.39	139.325	35.39	140.346	35.39	149.266	35.39	88.9386	35.39	143.602	35.39	144.249	35.39	145.21	35.39	135.615	35.39	146.212	35.39	149.151	35.39	133.897	35.39	149.03	35.39	149.626	35.39	113.133	35.39	152.72	35.39
35.63	35.63	135.5	35.63	154.443	35.63	149.831	35.63	122.618	35.63	94.6015	35.63	89.6211	35.63	153.541	35.63	142.62	35.63	88.2898	35.63	140.141	35.63	141.207	35.63	149.871	35.63	89.7079	35.63	144.347	35.63	145.22	35.63	146.103	35.63	136.472	35.63	147.077	35.63	150.022	35.63	134.762	35.63	149.832	35.63	150.376	35.63	114.587	35.63	153.385	35.63
35.91	35.91	136.34	35.91	155.039	35.91	150.455	35.91	123.429	35.91	95.3468	35.91	90.3203	35.91	153.988	35.91	143.389	35.91	88.9647	35.91	140.786	35.91	142.108	35.91	150.485	35.91	90.2762	35.91	145.084	35.91	145.915	35.91	146.827	35.91	137.225	35.91	147.81	35.91	150.582	35.91	135.651	35.91	150.446	35.91	151.111	35.91	116.031	35.91	154.02	35.91
36.07	36.07	137.111	36.07	155.686	36.07	151.283	36.07	123.945	36.07	95.984	36.07	90.8589	36.07	154.369	36.07	144.13	36.07	89.5081	36.07	141.565	36.07	142.761	36.07	150.833	36.07	90.8327	36.07	145.699	36.07	146.615	36.07	147.343	36.07	137.961	36.07	148.45	36.07	151.127	36.07	136.225	36.07	151.055	36.07	151.645	36.07	117.374	36.07	154.694	36.07
36.25	36.25	137.786	36.25	156.207	36.25	151.907	36.25	124.561	36.25	96.4597	36.25	91.2723	36.25	154.806	36.25	144.718	36.25	90.1147	36.25	142.224	36.25	143.281	36.25	151.39	36.25	91.3479	36.25	146.494	36.25	147.144	36.25	147.942	36.25	138.553	36.25	148.996	36.25	151.678	36.25	136.86	36.25	151.609	36.25	152.086	36.25	118.58	36.25	155.245	36.25
36.5	36.5	138.387	36.5	156.679	36.5	152.487	36.5	125.107	36.5	97.1093	36.5	91.7137	36.5	155.105	36.5	145.297	36.5	90.6746	36.5	142.79	36.5	143.9	36.5	151.82	36.5	91.7118	36.5	146.911	36.5	147.805	36.5	148.376	36.5	139.187	36.5	149.65	36.5	152.106	36.5	137.543	36.5	152.084	36.5	152.562	36.5	119.796	36.5	155.675	36.5
36.63	36.63	139.067	36.63	157.084	36.63	152.893	36.63	125.656	36.63	97.5851	36.63	92.1182	36.63	155.306	36.63	145.701	36.63	91.0928	36.63	143.377	36.63	144.436	36.63	152.086	36.63	92.2332	36.63	147.324	36.63	148.247	36.63	148.753	36.63	139.668	36.63	149.931	36.63	152.432	36.63	138.022	36.63	152.529	36.63	152.934	36.63	120.946	36.63	156.094	36.63
36.88	36.88	139.614	36.88	157.375	36.88	153.349	36.88	125.954	36.88	97.9299	36.88	92.4532	36.88	155.535	36.88	146.232	36.88	91.5008	36.88	143.723	36.88	144.89	36.88	152.38	36.88	92.6747	36.88	147.668	36.88	148.651	36.88	149.028	36.88	140.094	36.88	150.379	36.88	152.685	36.88	138.501	36.88	152.876	36.88	153.272	36.88	122.06	36.88	156.324	36.88
37.01	37.01	140.105	37.01	157.73	37.01	153.75	37.01	126.489	37.01	98.4457	37.01	92.6841	37.01	155.746	37.01	146.69	37.01	91.9037	37.01	144.216	37.01	145.212	37.01	152.535	37.01	93.0563	37.01	148.199	37.01	149.064	37.01	149.327	37.01	140.48	37.01	150.669	37.01	152.938	37.01	138.904	37.01	153.266	37.01	153.619	37.01	122.976	37.01	156.669	37.01
37.29	37.29	140.637	37.29	158.057	37.29	154.082	37.29	126.835	37.29	98.7404	37.29	93.058	37.29	155.942	37.29	147.113	37.29	92.3505	37.29	144.589	37.29	145.664	37.29	152.874	37.29	93.4472	37.29	148.474	37.29	149.476	37.29	149.641	37.29	141.037	37.29	151.003	37.29	153.191	37.29	139.323	37.29	153.509	37.29	153.762	37.29	124.071	37.29	156.904	37.29
37.48	37.48	140.982	37.48	158.187	37.48	154.41	37.48	127.072	37.48	99.1309	37.48	93.2982	37.48	156.119	37.48	147.317	37.48	92.6575	37.48	144.879	37.48	145.931	37.48	153.039	37.48	93.7086	37.48	148.763	37.48	149.719	37.48	149.825	37.48	141.365	37.48	151.264	37.48	153.401	37.48	139.683	37.48	153.841	37.48	154.017	37.48	124.888	37.48	157.134	37.48
37.71	37.71	141.427	37.71	158.392	37.71	154.627	37.71	127.395	37.71	99.3445	37.71	93.4794	37.71	156.138	37.71	147.614	37.71	92.9403	37.71	145.224	37.71	146.239	37.71	153.193	37.71	94.0253	37.71	148.994	37.71	150.055	37.71	150.056	37.71	141.705	37.71	151.49	37.71	153.561	37.71	140.011	37.71	153.954	37.71	154.227	37.71	125.713	37.71	157.339	37.71
37.9	37.9	141.771	37.9	158.543	37.9	154.821	37.9	127.559	37.9	99.6847	37.9	93.7047	37.9	156.266	37.9	147.848	37.9	93.1774	37.9	145.46	37.9	146.486	37.9	153.309	37.9	94.2718	37.9	149.254	37.9	150.21	37.9	150.269	37.9	141.938	37.9	151.726	37.9	153.771	37.9	140.451	37.9	154.133	37.9	154.321	37.9	126.418	37.9	157.464	37.9
38.12	38.12	141.995	38.12	158.659	38.12	154.989	38.12	127.859	38.12	99.9063	38.12	93.8683	38.12	156.325	38.12	148.159	38.12	93.3823	38.12	145.613	38.12	146.706	38.12	153.314	38.12	94.5359	38.12	149.357	38.12	150.385	38.12	150.327	38.12	142.038	38.12	151.776	38.12	153.8	38.12	140.541	38.12	154.365	38.12	154.512	38.12	127.163	38.12	157.629	38.12
38.31	38.31	142.136	38.31	158.743	38.31	155.073	38.31	128.032	38.31	100.127	38.31	93.8786	38.31	156.378	38.31	148.193	38.31	93.528	38.31	145.693	38.31	146.672	38.31	153.376	38.31	94.6858	38.31	149.495	38.31	150.53	38.31	150.321	38.31	142.311	38.31	151.938	38.31	153.872	38.31	140.735	38.31	154.375	38.31	154.599	38.31	127.834	38.31	157.683	38.31
38.48	38.48	142.29	38.48	158.834	38.48	155.292	38.48	128.135	38.48	100.274	38.48	94.0964	38.48	156.472	38.48	148.315	38.48	93.7323	38.48	145.805	38.48	146.832	38.48	153.464	38.48	94.7503	38.48	149.608	38.48	150.652	38.48	150.428	38.48	142.507	38.48	152.076	38.48	153.971	38.48	140.812	38.48	154.499	38.48	154.693	38.48	128.476	38.48	157.814	38.48
38.71	38.71	142.572	38.71	158.929	38.71	155.296	38.71	128.251	38.71	100.437	38.71	94.1734	38.71	156.506	38.71	148.466	38.71	93.835	38.71	145.983	38.71	147.018	38.71	153.464	38.71	94.9174	38.71	149.706	38.71	150.618	38.71	150.423	38.71	142.604	38.71	152.159	38.71	154.014	38.71	140.979	38.71	154.514	38.71	154.683	38.71	128.966	38.71	157.929	38.71
38.89	38.89	142.566	38.89	158.948	38.89	155.439	38.89	128.316	38.89	100.481	38.89	94.2134	38.89	156.47	38.89	148.51	38.89	93.9256	38.89	146.028	38.89	146.936	38.89	153.549	38.89	95.0023	38.89	149.755	38.89	150.681	38.89	150.461	38.89	142.577	38.89	152.139	38.89	153.974	38.89	141.038	38.89	154.567	38.89	154.687	38.89	129.484	38.89	157.938	38.89
39.11	39.11	142.654	39.11	159.044	39.11	155.489	39.11	128.339	39.11	100.598	39.11	93.9057	39.11	156.496	39.11	148.573	39.11	94.04	39.11	145.978	39.11	147.057	39.11	153.623	39.11	95.2014	39.11	149.794	39.11	150.735	39.11	150.471	39.11	142.669	39.11	152.13	39.11	154.126	39.11	141.095	39.11	154.632	39.11	154.746	39.11	129.943	39.11	157.994	39.11
39.33	39.33	142.79	39.33	158.897	39.33	155.414	39.33	128.38	39.33	100.658	39.33	93.6038	39.33	156.495	39.33	148.485	39.33	94.1055	39.33	146.166	39.33	147.038	39.33	153.496	39.33	95.1866	39.33	149.805	39.33	150.788	39.33	150.384	39.33	142.726	39.33	152.159	39.33	153.993	39.33	141.083	39.33	154.642	39.33	154.731	39.33	130.36	39.33	158.023	39.33
39.56	39.56	142.744	39.56	159.008	39.56	155.499	39.56	128.375	39.56	100.753	39.56	93.5393	39.56	156.455	39.56	148.51	39.56	94.1254	39.56	146.028	39.56	147.116	39.56	153.511	39.56	95.2464	39.56	149.721	39.56	150.744	39.56	150.398	39.56	142.646	39.56	152.061	39.56	154.013	39.56	141.073	39.56	154.622	39.56	154.736	39.56	130.725	39.56	158.068	39.56
39.73	39.73	142.841	39.73	159.013	39.73	155.444	39.73	128.242	39.73	100.703	39.73	93.5443	39.73	156.431	39.73	148.408	39.73	94.1254	39.73	145.92	39.73	146.94	39.73	153.496	39.73	95.3112	39.73	149.667	39.73	150.725	39.73	150.292	39.73	142.641	39.73	152.095	39.73	153.989	39.73	141.073	39.73	154.572	39.73	154.726	39.73	130.989	39.73	158.053	39.73
39.91	39.91	142.678	39.91	158.963	39.91	155.459	39.91	128.198	39.91	100.748	39.91	93.4997	39.91	156.426	39.91	148.471	39.91	94.2254	39.91	145.797	39.91	146.955	39.91	153.496	39.91	95.2564	39.91	149.589	39.91	150.584	39.91	150.287	39.91	142.547	39.91	152.061	39.91	153.945	39.91	141.048	39.91	154.523	39.91	154.711	39.91	131.292	39.91	158.023	39.91
40.16	40.16	142.635	40.16	158.963	40.16	155.41	40.16	128.096	40.16	100.661	40.16	93.4672	40.16	156.451	40.16	148.364	40.16	94.0927	40.16	145.786	40.16	146.867	40.16	153.473	40.16	95.2887	40.16	149.49	40.16	150.589	40.16	150.23	40.16	142.47	40.16	152.046	40.16	153.945	40.16	140.956	40.16	154.459	40.16	154.667	40.16	131.558	40.16	158.063	40.16
40.34	40.34	142.544	40.34	158.928	40.34	155.331	40.34	128.013	40.34	100.791	40.34	93.3978	40.34	156.407	40.34	148.325	40.34	94.1077	40.34	145.644	40.34	146.663	40.34	153.458	40.34	95.1641	40.34	149.539	40.34	150.55	40.34	150.138	40.34	142.341	40.34	151.962	40.34	153.853	40.34	140.795	40.34	154.414	40.34	154.565	40.34	131.72	40.34	158.053	40.34
40.51	40.51	142.513	40.51	158.813	40.51	155.355	40.51	127.895	40.51	100.635	40.51	93.2937	40.51	156.392	40.51	148.091	40.51	94.0427	40.51	145.565	40.51	146.609	40.51	153.386	40.51	95.1542	40.51	149.299	40.51	150.414	40.51	149.974	40.51	142.171	40.51	151.844	40.51	153.775	40.51	140.765	40.51	154.37	40.51	154.54	40.51	131.943	40.51	158.003	40.51
40.72	40.72	142.253	40.72	158.718	40.72	155.207	40.72	127.806	40.72	100.504	40.72	93.2343	40.72	156.343	40.72	148.067	40.72	93.9878	40.72	145.373	40.72	146.424	40.72	153.26	40.72	95.1143	40.72	149.102	40.72	150.375	40.72	149.911	40.72	142.141	40.72	151.648	40.72	153.697	40.72	140.489	40.72	154.241	40.72	154.413	40.72	132.074	40.72	157.953	40.72
40.94	40.94	142.067	40.94	158.667	40.94	155.112	40.94	127.696	40.94	100.507	40.94	93.0487	40.94	156.245	40.94	147.814	40.94	93.9705	40.94	145.216	40.94	146.322	40.94	153.206	40.94	94.9724	40.94	148.95	40.94	150.195	40.94	149.761	40.94	142.083	40.94	151.47	40.94	153.604	40.94	140.426	40.94	154.107	40.94	154.319	40.94	132.194	40.94	157.993	40.94
41.11	41.11	141.984	41.11	158.617	41.11	155.068	41.11	127.447	41.11	100.364	41.11	92.917	41.11	156.221	41.11	147.634	41.11	93.8078	41.11	145.068	41.11	146.117	41.11	153.057	41.11	94.9499	41.11	148.641	41.11	149.967	41.11	149.559	41.11	141.912	41.11	151.461	41.11	153.502	41.11	140.193	41.11	153.929	41.11	154.266	41.11	132.358	41.11	157.943	41.11
41.36	41.36	141.963	41.36	158.517	41.36	154.909	41.36	127.305	41.36	100.233	41.36	92.8278	41.36	156.157	41.36	147.498	41.36	93.7679	41.36	144.802	41.36	145.903	41.36	153.042	41.36	94.8053	41.36	148.494	41.36	149.952	41.36	149.419	41.36	141.587	41.36	151.2	41.36	153.4	41.36	140.138	41.36	153.86	41.36	154.168	41.36	132.378	41.36	157.758	41.36
41.58	41.58	141.724	41.58	158.432	41.58	154.914	41.58	126.98	41.58	100.182	41.58	92.7237	41.58	156.093	41.58	147.4	41.58	93.7329	41.58	144.654	41.58	145.733	41.58	152.955	41.58	94.7306	41.58	148.435	41.58	149.768	41.58	149.342	41.58	141.393	41.58	151.111	41.58	153.308	41.58	139.852	41.58	153.667	41.58	154.006	41.58	132.399	41.58	157.708	41.58
41.74	41.74	141.416	41.74	158.287	41.74	154.672	41.74	126.849	41.74	99.9336	41.74	92.4978	41.74	156.021	41.74	147.123	41.74	93.5051	41.74	144.481	41.74	145.601	41.74	152.816	41.74	94.5535	41.74	148.272	41.74	149.452	41.74	149.081	41.74	141.261	41.74	150.9	41.74	153.118	41.74	139.7	41.74	153.41	41.74	153.889	41.74	132.375	41.74	157.674	41.74
42	42	141.248	42	158.237	42	154.528	42	126.692	42	99.8027	42	92.4483	42	155.918	42	146.904	42	93.4052	42	144.146	42	145.289	42	152.704	42	94.4738	42	147.86	42	149.258	42	148.83	42	141.172	42	150.551	42	153.089	42	139.293	42	153.281	42	153.717	42	132.35	42	157.659	42
42.15	42.15	140.989	42.15	158.097	42.15	154.36	42.15	126.48	42.15	99.6617	42.15	92.3045	42.15	155.825	42.15	146.66	42.15	93.1952	42.15	143.92	42.15	145.07	42.15	152.482	42.15	94.2645	42.15	147.604	42.15	149.015	42.15	148.637	42.15	140.792	42.15	150.413	42.15	152.816	42.15	139.298	42.15	153.009	42.15	153.566	42.15	132.284	42.15	157.489	42.15
42.37	42.37	140.768	42.37	157.912	42.37	154.157	42.37	126.167	42.37	99.438	42.37	92.0488	42.37	155.742	42.37	146.397	42.37	93.0874	42.37	143.618	42.37	144.763	42.37	152.386	42.37	94.1422	42.37	147.314	42.37	148.806	42.37	148.41	42.37	140.551	42.37	150.128	42.37	152.685	42.37	138.96	42.37	152.91	42.37	153.326	42.37	132.251	42.37	157.374	42.37
42.58	42.58	140.571	42.58	157.681	42.58	154.018	42.58	125.91	42.58	99.3294	42.58	91.9476	42.58	155.584	42.58	146.154	42.58	92.9053	42.58	143.275	42.58	144.53	42.58	152.226	42.58	93.9206	42.58	147.084	42.58	148.442	42.58	148.092	42.58	140.313	42.58	149.961	42.58	152.427	42.58	138.581	42.58	152.608	42.58	153.213	42.58	132.127	42.58	157.324	42.58
42.77	42.77	140.314	42.77	157.55	42.77	153.671	42.77	125.638	42.77	99.0447	42.77	91.7374	42.77	155.407	42.77	145.834	42.77	92.7333	42.77	143.113	42.77	144.297	42.77	152.075	42.77	93.749	42.77	146.868	42.77	148.277	42.77	147.884	42.77	139.921	42.77	149.69	42.77	152.305	42.77	138.417	42.77	152.42	42.77	153.007	42.77	132.105	42.77	157.203	42.77
42.98	42.98	139.845	42.98	157.45	42.98	153.493	42.98	125.436	42.98	98.9239	42.98	91.4995	42.98	155.344	42.98	145.615	42.98	92.4534	42.98	142.833	42.98	143.824	42.98	151.756	42.98	93.5995	42.98	146.495	42.98	147.966	42.98	147.624	42.98	139.686	42.98	149.459	42.98	152.101	42.98	138.066	42.98	152.158	42.98	152.791	42.98	131.912	42.98	157.053	42.98
43.19	43.19	139.8	43.19	157.265	43.19	153.324	43.19	125.11	43.19	98.7986	43.19	91.3547	43.19	155.193	43.19	145.278	43.19	92.2325	43.19	142.604	43.19	143.545	43.19	151.646	43.19	93.3896	43.19	146.082	43.19	147.8	43.19	147.329	43.19	139.478	43.19	149.237	43.19	151.809	43.19	137.826	43.19	151.926	43.19	152.596	43.19	131.774	43.19	156.944	43.19
43.39	43.39	139.474	43.39	156.983	43.39	153.042	43.39	124.792	43.39	98.5111	43.39	91.0434	43.39	154.991	43.39	145.021	43.39	92.0836	43.39	142.114	43.39	143.493	43.39	151.384	43.39	93.1361	43.39	145.882	43.39	147.422	43.39	147.006	43.39	139.058	43.39	148.83	43.39	151.633	43.39	137.414	43.39	151.594	43.39	152.335	43.39	131.639	43.39	156.809	43.39
43.59	43.59	139.021	43.59	156.804	43.59	152.834	43.59	124.589	43.59	98.3051	43.59	90.8539	43.59	154.816	43.59	144.67	43.59	91.8926	43.59	141.826	43.59	143.058	43.59	151.191	43.59	92.9858	43.59	145.546	43.59	147.13	43.59	146.74	43.59	138.804	43.59	148.548	43.59	151.429	43.59	137.154	43.59	151.228	43.59	152.017	43.59	131.43	43.59	156.699	43.59
43.8	43.8	138.751	43.8	156.643	43.8	152.497	43.8	124.22	43.8	98.0483	43.8	90.725	43.8	154.664	43.8	144.451	43.8	91.6876	43.8	141.516	43.8	142.742	43.8	150.949	43.8	92.7715	43.8	145.345	43.8	146.799	43.8	146.407	43.8	138.4	43.8	148.298	43.8	151.098	43.8	136.903	43.8	151.109	43.8	151.934	43.8	131.374	43.8	156.504	43.8
43.99	43.99	138.512	43.99	156.338	43.99	152.299	43.99	123.949	43.99	97.7362	43.99	90.5118	43.99	154.497	43.99	144.071	43.99	91.4827	43.99	141.058	43.99	142.411	43.99	150.674	43.99	92.7067	43.99	144.903	43.99	146.624	43.99	146.045	43.99	138.131	43.99	147.934	43.99	150.825	43.99	136.622	43.99	150.678	43.99	151.488	43.99	131.126	43.99	156.274	43.99
44.15	44.15	138.14	44.15	156.077	44.15	151.957	44.15	123.713	44.15	97.4995	44.15	90.2491	44.15	154.32	44.15	143.711	44.15	91.2177	44.15	140.689	44.15	142.006	44.15	150.427	44.15	92.4675	44.15	144.52	44.15	146.139	44.15	145.818	44.15	137.896	44.15	147.584	44.15	150.572	44.15	136.371	44.15	150.431	44.15	151.263	44.15	131.004	44.15	156.164	44.15
44.39	44.39	137.835	44.39	155.891	44.39	151.65	44.39	123.384	44.39	97.2427	44.39	90.0904	44.39	154.056	44.39	143.327	44.39	91.0278	44.39	140.408	44.39	141.739	44.39	150.205	44.39	92.1535	44.39	144.181	44.39	145.823	44.39	145.461	44.39	137.532	44.39	147.299	44.39	150.173	44.39	135.859	44.39	150.109	44.39	150.974	44.39	130.746	44.39	156.029	44.39
44.55	44.55	137.442	44.55	155.596	44.55	151.392	44.55	122.986	44.55	97.0111	44.55	89.8227	44.55	153.82	44.55	143.044	44.55	90.8428	44.55	140.009	44.55	141.208	44.55	149.968	44.55	91.9392	44.55	143.71	44.55	145.419	44.55	145.118	44.55	137.142	44.55	146.679	44.55	149.749	44.55	135.568	44.55	149.832	44.55	150.694	44.55	130.533	44.55	155.779	44.55
44.79	44.79	137.109	44.79	155.365	44.79	150.931	44.79	122.662	44.79	96.7417	44.79	89.5468	44.79	153.556	44.79	142.591	44.79	90.6046	44.79	139.806	44.79	140.968	44.79	149.532	44.79	91.7517	44.79	143.384	44.79	145.011	44.79	144.789	44.79	136.741	44.79	146.546	44.79	149.053	44.79	135.294	44.79	149.367	44.79	150.41	44.79	130.226	44.79	155.565	44.79
44.97	44.97	136.686	44.97	154.974	44.97	150.669	44.97	122.242	44.97	96.4296	44.97	89.3103	44.97	153.296	44.97	142.306	44.97	90.3861	44.97	139.223	44.97	140.547	44.97	149.189	44.97	91.4089	44.97	142.964	44.97	144.604	44.97	144.279	44.97	136.351	44.97	146.153	44.97	148.708	44.97	134.863	44.97	149.095	44.97	150.047	44.97	130.024	44.97	155.359	44.97
45.21	45.21	136.386	45.21	154.728	45.21	150.362	45.21	121.971	45.21	96.2383	45.21	89.0575	45.21	153.085	45.21	141.907	45.21	90.1012	45.21	138.878	45.21	140.036	45.21	148.966	45.21	91.2295	45.21	142.596	45.21	144.225	45.21	144.004	45.21	135.992	45.21	145.824	45.21	148.357	45.21	134.497	45.21	148.779	45.21	149.802	45.21	129.69	45.21	155.139	45.21
45.41	45.41	136.159	45.41	154.377	45.41	150.034	45.41	121.658	45.41	95.8883	45.41	88.9104	45.41	152.776	45.41	141.507	45.41	89.908	45.41	138.517	45.41	139.708	45.41	148.749	45.41	90.9473	45.41	142.256	45.41	144.001	45.41	143.67	45.41	135.675	45.41	145.287	45.41	148.07	45.41	134.062	45.41	148.382	45.41	149.361	45.41	129.545	45.41	154.819	45.41
45.6	45.6	135.681	45.6	153.996	45.6	149.732	45.6	121.343	45.6	95.7825	45.6	88.6774	45.6	152.556	45.6	141.112	45.6	89.613	45.6	138.232	45.6	139.484	45.6	148.28	45.6	90.6732	45.6	141.907	45.6	143.495	45.6	143.187	45.6	135.341	45.6	144.962	45.6	147.816	45.6	133.801	45.6	148.061	45.6	149.111	45.6	129.261	45.6	154.714	45.6
45.79	45.79	135.362	45.79	153.716	45.79	149.439	45.79	121.024	45.79	95.4173	45.79	88.4113	45.79	152.257	45.79	140.741	45.79	89.3297	45.79	137.723	45.79	139.103	45.79	147.965	45.79	90.5454	45.79	141.474	45.79	143.125	45.79	142.834	45.79	134.914	45.79	144.573	45.79	147.334	45.79	133.432	45.79	147.634	45.79	148.778	45.79	128.933	45.79	154.39	45.79
46.03	46.03	135.013	46.03	153.334	46.03	148.988	46.03	120.661	46.03	95.3038	46.03	88.1748	46.03	151.983	46.03	140.453	46.03	89.0813	46.03	137.381	46.03	138.712	46.03	147.535	46.03	90.2132	46.03	140.972	46.03	142.707	46.03	142.495	46.03	134.493	46.03	144.227	46.03	146.954	46.03	133.068	46.03	147.213	46.03	148.283	46.03	128.793	46.03	154.13	46.03
46.21	46.21	134.529	46.21	152.988	46.21	148.557	46.21	120.297	46.21	94.8808	46.21	87.8772	46.21	151.664	46.21	139.966	46.21	88.9413	46.21	136.943	46.21	138.244	46.21	147.322	46.21	89.934	46.21	140.638	46.21	142.23	46.21	142.046	46.21	134.168	46.21	143.814	46.21	146.55	46.21	132.822	46.21	146.861	46.21	147.984	46.21	128.55	46.21	153.865	46.21
46.4	46.4	134.302	46.4	152.677	46.4	148.244	46.4	119.801	46.4	94.6564	46.4	87.6258	46.4	151.213	46.4	139.541	46.4	88.6528	46.4	136.729	46.4	137.799	46.4	146.818	46.4	89.5567	46.4	140.204	46.4	141.879	46.4	141.678	46.4	133.726	46.4	143.38	46.4	146.052	46.4	132.247	46.4	146.445	46.4	147.611	46.4	128.171	46.4	153.594	46.4
46.63	46.63	133.893	46.63	152.247	46.63	147.666	46.63	119.548	46.63	94.3173	46.63	87.3437	46.63	150.894	46.63	139.156	46.63	88.4083	46.63	136.124	46.63	137.444	46.63	146.51	46.63	89.3274	46.63	139.845	46.63	141.474	46.63	141.237	46.63	133.385	46.63	142.936	46.63	145.66	46.63	132.02	46.63	146.071	46.63	147.249	46.63	127.989	46.63	153.19	46.63
46.83	46.83	133.406	46.83	151.956	46.83	147.437	46.83	119.254	46.83	94.1231	46.83	87.1914	46.83	150.526	46.83	138.683	46.83	88.1248	46.83	135.827	46.83	137.048	46.83	146.137	46.83	88.9751	46.83	139.337	46.83	141.036	46.83	140.806	46.83	133.122	46.83	142.561	46.83	145.411	46.83	131.54	46.83	145.61	46.83	146.734	46.83	127.621	46.83	153.009	46.83
47.01	47.01	133.092	47.01	151.54	47.01	146.908	47.01	118.8	47.01	93.7362	47.01	86.7623	47.01	150.174	47.01	138.393	47.01	87.8569	47.01	135.324	47.01	136.593	47.01	145.727	47.01	88.6629	47.01	138.933	47.01	140.581	47.01	140.35	47.01	132.604	47.01	142.105	47.01	144.954	47.01	131.13	47.01	145.221	47.01	146.265	47.01	127.233	47.01	152.62	47.01
47.23	47.23	132.673	47.23	151.163	47.23	146.545	47.23	118.398	47.23	93.4081	47.23	86.532	47.23	149.845	47.23	137.904	47.23	87.5298	47.23	134.896	47.23	136.224	47.23	145.199	47.23	88.4368	47.23	138.547	47.23	140.156	47.23	140.077	47.23	132.249	47.23	141.724	47.23	144.466	47.23	130.833	47.23	144.778	47.23	145.989	47.23	126.942	47.23	152.364	47.23
47.46	47.46	132.379	47.46	150.712	47.46	146.093	47.46	118.103	47.46	93.113	47.46	86.2804	47.46	149.472	47.46	137.489	47.46	87.3012	47.46	134.564	47.46	135.697	47.46	144.743	47.46	88.2339	47.46	138.113	47.46	139.825	47.46	139.56	47.46	131.857	47.46	141.27	47.46	144.119	47.46	130.423	47.46	144.352	47.46	145.547	47.46	126.71	47.46	151.989	47.46
47.65	47.65	131.807	47.65	150.472	47.65	145.713	47.65	117.724	47.65	92.8239	47.65	85.9369	47.65	149.085	47.65	137.149	47.65	87.0298	47.65	134.128	47.65	135.348	47.65	144.536	47.65	87.8884	47.65	137.707	47.65	139.379	47.65	139.136	47.65	131.415	47.65	140.888	47.65	143.692	47.65	129.959	47.65	143.912	47.65	145.122	47.65	126.339	47.65	151.649	47.65
47.87	47.87	131.53	47.87	149.931	47.87	145.223	47.87	117.305	47.87	92.545	47.87	85.7572	47.87	148.688	47.87	136.664	47.87	86.6636	47.87	133.692	47.87	134.95	47.87	144.014	47.87	87.5879	47.87	137.212	47.87	139.021	47.87	138.606	47.87	130.999	47.87	140.348	47.87	143.152	47.87	129.566	47.87	143.423	47.87	144.618	47.87	125.973	47.87	151.34	47.87
48.06	48.06	131.201	48.06	149.564	48.06	144.954	48.06	116.898	48.06	92.3707	48.06	85.5055	48.06	148.316	48.06	136.317	48.06	86.4949	48.06	133.222	48.06	134.505	48.06	143.54	48.06	87.3202	48.06	136.867	48.06	138.548	48.06	138.19	48.06	130.622	48.06	140.056	48.06	142.796	48.06	129.262	48.06	143.002	48.06	144.254	48.06	125.67	48.06	150.999	48.06
48.23	48.23	130.656	48.23	149.148	48.23	144.409	48.23	116.583	48.23	92.0887	48.23	85.1287	48.23	147.791	48.23	135.821	48.23	86.2149	48.23	132.779	48.23	133.974	48.23	143.293	48.23	87.0859	48.23	136.346	48.23	138.135	48.23	137.808	48.23	130.257	48.23	139.49	48.23	142.318	48.23	128.82	48.23	142.635	48.23	143.779	48.23	125.366	48.23	150.669	48.23
48.45	48.45	130.235	48.45	148.816	48.45	144.012	48.45	116.2	48.45	91.7582	48.45	84.9216	48.45	147.413	48.45	135.386	48.45	85.9561	48.45	132.402	48.45	133.558	48.45	142.857	48.45	86.7931	48.45	135.828	48.45	137.638	48.45	137.387	48.45	129.865	48.45	139.022	48.45	141.85	48.45	128.49	48.45	142.169	48.45	143.278	48.45	124.971	48.45	150.219	48.45
48.71	48.71	129.771	48.71	148.29	48.71	143.471	48.71	115.9	48.71	91.5366	48.71	84.6835	48.71	146.923	48.71	134.918	48.71	85.6511	48.71	132.052	48.71	133.281	48.71	142.363	48.71	86.469	48.71	135.44	48.71	137.263	48.71	136.918	48.71	129.556	48.71	138.554	48.71	141.451	48.71	128.004	48.71	141.703	48.71	142.866	48.71	124.703	48.71	149.859	48.71
48.86	48.86	129.38	48.86	147.841	48.86	142.984	48.86	115.461	48.86	91.1485	48.86	84.3332	48.86	146.537	48.86	134.472	48.86	85.3627	48.86	131.577	48.86	132.834	48.86	141.892	48.86	86.0914	48.86	135.009	48.86	136.7	48.86	136.503	48.86	128.986	48.86	138.225	48.86	140.943	48.86	127.632	48.86	141.173	48.86	142.365	48.86	124.345	48.86	149.395	48.86
49.07	49.07	129.047	49.07	147.423	49.07	142.571	49.07	115.122	49.07	90.9003	49.07	84.0973	49.07	146.1	49.07	134.02	49.07	85.085	49.07	131.144	49.07	132.45	49.07	141.518	49.07	85.9493	49.07	134.701	49.07	136.274	49.07	136.075	49.07	128.64	49.07	137.764	49.07	140.517	49.07	127.294	49.07	140.829	49.07	141.911	49.07	124.033	49.07	149.054	49.07
49.26	49.26	128.629	49.26	147.027	49.26	142.13	49.26	114.739	49.26	90.6837	49.26	83.7651	49.26	145.737	49.26	133.679	49.26	84.755	49.26	130.656	49.26	131.953	49.26	140.908	49.26	85.6851	49.26	134.229	49.26	135.88	49.26	135.607	49.26	128.266	49.26	137.34	49.26	139.996	49.26	126.933	49.26	140.279	49.26	141.51	49.26	123.678	49.26	148.644	49.26
49.51	49.51	128.217	49.51	146.561	49.51	141.699	49.51	114.291	49.51	90.2507	49.51	83.532	49.51	145.261	49.51	133.28	49.51	84.435	49.51	130.267	49.51	131.539	49.51	140.565	49.51	85.2963	49.51	133.876	49.51	135.525	49.51	135.24	49.51	127.862	49.51	136.829	49.51	139.645	49.51	126.491	49.51	139.992	49.51	141.054	49.51	123.333	49.51	148.269	49.51
49.72	49.72	127.754	49.72	146.159	49.72	141.276	49.72	114.04	49.72	89.9149	49.72	83.3247	49.72	144.726	49.72	132.601	49.72	84.186	49.72	129.92	49.72	131.069	49.72	140.191	49.72	85.0282	49.72	133.387	49.72	134.965	49.72	134.721	49.72	127.394	49.72	136.359	49.72	139.21	49.72	126.036	49.72	139.605	49.72	140.562	49.72	122.949	49.72	147.753	49.72
49.9	49.9	127.304	49.9	145.755	49.9	140.843	49.9	113.588	49.9	89.7002	49.9	83.0254	49.9	144.282	49.9	132.358	49.9	83.8891	49.9	129.443	49.9	130.641	49.9	139.666	49.9	84.707	49.9	132.959	49.9	134.453	49.9	134.204	49.9	127.091	49.9	135.862	49.9	138.624	49.9	125.667	49.9	139.029	49.9	140.065	49.9	122.694	49.9	147.345	49.9
50.08	50.08	126.959	50.08	145.252	50.08	140.38	50.08	113.174	50.08	89.3744	50.08	82.6791	50.08	143.864	50.08	131.859	50.08	83.615	50.08	129.002	50.08	130.176	50.08	139.211	50.08	84.389	50.08	132.333	50.08	134.111	50.08	133.864	50.08	126.719	50.08	135.495	50.08	138.213	50.08	125.272	50.08	138.473	50.08	139.735	50.08	122.33	50.08	146.899	50.08
50.29	50.29	126.624	50.29	144.79	50.29	139.868	50.29	112.825	50.29	88.968	50.29	82.432	50.29	143.417	50.29	131.462	50.29	83.3859	50.29	128.585	50.29	129.788	50.29	138.726	50.29	84.1657	50.29	132.09	50.29	133.57	50.29	133.451	50.29	126.251	50.29	135.001	50.29	137.91	50.29	124.826	50.29	138.129	50.29	139.273	50.29	121.976	50.29	146.538	50.29
50.51	50.51	126.221	50.51	144.358	50.51	139.417	50.51	112.441	50.51	88.7313	50.51	82.2386	50.51	142.971	50.51	131.063	50.51	83.1109	50.51	128.191	50.51	129.472	50.51	138.343	50.51	83.8566	50.51	131.619	50.51	133.288	50.51	132.94	50.51	125.926	50.51	134.593	50.51	137.291	50.51	124.475	50.51	137.694	50.51	138.891	50.51	121.626	50.51	146.028	50.51
50.72	50.72	125.752	50.72	143.999	50.72	139.062	50.72	112.028	50.72	88.4227	50.72	81.8907	50.72	142.472	50.72	130.603	50.72	82.8101	50.72	127.775	50.72	128.929	50.72	137.73	50.72	83.5067	50.72	131.15	50.72	132.78	50.72	132.551	50.72	125.451	50.72	134.143	50.72	136.918	50.72	124.072	50.72	137.211	50.72	138.294	50.72	121.352	50.72	145.549	50.72
50.93	50.93	125.507	50.93	143.467	50.93	138.527	50.93	111.62	50.93	88.2061	50.93	81.5883	50.93	142.036	50.93	130.097	50.93	82.4901	50.93	127.396	50.93	128.466	50.93	137.247	50.93	83.2425	50.93	130.762	50.93	132.488	50.93	132.208	50.93	125.111	50.93	133.621	50.93	136.431	50.93	123.706	50.93	136.74	50.93	137.893	50.93	120.982	50.93	145.149	50.93
51.1	51.1	125.028	51.1	143.101	51.1	138.007	51.1	111.438	51.1	87.8285	51.1	81.385	51.1	141.545	51.1	129.683	51.1	82.2701	51.1	126.953	51.1	128.14	51.1	136.966	51.1	82.9484	51.1	130.3	51.1	131.925	51.1	131.59	51.1	124.647	51.1	133.321	51.1	135.983	51.1	123.299	51.1	136.453	51.1	137.417	51.1	120.607	51.1	144.774	51.1
51.31	51.31	124.524	51.31	142.595	51.31	137.694	51.31	110.882	51.31	87.4206	51.31	81.1271	51.31	141.075	51.31	129.201	51.31	81.9801	51.31	126.48	51.31	127.697	51.31	136.478	51.31	82.6842	51.31	129.824	51.31	131.468	51.31	131.228	51.31	124.228	51.31	132.853	51.31	135.418	51.31	122.923	51.31	135.968	51.31	136.932	51.31	120.171	51.31	144.219	51.31
51.52	51.52	124.111	51.52	142.095	51.52	137.211	51.52	110.534	51.52	87.1927	51.52	80.7596	51.52	140.576	51.52	128.795	51.52	81.7245	51.52	126.085	51.52	127.101	51.52	136.044	51.52	82.4093	51.52	129.365	51.52	131.101	51.52	130.738	51.52	123.837	51.52	132.393	51.52	135.065	51.52	122.425	51.52	135.401	51.52	136.453	51.52	119.857	51.52	143.8	51.52
51.72	51.72	123.739	51.72	141.649	51.72	136.621	51.72	110.12	51.72	86.8251	51.72	80.4621	51.72	140.15	51.72	128.421	51.72	81.4346	51.72	125.637	51.72	126.799	51.72	135.468	51.72	82.1152	51.72	128.952	51.72	130.605	51.72	130.366	51.72	123.448	51.72	131.906	51.72	134.51	51.72	122.104	51.72	135.07	51.72	136.101	51.72	119.492	51.72	143.31	51.72
51.94	51.94	123.449	51.94	141.273	51.94	136.264	51.94	109.752	51.94	86.5079	51.94	80.1597	51.94	139.635	51.94	127.885	51.94	81.1196	51.94	125.257	51.94	126.502	51.94	135.125	51.94	81.6966	51.94	128.579	51.94	130.173	51.94	129.878	51.94	123.009	51.94	131.533	51.94	134.135	51.94	121.717	51.94	134.486	51.94	135.611	51.94	119.137	51.94	142.945	51.94
52.15	52.15	122.848	52.15	140.731	52.15	135.729	52.15	109.452	52.15	86.2461	52.15	79.9267	52.15	139.184	52.15	127.642	52.15	80.8947	52.15	124.854	52.15	126.02	52.15	134.675	52.15	81.3676	52.15	128.063	52.15	129.75	52.15	129.439	52.15	122.725	52.15	131.021	52.15	133.667	52.15	121.261	52.15	134.085	52.15	135.145	52.15	118.833	52.15	142.395	52.15
52.32	52.32	122.45	52.32	140.207	52.32	135.389	52.32	109.044	52.32	85.9832	52.32	79.6238	52.32	138.744	52.32	127.129	52.32	80.5443	52.32	124.301	52.32	125.619	52.32	134.198	52.32	81.0929	52.32	127.693	52.32	129.286	52.32	129.176	52.32	122.15	52.32	130.65	52.32	133.217	52.32	120.884	52.32	133.79	52.32	134.569	52.32	118.402	52.32	141.932	52.32
52.52	52.52	122.099	52.52	139.916	52.52	134.929	52.52	108.695	52.52	85.6207	52.52	79.3264	52.52	138.156	52.52	126.754	52.52	80.3044	52.52	123.976	52.52	125.127	52.52	133.758	52.52	80.8288	52.52	127.251	52.52	128.84	52.52	128.635	52.52	121.81	52.52	130.109	52.52	132.808	52.52	120.417	52.52	133.226	52.52	134.138	52.52	118.058	52.52	141.422	52.52
52.73	52.73	121.691	52.73	139.294	52.73	134.453	52.73	108.38	52.73	85.3538	52.73	79.1132	52.73	137.784	52.73	126.282	52.73	79.8745	52.73	123.577	52.73	124.679	52.73	133.26	52.73	80.5796	52.73	126.736	52.73	128.281	52.73	128.143	52.73	121.406	52.73	129.656	52.73	132.277	52.73	120.096	52.73	132.756	52.73	133.751	52.73	117.693	52.73	141.087	52.73
52.94	52.94	121.213	52.94	138.888	52.94	133.997	52.94	107.952	52.94	84.9964	52.94	78.8405	52.94	137.254	52.94	125.859	52.94	79.6296	52.94	123.198	52.94	124.085	52.94	132.791	52.94	80.2208	52.94	126.299	52.94	127.955	52.94	127.646	52.94	121.037	52.94	129.268	52.94	131.849	52.94	119.604	52.94	132.296	52.94	133.241	52.94	117.434	52.94	140.547	52.94
53.13	53.13	120.942	53.13	138.464	53.13	133.559	53.13	107.57	53.13	84.7639	53.13	78.5527	53.13	136.864	53.13	125.4	53.13	79.3393	53.13	122.655	53.13	123.733	53.13	132.353	53.13	79.8815	53.13	125.914	53.13	127.477	53.13	127.253	53.13	120.517	53.13	128.867	53.13	131.389	53.13	119.333	53.13	131.868	53.13	132.724	53.13	117.12	53.13	140.204	53.13
53.31	53.31	120.413	53.31	138.073	53.31	133.088	53.31	107.152	53.31	84.4165	53.31	78.1612	53.31	136.355	53.31	124.977	53.31	79.0395	53.31	122.281	53.31	123.455	53.31	131.952	53.31	79.6124	53.31	125.482	53.31	127.03	53.31	126.741	53.31	120.183	53.31	128.449	53.31	130.989	53.31	118.911	53.31	131.423	53.31	132.327	53.31	116.745	53.31	139.744	53.31
53.52	53.52	119.981	53.52	137.558	53.52	132.607	53.52	106.85	53.52	84.2119	53.52	77.9683	53.52	135.851	53.52	124.635	53.52	78.8251	53.52	121.796	53.52	122.923	53.52	131.43	53.52	79.3241	53.52	125.077	53.52	126.563	53.52	126.398	53.52	119.815	53.52	127.937	53.52	130.41	53.52	118.496	53.52	130.987	53.52	131.876	53.52	116.37	53.52	139.201	53.52
53.74	53.74	119.69	53.74	137.086	53.74	132.186	53.74	106.385	53.74	83.8276	53.74	77.7597	53.74	135.448	53.74	124.135	53.74	78.5297	53.74	121.464	53.74	122.574	53.74	131.009	53.74	79.0294	53.74	124.598	53.74	126.137	53.74	125.998	53.74	119.36	53.74	127.525	53.74	129.972	53.74	118.074	53.74	130.463	53.74	131.46	53.74	115.935	53.74	138.774	53.74
53.91	53.91	119.329	53.91	136.688	53.91	131.703	53.91	106.035	53.91	83.5717	53.91	77.4723	53.91	134.853	53.91	123.679	53.91	78.245	53.91	121.106	53.91	122.118	53.91	130.49	53.91	78.7356	53.91	124.143	53.91	125.784	53.91	125.657	53.91	118.896	53.91	127.079	53.91	129.595	53.91	117.678	53.91	130.025	53.91	130.972	53.91	115.676	53.91	138.273	53.91
54.18	54.18	118.784	54.18	136.154	54.18	131.176	54.18	105.706	54.18	83.2839	54.18	77.1847	54.18	134.375	54.18	123.245	54.18	77.965	54.18	120.539	54.18	121.781	54.18	130.028	54.18	78.4514	54.18	123.729	54.18	125.287	54.18	125.129	54.18	118.552	54.18	126.625	54.18	129.14	54.18	117.291	54.18	129.508	54.18	130.456	54.18	115.307	54.18	137.79	54.18
54.35	54.35	118.351	54.35	135.67	54.35	130.797	54.35	105.302	54.35	82.9323	54.35	76.937	54.35	133.932	54.35	122.876	54.35	77.6852	54.35	120.141	54.35	121.295	54.35	129.682	54.35	78.1127	54.35	123.352	54.35	124.841	54.35	124.576	54.35	118.173	54.35	126.213	54.35	128.67	54.35	116.83	54.35	129.114	54.35	130.1	54.35	114.861	54.35	137.308	54.35
54.55	54.55	117.913	54.55	135.332	54.55	130.373	54.55	104.986	54.55	82.5554	54.55	76.6247	54.55	133.552	54.55	122.445	54.55	77.3953	54.55	119.689	54.55	120.775	54.55	129.191	54.55	77.9135	54.55	122.867	54.55	124.532	54.55	124.269	54.55	117.764	54.55	125.802	54.55	128.126	54.55	116.478	54.55	128.785	54.55	129.612	54.55	114.561	54.55	136.871	54.55
54.75	54.75	117.45	54.75	134.798	54.75	129.89	54.75	104.505	54.75	82.4188	54.75	76.3322	54.75	133.04	54.75	122.025	54.75	77.1304	54.75	119.387	54.75	120.423	54.75	128.744	54.75	77.5047	54.75	122.419	54.75	124.035	54.75	123.736	54.75	117.379	54.75	125.274	54.75	127.73	54.75	116.102	54.75	128.238	54.75	129.135	54.75	114.187	54.75	136.368	54.75
54.99	54.99	117.109	54.99	134.257	54.99	129.424	54.99	104.225	54.99	82.0311	54.99	76.0694	54.99	132.515	54.99	121.567	54.99	76.8704	54.99	118.836	54.99	119.927	54.99	128.299	54.99	77.2854	54.99	122.031	54.99	123.603	54.99	123.35	54.99	116.91	54.99	124.9	54.99	127.365	54.99	115.655	54.99	127.882	54.99	128.625	54.99	113.893	54.99	136.033	54.99
55.17	55.17	116.763	55.17	133.861	55.17	128.924	55.17	103.719	55.17	81.7542	55.17	75.6976	55.17	132.064	55.17	121.178	55.17	76.5456	55.17	118.516	55.17	119.401	55.17	127.801	55.17	77.0612	55.17	121.54	55.17	123.131	55.17	122.887	55.17	116.496	55.17	124.472	55.17	126.849	55.17	115.309	55.17	127.353	55.17	128.258	55.17	113.827	55.17	135.398	55.17
55.37	55.37	116.31	55.37	133.422	55.37	128.575	55.37	103.391	55.37	81.4063	55.37	75.4201	55.37	131.684	55.37	120.574	55.37	76.2857	55.37	117.994	55.37	118.962	55.37	127.402	55.37	76.7472	55.37	121.058	55.37	122.707	55.37	122.456	55.37	116.172	55.37	123.934	55.37	126.35	55.37	114.823	55.37	126.93	55.37	127.766	55.37	113.402	55.37	134.921	55.37
55.58	55.58	115.846	55.58	133.029	55.58	128.088	55.58	103.058	55.58	81.134	55.58	75.0832	55.58	131.197	55.58	120.188	55.58	75.971	55.58	117.614	55.58	118.766	55.58	126.96	55.58	76.4532	55.58	120.664	55.58	122.206	55.58	121.982	55.58	115.747	55.58	123.471	55.58	125.954	55.58	114.462	55.58	126.508	55.58	127.299	55.58	112.572	55.58	134.568	55.58
55.8	55.8	115.536	55.8	132.51	55.8	127.654	55.8	102.545	55.8	80.8476	55.8	74.8402	55.8	130.611	55.8	119.693	55.8	75.671	55.8	117.132	55.8	118.314	55.8	126.518	55.8	76.1243	55.8	120.356	55.8	121.76	55.8	121.544	55.8	115.318	55.8	123.079	55.8	125.572	55.8	114.045	55.8	126.139	55.8	126.86	55.8	111.72	55.8	134.066	55.8
55.96	55.96	115.189	55.96	132.056	55.96	127.224	55.96	102.288	55.96	80.5258	55.96	74.6467	55.96	130.231	55.96	119.392	55.96	75.4459	55.96	116.813	55.96	117.872	55.96	126.017	55.96	75.9299	55.96	119.881	55.96	121.465	55.96	121.159	55.96	114.899	55.96	122.568	55.96	124.989	55.96	113.669	55.96	125.646	55.96	126.45	55.96	110.975	55.96	133.714	55.96
56.19	56.19	114.726	56.19	131.668	56.19	126.673	56.19	101.96	56.19	80.2536	56.19	74.2999	56.19	129.749	56.19	119.036	56.19	75.1662	56.19	116.409	56.19	117.385	56.19	125.623	56.19	75.4865	56.19	119.531	56.19	120.954	56.19	120.69	56.19	114.54	56.19	122.184	56.19	124.545	56.19	113.298	56.19	125.144	56.19	125.89	56.19	110.358	56.19	133.241	56.19
56.36	56.36	114.283	56.36	131.187	56.36	126.341	56.36	101.626	56.36	79.9616	56.36	74.0918	56.36	129.18	56.36	118.584	56.36	74.9063	56.36	115.867	56.36	117.049	56.36	125.164	56.36	75.2124	56.36	118.976	56.36	120.483	56.36	120.26	56.36	114.121	56.36	121.79	56.36	124.145	56.36	112.906	56.36	124.655	56.36	125.454	56.36	109.633	56.36	132.751	56.36
56.58	56.58	113.962	56.58	130.793	56.58	125.812	56.58	101.28	56.58	79.6549	56.58	73.8039	56.58	128.795	56.58	118.195	56.58	74.5862	56.58	115.498	56.58	116.523	56.58	124.745	56.58	74.973	56.58	118.648	56.58	120.056	56.58	119.764	56.58	113.777	56.58	121.294	56.58	123.762	56.58	112.424	56.58	124.25	56.58	125.004	56.58	109.146	56.58	132.264	56.58
56.78	56.78	113.545	56.78	130.277	56.78	125.352	56.78	100.793	56.78	79.3377	56.78	73.5462	56.78	128.388	56.78	117.748	56.78	74.2413	56.78	115.134	56.78	116.139	56.78	124.237	56.78	74.7338	56.78	118.236	56.78	119.619	56.78	119.412	56.78	113.362	56.78	120.817	56.78	123.251	56.78	112.058	56.78	123.785	56.78	124.701	56.78	108.649	56.78	131.849	56.78
56.98	56.98	113.127	56.98	129.841	56.98	124.871	56.98	100.459	56.98	79.0104	56.98	73.1992	56.98	127.884	56.98	117.237	56.98	74.0214	56.98	114.681	56.98	115.803	56.98	123.758	56.98	74.4249	56.98	117.779	56.98	119.289	56.98	119.059	56.98	113.013	56.98	120.404	56.98	122.803	56.98	111.651	56.98	123.429	56.98	124.132	56.98	108.046	56.98	131.389	56.98
57.22	57.22	112.755	57.22	129.42	57.22	124.524	57.22	100.105	57.22	78.8594	57.22	73.0157	57.22	127.418	57.22	116.964	57.22	73.7165	57.22	114.253	57.22	115.389	57.22	123.371	57.22	74.1258	57.22	117.303	57.22	118.735	57.22	118.61	57.22	112.594	57.22	120.035	57.22	122.321	57.22	111.275	57.22	123.023	57.22	123.696	57.22	107.575	57.22	130.899	57.22
57.39	57.39	112.364	57.39	128.947	57.39	123.988	57.39	99.6884	57.39	78.4515	57.39	72.7336	57.39	126.975	57.39	116.419	57.39	73.507	57.39	113.79	57.39	114.936	57.39	122.964	57.39	73.882	57.39	116.841	57.39	118.336	57.39	118.093	57.39	112.095	57.39	119.582	57.39	121.935	57.39	110.925	57.39	122.483	57.39	123.19	57.39	107.065	57.39	130.342	57.39
57.59	57.59	111.94	57.59	128.599	57.59	123.668	57.59	99.4389	57.59	78.336	57.59	72.4501	57.59	126.508	57.59	116.094	57.59	73.1212	57.59	113.519	57.59	114.527	57.59	122.478	57.59	73.5075	57.59	116.41	57.59	117.905	57.59	117.675	57.59	111.765	57.59	119.18	57.59	121.471	57.59	110.502	57.59	122.054	57.59	122.717	57.59	106.723	57.59	129.966	57.59
57.81	57.81	111.468	57.81	128.075	57.81	123.096	57.81	99.0443	57.81	77.9481	57.81	72.1983	57.81	126.108	57.81	115.592	57.81	72.8922	57.81	112.968	57.81	113.986	57.81	121.9	57.81	73.1993	57.81	116.05	57.81	117.491	57.81	117.282	57.81	111.392	57.81	118.756	57.81	121.074	57.81	110.132	57.81	121.617	57.81	122.377	57.81	106.391	57.81	129.552	57.81
58	58	111.166	58	127.657	58	122.762	58	98.6816	58	77.7418	58	71.9047	58	125.562	58	115.194	58	72.6562	58	112.579	58	113.704	58	121.584	58	72.9442	58	115.634	58	117.069	58	116.825	58	110.957	58	118.231	58	120.589	58	109.729	58	121.243	58	121.943	58	106.17	58	129.011	58
58.22	58.22	110.682	58.22	127.331	58.22	122.306	58.22	98.3619	58.22	77.344	58.22	71.7163	58.22	125.111	58.22	114.814	58.22	72.3863	58.22	112.209	58.22	113.295	58.22	121.187	58.22	72.6053	58.22	115.138	58.22	116.613	58.22	116.478	58.22	110.697	58.22	117.842	58.22	120.141	58.22	109.378	58.22	120.857	58.22	121.532	58.22	105.846	58.22	128.621	58.22
58.41	58.41	110.275	58.41	126.915	58.41	121.82	58.41	97.9095	58.41	77.0319	58.41	71.3643	58.41	124.498	58.41	114.405	58.41	72.1563	58.41	111.825	58.41	112.94	58.41	120.718	58.41	72.401	58.41	114.764	58.41	116.068	58.41	115.981	58.41	110.228	58.41	117.409	58.41	119.718	58.41	108.976	58.41	120.347	58.41	120.993	58.41	105.573	58.41	128.126	58.41
58.6	58.6	110.034	58.6	126.475	58.6	121.385	58.6	97.514	58.6	76.6995	58.6	71.2149	58.6	124.27	58.6	114.031	58.6	71.7658	58.6	111.436	58.6	112.477	58.6	120.255	58.6	72.1213	58.6	114.475	58.6	115.763	58.6	115.711	58.6	109.778	58.6	117.129	58.6	119.329	58.6	108.614	58.6	119.922	58.6	120.616	58.6	105.226	58.6	127.713	58.6
58.79	58.79	109.543	58.79	125.966	58.79	120.972	58.79	97.2034	58.79	76.5234	58.79	70.8792	58.79	123.816	58.79	113.626	58.79	71.5372	58.79	111.008	58.79	111.971	58.79	119.798	58.79	71.8434	58.79	113.998	58.79	115.281	58.79	115.14	58.79	109.385	58.79	116.641	58.79	118.86	58.79	108.184	58.79	119.431	58.79	120.119	58.79	104.87	58.79	127.305	58.79
59.01	59.01	109.218	59.01	125.579	59.01	120.565	59.01	96.7483	59.01	76.2568	59.01	70.5825	59.01	123.344	59.01	113.101	59.01	71.233	59.01	110.575	59.01	111.635	59.01	119.299	59.01	71.5699	59.01	113.512	59.01	114.936	59.01	114.753	59.01	108.972	59.01	116.144	59.01	118.363	59.01	107.834	59.01	119.079	59.01	119.707	59.01	104.588	59.01	126.763	59.01
59.2	59.2	108.705	59.2	125.086	59.2	120.029	59.2	96.4555	59.2	75.8492	59.2	70.271	59.2	122.808	59.2	112.687	59.2	70.9989	59.2	110.143	59.2	111.163	59.2	118.882	59.2	71.2916	59.2	113.051	59.2	114.493	59.2	114.314	59.2	108.579	59.2	115.765	59.2	117.89	59.2	107.424	59.2	118.657	59.2	119.246	59.2	104.285	59.2	126.312	59.2
59.42	59.42	108.306	59.42	124.571	59.42	119.584	59.42	96.1091	59.42	75.6729	59.42	70.0372	59.42	122.369	59.42	112.318	59.42	70.7732	59.42	109.852	59.42	110.837	59.42	118.535	59.42	71.0417	59.42	112.697	59.42	114.051	59.42	113.919	59.42	108.139	59.42	115.343	59.42	117.559	59.42	107.077	59.42	118.104	59.42	118.8	59.42	103.98	59.42	125.884	59.42
59.61	59.61	108.035	59.61	124.116	59.61	119.198	59.61	95.7725	59.61	75.3605	59.61	69.739	59.61	121.939	59.61	111.928	59.61	70.4575	59.61	109.457	59.61	110.428	59.61	118.101	59.61	70.7619	59.61	112.368	59.61	113.547	59.61	113.567	59.61	107.739	59.61	114.989	59.61	117.127	59.61	106.644	59.61	117.768	59.61	118.424	59.61	103.603	59.61	125.385	59.61
59.83	59.83	107.582	59.83	123.725	59.83	118.777	59.83	95.3201	59.83	75.0685	59.83	69.5407	59.83	121.38	59.83	111.568	59.83	70.2276	59.83	108.97	59.83	110.038	59.83	117.593	59.83	70.4928	59.83	111.877	59.83	113.206	59.83	113.065	59.83	107.354	59.83	114.413	59.83	116.708	59.83	106.212	59.83	117.298	59.83	117.846	59.83	103.248	59.83	124.915	59.83
60.04	60.04	107.171	60.04	123.233	60.04	118.276	60.04	95.0275	60.04	74.6913	60.04	69.3582	60.04	121.06	60.04	110.999	60.04	69.9885	60.04	108.611	60.04	109.551	60.04	117.278	60.04	70.1647	60.04	111.46	60.04	112.866	60.04	112.813	60.04	107.026	60.04	114.02	60.04	116.187	60.04	105.777	60.04	116.941	60.04	117.453	60.04	102.921	60.04	124.504	60.04
60.24	60.24	106.764	60.24	122.807	60.24	117.875	60.24	94.7128	60.24	74.4446	60.24	69.0063	60.24	120.541	60.24	110.659	60.24	69.6087	60.24	108.158	60.24	109.216	60.24	116.789	60.24	69.9206	60.24	110.993	60.24	112.385	60.24	112.234	60.24	106.707	60.24	113.602	60.24	115.827	60.24	105.376	60.24	116.526	60.24	117.071	60.24	102.612	60.24	124.009	60.24
60.42	60.42	106.353	60.42	122.31	60.42	117.454	60.42	94.3515	60.42	74.1128	60.42	68.7643	60.42	120.133	60.42	110.182	60.42	69.3698	60.42	107.765	60.42	108.71	60.42	116.339	60.42	69.6374	60.42	110.665	60.42	111.89	60.42	111.8	60.42	106.229	60.42	113.208	60.42	115.33	60.42	105.001	60.42	116.09	60.42	116.644	60.42	102.153	60.42	123.563	60.42
60.63	60.63	105.992	60.63	121.969	60.63	116.929	60.63	93.968	60.63	73.9065	60.63	68.4323	60.63	119.756	60.63	109.7	60.63	69.065	60.63	107.436	60.63	108.354	60.63	115.938	60.63	69.3435	60.63	110.252	60.63	111.482	60.63	111.399	60.63	105.855	60.63	112.844	60.63	114.858	60.63	104.745	60.63	115.64	60.63	116.15	60.63	101.89	60.63	123.044	60.63
60.83	60.83	105.695	60.83	121.434	60.83	116.493	60.83	93.5574	60.83	73.5989	60.83	68.2528	60.83	119.311	60.83	109.442	60.83	68.8541	60.83	106.962	60.83	107.886	60.83	115.479	60.83	69.1233	60.83	109.844	60.83	111.069	60.83	110.994	60.83	105.524	60.83	112.5	60.83	114.42	60.83	104.267	60.83	115.155	60.83	115.665	60.83	101.437	60.83	122.71	60.83
61.07	61.07	105.276	61.07	120.994	61.07	116.186	61.07	93.2696	61.07	73.3266	61.07	67.9246	61.07	118.885	61.07	108.994	61.07	68.5731	61.07	106.563	61.07	107.462	61.07	115.103	61.07	68.8283	61.07	109.392	61.07	110.675	61.07	110.54	61.07	105.039	61.07	112.013	61.07	114.065	61.07	103.929	61.07	114.804	61.07	115.347	61.07	101.121	61.07	122.231	61.07
61.25	61.25	104.775	61.25	120.576	61.25	115.601	61.25	92.8914	61.25	73.0911	61.25	67.679	61.25	118.281	61.25	108.494	61.25	68.2954	61.25	106.195	61.25	107.123	61.25	114.623	61.25	68.5812	61.25	109.074	61.25	110.297	61.25	110.125	61.25	104.767	61.25	111.507	61.25	113.621	61.25	103.501	61.25	114.388	61.25	114.866	61.25	100.613	61.25	121.774	61.25
61.47	61.47	104.402	61.47	120.171	61.47	115.215	61.47	92.5249	61.47	72.708	61.47	67.43	61.47	117.963	61.47	108.221	61.47	68.1194	61.47	105.771	61.47	106.718	61.47	114.266	61.47	68.3161	61.47	108.632	61.47	109.855	61.47	109.705	61.47	104.297	61.47	111.079	61.47	113.247	61.47	103.163	61.47	113.889	61.47	114.396	61.47	102.561	61.47	121.36	61.47
61.65	61.65	104.074	61.65	119.735	61.65	114.848	61.65	92.2911	61.65	72.4607	61.65	67.2157	61.65	117.474	61.65	107.87	61.65	67.8283	61.65	105.366	61.65	106.347	61.65	113.816	61.65	68.0807	61.65	108.229	61.65	109.543	61.65	109.348	61.65	103.946	61.65	110.714	61.65	112.794	61.65	102.73	61.65	113.517	61.65	114.019	61.65	102.255	61.65	120.896	61.65
61.88	61.88	103.663	61.88	119.314	61.88	114.328	61.88	91.8563	61.88	72.1391	61.88	66.8898	61.88	117.052	61.88	107.379	61.88	67.5746	61.88	104.973	61.88	105.954	61.88	113.323	61.88	67.7729	61.88	107.787	61.88	109	61.88	108.948	61.88	103.713	61.88	110.238	61.88	112.283	61.88	102.386	61.88	113.072	61.88	113.49	61.88	101.837	61.88	120.415	61.88
62.05	62.05	103.343	62.05	118.938	62.05	113.976	62.05	91.5269	62.05	71.9982	62.05	66.6419	62.05	116.719	62.05	107.083	62.05	67.2298	62.05	104.624	62.05	105.394	62.05	112.999	62.05	67.6434	62.05	107.331	62.05	108.669	62.05	108.591	62.05	103.169	62.05	109.987	62.05	111.962	62.05	102.014	62.05	112.696	62.05	113.127	62.05	101.528	62.05	120.156	62.05
62.27	62.27	102.981	62.27	118.447	62.27	113.555	62.27	91.1385	62.27	71.7415	62.27	66.4387	62.27	116.15	62.27	106.611	62.27	67.0299	62.27	104.245	62.27	105.165	62.27	112.501	62.27	67.2497	62.27	106.918	62.27	108.271	62.27	108.205	62.27	102.825	62.27	109.525	62.27	111.475	62.27	101.668	62.27	112.34	62.27	112.735	62.27	101.209	62.27	119.636	62.27
62.46	62.46	102.523	62.46	118.031	62.46	113.055	62.46	90.8238	62.46	71.369	62.46	66.1711	62.46	115.817	62.46	106.226	62.46	66.715	62.46	103.733	62.46	104.659	62.46	111.988	62.46	66.9756	62.46	106.57	62.46	107.878	62.46	107.727	62.46	102.386	62.46	109.043	62.46	111.081	62.46	101.297	62.46	111.85	62.46	112.28	62.46	100.748	62.46	119.221	62.46
62.66	62.66	102.248	62.66	117.55	62.66	112.768	62.66	90.46	62.66	71.1525	62.66	65.9084	62.66	115.366	62.66	105.788	62.66	66.4102	62.66	103.443	62.66	104.294	62.66	111.592	62.66	66.7464	62.66	106.221	62.66	107.465	62.66	107.331	62.66	102.077	62.66	108.703	62.66	110.735	62.66	100.886	62.66	111.474	62.66	111.834	62.66	100.246	62.66	118.716	62.66
62.88	62.88	101.759	62.88	117.124	62.88	112.243	62.88	90.1011	62.88	70.8052	62.88	65.72	62.88	114.856	62.88	105.414	62.88	66.2252	62.88	103.142	62.88	103.963	62.88	111.2	62.88	66.4425	62.88	105.769	62.88	107.067	62.88	106.844	62.88	101.708	62.88	108.275	62.88	110.263	62.88	100.524	62.88	111.108	62.88	111.501	62.88	99.9018	62.88	118.331	62.88
63.09	63.09	101.413	63.09	116.653	63.09	111.831	63.09	89.8946	63.09	70.4881	63.09	65.4127	63.09	114.494	63.09	105.02	63.09	66.0003	63.09	102.63	63.09	103.602	63.09	110.736	63.09	66.1734	63.09	105.426	63.09	106.683	63.09	106.573	63.09	101.323	63.09	107.961	63.09	109.752	63.09	100.128	63.09	110.687	63.09	110.986	63.09	99.5219	63.09	117.951	63.09
63.27	63.27	101.108	63.27	116.337	63.27	111.395	63.27	89.457	63.27	70.2162	63.27	65.1252	63.27	114.087	63.27	104.543	63.27	65.6305	63.27	102.227	63.27	103.15	63.27	110.446	63.27	65.9193	63.27	105.053	63.27	106.226	63.27	106.226	63.27	100.939	63.27	107.493	63.27	109.377	63.27	99.7568	63.27	110.307	63.27	110.663	63.27	99.147	63.27	117.441	63.27
63.45	63.45	100.724	63.45	115.856	63.45	111.028	63.45	89.1392	63.45	69.9686	63.45	64.8908	63.45	113.661	63.45	104.211	63.45	65.4091	63.45	101.822	63.45	102.798	63.45	109.996	63.45	65.6587	63.45	104.649	63.45	105.856	63.45	105.733	63.45	100.588	63.45	107.109	63.45	108.987	63.45	99.4336	63.45	109.821	63.45	110.212	63.45	98.7596	63.45	117.092	63.45
63.7	63.7	100.331	63.7	115.49	63.7	110.598	63.7	88.6392	63.7	69.6988	63.7	64.6608	63.7	113.131	63.7	103.785	63.7	65.1472	63.7	101.48	63.7	102.391	63.7	109.494	63.7	65.3975	63.7	104.17	63.7	105.416	63.7	105.382	63.7	100.322	63.7	106.594	63.7	108.662	63.7	99.0917	63.7	109.436	63.7	109.786	63.7	98.3541	63.7	116.552	63.7
63.91	63.91	99.9215	63.91	115.114	63.91	110.221	63.91	88.395	63.91	69.4108	63.91	64.3619	63.91	112.813	63.91	103.4	63.91	64.8858	63.91	101.07	63.91	102.04	63.91	109.092	63.91	65.132	63.91	103.737	63.91	105.051	63.91	104.995	63.91	99.7667	63.91	106.284	63.91	108.175	63.91	98.623	63.91	109.025	63.91	109.384	63.91	97.9717	63.91	116.167	63.91
64.08	64.08	99.5424	64.08	114.577	64.08	109.77	64.08	88.0672	64.08	69.1228	64.08	64.1769	64.08	112.386	64.08	102.995	64.08	64.6543	64.08	100.61	64.08	101.649	64.08	108.628	64.08	64.8663	64.08	103.446	64.08	104.637	64.08	104.608	64.08	99.5002	64.08	105.919	64.08	107.77	64.08	98.3097	64.08	108.594	64.08	108.992	64.08	97.6552	64.08	115.742	64.08
64.27	64.27	99.2471	64.27	114.171	64.27	109.423	64.27	87.8607	64.27	68.8912	64.27	63.9638	64.27	111.955	64.27	102.586	64.27	64.3494	64.27	100.33	64.27	101.284	64.27	108.366	64.27	64.6072	64.27	102.96	64.27	104.229	64.27	104.208	64.27	99.116	64.27	105.481	64.27	107.366	64.27	97.8982	64.27	108.173	64.27	108.531	64.27	97.3208	64.27	115.322	64.27
64.48	64.48	98.9264	64.48	113.76	64.48	108.967	64.48	87.4231	64.48	68.6345	64.48	63.5573	64.48	111.543	64.48	102.25	64.48	64.0845	64.48	100.049	64.48	100.914	64.48	107.926	64.48	64.3929	64.48	102.567	64.48	103.826	64.48	103.831	64.48	98.7916	64.48	105.166	64.48	106.933	64.48	97.6122	64.48	107.881	64.48	108.159	64.48	97.0371	64.48	114.897	64.48
64.71	64.71	98.5064	64.71	113.289	64.71	108.476	64.71	87.1099	64.71	68.3614	64.71	63.4564	64.71	111.068	64.71	101.942	64.71	63.8629	64.71	99.6683	64.71	100.474	64.71	107.525	64.71	64.0723	64.71	102.281	64.71	103.397	64.71	103.314	64.71	98.3304	64.71	104.712	64.71	106.464	64.71	97.2485	64.71	107.44	64.71	107.81	64.71	96.5379	64.71	114.502	64.71
64.89	64.89	97.9997	64.89	112.863	64.89	108.185	64.89	86.7937	64.89	68.0606	64.89	63.1458	64.89	110.666	64.89	101.491	64.89	63.6397	64.89	99.2073	64.89	100.105	64.89	107.071	64.89	63.8297	64.89	101.84	64.89	103.053	64.89	103.049	64.89	97.9733	64.89	104.182	64.89	106.197	64.89	96.8144	64.89	107.025	64.89	107.296	64.89	96.2822	64.89	113.872	64.89
65.11	65.11	97.6738	65.11	112.412	65.11	107.645	65.11	86.4446	65.11	67.8441	65.11	62.9326	65.11	110.264	65.11	101.068	65.11	63.3798	65.11	98.8331	65.11	99.7012	65.11	106.795	65.11	63.5856	65.11	101.403	65.11	102.611	65.11	102.518	65.11	97.639	65.11	103.971	65.11	105.764	65.11	96.4281	65.11	106.605	65.11	106.841	65.11	96.0086	65.11	113.682	65.11
65.32	65.32	97.3555	65.32	112.046	65.32	107.307	65.32	86.0624	65.32	67.5206	65.32	62.6285	65.32	109.886	65.32	100.735	65.32	63.0681	65.32	98.4521	65.32	99.4026	65.32	106.325	65.32	63.3047	65.32	101.117	65.32	102.289	65.32	102.17	65.32	97.2873	65.32	103.532	65.32	105.32	65.32	96.1696	65.32	106.173	65.32	106.502	65.32	95.6106	65.32	113.162	65.32
65.49	65.49	97.0092	65.49	111.625	65.49	106.91	65.49	85.7427	65.49	67.2436	65.49	62.3607	65.49	109.436	65.49	100.317	65.49	62.8731	65.49	98.1567	65.49	98.9838	65.49	105.856	65.49	63.0854	65.49	100.753	65.49	101.813	65.49	101.89	65.49	96.918	65.49	103.065	65.49	104.887	65.49	95.7431	65.49	105.842	65.49	106.188	65.49	95.3421	65.49	112.857	65.49
65.73	65.73	96.574	65.73	111.154	65.73	106.465	65.73	85.4267	65.73	66.958	65.73	62.1742	65.73	109	65.73	99.9633	65.73	62.57	65.73	97.814	65.73	98.5716	65.73	105.494	65.73	62.8281	65.73	100.308	65.73	101.479	65.73	101.418	65.73	96.5661	65.73	102.786	65.73	104.503	65.73	95.3794	65.73	105.442	65.73	105.768	65.73	94.9801	65.73	112.308	65.73
65.92	65.92	96.294	65.92	110.818	65.92	106.069	65.92	85.1169	65.92	66.7415	65.92	61.8619	65.92	108.475	65.92	99.5789	65.92	62.3401	65.92	97.3414	65.92	98.1286	65.92	105.054	65.92	62.5988	65.92	99.9792	65.92	101.095	65.92	101.061	65.92	96.1569	65.92	102.343	65.92	104.08	65.92	95.0332	65.92	105.046	65.92	105.288	65.92	94.6254	65.92	111.953	65.92
66.08	66.08	95.9223	66.08	110.342	66.08	105.673	66.08	84.8071	66.08	66.4797	66.08	61.619	66.08	108.265	66.08	99.175	66.08	62.0852	66.08	97.0312	66.08	97.8462	66.08	104.59	66.08	62.245	66.08	99.5912	66.08	100.668	66.08	100.699	66.08	95.9024	66.08	102.003	66.08	103.719	66.08	94.6769	66.08	104.611	66.08	104.9	66.08	94.286	66.08	111.568	66.08
66.3	66.3	95.4917	66.3	109.895	66.3	105.28	66.3	84.4149	66.3	66.2568	66.3	61.4187	66.3	107.74	66.3	98.8132	66.3	61.8683	66.3	96.5909	66.3	97.445	66.3	104.25	66.3	62.0437	66.3	99.1671	66.3	100.312	66.3	100.292	66.3	95.5855	66.3	101.51	66.3	103.348	66.3	94.4182	66.3	104.298	66.3	104.542	66.3	93.8726	66.3	111.107	66.3
66.54	66.54	95.1891	66.54	109.495	66.54	104.88	66.54	84.0548	66.54	66.0266	66.54	61.1926	66.54	107.358	66.54	98.5279	66.54	61.5503	66.54	96.1746	66.54	97.0964	66.54	103.927	66.54	61.8463	66.54	98.8351	66.54	99.9003	66.54	99.8975	66.54	95.129	66.54	101.212	66.54	102.853	66.54	94.0397	66.54	103.824	66.54	104.151	66.54	93.7186	66.54	110.673	66.54
66.72	66.72	94.8152	66.72	108.979	66.72	104.49	66.72	83.7144	66.72	65.7311	66.72	60.8228	66.72	106.967	66.72	98.0869	66.72	61.3524	66.72	95.7929	66.72	96.7332	66.72	103.575	66.72	61.5642	66.72	98.3803	66.72	99.5522	66.72	99.537	66.72	94.7873	66.72	100.8	66.72	102.543	66.72	93.6763	66.72	103.449	66.72	103.76	66.72	93.2961	66.72	110.219	66.72
66.92	66.92	94.4223	66.92	108.627	66.92	104.061	66.92	83.5002	66.92	65.5418	66.92	60.68	66.92	106.529	66.92	97.7182	66.92	61.0484	66.92	95.5421	66.92	96.3786	66.92	103.075	66.92	61.2313	66.92	97.9099	66.92	99.1456	66.92	99.196	66.92	94.4227	66.92	100.438	66.92	102.131	66.92	93.3293	66.92	103.07	66.92	103.331	66.92	92.9707	66.92	109.828	66.92
67.1	67.1	94.074	67.1	108.272	67.1	103.691	67.1	83.2139	67.1	65.1809	67.1	60.459	67.1	106.128	67.1	97.3552	67.1	60.8656	67.1	95.2097	67.1	95.9132	67.1	102.689	67.1	61.034	67.1	97.6075	67.1	98.7781	67.1	98.7535	67.1	94.0462	67.1	100.041	67.1	101.728	67.1	92.9659	67.1	102.71	67.1	102.906	67.1	92.7103	67.1	109.503	67.1
67.34	67.34	93.7277	67.34	107.795	67.34	103.334	67.34	82.8255	67.34	64.9946	67.34	60.2061	67.34	105.731	67.34	96.9708	67.34	60.5757	67.34	94.9143	67.34	95.6308	67.34	102.428	67.34	60.7947	67.34	97.3227	67.34	98.4478	67.34	98.4157	67.34	93.6969	67.34	99.6425	67.34	101.392	67.34	92.5294	67.34	102.31	67.34	102.568	67.34	92.2594	67.34	109.058	67.34
67.57	67.57	93.3357	67.57	107.364	67.57	102.839	67.57	82.4911	67.57	64.6724	67.57	59.8839	67.57	105.265	67.57	96.5718	67.57	60.3807	67.57	94.4564	67.57	95.3046	67.57	101.979	67.57	60.5854	67.57	96.8611	67.57	98.0883	67.57	97.9765	67.57	93.3226	67.57	99.2244	67.57	100.954	67.57	92.1882	67.57	101.944	67.57	102.147	67.57	92.0213	67.57	108.628	67.57
67.72	67.72	92.9538	67.72	106.983	67.72	102.571	67.72	82.201	67.72	64.4307	67.72	59.6559	67.72	104.829	67.72	96.202	67.72	60.0458	67.72	94.0724	67.72	94.9053	67.72	101.534	67.72	60.3014	67.72	96.5419	67.72	97.6608	67.72	97.6676	67.72	93.0581	67.72	98.7522	67.72	100.511	67.72	91.8721	67.72	101.493	67.72	101.76	67.72	91.7072	67.72	108.204	67.72
67.93	67.93	92.6719	67.93	106.559	67.93	102.092	67.93	81.9002	67.93	64.1002	67.93	59.4003	67.93	104.551	67.93	95.883	67.93	59.8981	67.93	93.7205	67.93	94.5814	67.93	101.269	67.93	59.9995	67.93	96.1612	67.93	97.2595	67.93	97.3074	67.93	92.7467	67.93	98.5328	67.93	100.157	67.93	91.5742	67.93	101.119	67.93	101.335	67.93	91.29	67.93	107.835	67.93
68.13	68.13	92.2952	68.13	106.223	68.13	101.671	68.13	81.6495	68.13	63.8082	68.13	59.1772	68.13	104.119	68.13	95.523	68.13	59.6282	68.13	93.371	68.13	94.2212	68.13	100.829	68.13	59.7753	68.13	95.8371	68.13	96.8903	68.13	96.9696	68.13	92.2827	68.13	98.1344	68.13	99.7437	68.13	91.1377	68.13	100.708	68.13	100.958	68.13	91.0418	68.13	107.405	68.13
68.34	68.34	91.8981	68.34	105.727	68.34	101.334	68.34	81.2709	68.34	63.6522	68.34	58.9096	68.34	103.713	68.34	95.1873	68.34	59.3533	68.34	92.9181	68.34	93.7879	68.34	100.389	68.34	59.4963	68.34	95.4345	68.34	96.4629	68.34	96.5883	68.34	91.9534	68.34	97.8197	68.34	99.3008	68.34	90.8517	68.34	100.382	68.34	100.664	68.34	90.7632	68.34	107.07	68.34
68.54	68.54	91.5264	68.54	105.331	68.54	100.928	68.54	80.971	68.54	63.3955	68.54	58.7311	68.54	103.282	68.54	94.7348	68.54	59.1434	68.54	92.6277	68.54	93.5055	68.54	100.06	68.54	59.3119	68.54	95.1252	68.54	96.1714	68.54	96.1105	68.54	91.6889	68.54	97.4164	68.54	98.9454	68.54	90.5457	68.54	99.9809	68.54	100.179	68.54	90.4187	68.54	106.595	68.54
68.75	68.75	91.2617	68.75	104.95	68.75	100.552	68.75	80.5924	68.75	63.0934	68.75	58.4486	68.75	102.934	68.75	94.4283	68.75	58.8785	68.75	92.2634	68.75	93.0674	68.75	99.5865	68.75	58.983	68.75	94.6932	68.75	95.7586	68.75	95.7872	68.75	91.205	68.75	97.0771	68.75	98.6387	68.75	90.1995	68.75	99.7533	68.75	99.7573	68.75	89.7348	68.75	106.2	68.75
68.96	68.96	90.9835	68.96	104.522	68.96	100.139	68.96	80.2618	68.96	62.7952	68.96	58.2055	68.96	102.525	68.96	93.9465	68.96	58.6484	68.96	91.8654	68.96	92.7463	68.96	99.2175	68.96	58.8083	68.96	94.3348	68.96	95.3597	68.96	95.4583	68.96	90.9468	68.96	96.6831	68.96	98.1751	68.96	89.82	68.96	99.3168	68.96	99.3641	68.96	89.4279	68.96	105.823	68.96
69.16	69.16	90.6253	69.16	104.098	69.16	99.7393	69.16	79.9631	69.16	62.6001	69.16	58.0075	69.16	102.086	69.16	93.6499	69.16	58.4687	69.16	91.5054	69.16	92.3517	69.16	98.8129	69.16	58.5794	69.16	93.9616	69.16	95.0639	69.16	95.1212	69.16	90.5364	69.16	96.2262	69.16	97.9427	69.16	89.4972	69.16	98.8281	69.16	99.0323	69.16	89.0915	69.16	105.465	69.16
69.37	69.37	90.2231	69.37	103.722	69.37	99.4074	69.37	79.6337	69.37	62.3132	69.37	57.7646	69.37	101.699	69.37	93.3482	69.37	58.1938	69.37	91.2248	69.37	92.045	69.37	98.4455	69.37	58.3253	69.37	93.6327	69.37	94.7725	69.37	94.6868	69.37	90.2969	69.37	95.9066	69.37	97.4997	69.37	89.1911	69.37	98.5659	69.37	98.6648	69.37	88.7774	69.37	104.976	69.37
69.54	69.54	89.8892	69.54	103.309	69.54	99.0398	69.54	79.3279	69.54	62.1209	69.54	57.5464	69.54	101.334	69.54	92.9154	69.54	57.9289	69.54	90.8763	69.54	91.7145	69.54	98.1589	69.54	58.0062	69.54	93.3433	69.54	94.2817	69.54	94.3245	69.54	89.9043	69.54	95.5227	69.54	97.012	69.54	88.8118	69.54	98.1495	69.54	98.3012	69.54	88.3795	69.54	104.648	69.54
69.77	69.77	89.5205	69.77	102.85	69.77	98.6544	69.77	79.1076	69.77	61.9004	69.77	57.3036	69.77	100.929	69.77	92.599	69.77	57.744	69.77	90.4913	69.77	91.2807	69.77	97.7734	69.77	57.8569	69.77	92.8913	69.77	94.0147	69.77	93.9967	69.77	89.6333	69.77	95.1394	69.77	96.7306	69.77	88.4587	69.77	97.8139	69.77	97.9642	69.77	88.0935	69.77	104.271	69.77
69.95	69.95	89.2849	69.95	102.486	69.95	98.2007	69.95	78.7434	69.95	61.6156	69.95	57.0137	69.95	100.603	69.95	92.2464	69.95	57.4867	69.95	90.1399	69.95	90.9963	69.95	97.3304	69.95	57.6002	69.95	92.5601	69.95	93.6431	69.95	93.6178	69.95	89.2376	69.95	94.8369	69.95	96.3141	69.95	88.096	69.95	97.3658	69.95	97.4273	69.95	87.6363	69.95	103.827	69.95
70.18	70.18	88.7555	70.18	102.145	70.18	97.8936	70.18	78.5074	70.18	61.3941	70.18	56.8204	70.18	100.25	70.18	91.8962	70.18	57.2468	70.18	89.8446	70.18	90.6701	70.18	96.9534	70.18	57.391	70.18	92.1969	70.18	93.2497	70.18	93.2269	70.18	88.9033	70.18	94.3992	70.18	95.9393	70.18	87.8051	70.18	97.0146	70.18	97.1236	70.18	87.2868	70.18	103.443	70.18
70.38	70.38	88.5926	70.38	101.719	70.38	97.438	70.38	78.1092	70.38	61.1173	70.38	56.6321	70.38	99.8284	70.38	91.5216	70.38	57.012	70.38	89.4706	70.38	90.2028	70.38	96.6391	70.38	57.1568	70.38	91.8189	70.38	92.9146	70.38	92.894	70.38	88.5142	70.38	94.1238	70.38	95.657	70.38	87.4991	70.38	96.7079	70.38	96.6975	70.38	86.9171	70.38	103.108	70.38
70.57	70.57	88.2465	70.57	101.338	70.57	97.1358	70.57	77.8831	70.57	60.8455	70.57	56.4091	70.57	99.4266	70.57	91.1811	70.57	56.8221	70.57	89.1753	70.57	89.9205	70.57	96.3007	70.57	56.8778	70.57	91.4998	70.57	92.4824	70.57	92.6141	70.57	88.3296	70.57	93.6764	70.57	95.2092	70.57	87.1429	70.57	96.3517	70.57	96.3889	70.57	86.5676	70.57	102.638	70.57
70.77	70.77	87.866	70.77	100.955	70.77	96.7819	70.77	77.5147	70.77	60.6218	70.77	56.1091	70.77	98.9299	70.77	90.901	70.77	56.5846	70.77	88.8423	70.77	89.6109	70.77	95.9458	70.77	56.6809	70.77	91.1336	70.77	92.1009	70.77	92.24	70.77	87.937	70.77	93.3689	70.77	94.9344	70.77	86.8482	70.77	95.914	70.77	96.0535	70.77	86.1888	70.77	102.331	70.77
70.97	70.97	87.4689	70.97	100.499	70.97	96.3311	70.97	77.2442	70.97	60.3299	70.97	55.896	70.97	98.6408	70.97	90.468	70.97	56.3797	70.97	88.4878	70.97	89.236	70.97	95.4913	70.97	56.3819	70.97	90.7654	70.97	91.7901	70.97	91.8057	70.97	87.5927	70.97	92.9853	70.97	94.4574	70.97	86.4419	70.97	95.5924	70.97	95.6371	70.97	85.7379	70.97	101.942	70.97
71.2	71.2	87.2194	71.2	100.068	71.2	96.0091	71.2	76.9247	71.2	60.0782	71.2	55.7175	71.2	98.3517	71.2	90.1859	71.2	56.0848	71.2	88.158	71.2	88.8612	71.2	95.0997	71.2	56.1427	71.2	90.3432	71.2	91.4403	71.2	91.4679	71.2	87.2285	71.2	92.6705	71.2	94.1702	71.2	86.0856	71.2	95.2065	71.2	95.2991	71.2	85.3175	71.2	101.502	71.2
71.41	71.41	86.8896	71.41	99.7352	71.41	95.5707	71.41	76.6741	71.41	59.94	71.41	55.4273	71.41	97.9136	71.41	89.8035	71.41	55.8971	71.41	87.8741	71.41	88.5319	71.41	94.7977	71.41	55.9258	71.41	90.0898	71.41	91.1947	71.41	91.1516	71.41	86.9754	71.41	92.3825	71.41	93.7735	71.41	85.8761	71.41	94.8527	71.41	94.9734	71.41	84.9638	71.41	101.205	71.41
71.58	71.58	86.5729	71.58	99.3614	71.58	95.1768	71.58	76.3052	71.58	59.5849	71.58	55.2516	71.58	97.5774	71.58	89.4561	71.58	55.655	71.58	87.3655	71.58	88.2818	71.58	94.3938	71.58	55.6743	71.58	89.7687	71.58	90.7117	71.58	90.7922	71.58	86.5449	71.58	91.9623	71.58	93.4303	71.58	85.5338	71.58	94.5633	71.58	94.5152	71.58	84.5627	71.58	100.737	71.58
71.79	71.79	86.1707	71.79	98.9003	71.79	94.7805	71.79	76.0249	71.79	59.3533	71.79	55.0385	71.79	97.1462	71.79	89.1107	71.79	55.4551	71.79	87.1588	71.79	87.8778	71.79	94.0166	71.79	55.475	71.79	89.3514	71.79	90.3523	71.79	90.5075	71.79	86.1458	71.79	91.6918	71.79	93.0312	71.79	85.1374	71.79	94.1823	71.79	94.1674	71.79	84.198	71.79	100.347	71.79
71.99	71.99	85.8713	71.99	98.5823	71.99	94.5352	71.99	75.7595	71.99	59.1999	71.99	54.8374	71.99	96.7961	71.99	88.8303	71.99	55.2674	71.99	86.7221	71.99	87.5289	71.99	93.6372	71.99	55.253	71.99	89.034	71.99	90.0968	71.99	90.08	71.99	85.9424	71.99	91.2561	71.99	92.6538	71.99	84.8424	71.99	93.8136	71.99	93.8268	71.99	83.8543	71.99	99.9902	71.99
72.2	72.2	85.5852	72.2	98.2387	72.2	94.1068	72.2	75.5087	72.2	58.9204	72.2	54.5577	72.2	96.4699	72.2	88.3517	72.2	55.0103	72.2	86.4548	72.2	87.1816	72.2	93.3107	72.2	55.0017	72.2	88.6641	72.2	89.818	72.2	89.7739	72.2	85.6319	72.2	90.9443	72.2	92.3059	72.2	84.5455	72.2	93.4006	72.2	93.457	72.2	83.6255	72.2	99.6823	72.2
72.39	72.39	85.2085	72.39	97.8829	72.39	93.7006	72.39	75.1793	72.39	58.6486	72.39	54.3049	72.39	96.0926	72.39	88.0695	72.39	54.7304	72.39	86.1644	72.39	86.9138	72.39	92.9626	72.39	54.7774	72.39	88.3548	72.39	89.2691	72.39	89.3782	72.39	85.2178	72.39	90.6098	72.39	91.9846	72.39	84.2444	72.39	93.1136	72.39	93.2169	72.39	84.0257	72.39	99.2774	72.39
72.57	72.57	84.9081	72.57	97.527	72.57	93.4034	72.57	74.9187	72.57	58.4372	72.57	54.1512	72.57	95.6417	72.57	87.69	72.57	54.5005	72.57	85.7361	72.57	86.5195	72.57	92.571	72.57	54.5432	72.57	88.0258	72.57	89.0359	72.57	89.0886	72.57	84.8586	72.57	90.1967	72.57	91.5903	72.57	83.8581	72.57	92.7426	72.57	92.7074	72.57	51.6302	72.57	98.9075	72.57
72.81	72.81	84.5212	72.81	97.0258	72.81	93.0715	72.81	74.6778	72.81	58.1654	72.81	53.8736	72.81	95.2889	72.81	87.3835	72.81	54.2806	72.81	85.3473	72.81	86.1933	72.81	92.2083	72.81	54.3389	72.81	87.7116	72.81	88.5648	72.81	88.8184	72.81	84.654	72.81	89.9853	72.81	91.2691	72.81	83.527	72.81	92.3814	72.81	92.3939	72.81	6.06371	72.81	98.5427	72.81
73.03	73.03	84.3081	73.03	96.6575	73.03	92.6872	73.03	74.3335	73.03	57.9464	73.03	53.6873	73.03	94.9533	73.03	87.0981	73.03	54.0577	73.03	85.1565	73.03	85.8296	73.03	91.9689	73.03	54.1466	73.03	87.3449	73.03	88.3139	73.03	88.381	73.03	84.2658	73.03	89.569	73.03	90.9061	73.03	83.2268	73.03	92.0619	73.03	92.009	73.03	6.04423	73.03	98.1156	73.03
73.18	73.18	83.9357	73.18	96.2189	73.18	92.3185	73.18	74.0141	73.18	57.6821	73.18	53.4375	73.18	94.5342	73.18	86.751	73.18	53.9358	73.18	84.8255	73.18	85.6286	73.18	91.4831	73.18	53.8755	73.18	87.0242	73.18	87.9479	73.18	88.1765	73.18	83.8507	73.18	89.2131	73.18	90.4902	73.18	82.8949	73.18	91.6492	73.18	91.6835	73.18	6.01812	73.18	97.7679	73.18
73.42	73.42	83.6506	73.42	95.848	73.42	91.9371	73.42	73.6748	73.42	57.5059	73.42	53.264	73.42	94.2108	73.42	86.3813	73.42	53.6709	73.42	84.5153	73.42	85.2051	73.42	91.1446	73.42	53.6712	73.42	86.7346	73.42	87.637	73.42	87.665	73.42	83.6511	73.42	88.8541	73.42	90.1203	73.42	82.6842	73.42	91.3325	73.42	91.316	73.42	5.97759	73.42	97.468	73.42
73.59	73.59	83.2382	73.59	95.5674	73.59	91.4962	73.59	73.4192	73.59	57.2895	73.59	53.0211	73.59	93.8433	73.59	85.9726	73.59	53.451	73.59	84.0822	73.59	84.8984	73.59	90.84	73.59	53.4121	73.59	86.3074	73.59	87.2436	73.59	87.3561	73.59	83.3518	73.59	88.4951	73.59	89.8282	73.59	82.3029	73.59	90.9268	73.59	90.9584	73.59	6.06878	73.59	97.0082	73.59
73.82	73.82	82.9175	73.82	95.2115	73.82	91.2733	73.82	73.1586	73.82	57.0126	73.82	52.803	73.82	93.4807	73.82	85.7488	73.82	53.2061	73.82	83.8508	73.82	84.5965	73.82	90.4919	73.82	53.1879	73.82	86.0374	73.82	86.957	73.82	87.0907	73.82	83.0474	73.82	88.2295	73.82	89.4437	73.82	81.9467	73.82	90.6003	73.82	90.6595	73.82	13.5965	73.82	96.6433	73.82
74	74	82.6211	74	94.7859	74	90.8583	74	72.879	74	56.726	74	52.5663	74	93.2065	74	85.2936	74	53.0324	74	83.5534	74	84.263	74	90.1204	74	52.9648	74	85.7205	74	86.6236	74	86.7062	74	82.7216	74	87.8231	74	89.182	74	81.5994	74	90.3245	74	90.2637	74	13.5221	74	96.3633	74
74.2	74.2	82.3417	74.2	94.4475	74.2	90.5581	74.2	72.5247	74.2	56.4969	74.2	52.4542	74.2	92.7972	74.2	84.9983	74.2	52.7944	74.2	83.2	74.2	83.9673	74.2	89.755	74.2	52.7923	74.2	85.3095	74.2	86.3094	74.2	86.3603	74.2	82.2384	74.2	87.5394	74.2	88.8091	74.2	81.3642	74.2	89.9404	74.2	89.9326	74.2	13.4174	74.2	95.931	74.2
74.43	74.43	82.0002	74.43	94.0093	74.43	90.2442	74.43	72.299	74.43	56.3587	74.43	52.1748	74.43	92.4814	74.43	84.7635	74.43	52.5477	74.43	82.8841	74.43	83.5476	74.43	89.4678	74.43	52.5214	74.43	84.9303	74.43	85.9631	74.43	86.0355	74.43	82.0282	74.43	87.1249	74.43	88.4326	74.43	81.0527	74.43	89.6171	74.43	89.5682	74.43	13.3448	74.43	95.5788	74.43
74.64	74.64	81.6549	74.64	93.723	74.64	89.8367	74.64	72.0179	74.64	56.1116	74.64	52	74.64	92.084	74.64	84.3817	74.64	52.3915	74.64	82.5955	74.64	83.3064	74.64	89.1236	74.64	52.286	74.64	84.6087	74.64	85.7038	74.64	85.749	74.64	81.8151	74.64	86.818	74.64	88.144	74.64	80.7276	74.64	89.2545	74.64	89.2535	74.64	13.2925	74.64	95.2637	74.64
74.84	74.84	81.3444	74.84	93.4122	74.84	89.5295	74.84	71.7082	74.84	55.8246	74.84	51.6977	74.84	91.7018	74.84	84.1336	74.84	52.1616	74.84	82.2116	74.84	82.9754	74.84	88.7851	74.84	52.1165	74.84	84.3484	74.84	85.2229	74.84	85.4112	74.84	81.5357	74.84	86.5525	74.84	87.7595	74.84	80.3864	74.84	88.9527	74.84	88.886	74.84	13.2166	74.84	94.8239	74.84
75.04	75.04	81.0895	75.04	92.934	75.04	89.1068	75.04	71.4875	75.04	55.5506	75.04	51.5423	75.04	91.3077	75.04	83.7821	75.04	51.9849	75.04	81.8761	75.04	82.6336	75.04	88.3482	75.04	51.8357	75.04	84.0626	75.04	84.9301	75.04	85.0671	75.04	81.3355	75.04	86.2314	75.04	87.349	75.04	80.1051	75.04	88.6097	75.04	88.5365	75.04	13.1591	75.04	94.4817	75.04
75.22	75.22	80.7331	75.22	92.6334	75.22	88.77	75.22	71.1286	75.22	55.3795	75.22	51.3391	75.22	91.0382	75.22	83.5	75.22	51.735	75.22	81.5807	75.22	82.3172	75.22	88.0388	75.22	51.6065	75.22	83.66	75.22	84.6241	75.22	84.7535	75.22	81.3155	75.22	85.8528	75.22	87.0618	75.22	79.8392	75.22	88.3228	75.22	88.1887	75.22	13.068	75.22	94.1968	75.22
75.42	75.42	80.3414	75.42	92.2595	75.42	88.5289	75.42	70.9265	75.42	55.0998	75.42	51.1475	75.42	90.6433	75.42	83.0827	75.42	51.5518	75.42	81.3255	75.42	81.953	75.42	87.6538	75.42	51.389	75.42	83.3518	75.42	84.2903	75.42	84.446	75.42	81.2363	75.42	85.6131	75.42	86.7421	75.42	79.5285	75.42	87.983	75.42	87.9307	75.42	12.9582	75.42	93.7592	75.42
75.65	75.65	80.1174	75.65	92.0089	75.65	88.1078	75.65	70.6413	75.65	54.9488	75.65	50.979	75.65	90.3052	75.65	82.8394	75.65	51.2969	75.65	81.0597	75.65	81.6902	75.65	87.325	75.65	51.2047	75.65	83.0425	75.65	83.9648	75.65	84.0261	75.65	81.0966	75.65	85.2787	75.65	86.3673	75.65	79.2375	75.65	87.5971	75.65	87.5779	75.65	12.9379	75.65	93.4094	75.65
75.85	75.85	79.8272	75.85	91.6029	75.85	87.7858	75.85	70.3709	75.85	54.7474	75.85	50.7956	75.85	89.9572	75.85	82.5183	75.85	51.137	75.85	80.725	75.85	81.4419	75.85	87.1461	75.85	51.0352	75.85	82.7233	75.85	83.6734	75.85	83.7752	75.85	81.0018	75.85	84.8558	75.85	85.9779	75.85	78.8863	75.85	87.3299	75.85	87.1517	75.85	12.8316	75.85	93.0545	75.85
76.02	76.02	79.5576	76.02	91.1888	76.02	87.4752	76.02	70.0801	76.02	54.5381	76.02	50.5543	76.02	89.5376	76.02	82.2225	76.02	50.9587	76.02	80.3465	76.02	81.0289	76.02	86.7174	76.02	50.8126	76.02	82.4346	76.02	83.3005	76.02	83.4385	76.02	80.5882	76.02	84.6602	76.02	85.697	76.02	78.5454	76.02	86.9751	76.02	86.8985	76.02	12.813	76.02	92.7066	76.02
76.26	76.26	79.2163	76.26	90.791	76.26	87.0527	76.26	69.8989	76.26	54.239	76.26	50.3693	76.26	89.2369	76.26	81.7983	76.26	50.7322	76.26	80.0801	76.26	80.6922	76.26	86.4644	76.26	50.5967	76.26	82.144	76.26	83.0953	76.26	83.143	76.26	80.4031	76.26	84.2361	76.26	85.3694	76.26	78.2793	76.26	86.6224	76.26	86.5295	76.26	12.7302	76.26	92.4297	76.26
76.43	76.43	78.9311	76.43	90.5036	76.43	86.7491	76.43	69.5555	76.43	54.0004	76.43	50.0753	76.43	88.9019	76.43	81.5542	76.43	50.4558	76.43	79.7744	76.43	80.4529	76.43	86.047	76.43	50.3261	76.43	81.7651	76.43	82.73	76.43	82.7268	76.43	80.0235	76.43	83.9153	76.43	84.9787	76.43	77.9932	76.43	86.2698	76.43	86.195	76.43	12.683	76.43	92.0278	76.43
76.66	76.66	78.6156	76.66	90.0944	76.66	86.3839	76.66	69.2843	76.66	53.7709	76.66	49.9629	76.66	88.5949	76.66	81.1853	76.66	50.2924	76.66	79.4796	76.66	80.1469	76.66	85.8068	76.66	50.1383	76.66	81.4517	76.66	82.3667	76.66	82.5156	76.66	79.5848	76.66	83.5918	76.66	84.7172	76.66	77.6722	76.66	85.9347	76.66	85.9514	76.66	12.5631	76.66	91.6449	76.66
76.84	76.84	78.2287	76.84	89.8087	76.84	86.1065	76.84	69.0877	76.84	53.5947	76.84	49.7002	76.84	88.2421	76.84	80.8982	76.84	50.0225	76.84	79.1793	76.84	79.811	76.84	85.4103	76.84	49.9041	76.84	81.1031	76.84	82.051	76.84	82.144	76.84	79.1208	76.84	83.3017	76.84	84.3521	76.84	77.306	76.84	85.6675	76.84	85.4762	76.84	12.5226	76.84	91.375	76.84
77.04	77.04	78.0556	77.04	89.4963	77.04	85.7486	77.04	68.8034	77.04	53.3612	77.04	49.5004	77.04	87.8925	77.04	80.5715	77.04	49.9211	77.04	78.8343	77.04	79.455	77.04	85.0656	77.04	49.7531	77.04	80.8717	77.04	81.7392	77.04	81.8872	77.04	78.6865	77.04	82.981	77.04	83.9323	77.04	77.0401	77.04	85.4041	77.04	85.1761	77.04	12.4348	77.04	90.8934	77.04
77.27	77.27	77.6281	77.27	89.0838	77.27	85.3115	77.27	68.4946	77.27	53.148	77.27	49.2809	77.27	87.5284	77.27	80.2692	77.27	49.6498	77.27	78.5583	77.27	79.1283	77.27	84.8226	77.27	49.5125	77.27	80.4734	77.27	81.4324	77.27	81.4761	77.27	78.357	77.27	82.5966	77.27	83.6878	77.27	76.6991	77.27	84.9874	77.27	84.8858	77.27	12.3927	77.27	90.5268	77.27
77.48	77.48	77.2971	77.48	88.8449	77.48	85.0898	77.48	68.1791	77.48	52.9485	77.48	49.1436	77.48	87.2311	77.48	79.9391	77.48	49.4613	77.48	78.2191	77.48	78.9342	77.48	84.4033	77.48	49.3346	77.48	80.2139	77.48	81.1224	77.48	81.1972	77.48	77.9631	77.48	82.327	77.48	83.4213	77.48	76.4482	77.48	84.6868	77.48	84.5784	77.48	12.3082	77.48	90.2487	77.48
77.66	77.66	77.175	77.66	88.464	77.66	84.7728	77.66	67.9922	77.66	52.7522	77.66	48.9949	77.66	86.9028	77.66	79.6132	77.66	49.2714	77.66	77.9927	77.66	78.608	77.66	84.1036	77.66	49.0955	77.66	79.8702	77.66	80.763	77.66	80.8835	77.66	77.6289	77.66	82.0566	77.66	83.1098	77.66	76.2425	77.66	84.39	77.66	84.2649	77.66	12.2474	77.66	89.8938	77.66
77.85	77.85	76.8441	77.85	88.0781	77.85	84.4063	77.85	67.7465	77.85	52.5257	77.85	48.7669	77.85	86.5647	77.85	79.297	77.85	49.0216	77.85	77.6038	77.85	78.3306	77.85	83.828	77.85	48.8912	77.85	79.5904	77.85	80.5299	77.85	80.5409	77.85	77.2597	77.85	81.7418	77.85	82.7885	77.85	75.8763	77.85	84.0981	77.85	83.9073	77.85	12.1968	77.85	89.6239	77.85
78.06	78.06	76.6148	78.06	87.7989	78.06	84.0655	78.06	67.5193	78.06	52.2054	78.06	48.5948	78.06	86.277	78.06	79.0543	78.06	48.898	78.06	77.3284	78.06	78.0195	78.06	83.4763	78.06	48.7331	78.06	79.37	78.06	80.2343	78.06	80.3294	78.06	76.8856	78.06	81.4279	78.06	82.3758	78.06	75.5952	78.06	83.7627	78.06	83.5704	78.06	12.1274	78.06	89.2857	78.06
78.3	78.3	76.2381	78.3	87.4581	78.3	83.7534	78.3	67.1751	78.3	52.0443	78.3	48.3173	78.3	85.983	78.3	78.7867	78.3	48.5882	78.3	77.0134	78.3	77.6641	78.3	83.2007	78.3	48.489	78.3	79.0362	78.3	79.8749	78.3	80.0253	78.3	76.5064	78.3	81.0394	78.3	82.1422	78.3	75.3293	78.3	83.4411	78.3	83.2814	78.3	12.0869	78.3	88.8958	78.3
78.49	78.49	75.9689	78.49	87.1197	78.49	83.4494	78.49	66.9463	78.49	51.8294	78.49	48.1461	78.49	85.603	78.49	78.4355	78.49	48.4456	78.49	76.7374	78.49	77.3908	78.49	82.8117	78.49	48.297	78.49	78.6917	78.49	79.5968	78.49	79.6813	78.49	76.2172	78.49	80.8069	78.49	81.7948	78.49	74.9486	78.49	83.1622	78.49	82.9218	78.49	11.9673	78.49	88.5179	78.49
78.67	78.67	75.6271	78.67	86.7364	78.67	83.1392	78.67	66.708	78.67	51.6567	78.67	47.8959	78.67	85.2626	78.67	78.1348	78.67	48.2983	78.67	76.4424	78.67	77.1237	78.67	82.5528	78.67	48.0554	78.67	78.4568	78.67	79.2629	78.67	79.3738	78.67	75.9276	78.67	80.5131	78.67	81.4656	78.67	74.7674	78.67	82.8227	78.67	82.6788	78.67	11.9147	78.67	88.306	78.67
78.88	78.88	75.3628	78.88	86.4695	78.88	82.7866	78.88	66.4339	78.88	51.4184	78.88	47.7956	78.88	84.8547	78.88	77.8133	78.88	48.1121	78.88	76.2109	78.88	76.8362	78.88	82.1602	78.88	47.8698	78.88	78.1128	78.88	78.9077	78.88	79.074	78.88	75.5436	78.88	80.1683	78.88	81.2165	78.88	74.3765	78.88	82.4656	78.88	82.2516	78.88	11.8422	78.88	87.8947	78.88
79.08	79.08	75.1341	79.08	86.1276	79.08	82.4539	79.08	66.2581	79.08	51.1803	79.08	47.5812	79.08	84.6526	79.08	77.5503	79.08	47.886	79.08	75.891	79.08	76.5147	79.08	81.816	79.08	47.6793	79.08	77.7149	79.08	78.7081	79.08	78.7453	79.08	75.2096	79.08	79.8383	79.08	80.8458	79.08	74.2113	79.08	82.2521	79.08	81.9324	79.08	11.7951	79.08	87.6085	79.08
79.31	79.31	74.7931	79.31	85.7668	79.31	82.0478	79.31	65.8846	79.31	50.9941	79.31	47.3632	79.31	84.2557	79.31	77.2195	79.31	47.6762	79.31	75.5022	79.31	76.2519	79.31	81.4486	79.31	47.5049	79.31	77.5235	79.31	78.3682	79.31	78.4703	79.31	74.8455	79.31	79.5285	79.31	80.4857	79.31	73.8352	79.31	81.8663	79.31	81.6434	79.31	11.7343	79.31	87.2637	79.31
79.49	79.49	74.4827	79.49	85.5313	79.49	81.7408	79.49	65.7322	79.49	50.7374	79.49	47.1798	79.49	83.9177	79.49	76.8888	79.49	47.4763	79.49	75.2807	79.49	75.8723	79.49	81.2359	79.49	47.2409	79.49	77.1308	79.49	78.0282	79.49	78.118	79.49	74.5362	79.49	79.2335	79.49	80.2521	79.49	73.5442	79.49	81.5695	79.49	81.374	79.49	11.6431	79.49	86.9838	79.49
79.73	79.73	74.2073	79.73	85.1115	79.73	81.4047	79.73	65.4704	79.73	50.5326	79.73	46.9183	79.73	83.5954	79.73	76.6069	79.73	47.2676	79.73	74.9312	79.73	75.6388	79.73	80.9516	79.73	47.0527	79.73	76.9052	79.73	77.7955	79.73	77.9014	79.73	74.2915	79.73	78.9488	79.73	79.8683	79.73	73.2679	79.73	81.2684	79.73	81.2131	79.73	11.5991	79.73	86.5953	79.73
79.89	79.89	73.907	79.89	84.7857	79.89	81.1174	79.89	65.2295	79.89	50.2709	79.89	46.8093	79.89	83.2818	79.89	76.3491	79.89	47.1077	79.89	74.7934	79.89	75.2883	79.89	80.6132	79.89	46.8933	79.89	76.5959	79.89	77.4847	79.89	77.5636	79.89	73.9423	79.89	78.7176	79.89	79.5519	79.89	73.0472	79.89	80.937	79.89	80.8164	79.89	11.5383	79.89	86.2705	79.89
80.1	80.1	73.6321	80.1	84.5702	80.1	80.8202	80.1	65.0132	80.1	50.1451	80.1	46.621	80.1	82.9829	80.1	76.028	80.1	46.9178	80.1	74.4784	80.1	75.006	80.1	80.3231	80.1	46.6442	80.1	76.2817	80.1	77.2176	80.1	77.2355	80.1	73.603	80.1	78.3144	80.1	79.2697	80.1	72.7261	80.1	80.7342	80.1	80.5371	80.1	11.4623	80.1	85.9106	80.1
80.3	80.3	73.3158	80.3	84.2955	80.3	80.5484	80.3	64.6185	80.3	49.8596	80.3	46.4932	80.3	82.6213	80.3	75.7168	80.3	46.704	80.3	74.1288	80.3	74.8064	80.3	79.9903	80.3	46.5107	80.3	75.9627	80.3	76.8487	80.3	77.0187	80.3	73.413	80.3	78.0295	80.3	78.9684	80.3	72.3543	80.3	80.3786	80.3	80.0871	80.3	11.403	80.3	85.6669	80.3
80.5	80.5	73.0779	80.5	83.8477	80.5	80.1758	80.5	64.3854	80.5	49.6957	80.5	46.159	80.5	82.3059	80.5	75.4491	80.5	46.517	80.5	73.9028	80.5	74.4803	80.5	79.7278	80.5	46.2645	80.5	75.6534	80.5	76.586	80.5	76.7237	80.5	73.0797	80.5	77.6306	80.5	78.6413	80.5	72.175	80.5	80.1004	80.5	79.7675	80.5	11.3038	80.5	85.2499	80.5
80.71	80.71	72.8074	80.71	83.593	80.71	79.894	80.71	64.1873	80.71	49.4756	80.71	46.0362	80.71	82.0079	80.71	75.1378	80.71	46.2782	80.71	73.5876	80.71	74.1833	80.71	79.3563	80.71	46.0563	80.71	75.3932	80.71	76.2899	80.71	76.4248	80.71	72.75	80.71	77.3752	80.71	78.3693	80.71	71.8934	80.71	79.7794	80.71	79.5476	80.71	11.2395	80.71	84.9911	80.71
80.89	80.89	72.5129	80.89	83.2665	80.89	79.6062	80.89	63.9381	80.89	49.288	80.89	45.8716	80.89	81.7572	80.89	74.88	80.89	46.1373	80.89	73.3565	80.89	73.8476	80.89	79.0414	80.89	45.9257	80.89	75.084	80.89	76.0032	80.89	76.0965	80.89	72.4412	80.89	77.1488	80.89	77.9308	80.89	71.543	80.89	79.4921	80.89	79.1993	80.89	11.1671	80.89	84.7002	80.89
81.13	81.13	72.2491	81.13	82.9901	81.13	79.274	81.13	63.7725	81.13	49.0451	81.13	45.7121	81.13	81.3791	81.13	74.6368	81.13	45.8815	81.13	73.0272	81.13	73.619	81.13	78.8233	81.13	45.7205	81.13	74.8239	81.13	75.702	81.13	75.8068	81.13	72.1675	81.13	76.9028	81.13	77.6871	81.13	71.2479	81.13	79.2493	81.13	78.9491	81.13	11.1049	81.13	84.3894	81.13
81.33	81.33	71.9887	81.33	82.6602	81.33	78.903	81.33	63.4024	81.33	48.8703	81.33	45.4653	81.33	81.1252	81.33	74.3547	81.33	45.7825	81.33	72.8152	81.33	73.3463	81.33	78.4662	81.33	45.4774	81.33	74.4901	81.33	75.3768	81.33	75.4885	81.33	71.8327	81.33	76.549	81.33	77.376	81.33	71.0063	81.33	78.8985	81.33	78.5577	81.33	10.9746	81.33	84.0256	81.33
81.5	81.5	71.7453	81.5	82.2587	81.5	78.6154	81.5	63.2663	81.5	48.6275	81.5	45.3504	81.5	80.8011	81.5	74.0338	81.5	45.5118	81.5	72.4367	81.5	73.0594	81.5	78.1805	81.5	45.3121	81.5	74.2104	81.5	75.1048	81.5	75.2665	81.5	71.6288	81.5	76.3374	81.5	77.04	81.5	70.7213	81.5	78.5569	81.5	78.2439	81.5	10.9023	81.5	83.7299	81.5
81.71	81.71	71.4247	81.71	81.9832	81.71	78.3332	81.71	63.0255	81.71	48.386	81.71	45.1076	81.71	80.4631	81.71	73.6447	81.71	45.3469	81.71	72.2202	81.71	72.7528	81.71	77.9292	81.71	45.1228	81.71	73.9405	81.71	74.7843	81.71	74.8902	81.71	71.18	81.71	75.954	81.71	76.7578	81.71	70.4254	81.71	78.2404	81.71	77.9843	81.71	10.8213	81.71	83.4201	81.71
81.94	81.94	71.1304	81.94	81.7421	81.94	78.0408	81.94	62.7471	81.94	48.2187	81.94	44.9482	81.94	80.0755	81.94	73.4163	81.94	45.1312	81.94	71.9156	81.94	72.4757	81.94	77.4745	81.94	44.8978	81.94	73.6905	81.94	74.6047	81.94	74.6441	81.94	71.0012	81.94	75.7475	81.94	76.4364	81.94	70.1756	81.94	78.0077	81.94	77.6608	81.94	10.7237	81.94	82.9946	81.94
82.13	82.13	70.7875	82.13	81.4627	82.13	77.759	82.13	62.5471	82.13	48.0954	82.13	44.7814	82.13	79.8073	82.13	73.2652	82.13	44.9781	82.13	71.639	82.13	72.1831	82.13	77.1998	82.13	44.6903	82.13	73.3955	82.13	74.2404	82.13	74.374	82.13	70.7303	82.13	75.4624	82.13	76.1351	82.13	69.9079	82.13	77.6669	82.13	77.4557	82.13	10.5999	82.13	82.8513	82.13
82.33	82.33	70.6094	82.33	81.0919	82.33	77.4767	82.33	62.3357	82.33	47.8941	82.33	44.5535	82.33	79.577	82.33	72.9441	82.33	44.7632	82.33	71.4126	82.33	72.0516	82.33	76.9726	82.33	44.4811	82.33	73.1255	82.33	74.0171	82.33	74.0411	82.33	70.436	82.33	75.0936	82.33	75.848	82.33	69.7023	82.33	77.4344	82.33	77.0442	82.33	10.534	82.33	82.4965	82.33
82.53	82.53	70.3692	82.53	80.8068	82.53	77.2391	82.53	62.103	82.53	47.6537	82.53	44.4007	82.53	79.362	82.53	72.6228	82.53	44.5842	82.53	71.1167	82.53	71.7251	82.53	76.7263	82.53	44.4022	82.53	72.8699	82.53	73.7256	82.53	73.8674	82.53	70.1259	82.53	74.8919	82.53	75.6291	82.53	69.4104	82.53	77.118	82.53	76.9073	82.53	10.4138	82.53	82.2273	82.53
82.74	82.74	70.0597	82.74	80.5307	82.74	76.8576	82.74	61.913	82.74	47.4814	82.74	44.1918	82.74	78.9989	82.74	72.3167	82.74	44.4135	82.74	70.9107	82.74	71.4384	82.74	76.4215	82.74	44.1672	82.74	72.512	82.74	73.4635	82.74	73.5442	82.74	69.9023	82.74	74.5577	82.74	75.3468	82.74	69.1205	82.74	76.8161	82.74	76.53	82.74	10.3821	82.74	81.9018	82.74
82.95	82.95	69.7973	82.95	80.1892	82.95	76.5208	82.95	61.5775	82.95	47.2628	82.95	44.0663	82.95	78.6698	82.95	72.0694	82.95	44.2071	82.95	70.6561	82.95	71.1473	82.95	76.1552	82.95	43.9316	82.95	72.2674	82.95	73.124	82.95	73.3417	82.95	69.6049	82.95	74.2729	82.95	74.9769	82.95	68.8417	82.95	76.5489	82.95	76.2603	82.95	10.2984	82.95	81.5858	82.95
83.13	83.13	69.4603	83.13	79.8539	83.13	76.2485	83.13	61.4283	83.13	47.0626	83.13	43.9036	83.13	78.4547	83.13	71.8064	83.13	44.068	83.13	70.3306	83.13	70.8889	83.13	75.8219	83.13	43.8029	83.13	72.0854	83.13	72.8373	83.13	73.0618	83.13	69.2349	83.13	74.0072	83.13	74.719	83.13	68.61	83.13	76.2522	83.13	75.996	83.13	10.1934	83.13	81.2916	83.13
83.34	83.34	69.2771	83.34	79.6786	83.34	75.9811	83.34	61.1776	83.34	46.8815	83.34	43.7401	83.34	78.0481	83.34	71.5973	83.34	43.8332	83.34	70.0846	83.34	70.6505	83.34	75.5851	83.34	43.6036	83.34	71.7615	83.34	72.5459	83.34	72.811	83.34	68.9107	83.34	73.7467	83.34	74.4709	83.34	68.4746	83.34	75.9703	83.34	75.6532	83.34	10.1681	83.34	80.9518	83.34
83.54	83.54	69.0508	83.54	79.4337	83.54	75.7086	83.54	60.992	83.54	46.6621	83.54	43.5483	83.54	77.897	83.54	71.3191	83.54	43.7097	83.54	69.8764	83.54	70.4401	83.54	75.305	83.54	43.4057	83.54	71.4807	83.54	72.4288	83.54	72.5597	83.54	68.779	83.54	73.515	83.54	74.1593	83.54	68.5425	83.54	75.6883	83.54	75.4083	83.54	10.0947	83.54	80.698	83.54
83.76	83.76	68.6804	83.76	79.0977	83.76	75.4561	83.76	60.8022	83.76	46.4799	83.76	43.3394	83.76	77.5733	83.76	71.0229	83.76	43.5191	83.76	69.6656	83.76	70.1681	83.76	74.9907	83.76	43.2406	83.76	71.1327	83.76	72.0795	83.76	72.2077	83.76	68.4957	83.76	73.2449	83.76	73.9063	83.76	68.4534	83.76	75.4509	83.76	75.1341	83.76	10.0377	83.76	80.3877	83.76
83.96	83.96	68.4565	83.96	78.8672	83.96	75.1391	83.96	60.4728	83.96	46.2333	83.96	43.1908	83.96	77.3087	83.96	70.7846	83.96	43.3742	83.96	69.3555	83.96	69.8128	83.96	74.7732	83.96	43.1659	83.96	70.9069	83.96	71.8415	83.96	71.9809	83.96	68.2463	83.96	72.945	83.96	73.5948	83.96	68.328	83.96	75.2778	83.96	74.8255	83.96	9.93137	83.96	80.0629	83.96
84.16	84.16	68.2872	84.16	78.5517	84.16	74.921	84.16	60.2497	84.16	46.1186	84.16	43.013	84.16	76.8631	84.16	70.5262	84.16	43.2399	84.16	69.1332	84.16	69.6369	84.16	74.5074	84.16	42.8975	84.16	70.7394	84.16	71.5692	84.16	71.6959	84.16	67.9858	84.16	72.6742	84.16	73.3416	84.16	68.1111	84.16	74.9314	84.16	74.5462	84.16	9.86175	84.16	79.8734	84.16
84.35	84.35	67.8915	84.35	78.2809	84.35	74.5795	84.35	60.1189	84.35	45.9062	84.35	42.8836	84.35	76.613	84.35	70.2884	84.35	42.9145	84.35	68.8979	84.35	69.4137	84.35	74.285	84.35	42.6927	84.35	70.475	84.35	71.3413	84.35	71.4454	84.35	67.7425	84.35	72.3746	84.35	73.0303	84.35	67.6659	84.35	74.7189	84.35	74.3553	84.35	9.77943	84.35	79.5282	84.35
84.56	84.56	67.6777	84.56	77.9853	84.56	74.3418	84.56	59.8535	84.56	45.72	84.56	42.6804	84.56	76.4269	84.56	70.0112	84.56	42.7946	84.56	68.6419	84.56	69.1412	84.56	73.9128	84.56	42.4984	84.56	70.1559	84.56	71.0937	84.56	71.1414	84.56	67.4632	84.56	72.173	84.56	72.8357	84.56	67.2396	84.56	74.3974	84.56	74.0516	84.56	9.68827	84.56	79.2234	84.56
84.76	84.76	67.5454	84.76	77.7097	84.76	73.9802	84.76	59.6471	84.76	45.5439	84.76	42.4822	84.76	76.079	84.76	69.768	84.76	42.6198	84.76	68.4353	84.76	68.8978	84.76	73.5889	84.76	42.3091	84.76	69.9547	84.76	70.8023	84.76	70.9532	84.76	67.2188	84.76	72.001	84.76	72.4853	84.76	66.9637	84.76	74.1253	84.76	73.6892	84.76	9.54647	84.76	78.9536	84.76
84.98	84.98	67.2298	84.98	77.4241	84.98	73.7574	84.98	59.4554	84.98	45.3577	84.98	42.3484	84.98	75.8243	84.98	69.52	84.98	42.4449	84.98	68.1597	84.98	68.6447	84.98	73.4343	84.98	42.1397	84.98	69.67	84.98	70.5886	84.98	70.6638	84.98	66.9444	84.98	71.6175	84.98	72.1203	84.98	66.6728	84.98	73.8483	84.98	73.4933	84.98	9.46037	84.98	78.6487	84.98
85.15	85.15	67.0517	85.15	77.1686	85.15	73.4949	85.15	59.2194	85.15	45.1262	85.15	42.1799	85.15	75.5744	85.15	69.2378	85.15	42.24	85.15	67.953	85.15	68.4014	85.15	73.1297	85.15	41.9404	85.15	69.4442	85.15	70.3361	85.15	70.4852	85.15	66.71	85.15	71.3765	85.15	72.0133	85.15	66.2615	85.15	73.6208	85.15	73.219	85.15	9.34896	85.15	78.4139	85.15
85.36	85.36	66.7295	85.36	76.8529	85.36	73.1676	85.36	59.0403	85.36	44.9811	85.36	41.997	85.36	75.2805	85.36	68.9939	85.36	42.0756	85.36	67.6911	85.36	68.0841	85.36	72.8057	85.36	41.7665	85.36	69.2225	85.36	70.0733	85.36	70.1325	85.36	66.3944	85.36	71.1104	85.36	71.7209	85.36	66.0244	85.36	73.3039	85.36	73.0081	85.36	9.2742	85.36	78.2192	85.36
85.57	85.57	66.5005	85.57	76.6524	85.57	72.9943	85.57	58.8142	85.57	44.7747	85.57	41.888	85.57	75.06	85.57	68.7263	85.57	41.9657	85.57	67.4598	85.57	67.8943	85.57	72.5978	85.57	41.6071	85.57	68.9722	85.57	69.7673	85.57	69.9395	85.57	66.1499	85.57	70.8301	85.57	71.4191	85.57	65.7083	85.57	73.0516	85.57	72.7043	85.57	9.19315	85.57	77.8493	85.57
85.81	85.81	66.1884	85.81	76.4118	85.81	72.6719	85.81	58.6104	85.81	44.5943	85.81	41.7547	85.81	74.7855	85.81	68.5261	85.81	41.6763	85.81	67.2126	85.81	67.6597	85.81	72.3606	85.81	41.4331	85.81	68.7405	85.81	69.5189	85.81	69.688	85.81	65.9689	85.81	70.5836	85.81	71.1558	85.81	65.3155	85.81	72.878	85.81	72.4149	85.81	9.06771	85.81	77.6045	85.81
85.96	85.96	65.9609	85.96	76.1964	85.96	72.3206	85.96	58.4898	85.96	44.4375	85.96	41.4965	85.96	74.4377	85.96	68.3323	85.96	41.5959	85.96	67.0168	85.96	67.4513	85.96	72.1144	85.96	41.2733	85.96	68.4763	85.96	69.2671	85.96	69.399	85.96	65.701	85.96	70.3827	85.96	70.947	85.96	65.1014	85.96	72.6113	85.96	72.1704	85.96	9.01081	85.96	77.3296	85.96
86.17	86.17	65.7217	86.17	75.9158	86.17	72.1027	86.17	58.244	86.17	44.211	86.17	41.3726	86.17	74.2074	86.17	68.0988	86.17	41.436	86.17	66.7904	86.17	67.2079	86.17	71.863	86.17	40.9893	86.17	68.2309	86.17	69.0728	86.17	69.1674	86.17	65.4515	86.17	70.127	86.17	70.7182	86.17	64.8455	86.17	72.3293	86.17	71.9549	86.17	8.85379	86.17	77.1147	86.17
86.35	86.35	65.4893	86.35	75.6398	86.35	71.849	86.35	58.0427	86.35	43.9859	86.35	41.2247	86.35	74.0111	86.35	67.8586	86.35	41.2418	86.35	66.5222	86.35	67.0161	86.35	71.6012	86.35	40.8704	86.35	67.9491	86.35	68.8333	86.35	68.9103	86.35	65.224	86.35	69.9435	86.35	70.4981	86.35	64.5814	86.35	72.0809	86.35	71.6894	86.35	8.76997	86.35	76.7948	86.35
86.6	86.6	65.3195	86.6	75.4096	86.6	71.652	86.6	57.8654	86.6	43.8989	86.6	41.0356	86.6	73.688	86.6	67.6221	86.6	41.0562	86.6	66.2982	86.6	66.7017	86.6	71.3457	86.6	40.7302	86.6	67.7645	86.6	68.6163	86.6	68.6366	86.6	65.0075	86.6	69.6795	86.6	70.2267	86.6	64.2988	86.6	71.8346	86.6	71.3915	86.6	8.65625	86.6	76.475	86.6
86.78	86.78	65.0531	86.78	75.1889	86.78	71.3195	86.78	57.6025	86.78	43.663	86.78	40.8823	86.78	73.4379	86.78	67.3487	86.78	40.8866	86.78	66.1198	86.78	66.4572	86.78	71.1035	86.78	40.5561	86.78	67.5279	86.78	68.4017	86.78	68.5056	86.78	64.8214	86.78	69.3738	86.78	69.9389	86.78	64.0161	86.78	71.6263	86.78	71.0922	86.78	8.58646	86.78	76.275	86.78
86.96	86.96	64.8003	86.96	74.9085	86.96	71.0725	86.96	57.4869	86.96	43.451	86.96	40.7184	86.96	73.2078	86.96	67.16	86.96	40.7014	86.96	65.8158	86.96	66.2247	86.96	70.8381	86.96	40.3516	86.96	67.3816	86.96	68.1306	86.96	68.1975	86.96	64.5087	86.96	69.1189	86.96	69.7448	86.96	63.7219	86.96	71.3597	86.96	70.9556	86.96	8.5043	86.96	75.9652	86.96
87.2	87.2	64.5509	87.2	74.673	87.2	70.8248	87.2	57.2854	87.2	43.3604	87.2	40.5796	87.2	72.8796	87.2	66.8827	87.2	40.5415	87.2	65.6534	87.2	66.0835	87.2	70.6109	87.2	40.2071	87.2	67.0134	87.2	67.9072	87.2	68.019	87.2	64.2243	87.2	68.8878	87.2	69.409	87.2	63.5012	87.2	71.142	87.2	70.7351	87.2	8.42832	87.2	75.7853	87.2
87.41	87.41	64.3116	87.41	74.4274	87.41	70.5474	87.41	57.1084	87.41	43.1842	87.41	40.4508	87.41	72.713	87.41	66.693	87.41	40.3866	87.41	65.4664	87.41	65.7184	87.41	70.3788	87.41	39.9878	87.41	66.8367	87.41	67.6303	87.41	67.715	87.41	64.0647	87.41	68.7403	87.41	69.2143	87.41	63.2353	87.41	70.9392	87.41	70.4755	87.41	8.34222	87.41	75.5704	87.41
87.59	87.59	64.0946	87.59	74.2474	87.59	70.251	87.59	56.9682	87.59	42.9773	87.59	40.2324	87.59	72.4145	87.59	66.4216	87.59	40.1965	87.59	65.1921	87.59	65.5931	87.59	70.1183	87.59	39.8731	87.59	66.6268	87.59	67.3982	87.59	67.4891	87.59	63.8019	87.59	68.4707	87.59	68.9279	87.59	62.9462	87.59	70.6926	87.59	70.2214	87.59	8.2753	87.59	75.2208	87.59
87.81	87.81	63.8484	87.81	74.0215	87.81	69.9679	87.81	56.779	87.81	42.8118	87.81	40.1336	87.81	72.2867	87.81	66.2065	87.81	40.1068	87.81	64.9791	87.81	65.3728	87.81	69.9292	87.81	39.7288	87.81	66.4391	87.81	67.1884	87.81	67.3531	87.81	63.5708	87.81	68.2288	87.81	68.6838	87.81	62.7437	87.81	70.4198	87.81	69.9807	87.81	8.18013	87.81	74.9706	87.81
88.02	88.02	63.7211	88.02	73.786	88.02	69.7401	88.02	56.5725	88.02	42.7111	88.02	39.9601	88.02	71.9731	88.02	65.9925	88.02	39.8569	88.02	64.8462	88.02	65.2365	88.02	69.6392	88.02	39.5145	88.02	66.1887	88.02	66.9698	88.02	67.1214	88.02	63.3712	88.02	68.0125	88.02	68.494	88.02	62.5079	88.02	70.2467	88.02	69.8142	88.02	8.10416	88.02	74.7757	88.02
88.2	88.2	63.4094	88.2	73.4812	88.2	69.4595	88.2	56.3907	88.2	42.4283	88.2	39.7962	88.2	71.7976	88.2	65.7419	88.2	39.6967	88.2	64.6276	88.2	64.8935	88.2	69.4084	88.2	39.3897	88.2	65.9801	88.2	66.7485	88.2	66.8483	88.2	63.1503	88.2	67.7392	88.2	68.2086	88.2	62.2409	88.2	69.9861	88.2	69.5365	88.2	8.04129	88.2	74.5215	88.2
88.42	88.42	63.1734	88.42	73.2753	88.42	69.2159	88.42	56.1818	88.42	42.3231	88.42	39.613	88.42	71.5081	88.42	65.5948	88.42	39.5919	88.42	64.3654	88.42	64.7122	88.42	69.2241	88.42	39.1756	88.42	65.7531	88.42	66.5144	88.42	66.6978	88.42	62.929	88.42	67.5513	88.42	68.0763	88.42	61.9932	88.42	69.8022	88.42	69.2908	88.42	7.97143	88.42	74.2113	88.42
88.63	88.63	63.041	88.63	73.105	88.63	68.9089	88.63	56.0491	88.63	42.1319	88.63	39.5536	88.63	71.2289	88.63	65.3856	88.63	39.3771	88.63	64.1537	88.63	64.5759	88.63	68.9872	88.63	39.0461	88.63	65.5715	88.63	66.3153	88.63	66.4662	88.63	62.6896	88.63	67.3546	88.63	67.8476	88.63	61.8026	88.63	69.4906	88.63	69.1096	88.63	7.94611	88.63	74.0814	88.63
88.81	88.81	62.8171	88.81	72.8194	88.81	68.7405	88.81	55.8623	88.81	41.9608	88.81	39.3752	88.81	71.0721	88.81	65.0987	88.81	39.2621	88.81	64.0012	88.81	64.2693	88.81	68.7407	88.81	38.9116	88.81	65.38	88.81	66.0919	88.81	66.196	88.81	62.4552	88.81	67.1776	88.81	67.6481	88.81	61.5117	88.81	69.3472	88.81	68.8843	88.81	7.8752	88.81	73.8166	88.81
89.01	89.01	62.5605	89.01	72.7186	89.01	68.5166	89.01	55.7319	89.01	41.7901	89.01	39.2118	89.01	70.8461	89.01	64.9417	89.01	39.1073	89.01	63.8126	89.01	64.0002	89.01	68.5031	89.01	38.7174	89.01	65.1431	89.01	65.8722	89.01	66.0357	89.01	62.3087	89.01	66.9061	89.01	67.3551	89.01	61.3492	89.01	69.1781	89.01	68.7267	89.01	7.82051	89.01	73.5713	89.01
89.22	89.22	62.3111	89.22	72.4981	89.22	68.1947	89.22	55.6139	89.22	41.6491	89.22	39.1374	89.22	70.6256	89.22	64.7374	89.22	38.9974	89.22	63.6453	89.22	63.786	89.22	68.3	89.22	38.5828	89.22	65.0007	89.22	65.6731	89.22	65.78	89.22	62.1091	89.22	66.7389	89.22	67.1702	89.22	61.0733	89.22	68.8862	89.22	68.423	89.22	7.78506	89.22	73.4613	89.22
89.43	89.43	62.1279	89.43	72.2325	89.43	67.9371	89.43	55.4714	89.43	41.5384	89.43	38.9541	89.43	70.4444	89.43	64.5769	89.43	38.8125	89.43	63.3598	89.43	63.6545	89.43	68.2178	89.43	38.4134	89.43	64.8485	89.43	65.4788	89.43	65.6159	89.43	61.8746	89.43	66.5323	89.43	66.9755	89.43	60.8777	89.43	68.7082	89.43	68.2222	89.43	7.73441	89.43	73.2864	89.43
89.62	89.62	61.9701	89.62	72.0721	89.62	67.6994	89.62	55.26	89.62	41.3975	89.62	38.8649	89.62	70.2288	89.62	64.3531	89.62	38.5926	89.62	63.2171	89.62	63.4501	89.62	67.8843	89.62	38.249	89.62	64.6227	89.62	65.3477	89.62	65.4567	89.62	61.715	89.62	66.3996	89.62	66.7759	89.62	60.6218	89.62	68.5696	89.62	68.0017	89.62	7.69895	89.62	73.0165	89.62
89.84	89.84	61.7898	89.84	71.9061	89.84	67.4853	89.84	55.1098	89.84	41.1965	89.84	38.6915	89.84	69.9978	89.84	64.1717	89.84	38.5527	89.84	63.0825	89.84	63.3269	89.84	67.7722	89.84	38.1244	89.84	64.3856	89.84	65.0599	89.84	65.2625	89.84	61.5334	89.84	66.1574	89.84	66.585	89.84	60.4491	89.84	68.3361	89.84	67.844	89.84	7.63916	89.84	72.8861	89.84
90.03	90.03	61.5301	90.03	71.8058	90.03	67.2128	90.03	55.041	90.03	41.0455	90.03	38.5874	90.03	69.8018	90.03	64.0744	90.03	38.3728	90.03	62.9398	90.03	63.1273	90.03	67.5063	90.03	37.9849	90.03	64.2531	90.03	64.9773	90.03	65.0598	90.03	61.3788	90.03	65.9312	90.03	66.3709	90.03	60.2334	90.03	68.1531	90.03	67.6382	90.03	7.58344	90.03	72.6412	90.03
90.2	90.2	61.3178	90.2	71.5123	90.2	66.9737	90.2	54.8328	90.2	40.9188	90.2	38.3494	90.2	69.6227	90.2	63.7868	90.2	38.2079	90.2	62.7578	90.2	62.9421	90.2	67.2915	90.2	37.8107	90.2	64.0219	90.2	64.7917	90.2	64.8849	90.2	61.1603	90.2	65.6891	90.2	66.2379	90.2	60.0193	90.2	67.9287	90.2	67.4552	90.2	7.5501	90.2	72.408	90.2
90.43	90.43	61.2116	90.43	71.4808	90.43	66.7731	90.43	54.7536	90.43	40.7784	90.43	38.3544	90.43	69.4203	90.43	63.6721	90.43	38.1029	90.43	62.6264	90.43	62.7297	90.43	67.1881	90.43	37.696	90.43	63.8962	90.43	64.6531	90.43	64.7184	90.43	61.0016	90.43	65.5931	90.43	66.0653	90.43	59.754	90.43	67.7583	90.43	67.2621	90.43	7.52167	90.43	72.1969	90.43
90.62	90.62	61.3767	90.62	71.1759	90.62	66.601	90.62	54.5647	90.62	40.6322	90.62	38.176	90.62	69.132	90.62	63.4692	90.62	37.9431	90.62	62.387	90.62	62.5561	90.62	66.9425	90.62	37.5466	90.62	63.6817	90.62	64.3728	90.62	64.5701	90.62	60.7443	90.62	65.3928	90.62	65.7696	90.62	59.5506	90.62	67.6358	90.62	67.0329	90.62	7.47511	90.62	72.0776	90.62
90.83	90.83	61.3643	90.83	71.0649	90.83	66.2828	90.83	54.3997	90.83	40.4563	90.83	38.0223	90.83	69.0381	90.83	63.351	90.83	37.7831	90.83	62.2327	90.83	62.3646	90.83	66.7965	90.83	37.412	90.83	63.5673	90.83	64.216	90.83	64.3468	90.83	60.6574	90.83	65.2391	90.83	65.7003	90.83	59.3577	90.83	67.4318	90.83	66.8996	90.83	7.44063	90.83	72.037	90.83
91.05	91.05	61.2189	91.05	70.8702	91.05	66.1157	91.05	54.368	91.05	40.3252	91.05	37.8935	91.05	68.8871	91.05	63.1434	91.05	37.6283	91.05	62.0868	91.05	62.1813	91.05	66.754	91.05	37.2726	91.05	63.3627	91.05	64.1203	91.05	64.16	91.05	60.4899	91.05	65.0732	91.05	65.4387	91.05	59.1694	91.05	67.2302	91.05	66.6509	91.05	7.40421	91.05	71.6928	91.05
91.21	91.21	60.9441	91.21	70.75	91.21	65.8879	91.21	54.1665	91.21	40.1491	91.21	37.7647	91.21	68.6862	91.21	62.978	91.21	37.5583	91.21	62.013	91.21	62.0645	91.21	66.4978	91.21	37.1182	91.21	63.2351	91.21	63.9212	91.21	64.0056	91.21	60.2954	91.21	64.8913	91.21	65.2879	91.21	59.029	91.21	67.0966	91.21	66.548	91.21	7.3637	91.21	71.6578	91.21
91.45	91.45	60.6822	91.45	70.5938	91.45	65.6834	91.45	54.0457	91.45	40.0587	91.45	37.7101	91.45	68.5481	91.45	62.8597	91.45	37.3234	91.45	61.7897	91.45	61.8584	91.45	66.3421	91.45	36.9785	91.45	63.0371	91.45	63.7595	91.45	63.9077	91.45	60.2034	91.45	64.767	91.45	65.0627	91.45	58.841	91.45	66.9767	91.45	66.3754	91.45	7.36465	91.45	71.4823	91.45
91.62	91.62	60.5646	91.62	70.5053	91.62	65.4584	91.62	53.9776	91.62	39.9476	91.62	37.5963	91.62	68.403	91.62	62.6488	91.62	37.2537	91.62	61.6949	91.62	61.6817	91.62	66.2427	91.62	36.8743	91.62	62.9177	91.62	63.573	91.62	63.6161	91.62	60.0282	91.62	64.5633	91.62	65.0264	91.62	58.6653	91.62	66.7813	91.62	66.1476	91.62	7.29691	91.62	71.3438	91.62
91.8	91.8	60.3384	91.8	70.3441	91.8	65.2242	91.8	53.8519	91.8	39.827	91.8	37.4723	91.8	68.1816	91.8	62.5791	91.8	37.1486	91.8	61.4864	91.8	61.6167	91.8	66.058	91.8	36.7844	91.8	62.862	91.8	63.523	91.8	63.5183	91.8	59.8464	91.8	64.4439	91.8	64.8304	91.8	58.4422	91.8	66.5871	91.8	66.0239	91.8	7.28773	91.8	71.1981	91.8
92.03	92.03	60.1552	92.03	70.2289	92.03	65.0608	92.03	53.7438	92.03	39.671	92.03	37.2691	92.03	68.0983	92.03	62.4089	92.03	37.0187	92.03	61.4077	92.03	61.4123	92.03	65.8791	92.03	36.5902	92.03	62.6755	92.03	63.2947	92.03	63.388	92.03	59.7866	92.03	64.3308	92.03	64.5822	92.03	58.3218	92.03	66.5179	92.03	65.9162	92.03	7.26747	92.03	71.1032	92.03
92.25	92.25	60.015	92.25	70.1797	92.25	64.8939	92.25	53.6631	92.25	39.6004	92.25	37.2693	92.25	68.0062	92.25	62.2889	92.25	36.869	92.25	61.3357	92.25	61.2389	92.25	65.6772	92.25	36.4957	92.25	62.5398	92.25	63.2137	92.25	63.3219	92.25	59.6192	92.25	64.1848	92.25	64.496	92.25	58.1287	92.25	66.3807	92.25	65.7411	92.25	7.22602	92.25	71.004	92.25
92.43	92.43	59.8573	92.43	69.9492	92.43	64.7354	92.43	53.5501	92.43	39.4797	92.43	37.1107	92.43	67.8249	92.43	62.1187	92.43	36.8091	92.43	61.2029	92.43	61.1464	92.43	65.5757	92.43	36.3463	92.43	62.4711	92.43	63.0389	92.43	63.2013	92.43	59.4796	92.43	64.0177	92.43	64.4035	92.43	58.0434	92.43	66.1927	92.43	65.6481	92.43	7.18551	92.43	70.934	92.43
92.63	92.63	59.7325	92.63	69.9151	92.63	64.5141	92.63	53.4645	92.63	39.4142	92.63	36.9919	92.63	67.7035	92.63	62.0572	92.63	36.6395	92.63	61.0079	92.63	61.0655	92.63	65.4416	92.63	36.227	92.63	62.4188	92.63	62.9967	92.63	63.0146	92.63	59.3721	92.63	63.8373	92.63	64.1665	92.63	57.9005	92.63	66.1545	92.63	65.5367	92.63	7.15419	92.63	70.7999	92.63
92.81	92.81	59.5442	92.81	69.7898	92.81	64.4101	92.81	53.4252	92.81	39.2431	92.81	36.9176	92.81	67.5516	92.81	62.0328	92.81	36.5446	92.81	60.9981	92.81	60.9487	92.81	65.2338	92.81	36.1324	92.81	62.2716	92.81	62.7879	92.81	62.9663	92.81	59.2474	92.81	63.8078	92.81	64.1373	92.81	57.8052	92.81	65.927	92.81	65.3849	92.81	7.12888	92.81	70.72	92.81
93.01	93.01	59.3889	93.01	69.6105	93.01	64.2186	93.01	53.315	93.01	39.1827	93.01	36.7989	93.01	67.4106	93.01	61.8109	93.01	36.4	93.01	60.8574	93.01	60.7316	93.01	65.1625	93.01	36.0082	93.01	62.1653	93.01	62.6924	93.01	62.8183	93.01	59.2397	93.01	63.7307	93.01	64.0074	93.01	57.6373	93.01	65.8344	93.01	65.254	93.01	7.09252	93.01	70.7258	93.01
93.24	93.24	59.2566	93.24	69.5854	93.24	64.0849	93.24	53.3298	93.24	39.0971	93.24	36.7197	93.24	67.347	93.24	61.8011	93.24	36.3151	93.24	60.7836	93.24	60.7316	93.24	65.0658	93.24	35.9285	93.24	62.1163	93.24	62.6196	93.24	62.717	93.24	59.0353	93.24	63.5783	93.24	63.9539	93.24	57.547	93.24	65.691	93.24	65.1708	93.24	7.08239	93.24	70.7108	93.24
93.43	93.43	59.1371	93.43	69.5344	93.43	63.9596	93.43	53.2925	93.43	38.9613	93.43	36.6798	93.43	67.248	93.43	61.6876	93.43	36.2598	93.43	60.7324	93.43	60.54	93.43	64.9921	93.43	35.8734	93.43	62.0655	93.43	62.6083	93.43	62.6769	93.43	59.023	93.43	63.5276	93.43	63.8357	93.43	57.4893	93.43	65.5957	93.43	65.0519	93.43	7.04787	93.43	70.665	93.43
93.59	93.59	59.0405	93.59	69.5324	93.59	63.8573	93.59	53.2326	93.59	38.8658	93.59	36.5457	93.59	67.192	93.59	61.5772	93.59	36.1693	93.59	60.7088	93.59	60.4243	93.59	64.9075	93.59	35.6785	93.59	62.0718	93.59	62.4643	93.59	62.6257	93.59	58.9935	93.59	63.4901	93.59	63.7987	93.59	57.3488	93.59	65.5534	93.59	64.9758	93.59	7.04464	93.59	70.6884	93.59
93.78	93.78	58.9616	93.78	69.4632	93.78	63.75	93.78	53.1667	93.78	38.8406	93.78	36.4567	93.78	67.0216	93.78	61.506	93.78	36.0597	93.78	60.7059	93.78	60.3532	93.78	64.8749	93.78	35.6838	93.78	61.9754	93.78	62.4125	93.78	62.4969	93.78	58.9459	93.78	63.3736	93.78	63.6785	93.78	57.2811	93.78	65.535	93.78	64.8988	93.78	7.02347	93.78	70.7442	93.78
93.97	93.97	58.8929	93.97	69.4241	93.97	63.6477	93.97	53.15	93.97	38.7349	93.97	36.343	93.97	66.9345	93.97	61.5174	93.97	35.9252	93.97	60.6045	93.97	60.2626	93.97	64.7215	93.97	35.5696	93.97	61.9771	93.97	62.3073	93.97	62.4068	93.97	58.8635	93.97	63.3064	93.97	63.6654	93.97	57.1884	93.97	65.3979	93.97	64.7826	93.97	7.01243	93.97	70.7899	93.97
94.18	94.18	58.9031	94.18	69.4171	94.18	63.5057	94.18	53.1687	94.18	38.6343	94.18	36.2781	94.18	66.9421	94.18	61.4313	94.18	35.8895	94.18	60.576	94.18	60.1858	94.18	64.719	94.18	35.4593	94.18	61.9098	94.18	62.2215	94.18	62.3024	94.18	58.8139	94.18	63.2639	94.18	63.5846	94.18	57.2535	94.18	65.3061	94.18	64.7309	94.18	6.99906	94.18	70.8683	94.18
94.36	94.36	58.8216	94.36	69.369	94.36	63.4199	94.36	53.204	94.36	38.6494	94.36	36.1993	94.36	66.8708	94.36	61.391	94.36	35.7703	94.36	60.6291	94.36	60.141	94.36	64.6152	94.36	35.3704	94.36	61.8888	94.36	62.2685	94.36	62.3007	94.36	58.7488	94.36	63.2966	94.36	63.6265	94.36	57.1734	94.36	65.294	94.36	64.7043	94.36	6.97192	94.36	70.9048	94.36
94.53	94.53	58.7886	94.53	69.4131	94.53	63.4678	94.53	53.3043	94.53	38.5739	94.53	36.0801	94.53	66.7913	94.53	61.4427	94.53	35.72	94.53	60.5829	94.53	60.0855	94.53	64.5849	94.53	35.3252	94.53	61.9214	94.53	62.1115	94.53	62.3667	94.53	58.6666	94.53	63.2655	94.53	63.5618	94.53	57.0254	94.53	65.2382	94.53	64.6588	94.53	6.95764	94.53	71.7485	94.53
94.75	94.75	58.7479	94.75	69.4733	94.75	63.3885	94.75	53.2503	94.75	38.4985	94.75	36.0454	94.75	66.7179	94.75	61.4719	94.75	35.695	94.75	60.5583	94.75	60.0515	94.75	64.6091	94.75	35.1907	94.75	61.8968	94.75	62.1892	94.75	62.3281	94.75	58.7514	94.75	63.2704	94.75	63.5472	94.75	57.0855	94.75	65.2432	94.75	64.6784	94.75	6.97789	94.75	71.9333	94.75
94.88	94.88	58.7479	94.88	69.4733	94.88	63.339	94.88	53.2699	94.88	38.3978	94.88	35.9761	94.88	66.7228	94.88	61.5157	94.88	35.6351	94.88	60.6862	94.88	60.032	94.88	64.4979	94.88	35.2306	94.88	61.9803	94.88	62.1115	94.88	62.3184	94.88	58.6766	94.88	63.1918	94.88	63.5034	94.88	57.0454	94.88	65.2432	94.88	64.6539	94.88	6.95764	94.88	72.1382	94.88
95.07	95.07	58.8064	95.07	69.5524	95.07	63.367	95.07	53.3457	95.07	38.428	95.07	35.9114	95.07	66.8098	95.07	61.4994	95.07	35.5298	95.07	60.64	95.07	59.9522	95.07	64.5982	95.07	35.0957	95.07	61.9981	95.07	62.2021	95.07	62.2783	95.07	58.6593	95.07	63.1459	95.07	63.5798	95.07	57.0779	95.07	65.1478	95.07	64.677	95.07	6.94335	95.07	72.4874	95.07
95.27	95.27	58.7911	95.27	69.6927	95.27	63.367	95.27	53.4538	95.27	38.3424	95.27	35.8717	95.27	66.7853	95.27	61.5869	95.27	35.4948	95.27	60.635	95.27	59.9619	95.27	64.6127	95.27	35.0558	95.27	62.1601	95.27	62.1147	95.27	62.3893	95.27	58.7541	95.27	63.2246	95.27	63.6625	95.27	57.0679	95.27	65.2418	95.27	64.6574	95.27	6.95854	95.27	72.7672	95.27
95.47	95.47	58.9158	95.47	69.8189	95.47	63.4133	95.47	53.5353	95.47	38.272	95.47	35.877	95.47	66.8501	95.47	61.6227	95.47	35.4153	95.47	60.7354	95.47	60.0612	95.47	64.6139	95.47	34.9965	95.47	62.2649	95.47	62.2669	95.47	62.3715	95.47	58.6766	95.47	63.2458	95.47	63.7467	95.47	57.1156	95.47	65.2382	95.47	64.7274	95.47	6.94751	95.47	73.1525	95.47
95.63	95.63	59.0456	95.63	69.8881	95.63	63.4562	95.63	53.6701	95.63	38.2166	95.63	35.8123	95.63	66.9617	95.63	61.6939	95.63	35.3899	95.63	60.8516	95.63	60.0252	95.63	64.6368	95.63	34.8765	95.63	62.327	95.63	62.3769	95.63	62.4134	95.63	58.7441	95.63	63.318	95.63	63.8425	95.63	57.1381	95.63	65.2863	95.63	64.7456	95.63	6.95854	95.63	73.5917	95.63
95.79	95.79	59.2085	95.79	70.0535	95.79	63.5751	95.79	53.6996	95.79	38.2166	95.79	35.7925	95.79	67.1136	95.79	61.8009	95.79	35.3099	95.79	60.8171	95.79	60.0106	95.79	64.6949	95.79	34.8565	95.79	62.4448	95.79	62.4449	95.79	62.5436	95.79	58.764	95.79	63.4261	95.79	63.9155	95.79	57.2234	95.79	65.3852	95.79	64.819	95.79	7.01425	95.79	74.0664	95.79
95.96	95.96	59.2185	95.96	70.2006	95.96	63.5981	95.96	53.8379	95.96	38.1715	95.96	35.7732	95.96	67.1892	95.96	61.8675	95.96	35.2858	95.96	60.9292	95.96	60.1312	95.96	64.8133	95.96	34.7927	95.96	62.5709	95.96	62.4724	95.96	62.6962	95.96	58.8335	95.96	63.508	95.96	64.0108	95.96	57.2185	95.96	65.477	95.96	64.905	95.96	7.07318	95.96	74.4818	95.96
96.13	96.13	59.4247	96.13	70.3801	96.13	63.7104	96.13	53.9924	96.13	38.1513	96.13	35.7085	96.13	67.4184	96.13	62.0312	96.13	35.2604	96.13	61.0552	96.13	60.1099	96.13	64.9668	96.13	34.7873	96.13	62.7164	96.13	62.6359	96.13	62.8587	96.13	58.896	96.13	63.6195	96.13	64.1651	96.13	57.3864	96.13	65.4558	96.13	64.9918	96.13	7.13487	96.13	75.156	96.13
96.29	96.29	59.6791	96.29	70.6255	96.29	63.8639	96.29	54.1791	96.29	38.1311	96.29	35.6838	96.29	67.58	96.29	62.2549	96.29	35.2254	96.29	61.1832	96.29	60.251	96.29	65.0199	96.29	34.7225	96.29	62.8833	96.29	62.7961	96.29	62.9408	96.29	58.9858	96.29	63.7079	96.29	64.423	96.29	57.5068	96.29	65.6339	96.29	65.1583	96.29	7.21589	96.29	75.7556	96.29
96.45	96.45	59.921	96.45	70.8602	96.45	64.0951	96.45	54.3336	96.45	38.2015	96.45	35.7479	96.45	67.8337	96.45	62.37	96.45	35.215	96.45	61.3585	96.45	60.3562	96.45	65.1879	96.45	34.6772	96.45	63.2154	96.45	62.9985	96.45	63.1371	96.45	59.198	96.45	63.9031	96.45	64.4995	96.45	57.76	96.45	65.8304	96.45	65.2892	96.45	7.27254	96.45	76.545	96.45
96.59	96.59	60.145	96.59	71.0957	96.59	64.2535	96.59	54.5204	96.59	38.1965	96.59	35.7181	96.59	68.0542	96.59	62.5694	96.59	35.235	96.59	61.5701	96.59	60.4876	96.59	65.3861	96.59	34.6971	96.59	63.4314	96.59	63.1393	96.59	63.3542	96.59	59.2728	96.59	64.0702	96.59	64.7964	96.59	57.8854	96.59	65.9639	96.59	65.3578	96.59	7.3637	96.59	77.2146	96.59
96.72	96.72	60.5646	96.72	71.3019	96.72	64.4977	96.72	54.7542	96.72	38.116	96.72	35.7581	96.72	68.2658	96.72	62.7169	96.72	35.2104	96.72	61.7097	96.72	60.5965	96.72	65.5854	96.72	34.6976	96.72	63.6293	96.72	63.4759	96.72	63.6499	96.72	59.4995	96.72	64.2192	96.72	64.9923	96.72	58.1387	96.72	66.1729	96.72	65.555	96.72	7.41844	96.72	77.979	96.72
96.86	96.86	60.9056	96.86	71.6826	96.86	64.8097	96.86	55.0048	96.86	38.1261	96.86	35.7333	96.86	68.5891	96.86	63.033	96.86	35.2104	96.86	61.9656	96.86	60.796	96.86	65.8464	96.86	34.7175	96.86	63.9287	96.86	63.7138	96.86	63.8525	96.86	59.6641	96.86	64.5093	96.86	65.2599	96.86	58.4145	96.86	66.3856	96.86	65.795	96.86	7.44882	96.86	78.8134	96.86
96.98	96.98	61.384	96.98	71.9632	96.98	65.2306	96.98	55.2358	96.98	38.1814	96.98	35.7977	96.98	68.9663	96.98	63.3054	96.98	35.3603	96.98	62.2116	96.98	61.0734	96.98	66.2379	96.98	34.8122	96.98	64.2379	96.98	64.0391	96.98	64.224	96.98	59.9384	96.98	64.7698	96.98	65.7319	96.98	58.7756	96.98	66.6774	96.98	66.0888	96.98	7.49946	96.98	79.6778	96.98
97.12	97.12	61.9073	97.12	72.4454	97.12	65.679	97.12	55.7128	97.12	38.5136	97.12	35.9172	97.12	69.4087	97.12	63.6779	97.12	35.5709	97.12	62.6333	97.12	61.4224	97.12	66.7715	97.12	35.0969	97.12	64.7314	97.12	64.5807	97.12	64.733	97.12	60.3117	97.12	65.2248	97.12	66.1234	97.12	59.2416	97.12	67.0606	97.12	66.3997	97.12	7.46207	97.12	80.9558	97.12
97.26	97.26	62.987	97.26	73.361	97.26	66.6072	97.26	56.4448	97.26	39.1928	97.26	36.1247	97.26	70.2693	97.26	64.4142	97.26	36.2546	97.26	63.3925	97.26	62.1489	97.26	67.6733	97.26	35.8382	97.26	65.774	97.26	65.5152	97.26	65.6712	97.26	61.2401	97.26	66.1267	97.26	67.1381	97.26	60.1196	97.26	67.8495	97.26	67.2201	97.26	7.38806	97.26	82.3658	97.26
97.6	97.6	65.4331	97.6	75.7912	97.6	69.0899	97.6	58.2579	97.6	41.3558	97.6	36.8138	97.6	72.3226	97.6	66.318	97.6	37.6885	97.6	65.3733	97.6	63.8453	97.6	70.1828	97.6	37.7113	97.6	67.8765	97.6	67.6437	97.6	68.0656	97.6	63.0342	97.6	68.3359	97.6	69.407	97.6	62.2348	97.6	69.9778	97.6	69.3373	97.6	2.95142	97.6	82.4643	97.6
98.37	98.37	70.9329	98.37	77.8046	98.37	75.7088	98.37	63.3678	98.37	45.4758	98.37	38.2998	98.37	77.8026	98.37	71.2869	98.37	41.1647	98.37	70.2238	98.37	68.3942	98.37	74.9663	98.37	40.8236	98.37	73.5435	98.37	73.6096	98.37	73.6264	98.37	68.0153	98.37	73.6931	98.37	75.1569	98.37	68.171	98.37	75.199	98.37	74.8355	98.37	2.04017	98.37	82.3195	98.37
98.88	98.88	71.6105	98.88	77.7595	98.88	77.8275	98.88	64.4649	98.88	46.8028	98.88	38.6266	98.88	79.0754	98.88	72.4736	98.88	41.9334	98.88	71.3165	98.88	69.3825	98.88	75.604	98.88	41.5651	98.88	74.8242	98.88	74.959	98.88	74.4125	98.88	69.522	98.88	74.9121	98.88	76.3436	98.88	70.0922	98.88	76.4499	98.88	76.079	98.88	1.89312	98.88	82.3387	98.88
[truncated: 1 more columns]

## Sheet: EA#14.3K31 3
Text	X	A1: NC short	X	A2: NC short	X	A3: NC short	X	B1: 5 nM short	X	B2: 5 nM short	X	B3: 5 nM short	X	C1: 10 nM short	X	C2: 10 nM short	X	C3: 10 nM short	X	D1: 15 nM short	X	D2: 15 nM short	X	D3: 15 nM short	X	E1: 25 nM short	X	E2: 25 nM short	X	E3: 25 nM short	X	F1: 75 nM short	X	F2: 75 nM short	X	F3: 75 nM short	X	G1: 100 nM short	X	G2: 100 nM short	X	G3: 100 nM short	X	H1: 1000 nM short	X	H2: 1000 nM short	X	H3: 1000 nM short
20.01	20.01	14.9605	20.01	13.2672	20.01	12.6071	20.01	22.9943	20.01	23.1114	20.01	14.3903	20.01	24.5362	20.01	27.029	20.01	24.8539	20.01	23.6237	20.01	26.4803	20.01	24.5669	20.01	23.336	20.01	25.3745	20.01	25.617	20.01	16.7775	20.01	25.3863	20.01	26.3712	20.01	24.518	20.01	27.6371	20.01	25.3292	20.01	13.0099	20.01	24.9185	20.01	26.4129
20.16	20.16	15.1749	20.16	13.3998	20.16	12.7611	20.16	23.3342	20.16	23.4687	20.16	14.5688	20.16	24.872	20.16	27.454	20.16	25.2342	20.16	23.9436	20.16	26.8711	20.16	24.8871	20.16	23.5053	20.16	25.8314	20.16	26.0115	20.16	16.9751	20.16	25.7634	20.16	26.7354	20.16	24.8892	20.16	28.0387	20.16	25.7004	20.16	13.0958	20.16	25.2245	20.16	26.788
20.4	20.4	15.3368	20.4	13.5682	20.4	12.8954	20.4	23.6569	20.4	23.8275	20.4	14.7555	20.4	25.2462	20.4	27.9086	20.4	25.5987	20.4	24.3333	20.4	27.2956	20.4	25.2802	20.4	23.7487	20.4	26.2368	20.4	26.3464	20.4	17.2271	20.4	26.1606	20.4	27.1819	20.4	25.2622	20.4	28.4701	20.4	26.0737	20.4	13.3003	20.4	25.6872	20.4	27.2376
20.63	20.63	15.525	20.63	13.7673	20.63	13.0739	20.63	24.0414	20.63	24.1605	20.63	14.9403	20.63	25.6723	20.63	28.3101	20.63	26.0268	20.63	24.6698	20.63	27.7078	20.63	25.679	20.63	24.5377	20.63	26.6256	20.63	26.8105	20.63	17.4632	20.63	26.5947	20.63	27.6293	20.63	25.6366	20.63	28.9564	20.63	26.5196	20.63	13.4847	20.63	26.0784	20.63	27.6747
20.78	20.78	15.7388	20.78	13.9173	20.78	13.222	20.78	24.4338	20.78	24.5742	20.78	15.1902	20.78	26.0742	20.78	28.7739	20.78	26.4361	20.78	25.046	20.78	28.1415	20.78	26.0368	20.78	24.872	20.78	27.0938	20.78	27.2384	20.78	17.7061	20.78	27.0592	20.78	28.0936	20.78	26.0783	20.78	29.4645	20.78	26.9734	20.78	13.6755	20.78	26.5731	20.78	28.1561
21	21	15.9464	21	14.1128	21	13.42	21	24.8305	21	24.9509	21	15.3982	21	26.5209	21	29.3213	21	26.8573	21	25.4852	21	28.6404	21	26.5129	21	25.3326	21	27.5648	21	27.7264	21	17.9285	21	27.5535	21	28.5603	21	26.5235	21	29.9521	21	27.4613	21	13.8379	21	26.9756	21	28.5904
21.23	21.23	16.1957	21.23	14.3166	21.23	13.5801	21.23	25.2057	21.23	25.3979	21.23	15.6416	21.23	26.9469	21.23	29.8129	21.23	27.3835	21.23	25.8991	21.23	29.0973	21.23	27.0268	21.23	25.7044	21.23	28.0205	21.23	28.2082	21.23	18.2418	21.23	28.0547	21.23	29.0963	21.23	27.0302	21.23	30.5238	21.23	27.9249	21.23	14.0868	21.23	27.5123	21.23	29.1446
21.46	21.46	16.4236	21.46	14.5314	21.46	13.8061	21.46	25.663	21.46	25.8481	21.46	15.8555	21.46	27.468	21.46	30.3761	21.46	27.8375	21.46	26.4073	21.46	29.661	21.46	27.46	21.46	26.1975	21.46	28.5871	21.46	28.7556	21.46	18.503	21.46	28.5954	21.46	29.6759	21.46	27.5177	21.46	31.1131	21.46	28.4635	21.46	14.2546	21.46	27.9798	21.46	29.6711
21.6	21.6	16.7012	21.6	14.7722	21.6	13.9891	21.6	26.08	21.6	26.3179	21.6	16.135	21.6	27.9445	21.6	30.8813	21.6	28.3414	21.6	26.8121	21.6	30.1717	21.6	27.943	21.6	26.66	21.6	29.1188	21.6	29.1888	21.6	18.7845	21.6	29.1191	21.6	30.2562	21.6	27.9834	21.6	31.6084	21.6	28.9406	21.6	14.4805	21.6	28.512	21.6	30.2345
21.9	21.9	16.9389	21.9	14.9926	21.9	14.2298	21.9	26.6048	21.9	26.8481	21.9	16.4034	21.9	28.4127	21.9	31.5178	21.9	28.8639	21.9	27.368	21.9	30.768	21.9	28.4709	21.9	27.2007	21.9	29.6422	21.9	29.8126	21.9	19.1407	21.9	29.6836	21.9	30.8104	21.9	28.5458	21.9	32.3111	21.9	29.5476	21.9	14.6815	21.9	29.0905	21.9	30.8163
22.05	22.05	17.2375	22.05	15.2631	22.05	14.4147	22.05	27.0901	22.05	27.3168	22.05	16.685	22.05	29.0256	22.05	32.1173	22.05	29.434	22.05	27.8809	22.05	31.3768	22.05	29.0328	22.05	27.703	22.05	30.2537	22.05	30.3823	22.05	19.4701	22.05	30.3096	22.05	31.4523	22.05	29.1294	22.05	32.9727	22.05	30.131	22.05	14.9461	22.05	29.6629	22.05	31.4377
22.26	22.26	17.5504	22.26	15.4926	22.26	14.6736	22.26	27.6471	22.26	27.9108	22.26	16.9759	22.26	29.6127	22.26	32.8257	22.26	30.0724	22.26	28.4321	22.26	31.9774	22.26	29.605	22.26	28.2481	22.26	30.9199	22.26	31.0016	22.26	19.8354	22.26	30.9098	22.26	32.1259	22.26	29.6826	22.26	33.6753	22.26	30.7869	22.26	15.23	22.26	30.2185	22.26	32.078
22.41	22.41	17.8773	22.41	15.7864	22.41	14.9318	22.41	28.2159	22.41	28.4936	22.41	17.2756	22.41	30.2442	22.41	33.5472	22.41	30.7051	22.41	29.0316	22.41	32.7163	22.41	30.2734	22.41	28.873	22.41	31.5897	22.41	31.6952	22.41	20.1921	22.41	31.6613	22.41	32.8433	22.41	30.3347	22.41	34.4135	22.41	31.4151	22.41	15.4625	22.41	30.9548	22.41	32.7987
22.62	22.62	18.2466	22.62	16.0894	22.62	15.2358	22.62	28.8127	22.62	29.1816	22.62	17.5935	22.62	30.917	22.62	34.2553	22.62	31.4182	22.62	29.654	22.62	33.4194	22.62	30.9286	22.62	29.4845	22.62	32.3266	22.62	32.4199	22.62	20.6352	22.62	32.3547	22.62	33.552	22.62	31.0282	22.62	35.2015	22.62	32.1371	22.62	15.755	22.62	31.6867	22.62	33.5105
22.84	22.84	18.6018	22.84	16.4069	22.84	15.5313	22.84	29.4715	22.84	29.7844	22.84	17.9609	22.84	31.6322	22.84	35.0583	22.84	32.1411	22.84	30.3597	22.84	34.1632	22.84	31.5848	22.84	30.2017	22.84	33.0507	22.84	33.1584	22.84	21.0094	22.84	33.089	22.84	34.3805	22.84	31.7136	22.84	35.9985	22.84	32.9489	22.84	16.1079	22.84	32.424	22.84	34.2859
23.05	23.05	18.978	23.05	16.7128	23.05	15.788	23.05	30.1865	23.05	30.4744	23.05	18.3033	23.05	32.3202	23.05	35.8926	23.05	32.806	23.05	31.0067	23.05	34.9158	23.05	32.3606	23.05	30.8603	23.05	33.9177	23.05	33.9453	23.05	21.4307	23.05	33.8635	23.05	35.1378	23.05	32.454	23.05	36.8579	23.05	33.6357	23.05	16.4079	23.05	33.1296	23.05	35.0519
23.26	23.26	19.3897	23.26	17.0715	23.26	16.147	23.26	30.8019	23.26	31.2126	23.26	18.7203	23.26	33.1214	23.26	36.7452	23.26	33.6308	23.26	31.7747	23.26	35.7266	23.26	33.1356	23.26	31.5717	23.26	34.6771	23.26	34.7321	23.26	21.9283	23.26	34.7271	23.26	36.0636	23.26	33.2388	23.26	37.8757	23.26	34.5183	23.26	16.7143	23.26	33.9299	23.26	35.9802
23.47	23.47	19.7873	23.47	17.4396	23.47	16.4831	23.47	31.5842	23.47	31.9875	23.47	19.115	23.47	33.909	23.47	37.7288	23.47	34.4289	23.47	32.5247	23.47	36.7078	23.47	33.9418	23.47	32.3557	23.47	35.6154	23.47	35.6737	23.47	22.4261	23.47	35.5954	23.47	37.1004	23.47	34.1243	23.47	38.8261	23.47	35.4055	23.47	17.076	23.47	34.7849	23.47	36.8636
23.68	23.68	20.2453	23.68	17.7939	23.68	16.8152	23.68	32.3732	23.68	32.7867	23.68	19.5717	23.68	34.7614	23.68	38.6475	23.68	35.3429	23.68	33.3214	23.68	37.5578	23.68	34.7436	23.68	33.1682	23.68	36.5485	23.68	36.5878	23.68	22.9212	23.68	36.5704	23.68	37.954	23.68	34.9782	23.68	39.8283	23.68	36.2966	23.68	17.4934	23.68	35.6308	23.68	37.8224
23.81	23.81	20.6933	23.81	18.206	23.81	17.2038	23.81	33.1591	23.81	33.6202	23.81	19.9922	23.81	35.6361	23.81	39.6465	23.81	36.271	23.81	34.212	23.81	38.5361	23.81	35.5812	23.81	34.0425	23.81	37.4656	23.81	37.4821	23.81	23.4644	23.81	37.498	23.81	38.9837	23.81	35.8685	23.81	40.835	23.81	37.2473	23.81	17.8851	23.81	36.5818	23.81	38.7929
24.03	24.03	21.2014	24.03	18.5997	24.03	17.5516	24.03	34.0117	24.03	34.4732	24.03	20.4566	24.03	36.5845	24.03	40.7473	24.03	37.1497	24.03	35.0217	24.03	39.5173	24.03	36.5516	24.03	34.9269	24.03	38.4711	24.03	38.4371	24.03	24.0138	24.03	38.5186	24.03	39.9894	24.03	36.7635	24.03	41.9158	24.03	38.2952	24.03	18.2724	24.03	37.5781	24.03	39.8521
24.22	24.22	21.6927	24.22	19.065	24.22	17.9749	24.22	34.8599	24.22	35.4129	24.22	21.0129	24.22	37.551	24.22	41.8111	24.22	38.2018	24.22	35.9223	24.22	40.5649	24.22	37.5438	24.22	35.8248	24.22	39.5251	24.22	39.4842	24.22	24.492	24.22	39.5296	24.22	41.1183	24.22	37.7814	24.22	43.0856	24.22	39.289	24.22	18.6896	24.22	38.6104	24.22	40.8925
24.43	24.43	22.2073	24.43	19.5024	24.43	18.3981	24.43	35.8282	24.43	36.3661	24.43	21.4655	24.43	38.5905	24.43	42.9423	24.43	39.2671	24.43	36.8817	24.43	41.6705	24.43	38.5667	24.43	36.8449	24.43	40.6234	24.43	40.6283	24.43	25.1426	24.43	40.6433	24.43	42.2602	24.43	38.8585	24.43	44.2821	24.43	40.3716	24.43	19.1758	24.43	39.6743	24.43	42.0272
24.63	24.63	22.7794	24.63	20.0189	24.63	18.8489	24.63	36.8058	24.63	37.3605	24.63	22.0363	24.63	39.6995	24.63	44.1522	24.63	40.3246	24.63	37.9553	24.63	42.8093	24.63	39.5951	24.63	37.8473	24.63	41.777	24.63	41.7387	24.63	25.7589	24.63	41.857	24.63	43.4839	24.63	39.9776	24.63	45.6341	24.63	41.5673	24.63	19.6024	24.63	40.8393	24.63	43.2359
24.9	24.9	23.3521	24.9	20.5415	24.9	19.3199	24.9	37.8894	24.9	38.4863	24.9	22.6211	24.9	40.8021	24.9	45.4396	24.9	41.4958	24.9	39.0505	24.9	44.0792	24.9	40.7852	24.9	38.9664	24.9	43.0348	24.9	42.983	24.9	26.5103	24.9	43.0051	24.9	44.7349	24.9	41.0947	24.9	46.9187	24.9	42.7601	24.9	20.1135	24.9	42.0294	24.9	44.4817
25.03	25.03	23.9995	25.03	21.0674	25.03	19.8302	25.03	38.932	25.03	39.5813	25.03	23.228	25.03	42.0121	25.03	46.7534	25.03	42.7006	25.03	40.1788	25.03	45.3749	25.03	41.8979	25.03	40.0551	25.03	44.2824	25.03	44.1863	25.03	27.1312	25.03	44.3353	25.03	46.1182	25.03	42.3554	25.03	48.2709	25.03	43.9826	25.03	20.6785	25.03	43.2037	25.03	45.8077
25.23	25.23	24.6549	25.23	21.6572	25.23	20.3767	25.23	40.1544	25.23	40.739	25.23	23.865	25.23	43.2753	25.23	48.195	25.23	43.9792	25.23	41.4195	25.23	46.7485	25.23	43.1815	25.23	41.333	25.23	45.6569	25.23	45.5507	25.23	27.9357	25.23	45.6674	25.23	47.5161	25.23	43.5869	25.23	49.7546	25.23	45.39	25.23	21.2381	25.23	44.5943	25.23	47.1895
25.43	25.43	25.296	25.43	22.2609	25.43	20.9184	25.43	41.3117	25.43	42.0514	25.43	24.5424	25.43	44.6389	25.43	49.6678	25.43	45.2886	25.43	42.6599	25.43	48.2068	25.43	44.5532	25.43	42.5924	25.43	47.0937	25.43	46.95	25.43	28.7309	25.43	47.1156	25.43	49.0067	25.43	44.9505	25.43	51.31	25.43	46.7568	25.43	21.8299	25.43	45.9481	25.43	48.67
25.68	25.68	26.0128	25.68	22.9195	25.68	21.5003	25.68	42.6102	25.68	43.3802	25.68	25.1933	25.68	46.0154	25.68	51.2547	25.68	46.7852	25.68	43.9443	25.68	49.6974	25.68	45.938	25.68	43.8684	25.68	48.5221	25.68	48.4914	25.68	29.5692	25.68	48.6224	25.68	50.5342	25.68	46.3819	25.68	53.007	25.68	48.2445	25.68	22.4716	25.68	47.3562	25.68	50.174
25.94	25.94	26.7714	25.94	23.5369	25.94	22.0968	25.94	43.8739	25.94	44.6514	25.94	25.9653	25.94	47.3972	25.94	52.8716	25.94	48.1925	25.94	45.33	25.94	51.0928	25.94	47.2609	25.94	45.2002	25.94	50.0882	25.94	49.9568	25.94	30.4142	25.94	50.0838	25.94	52.0733	25.94	47.7818	25.94	54.6612	25.94	49.727	25.94	23.0356	25.94	48.8418	25.94	51.7895
26.14	26.14	27.5286	26.14	24.1943	26.14	22.7419	26.14	45.2681	26.14	45.983	26.14	26.7	26.14	48.7803	26.14	54.4319	26.14	49.6772	26.14	46.6805	26.14	52.7365	26.14	48.6871	26.14	46.5603	26.14	51.6114	26.14	51.4815	26.14	31.2495	26.14	51.6678	26.14	53.7075	26.14	49.2059	26.14	56.3358	26.14	51.2336	26.14	23.7039	26.14	50.3743	26.14	53.3393
26.26	26.26	28.2671	26.26	24.847	26.26	23.3549	26.26	46.6346	26.26	47.4011	26.26	27.5067	26.26	50.3649	26.26	56.1501	26.26	51.1262	26.26	48.1401	26.26	54.3488	26.26	50.2285	26.26	48.0518	26.26	53.2374	26.26	53.1034	26.26	32.1574	26.26	53.216	26.26	55.4082	26.26	50.7213	26.26	58.0688	26.26	52.9319	26.26	24.3676	26.26	52.0069	26.26	55.0198
26.51	26.51	29.1513	26.51	25.5878	26.51	23.9908	26.51	48.0705	26.51	48.8649	26.51	28.2053	26.51	51.9267	26.51	57.945	26.51	52.7491	26.51	49.6043	26.51	56.0686	26.51	51.8098	26.51	49.5524	26.51	54.917	26.51	54.7253	26.51	33.1106	26.51	54.9745	26.51	57.1265	26.51	52.3007	26.51	59.9144	26.51	54.5009	26.51	25.1005	26.51	53.5622	26.51	56.804
26.71	26.71	29.9641	26.71	26.2949	26.71	24.694	26.71	49.5174	26.71	50.3807	26.71	29.0474	26.71	53.4632	26.71	59.734	26.71	54.4014	26.71	51.1387	26.71	57.8586	26.71	53.4245	26.71	51.0007	26.71	56.5949	26.71	56.4208	26.71	34.0865	26.71	56.6598	26.71	58.8835	26.71	53.9326	26.71	61.7455	26.71	56.26	26.71	25.809	26.71	55.2338	26.71	58.5326
26.89	26.89	30.7269	26.89	27.0461	26.89	25.3862	26.89	51.0303	26.89	51.9337	26.89	29.8955	26.89	55.2288	26.89	61.6519	26.89	56.1198	26.89	52.7736	26.89	59.6426	26.89	55.0255	26.89	52.599	26.89	58.4236	26.89	58.2211	26.89	35.1307	26.89	58.4602	26.89	60.798	26.89	55.7013	26.89	63.7137	26.89	58.0357	26.89	26.5615	26.89	57.0548	26.89	60.3452
27.07	27.07	31.4976	27.07	27.8552	27.07	26.1353	27.07	52.7185	27.07	53.5959	27.07	30.8099	27.07	56.9352	27.07	63.5452	27.07	57.8973	27.07	54.4767	27.07	61.5002	27.07	56.8577	27.07	54.2744	27.07	60.2494	27.07	60.0805	27.07	36.1477	27.07	60.2802	27.07	62.6794	27.07	57.4249	27.07	65.7703	27.07	59.9155	27.07	27.3716	27.07	58.8133	27.07	62.2996
27.26	27.26	32.4812	27.26	28.722	27.26	26.9096	27.26	54.4255	27.26	55.2945	27.26	31.7524	27.26	58.8056	27.26	65.5573	27.26	59.7669	27.26	56.2021	27.26	63.5346	27.26	58.6354	27.26	56.0446	27.26	62.2026	27.26	62.035	27.26	37.2915	27.26	62.286	27.26	64.6997	27.26	59.2388	27.26	67.81	27.26	61.7398	27.26	28.17	27.26	60.7339	27.26	64.3595
27.57	27.57	33.4552	27.57	29.5747	27.57	27.7158	27.57	56.0719	27.57	57.0792	27.57	32.7172	27.57	60.6573	27.57	67.6997	27.57	61.5825	27.57	57.9771	27.57	65.5102	27.57	60.448	27.57	57.8551	27.57	64.1509	27.57	63.9536	27.57	38.4168	27.57	64.2286	27.57	66.7106	27.57	61.1526	27.57	69.9166	27.57	63.6705	27.57	29.0051	27.57	62.6494	27.57	66.2657
27.69	27.69	34.3534	27.69	30.3847	27.69	28.5072	27.69	57.855	27.69	58.8619	27.69	33.6816	27.69	62.6309	27.69	69.6521	27.69	63.5797	27.69	59.8003	27.69	67.485	27.69	62.3435	27.69	59.5369	27.69	66.1072	27.69	65.889	27.69	39.4835	27.69	66.0943	27.69	68.7874	27.69	63.0101	27.69	72.1536	27.69	65.6583	27.69	29.8807	27.69	64.5683	27.69	68.347
27.93	27.93	35.4208	27.93	31.3424	27.93	29.3206	27.93	59.692	27.93	60.6844	27.93	34.7	27.93	64.5076	27.93	71.7942	27.93	65.5184	27.93	61.6541	27.93	69.648	27.93	64.2473	27.93	61.4532	27.93	68.1169	27.93	67.9614	27.93	40.6733	27.93	68.1745	27.93	70.8823	27.93	64.876	27.93	74.3056	27.93	67.686	27.93	30.7234	27.93	66.5685	27.93	70.4283
28.05	28.05	36.512	28.05	32.2271	28.05	30.1539	28.05	61.4489	28.05	62.5368	28.05	35.7095	28.05	66.4592	28.05	74.0215	28.05	67.4448	28.05	63.5148	28.05	71.7706	28.05	66.201	28.05	63.3038	28.05	70.1716	28.05	70.0074	28.05	41.9027	28.05	70.2282	28.05	73.0385	28.05	66.8484	28.05	76.605	28.05	69.7408	28.05	31.5443	28.05	68.5879	28.05	72.6671
28.35	28.35	37.5891	28.35	33.1618	28.35	31.0225	28.35	63.4208	28.35	64.4008	28.35	36.7823	28.35	68.5562	28.35	76.3761	28.35	69.5668	28.35	65.5737	28.35	73.9878	28.35	68.3002	28.35	65.2524	28.35	72.2801	28.35	72.2349	28.35	43.1746	28.35	72.3851	28.35	75.2977	28.35	68.9339	28.35	78.9916	28.35	71.9384	28.35	32.4379	28.35	70.7296	28.35	74.9291
28.47	28.47	38.6705	28.47	34.1203	28.47	31.9699	28.47	65.3948	28.47	66.3576	28.47	37.8772	28.47	70.6355	28.47	78.6433	28.47	71.7824	28.47	67.5566	28.47	76.2755	28.47	70.4171	28.47	67.1932	28.47	74.4504	28.47	74.4218	28.47	44.4535	28.47	74.5769	28.47	77.5553	28.47	70.997	28.47	81.3714	28.47	74.0505	28.47	33.4614	28.47	72.9485	28.47	77.1584
28.71	28.71	39.8975	28.71	35.1666	28.71	32.8897	28.71	67.4795	28.71	68.4233	28.71	39.0799	28.71	72.7692	28.71	81.1309	28.71	73.9171	28.71	69.7527	28.71	78.6298	28.71	72.538	28.71	69.3057	28.71	76.8166	28.71	76.7008	28.71	45.7956	28.71	76.8577	28.71	79.9229	28.71	73.1966	28.71	83.8406	28.71	76.4162	28.71	34.457	28.71	75.2215	28.71	79.6392
28.95	28.95	41.0972	28.95	36.2636	28.95	33.882	28.95	69.4936	28.95	70.4793	28.95	40.2431	28.95	75.1232	28.95	83.5853	28.95	76.1913	28.95	71.8849	28.95	81.0313	28.95	74.8459	28.95	71.4179	28.95	79.1401	28.95	79.0748	28.95	47.1178	28.95	79.1538	28.95	82.3377	28.95	75.4058	28.95	86.3358	28.95	78.6946	28.95	35.4891	28.95	77.5138	28.95	82.001
29.11	29.11	42.3763	29.11	37.3236	29.11	34.9067	29.11	71.6008	29.11	72.6222	29.11	41.4148	29.11	77.3717	29.11	86.1735	29.11	78.5184	29.11	74.0536	29.11	83.5301	29.11	77.1489	29.11	73.5847	29.11	81.5341	29.11	81.5096	29.11	48.5339	29.11	81.5161	29.11	84.844	29.11	77.7243	29.11	88.9644	29.11	81.1102	29.11	36.5168	29.11	79.8464	29.11	84.4787
29.35	29.35	43.5059	29.35	38.4395	29.35	35.9451	29.35	73.8473	29.35	74.7611	29.35	42.6325	29.35	79.7815	29.35	88.6199	29.35	80.7979	29.35	76.3185	29.35	86.0131	29.35	79.3602	29.35	75.793	29.35	83.8853	29.35	83.9728	29.35	50.0019	29.35	83.8221	29.35	87.2111	29.35	79.898	29.35	91.5597	29.35	83.3895	29.35	37.5862	29.35	82.1624	29.35	87.0847
29.58	29.58	44.8405	29.58	39.5455	29.58	36.8782	29.58	75.9728	29.58	76.9491	29.58	43.8708	29.58	82.0654	29.58	91.12	29.58	83.1101	29.58	78.4683	29.58	88.4918	29.58	81.6396	29.58	77.9863	29.58	86.2417	29.58	86.3438	29.58	51.407	29.58	86.2138	29.58	89.7283	29.58	82.1468	29.58	94.1764	29.58	85.8077	29.58	38.6919	29.58	84.4935	29.58	89.497
29.75	29.75	46.035	29.75	40.6009	29.75	37.8754	29.75	78.0662	29.75	79.0601	29.75	45.074	29.75	84.3963	29.75	93.7533	29.75	85.4461	29.75	80.7142	29.75	90.9458	29.75	83.9337	29.75	80.0896	29.75	88.5062	29.75	88.8006	29.75	52.7097	29.75	88.6521	29.75	92.1771	29.75	84.4379	29.75	96.7014	29.75	88.1654	29.75	39.7519	29.75	86.9262	29.75	91.9927
29.98	29.98	47.2921	29.98	41.759	29.98	38.9783	29.98	80.2348	29.98	81.2773	29.98	46.1976	29.98	86.6513	29.98	96.2097	29.98	87.8647	29.98	82.9618	29.98	93.5641	29.98	86.2788	29.98	82.2988	29.98	90.9967	29.98	91.1588	29.98	54.1963	29.98	90.9277	29.98	94.5983	29.98	86.763	29.98	99.2752	29.98	90.5258	29.98	40.8447	29.98	89.2931	29.98	94.5005
30.15	30.15	48.5478	30.15	42.9488	30.15	40.0396	30.15	82.5415	30.15	83.3886	30.15	47.5047	30.15	89.1199	30.15	98.7351	30.15	90.1876	30.15	85.2899	30.15	96.0677	30.15	88.6396	30.15	84.552	30.15	93.324	30.15	93.6911	30.15	55.7624	30.15	93.335	30.15	97.1271	30.15	89.0681	30.15	101.94	30.15	92.9106	30.15	41.9923	30.15	91.7398	30.15	97.1677
30.43	30.43	49.7878	30.43	44.0033	30.43	41.0088	30.43	84.6289	30.43	85.5618	30.43	48.6928	30.43	91.3293	30.43	101.211	30.43	92.5164	30.43	87.4522	30.43	98.4869	30.43	90.8248	30.43	86.6625	30.43	95.706	30.43	96.0607	30.43	57.1532	30.43	95.5823	30.43	99.4925	30.43	91.2884	30.43	104.398	30.43	95.3365	30.43	43.0699	30.43	94.0151	30.43	99.5518
30.6	30.6	50.987	30.6	45.0679	30.6	42.0197	30.6	86.6667	30.6	87.6226	30.6	49.9005	30.6	93.5732	30.6	103.741	30.6	94.6696	30.6	89.6254	30.6	100.905	30.6	93.0924	30.6	88.8203	30.6	97.9347	30.6	98.3409	30.6	58.5557	30.6	97.9312	30.6	101.888	30.6	93.4061	30.6	106.918	30.6	97.5827	30.6	44.0976	30.6	96.3932	30.6	101.948
30.76	30.76	52.2897	30.76	46.2159	30.76	43.0764	30.76	88.9499	30.76	89.6971	30.76	51.2254	30.76	95.9086	30.76	106.099	30.76	97.019	30.76	91.8987	30.76	103.52	30.76	95.3554	30.76	90.9825	30.76	100.226	30.76	100.74	30.76	60.0218	30.76	100.177	30.76	104.204	30.76	95.6607	30.76	109.439	30.76	99.9493	30.76	45.2404	30.76	98.6622	30.76	104.462
31.05	31.05	53.6252	31.05	47.3315	31.05	44.1377	31.05	91.21	31.05	91.8355	31.05	52.4241	31.05	98.1112	31.05	108.755	31.05	99.4218	31.05	94.1946	31.05	105.934	31.05	97.7204	31.05	93.1493	31.05	102.571	31.05	103.219	31.05	61.515	31.05	102.513	31.05	106.617	31.05	98.075	31.05	111.968	31.05	102.311	31.05	46.3418	31.05	101.113	31.05	106.994
31.26	31.26	54.808	31.26	48.4501	31.26	45.129	31.26	93.2636	31.26	93.907	31.26	53.5664	31.26	100.393	31.26	111.117	31.26	101.624	31.26	96.4191	31.26	108.396	31.26	99.9219	31.26	95.2358	31.26	104.732	31.26	105.534	31.26	62.8822	31.26	104.723	31.26	108.941	31.26	100.134	31.26	114.353	31.26	104.486	31.26	47.4371	31.26	103.305	31.26	109.237
31.42	31.42	56.033	31.42	49.4655	31.42	46.1138	31.42	95.3319	31.42	95.98	31.42	54.7946	31.42	102.604	31.42	113.436	31.42	103.755	31.42	98.5047	31.42	110.667	31.42	102.007	31.42	97.288	31.42	106.997	31.42	107.638	31.42	64.075	31.42	106.861	31.42	111.094	31.42	102.219	31.42	116.73	31.42	106.759	31.42	48.4479	31.42	105.456	31.42	111.643
31.59	31.59	57.2013	31.59	50.519	31.59	47.05	31.59	97.4266	31.59	97.9416	31.59	55.9635	31.59	104.674	31.59	115.779	31.59	105.868	31.59	100.524	31.59	113.022	31.59	104.169	31.59	99.3195	31.59	109.122	31.59	109.886	31.59	64.9335	31.59	108.954	31.59	113.32	31.59	104.273	31.59	118.97	31.59	108.809	31.59	49.483	31.59	107.624	31.59	113.921
31.8	31.8	58.4032	31.8	51.5485	31.8	47.9755	31.8	99.3751	31.8	99.7415	31.8	57.0613	31.8	106.899	31.8	118.012	31.8	107.945	31.8	102.551	31.8	115.257	31.8	106.325	31.8	101.377	31.8	111.231	31.8	112.136	31.8	66.2945	31.8	111.12	31.8	115.385	31.8	106.331	31.8	121.357	31.8	110.989	31.8	50.5078	31.8	109.734	31.8	116.188
31.96	31.96	59.5554	31.96	52.59	31.96	48.9681	31.96	101.251	31.96	101.743	31.96	58.2601	31.96	108.895	31.96	120.186	31.96	109.992	31.96	104.593	31.96	117.55	31.96	108.398	31.96	103.226	31.96	113.25	31.96	114.2	31.96	67.6425	31.96	113.071	31.96	117.577	31.96	108.38	31.96	123.477	31.96	113.026	31.96	51.5032	31.96	111.817	31.96	118.323
32.12	32.12	60.7044	32.12	53.6247	32.12	49.872	32.12	103.331	32.12	103.604	32.12	59.352	32.12	110.937	32.12	122.352	32.12	112.01	32.12	106.584	32.12	119.751	32.12	110.306	32.12	105.094	32.12	115.151	32.12	116.341	32.12	68.8319	32.12	115.092	32.12	119.59	32.12	110.164	32.12	125.779	32.12	115.065	32.12	52.5103	32.12	113.894	32.12	120.646
32.44	32.44	61.9223	32.44	54.5874	32.44	50.8416	32.44	105.327	32.44	105.491	32.44	60.4424	32.44	113.034	32.44	124.548	32.44	113.954	32.44	108.629	32.44	121.999	32.44	112.338	32.44	107.115	32.44	117.304	32.44	118.422	32.44	70.1344	32.44	117.092	32.44	121.706	32.44	112.359	32.44	127.894	32.44	117.115	32.44	53.5378	32.44	115.944	32.44	122.74
32.6	32.6	62.9978	32.6	55.6591	32.6	51.7722	32.6	107.119	32.6	107.328	32.6	61.5002	32.6	114.991	32.6	126.611	32.6	115.992	32.6	110.517	32.6	124.218	32.6	114.412	32.6	108.97	32.6	119.222	32.6	120.545	32.6	71.3644	32.6	118.995	32.6	123.653	32.6	114.195	32.6	130.03	32.6	119.002	32.6	54.5171	32.6	117.887	32.6	124.801
32.86	32.86	64.117	32.86	56.5664	32.86	52.655	32.86	108.934	32.86	108.965	32.86	62.5863	32.86	116.964	32.86	128.676	32.86	117.945	32.86	112.49	32.86	126.059	32.86	116.202	32.86	110.706	32.86	120.99	32.86	122.538	32.86	72.5762	32.86	120.874	32.86	125.552	32.86	115.925	32.86	132.159	32.86	120.896	32.86	55.5033	32.86	119.892	32.86	126.918
33.02	33.02	65.1093	33.02	57.5431	33.02	53.4555	33.02	110.727	33.02	110.693	33.02	63.6183	33.02	118.764	33.02	130.575	33.02	119.612	33.02	114.149	33.02	128.123	33.02	118.075	33.02	112.397	33.02	122.696	33.02	124.319	33.02	73.7609	33.02	122.534	33.02	127.363	33.02	117.654	33.02	134.063	33.02	122.706	33.02	56.342	33.02	121.679	33.02	128.756
33.18	33.18	66.1157	33.18	58.3809	33.18	54.3796	33.18	112.352	33.18	112.289	33.18	64.5602	33.18	120.49	33.18	132.432	33.18	121.426	33.18	115.963	33.18	129.972	33.18	119.753	33.18	114.024	33.18	124.487	33.18	126.162	33.18	74.95	33.18	124.296	33.18	129.183	33.18	119.361	33.18	135.796	33.18	124.359	33.18	57.2499	33.18	123.489	33.18	130.693
33.43	33.43	67.1087	33.43	59.2296	33.43	55.0998	33.43	113.843	33.43	113.815	33.43	65.4395	33.43	122.146	33.43	134.088	33.43	123.047	33.43	117.526	33.43	131.814	33.43	121.438	33.43	115.609	33.43	126.03	33.43	127.771	33.43	75.9524	33.43	125.851	33.43	130.765	33.43	120.92	33.43	137.466	33.43	126.121	33.43	58.0811	33.43	125.11	33.43	132.312
33.59	33.59	67.9504	33.59	60.0257	33.59	55.8224	33.59	115.551	33.59	115.338	33.59	66.3046	33.59	123.817	33.59	135.585	33.59	124.705	33.59	119.153	33.59	133.524	33.59	123.028	33.59	117.141	33.59	127.624	33.59	129.424	33.59	76.9599	33.59	127.407	33.59	132.381	33.59	122.481	33.59	139.082	33.59	127.686	33.59	58.8967	33.59	126.701	33.59	134.077
33.83	33.83	68.8715	33.83	60.8898	33.83	56.6393	33.83	117.104	33.83	116.785	33.83	67.219	33.83	125.298	33.83	137.108	33.83	126.317	33.83	120.751	33.83	135.248	33.83	124.647	33.83	118.661	33.83	129.177	33.83	131.036	33.83	78.0592	33.83	128.905	33.83	133.846	33.83	124.012	33.83	140.391	33.83	129.24	33.83	59.7384	33.83	128.241	33.83	135.653
34.04	34.04	69.7184	34.04	61.6734	34.04	57.3638	34.04	118.478	34.04	118.009	34.04	67.9763	34.04	126.793	34.04	138.425	34.04	127.673	34.04	122.185	34.04	136.744	34.04	126.053	34.04	119.947	34.04	130.558	34.04	132.525	34.04	79.0248	34.04	130.257	34.04	135.277	34.04	125.383	34.04	141.597	34.04	130.654	34.04	60.4771	34.04	129.843	34.04	137.118
34.25	34.25	70.5789	34.25	62.4695	34.25	58.0681	34.25	119.802	34.25	119.363	34.25	68.9	34.25	128.213	34.25	139.566	34.25	129.033	34.25	123.608	34.25	138.15	34.25	127.408	34.25	121.302	34.25	131.84	34.25	133.86	34.25	79.878	34.25	131.536	34.25	136.486	34.25	126.625	34.25	142.448	34.25	132.013	34.25	61.2466	34.25	131.084	34.25	138.361
34.45	34.45	71.256	34.45	63.1638	34.45	58.6673	34.45	121.145	34.45	120.617	34.45	69.5849	34.45	129.536	34.45	140.657	34.45	130.455	34.45	124.936	34.45	139.211	34.45	128.785	34.45	122.544	34.45	133.18	34.45	135.265	34.45	80.7267	34.45	132.896	34.45	137.469	34.45	127.971	34.45	143.195	34.45	133.332	34.45	61.8503	34.45	132.53	34.45	139.591
34.64	34.64	72.0223	34.64	63.8293	34.64	59.3198	34.64	122.412	34.64	121.768	34.64	70.2654	34.64	130.711	34.64	141.482	34.64	131.568	34.64	126.193	34.64	140.303	34.64	129.993	34.64	123.82	34.64	134.385	34.64	136.374	34.64	81.5223	34.64	133.987	34.64	138.487	34.64	129.073	34.64	143.74	34.64	134.61	34.64	62.5817	34.64	133.779	34.64	140.564
34.85	34.85	72.7654	34.85	64.3857	34.85	59.8885	34.85	123.609	34.85	122.824	34.85	70.8962	34.85	131.953	34.85	142.343	34.85	132.661	34.85	127.313	34.85	141.194	34.85	131.247	34.85	124.901	34.85	135.381	34.85	137.244	34.85	82.4694	34.85	135.057	34.85	139.182	34.85	130.252	34.85	144.068	34.85	135.725	34.85	63.122	34.85	134.908	34.85	141.41
35.04	35.04	73.3767	35.04	65.005	35.04	60.4497	35.04	124.695	35.04	123.811	35.04	71.5948	35.04	133.051	35.04	142.921	35.04	133.757	35.04	128.594	35.04	141.866	35.04	132.305	35.04	125.978	35.04	136.422	35.04	138.123	35.04	83.1699	35.04	136.005	35.04	139.838	35.04	131.429	35.04	144.375	35.04	136.687	35.04	63.7661	35.04	135.903	35.04	142.055
35.24	35.24	74.002	35.24	65.5659	35.24	60.9359	35.24	125.748	35.24	124.825	35.24	72.1849	35.24	134.17	35.24	143.493	35.24	134.707	35.24	129.623	35.24	142.493	35.24	133.231	35.24	126.881	35.24	137.382	35.24	138.782	35.24	83.7582	35.24	136.873	35.24	140.329	35.24	132.274	35.24	144.577	35.24	137.636	35.24	64.2786	35.24	136.976	35.24	142.734
35.44	35.44	74.5898	35.44	66.1445	35.44	61.4435	35.44	126.628	35.44	125.696	35.44	72.7932	35.44	135.053	35.44	143.862	35.44	135.505	35.44	130.541	35.44	142.878	35.44	134.236	35.44	127.838	35.44	138.262	35.44	139.409	35.44	84.5615	35.44	137.714	35.44	140.652	35.44	133.296	35.44	144.68	35.44	138.399	35.44	64.8131	35.44	137.94	35.44	143.158
35.63	35.63	75.1399	35.63	66.5981	35.63	61.8872	35.63	127.628	35.63	126.576	35.63	73.3068	35.63	136.125	35.63	144.178	35.63	136.285	35.63	131.455	35.63	143.218	35.63	134.989	35.63	128.722	35.63	138.869	35.63	139.904	35.63	85.1333	35.63	138.26	35.63	141.002	35.63	134.054	35.63	144.793	35.63	139.138	35.63	65.3015	35.63	138.736	35.63	143.559
35.87	35.87	75.7606	35.87	67.1442	35.87	62.3171	35.87	128.379	35.87	127.314	35.87	73.7484	35.87	136.876	35.87	144.462	35.87	136.958	35.87	132.323	35.87	143.46	35.87	135.839	35.87	129.578	35.87	139.535	35.87	140.297	35.87	85.7278	35.87	138.998	35.87	141.294	35.87	134.893	35.87	144.851	35.87	139.718	35.87	65.7899	35.87	139.495	35.87	143.888
36.07	36.07	76.1509	36.07	67.5284	36.07	62.7059	36.07	129.064	36.07	128.012	36.07	74.2351	36.07	137.649	36.07	144.665	36.07	137.547	36.07	133.055	36.07	143.657	36.07	136.437	36.07	130.331	36.07	140.03	36.07	140.615	36.07	86.2633	36.07	139.477	36.07	141.427	36.07	135.624	36.07	144.896	36.07	140.212	36.07	66.0618	36.07	140.213	36.07	144.072
36.26	36.26	76.536	36.26	67.8945	36.26	63.1597	36.26	129.941	36.26	128.702	36.26	74.6805	36.26	138.373	36.26	144.809	36.26	138.099	36.26	133.933	36.26	143.777	36.26	137.07	36.26	130.98	36.26	140.419	36.26	140.831	36.26	86.7468	36.26	139.991	36.26	141.648	36.26	136.29	36.26	144.909	36.26	140.662	36.26	66.3159	36.26	140.909	36.26	144.261
36.45	36.45	77.0061	36.45	68.2786	36.45	63.4432	36.45	130.608	36.45	129.203	36.45	75.0229	36.45	139.042	36.45	144.912	36.45	138.647	36.45	134.551	36.45	143.858	36.45	137.685	36.45	131.574	36.45	140.879	36.45	141.004	36.45	87.1961	36.45	140.389	36.45	141.736	36.45	136.943	36.45	144.94	36.45	141.001	36.45	66.6844	36.45	141.364	36.45	144.4
36.63	36.63	77.3687	36.63	68.6299	36.63	63.8036	36.63	131.185	36.63	129.831	36.63	75.4111	36.63	139.724	36.63	145.012	36.63	139.102	36.63	135.259	36.63	143.979	36.63	138.102	36.63	132.125	36.63	141.124	36.63	141.247	36.63	87.7292	36.63	140.828	36.63	141.856	36.63	137.536	36.63	144.977	36.63	141.322	36.63	67.1031	36.63	141.909	36.63	144.541
36.82	36.82	77.7255	36.82	68.9497	36.82	64.0697	36.82	131.742	36.82	130.329	36.82	75.6537	36.82	140.172	36.82	145.061	36.82	139.494	36.82	135.737	36.82	144.006	36.82	138.491	36.82	132.775	36.82	141.41	36.82	141.366	36.82	88.0718	36.82	141.154	36.82	141.94	36.82	138.029	36.82	144.963	36.82	141.509	36.82	67.311	36.82	142.109	36.82	144.576
37.11	37.11	78.0176	37.11	69.2131	37.11	64.3296	37.11	132.329	37.11	130.893	37.11	76.0284	37.11	140.735	37.11	145.107	37.11	139.717	37.11	136.273	37.11	144.064	37.11	138.806	37.11	133.077	37.11	141.669	37.11	141.521	37.11	88.3873	37.11	141.382	37.11	142.038	37.11	138.384	37.11	144.982	37.11	141.75	37.11	67.6515	37.11	142.623	37.11	144.676
37.33	37.33	78.3179	37.33	69.4957	37.33	64.6185	37.33	132.733	37.33	131.195	37.33	76.3475	37.33	141.138	37.33	145.138	37.33	140.096	37.33	136.66	37.33	144.073	37.33	139.266	37.33	133.663	37.33	141.834	37.33	141.582	37.33	88.8296	37.33	141.561	37.33	142.099	37.33	138.823	37.33	144.972	37.33	141.905	37.33	67.9422	37.33	142.932	37.33	144.725
37.48	37.48	78.5765	37.48	69.6808	37.48	64.8152	37.48	133.131	37.48	131.523	37.48	76.5502	37.48	141.418	37.48	145.151	37.48	140.176	37.48	137.142	37.48	144.091	37.48	139.474	37.48	133.885	37.48	141.99	37.48	141.64	37.48	89.052	37.48	141.793	37.48	142.148	37.48	139.16	37.48	144.981	37.48	142.012	37.48	68.0942	37.48	143.173	37.48	144.756
37.66	37.66	78.8123	37.66	69.9537	37.66	64.9882	37.66	133.435	37.66	131.896	37.66	76.7358	37.66	141.756	37.66	145.197	37.66	140.529	37.66	137.628	37.66	144.109	37.66	139.696	37.66	134.301	37.66	142.169	37.66	141.715	37.66	89.3448	37.66	141.955	37.66	142.197	37.66	139.575	37.66	145.004	37.66	142.142	37.66	68.2551	37.66	143.419	37.66	144.833
37.9	37.9	79.0427	37.9	70.1342	37.9	65.1574	37.9	133.727	37.9	132.183	37.9	76.9476	37.9	142.045	37.9	145.215	37.9	140.693	37.9	137.719	37.9	144.127	37.9	139.798	37.9	134.555	37.9	142.192	37.9	141.795	37.9	89.4991	37.9	142.035	37.9	142.228	37.9	139.763	37.9	144.995	37.9	142.262	37.9	68.4716	37.9	143.619	37.9	144.833
38.12	38.12	79.1924	38.12	70.213	38.12	65.2908	38.12	133.793	38.12	132.403	38.12	77.1585	38.12	142.237	38.12	145.201	38.12	140.778	38.12	138.024	38.12	144.126	38.12	140.023	38.12	134.737	38.12	142.254	38.12	141.768	38.12	89.6782	38.12	142.115	38.12	142.223	38.12	139.995	38.12	144.985	38.12	142.253	38.12	68.5918	38.12	143.718	38.12	144.833
38.31	38.31	79.2402	38.31	70.472	38.31	65.4181	38.31	133.987	38.31	132.507	38.31	77.2811	38.31	142.43	38.31	145.224	38.31	140.894	38.31	138.269	38.31	144.141	38.31	140.13	38.31	135.026	38.31	142.393	38.31	141.866	38.31	89.894	38.31	142.228	38.31	142.268	38.31	140.1	38.31	145.004	38.31	142.374	38.31	68.7757	38.31	143.841	38.31	144.878
38.53	38.53	79.433	38.53	70.4952	38.53	65.5187	38.53	134.144	38.53	132.73	38.53	77.3261	38.53	142.521	38.53	145.238	38.53	141.05	38.53	138.573	38.53	144.141	38.53	140.218	38.53	135.121	38.53	142.402	38.53	141.87	38.53	90.012	38.53	142.299	38.53	142.281	38.53	140.315	38.53	145	38.53	142.347	38.53	68.9508	38.53	143.937	38.53	144.887
38.79	38.79	79.6022	38.79	70.6155	38.79	65.6331	38.79	134.306	38.79	132.858	38.79	77.4928	38.79	142.681	38.79	145.233	38.79	141.17	38.79	138.692	38.79	144.163	38.79	140.333	38.79	135.307	38.79	142.446	38.79	141.923	38.79	90.1073	38.79	142.38	38.79	142.295	38.79	140.438	38.79	145.004	38.79	142.431	38.79	69.0292	38.79	144.042	38.79	144.887
38.94	38.94	79.6531	38.94	70.7036	38.94	65.6658	38.94	134.307	38.94	132.932	38.94	77.591	38.94	142.768	38.94	145.214	38.94	141.143	38.94	138.687	38.94	144.14	38.94	140.395	38.94	135.385	38.94	142.531	38.94	141.909	38.94	90.318	38.94	142.366	38.94	142.281	38.94	140.497	38.94	144.99	38.94	142.431	38.94	68.9926	38.94	144.059	38.94	144.9
39.16	39.16	79.6475	39.16	70.7361	39.16	65.671	39.16	134.322	39.16	133.069	39.16	77.617	39.16	142.786	39.16	145.205	39.16	141.196	39.16	138.947	39.16	144.126	39.16	140.355	39.16	135.422	39.16	142.512	39.16	141.904	39.16	90.329	39.16	142.339	39.16	142.285	39.16	140.566	39.16	144.967	39.16	142.426	39.16	69.0482	39.16	144.136	39.16	144.886
39.33	39.33	79.7048	39.33	70.7591	39.33	65.7252	39.33	134.4	39.33	133.023	39.33	77.7171	39.33	142.869	39.33	145.219	39.33	141.237	39.33	138.91	39.33	144.135	39.33	140.501	39.33	135.503	39.33	142.504	39.33	141.914	39.33	90.3543	39.33	142.411	39.33	142.281	39.33	140.579	39.33	144.985	39.33	142.458	39.33	69.1447	39.33	144.137	39.33	144.896
39.56	39.56	79.7227	39.56	70.5834	39.56	65.735	39.56	134.415	39.56	133.056	39.56	77.7612	39.56	142.919	39.56	145.191	39.56	141.232	39.56	138.965	39.56	144.13	39.56	140.474	39.56	135.553	39.56	142.521	39.56	141.917	39.56	90.4742	39.56	142.41	39.56	142.267	39.56	140.598	39.56	144.967	39.56	142.47	39.56	69.145	39.56	144.154	39.56	144.886
39.78	39.78	79.6249	39.78	70.3426	39.78	65.6886	39.78	134.219	39.78	133.05	39.78	77.5549	39.78	142.933	39.78	145.223	39.78	141.232	39.78	139.01	39.78	144.14	39.78	140.475	39.78	135.507	39.78	142.522	39.78	141.931	39.78	90.5176	39.78	142.348	39.78	142.298	39.78	140.57	39.78	144.985	39.78	142.444	39.78	69.2368	39.78	144.132	39.78	144.918
39.96	39.96	79.5591	39.96	70.4398	39.96	65.6932	39.96	134.252	39.96	133.014	39.96	77.3116	39.96	142.906	39.96	145.219	39.96	141.224	39.96	138.956	39.96	144.14	39.96	140.364	39.96	135.485	39.96	142.495	39.96	141.931	39.96	90.5086	39.96	142.317	39.96	142.294	39.96	140.538	39.96	144.99	39.96	142.426	39.96	69.1907	39.96	144.127	39.96	144.896
40.16	40.16	79.6634	40.16	70.3193	40.16	65.7291	40.16	134.088	40.16	132.908	40.16	77.2811	40.16	142.906	40.16	145.233	40.16	141.166	40.16	138.974	40.16	144.145	40.16	140.449	40.16	135.47	40.16	142.451	40.16	141.919	40.16	90.5293	40.16	142.326	40.16	142.286	40.16	140.561	40.16	145.004	40.16	142.48	40.16	69.2457	40.16	144.164	40.16	144.942
40.34	40.34	79.5185	40.34	70.208	40.34	65.6553	40.34	133.944	40.34	132.847	40.34	77.2279	40.34	142.855	40.34	145.261	40.34	141.18	40.34	138.828	40.34	144.177	40.34	140.449	40.34	135.442	40.34	142.5	40.34	141.946	40.34	90.4865	40.34	142.309	40.34	142.3	40.34	140.502	40.34	145.023	40.34	142.468	40.34	69.1809	40.34	144.133	40.34	144.942
40.51	40.51	79.4227	40.51	70.2871	40.51	65.6566	40.51	133.747	40.51	132.777	40.51	77.226	40.51	142.695	40.51	145.214	40.51	141.072	40.51	138.783	40.51	144.126	40.51	140.32	40.51	135.29	40.51	142.437	40.51	141.914	40.51	90.445	40.51	142.236	40.51	142.259	40.51	140.383	40.51	144.981	40.51	142.426	40.51	69.1262	40.51	143.987	40.51	144.887
40.72	40.72	79.3765	40.72	70.1619	40.72	65.6102	40.72	133.602	40.72	132.689	40.72	77.1955	40.72	142.608	40.72	145.233	40.72	141.046	40.72	138.728	40.72	144.145	40.72	140.289	40.72	135.312	40.72	142.339	40.72	141.879	40.72	90.4476	40.72	142.156	40.72	142.264	40.72	140.214	40.72	145.004	40.72	142.369	40.72	69.0706	40.72	144.014	40.72	144.905
40.94	40.94	79.3334	40.94	70.065	40.94	65.5606	40.94	133.33	40.94	132.517	40.94	77.0143	40.94	142.567	40.94	145.201	40.94	140.952	40.94	138.647	40.94	144.126	40.94	140.16	40.94	135.118	40.94	142.294	40.94	141.869	40.94	90.3044	40.94	142.08	40.94	142.232	40.94	140.137	40.94	144.981	40.94	142.324	40.94	69.1124	40.94	143.887	40.94	144.864
41.15	41.15	79.1744	41.15	69.9999	41.15	65.537	41.15	133.144	41.15	132.397	41.15	76.9702	41.15	142.517	41.15	145.215	41.15	140.872	41.15	138.555	41.15	144.136	41.15	140.147	41.15	135.026	41.15	142.214	41.15	141.883	41.15	90.3569	41.15	142.062	41.15	142.273	41.15	139.95	41.15	145	41.15	142.293	41.15	68.9969	41.15	143.819	41.15	144.896
41.33	41.33	79.132	41.33	69.9213	41.33	65.4135	41.33	132.852	41.33	132.165	41.33	76.862	41.33	142.288	41.33	145.201	41.33	140.805	41.33	138.31	41.33	144.136	41.33	140.059	41.33	134.849	41.33	142.192	41.33	141.821	41.33	90.1027	41.33	141.95	41.33	142.188	41.33	139.895	41.33	144.995	41.33	142.24	41.33	68.937	41.33	143.732	41.33	144.869
41.54	41.54	78.9667	41.54	69.8382	41.54	65.3502	41.54	132.654	41.54	132.093	41.54	76.744	41.54	142.228	41.54	145.187	41.54	140.666	41.54	138.183	41.54	144.131	41.54	139.948	41.54	134.701	41.54	142.089	41.54	141.777	41.54	90.0321	41.54	141.878	41.54	142.175	41.54	139.63	41.54	144.981	41.54	142.181	41.54	68.8867	41.54	143.546	41.54	144.842
41.74	41.74	78.8491	41.74	69.7503	41.74	65.2496	41.74	132.131	41.74	131.883	41.74	76.6899	41.74	142.072	41.74	145.165	41.74	140.564	41.74	138.106	41.74	144.113	41.74	139.797	41.74	134.497	41.74	142.031	41.74	141.728	41.74	89.9277	41.74	141.69	41.74	142.144	41.74	139.466	41.74	144.976	41.74	142.106	41.74	68.7623	41.74	143.496	41.74	144.815
41.92	41.92	78.7229	41.92	69.6806	41.92	65.1391	41.92	130.254	41.92	131.704	41.92	76.5601	41.92	141.866	41.92	145.188	41.92	140.506	41.92	137.869	41.92	144.132	41.92	139.7	41.92	134.296	41.92	141.901	41.92	141.733	41.92	89.8985	41.92	141.628	41.92	142.135	41.92	139.356	41.92	145	41.92	141.995	41.92	68.6974	41.92	143.369	41.92	144.811
42.11	42.11	78.4918	42.11	69.4865	42.11	65.0941	42.11	128.214	42.11	131.496	42.11	76.4286	42.11	141.752	42.11	145.156	42.11	140.341	42.11	137.61	42.11	144.1	42.11	139.514	42.11	134.143	42.11	141.763	42.11	141.649	42.11	89.66	42.11	141.4	42.11	142.086	42.11	139.051	42.11	144.972	42.11	141.932	42.11	68.5596	42.11	143.196	42.11	144.792
42.37	42.37	78.3226	42.37	69.4078	42.37	64.9752	42.37	128.057	42.37	131.158	42.37	76.3295	42.37	141.546	42.37	145.124	42.37	140.141	42.37	137.333	42.37	144.091	42.37	139.399	42.37	133.871	42.37	141.651	42.37	141.635	42.37	89.5738	42.37	141.324	42.37	142.02	42.37	138.814	42.37	144.976	42.37	141.878	42.37	68.4167	42.37	143	42.37	144.779
42.58	42.58	78.1486	42.58	69.2042	42.58	64.9432	42.58	127.83	42.58	130.953	42.58	76.1898	42.58	141.18	42.58	145.115	42.58	140.007	42.58	137.26	42.58	144.077	42.58	139.239	42.58	133.549	42.58	141.571	42.58	141.609	42.58	89.3832	42.58	141.194	42.58	141.984	42.58	138.617	42.58	144.963	42.58	141.74	42.58	68.4075	42.58	142.891	42.58	144.725
42.77	42.77	78.0022	42.77	69.0287	42.77	64.7108	42.77	127.6	42.77	130.672	42.77	76.0358	42.77	141.02	42.77	145.083	42.77	139.882	42.77	136.897	42.77	144.05	42.77	139.036	42.77	133.414	42.77	141.405	42.77	141.515	42.77	89.2401	42.77	141.01	42.77	141.913	42.77	138.381	42.77	144.944	42.77	141.66	42.77	68.2144	42.77	142.723	42.77	144.697
42.94	42.94	77.8295	42.94	68.9909	42.94	64.5948	42.94	127.378	42.94	130.583	42.94	75.8572	42.94	140.877	42.94	145.084	42.94	139.655	42.94	136.601	42.94	144.073	42.94	138.885	42.94	133.172	42.94	141.299	42.94	141.433	42.94	89.0635	42.94	140.863	42.94	141.909	42.94	138.179	42.94	144.982	42.94	141.585	42.94	68.1537	42.94	142.482	42.94	144.68
43.15	43.15	77.6045	43.15	68.8471	43.15	64.4522	43.15	127.122	43.15	130.203	43.15	75.7859	43.15	140.68	43.15	145.094	43.15	139.557	43.15	136.495	43.15	144.087	43.15	138.717	43.15	132.954	43.15	141.111	43.15	141.411	43.15	89.0069	43.15	140.747	43.15	141.901	43.15	137.96	43.15	144.991	43.15	141.398	43.15	67.9782	43.15	142.319	43.15	144.681
43.35	43.35	77.4957	43.35	68.6392	43.35	64.3662	43.35	126.712	43.35	129.899	43.35	75.5598	43.35	140.543	43.35	145.03	43.35	139.267	43.35	136.169	43.35	144.029	43.35	138.553	43.35	132.651	43.35	140.973	43.35	141.349	43.35	88.6777	43.35	140.447	43.35	141.839	43.35	137.554	43.35	144.973	43.35	141.291	43.35	67.8726	43.35	142.114	43.35	144.613
43.55	43.55	77.2324	43.55	68.5142	43.55	64.1695	43.55	126.679	43.55	129.703	43.55	75.4562	43.55	140.168	43.55	144.985	43.55	139.062	43.55	135.928	43.55	143.997	43.55	138.195	43.55	132.384	43.55	140.736	43.55	141.238	43.55	88.3918	43.55	140.241	43.55	141.71	43.55	137.298	43.55	144.968	43.55	141.063	43.55	67.7298	43.55	141.891	43.55	144.554
43.8	43.8	77.1331	43.8	68.3527	43.8	64.0332	43.8	126.209	43.8	129.29	43.8	75.3023	43.8	139.76	43.8	144.939	43.8	138.844	43.8	135.551	43.8	143.992	43.8	138	43.8	132.077	43.8	140.584	43.8	141.154	43.8	88.1943	43.8	140.031	43.8	141.643	43.8	137.103	43.8	144.918	43.8	140.943	43.8	67.5967	43.8	141.627	43.8	144.49
44.03	44.03	76.8144	44.03	68.1805	44.03	63.8804	44.03	125.982	44.03	129.054	44.03	75.0828	44.03	139.49	44.03	144.909	44.03	138.665	44.03	135.331	44.03	143.98	44.03	137.774	44.03	131.766	44.03	140.388	44.03	141.106	44.03	88.031	44.03	139.866	44.03	141.6	44.03	136.809	44.03	144.946	44.03	140.694	44.03	67.3883	44.03	141.355	44.03	144.483
44.19	44.19	76.6869	44.19	68.0097	44.19	63.6709	44.19	125.721	44.19	128.732	44.19	74.8794	44.19	139.257	44.19	144.796	44.19	138.318	44.19	134.969	44.19	143.912	44.19	137.499	44.19	131.391	44.19	140.169	44.19	140.947	44.19	87.8154	44.19	139.584	44.19	141.498	44.19	136.436	44.19	144.923	44.19	140.506	44.19	67.2967	44.19	141.132	44.19	144.392
44.39	44.39	76.4847	44.39	67.8616	44.39	63.5475	44.39	125.267	44.39	128.436	44.39	74.7577	44.39	138.867	44.39	144.755	44.39	138.019	44.39	134.609	44.39	143.854	44.39	137.26	44.39	131.187	44.39	139.852	44.39	140.885	44.39	87.5885	44.39	139.226	44.39	141.445	44.39	136.167	44.39	144.905	44.39	140.359	44.39	67.1953	44.39	140.782	44.39	144.324
44.59	44.59	76.2595	44.59	67.6343	44.59	63.4642	44.59	125.028	44.59	128.11	44.59	74.479	44.59	138.62	44.59	144.72	44.59	137.885	44.59	134.313	44.59	143.841	44.59	136.897	44.59	130.846	44.59	139.669	44.59	140.748	44.59	87.4228	44.59	139.043	44.59	141.321	44.59	135.796	44.59	144.897	44.59	140.141	44.59	66.9228	44.59	140.554	44.59	144.262
44.82	44.82	76.0663	44.82	67.4913	44.82	63.3005	44.82	124.744	44.82	127.697	44.82	74.3252	44.82	138.249	44.82	144.615	44.82	137.578	44.82	134.064	44.82	143.782	44.82	136.658	44.82	130.462	44.82	139.396	44.82	140.54	44.82	87.2754	44.82	138.77	44.82	141.254	44.82	135.523	44.82	144.851	44.82	139.869	44.82	66.7391	44.82	140.195	44.82	144.126
45.06	45.06	75.8123	45.06	67.3062	45.06	63.0443	45.06	124.401	45.06	127.483	45.06	74.154	45.06	137.952	45.06	144.494	45.06	137.333	45.06	133.759	45.06	143.702	45.06	136.348	45.06	130.086	45.06	139.088	45.06	140.474	45.06	87.0303	45.06	138.488	45.06	141.09	45.06	135.076	45.06	144.833	45.06	139.628	45.06	66.5456	45.06	139.986	45.06	144.077
45.25	45.25	75.5769	45.25	67.117	45.25	62.9493	45.25	124.144	45.25	127.07	45.25	73.9912	45.25	137.513	45.25	144.367	45.25	136.985	45.25	133.397	45.25	143.607	45.25	136.087	45.25	129.765	45.25	138.945	45.25	140.27	45.25	86.8376	45.25	138.152	45.25	140.922	45.25	134.826	45.25	144.778	45.25	139.356	45.25	66.4495	45.25	139.554	45.25	143.914
45.41	45.41	75.3985	45.41	66.9776	45.41	62.7974	45.41	123.688	45.41	126.776	45.41	73.7935	45.41	137.242	45.41	144.313	45.41	136.78	45.41	133.032	45.41	143.532	45.41	135.759	45.41	129.433	45.41	138.49	45.41	140.081	45.41	86.5674	45.41	137.795	45.41	140.829	45.41	134.469	45.41	144.761	45.41	139.134	45.41	66.223	45.41	139.34	45.41	143.824
45.64	45.64	75.1399	45.64	66.7508	45.64	62.5687	45.64	123.368	45.64	126.421	45.64	73.6358	45.64	136.866	45.64	144.192	45.64	136.414	45.64	132.705	45.64	143.455	45.64	135.369	45.64	129.175	45.64	138.195	45.64	139.975	45.64	86.3314	45.64	137.669	45.64	140.665	45.64	134.095	45.64	144.703	45.64	138.728	45.64	66.0526	45.64	138.972	45.64	143.698
45.83	45.83	74.8905	45.83	66.6126	45.83	62.2405	45.83	123.042	45.83	125.935	45.83	73.392	45.83	136.505	45.83	143.997	45.83	136.08	45.83	132.301	45.83	143.379	45.83	135.135	45.83	128.845	45.83	137.923	45.83	139.775	45.83	86.0889	45.83	137.2	45.83	140.497	45.83	133.776	45.83	144.675	45.83	138.421	45.83	65.8782	45.83	138.595	45.83	143.545
46.06	46.06	74.6977	46.06	66.3766	46.06	62.0941	46.06	122.607	46.06	125.648	46.06	73.1352	46.06	136.139	46.06	143.848	46.06	135.759	46.06	131.938	46.06	143.195	46.06	134.825	46.06	128.37	46.06	137.605	46.06	139.555	46.06	85.8711	46.06	136.985	46.06	140.324	46.06	133.393	46.06	144.616	46.06	138.171	46.06	65.74	46.06	138.263	46.06	143.405
46.25	46.25	74.4861	46.25	66.0943	46.25	61.9021	46.25	122.435	46.25	125.26	46.25	73.018	46.25	135.668	46.25	143.646	46.25	135.501	46.25	131.551	46.25	143.11	46.25	134.418	46.25	127.98	46.25	137.199	46.25	139.369	46.25	85.685	46.25	136.551	46.25	140.107	46.25	133.097	46.25	144.567	46.25	137.73	46.25	65.5372	46.25	137.886	46.25	143.225
46.49	46.49	74.2228	46.49	65.9693	46.49	61.7649	46.49	121.917	46.49	124.85	46.49	72.8018	46.49	135.384	46.49	143.497	46.49	135.153	46.49	131.301	46.49	142.953	46.49	134.13	46.49	127.69	46.49	136.757	46.49	139.038	46.49	85.3583	46.49	136.175	46.49	139.899	46.49	132.686	46.49	144.49	46.49	137.476	46.49	65.3023	46.49	137.595	46.49	143.031
46.67	46.67	74.0958	46.67	65.8081	46.67	61.5786	46.67	121.6	46.67	124.41	46.67	72.5717	46.67	135.064	46.67	143.266	46.67	134.668	46.67	130.843	46.67	142.819	46.67	133.63	46.67	127.306	46.67	136.44	46.67	138.896	46.67	85.2021	46.67	135.782	46.67	139.673	46.67	132.213	46.67	144.431	46.67	137.049	46.67	65.1418	46.67	137.109	46.67	142.86
46.89	46.89	73.7856	46.89	65.5436	46.89	61.3579	46.89	121.384	46.89	124.052	46.89	72.2972	46.89	134.546	46.89	143.136	46.89	134.387	46.89	130.419	46.89	142.653	46.89	133.267	46.89	126.933	46.89	135.935	46.89	138.605	46.89	84.8909	46.89	135.5	46.89	139.461	46.89	131.846	46.89	144.364	46.89	136.745	46.89	64.9752	46.89	136.795	46.89	142.626
47.04	47.04	73.5271	47.04	65.4086	47.04	61.1645	47.04	120.937	47.04	123.626	47.04	72.0677	47.04	134.238	47.04	142.898	47.04	134.074	47.04	130.182	47.04	142.502	47.04	132.912	47.04	126.582	47.04	135.703	47.04	138.402	47.04	84.7022	47.04	135.088	47.04	139.302	47.04	131.448	47.04	144.275	47.04	136.326	47.04	64.7301	47.04	136.503	47.04	142.532
47.31	47.31	73.2637	47.31	65.1279	47.31	60.975	47.31	120.572	47.31	123.143	47.31	71.905	47.31	133.902	47.31	142.676	47.31	133.594	47.31	129.789	47.31	142.21	47.31	132.603	47.31	126.241	47.31	135.342	47.31	137.991	47.31	84.4762	47.31	134.861	47.31	138.951	47.31	131.004	47.31	144.134	47.31	135.979	47.31	64.5614	47.31	136.064	47.31	142.193
47.53	47.53	73.0616	47.53	64.9096	47.53	60.7999	47.53	120.218	47.53	122.753	47.53	71.7205	47.53	133.466	47.53	142.415	47.53	133.286	47.53	129.374	47.53	142.04	47.53	132.31	47.53	125.777	47.53	134.895	47.53	137.659	47.53	84.2693	47.53	134.409	47.53	138.704	47.53	130.719	47.53	144.067	47.53	135.667	47.53	64.3854	47.53	135.727	47.53	142.027
47.72	47.72	72.7983	47.72	64.78	47.72	60.5438	47.72	119.764	47.72	122.338	47.72	71.4322	47.72	133.09	47.72	142.235	47.72	132.987	47.72	129.033	47.72	141.789	47.72	131.801	47.72	125.415	47.72	134.596	47.72	137.399	47.72	84.0877	47.72	134.091	47.72	138.429	47.72	130.258	47.72	143.928	47.72	135.155	47.72	64.1781	47.72	135.268	47.72	141.725
47.9	47.9	72.5397	47.9	64.5579	47.9	60.3381	47.9	119.579	47.9	121.837	47.9	71.252	47.9	132.637	47.9	141.924	47.9	132.515	47.9	128.669	47.9	141.516	47.9	131.5	47.9	125.084	47.9	134.14	47.9	137.085	47.9	83.8155	47.9	133.657	47.9	138.035	47.9	129.957	47.9	143.73	47.9	134.807	47.9	64.0215	47.9	134.799	47.9	141.41
48.13	48.13	72.2765	48.13	64.3367	48.13	60.0559	48.13	119.23	48.13	121.543	48.13	70.9905	48.13	132.29	48.13	141.603	48.13	132.177	48.13	128.289	48.13	141.341	48.13	131.12	48.13	124.687	48.13	133.721	48.13	136.727	48.13	83.6459	48.13	133.278	48.13	137.752	48.13	129.58	48.13	143.612	48.13	134.487	48.13	63.8105	48.13	134.382	48.13	141.149
48.31	48.31	72.0084	48.31	64.1599	48.31	59.8762	48.31	118.81	48.31	121.089	48.31	70.7654	48.31	131.854	48.31	141.383	48.31	131.779	48.31	128.06	48.31	141.069	48.31	130.659	48.31	124.318	48.31	133.381	48.31	136.391	48.31	83.3799	48.31	132.87	48.31	137.46	48.31	129.118	48.31	143.442	48.31	133.974	48.31	63.593	48.31	134.099	48.31	140.874
48.57	48.57	71.8063	48.57	63.9192	48.57	59.6612	48.57	118.407	48.57	120.606	48.57	70.5626	48.57	131.469	48.57	141.044	48.57	131.454	48.57	127.465	48.57	140.755	48.57	130.22	48.57	123.956	48.57	133.006	48.57	136.082	48.57	83.0758	48.57	132.521	48.57	137.123	48.57	128.798	48.57	143.226	48.57	133.613	48.57	63.4732	48.57	133.731	48.57	140.577
48.75	48.75	71.5383	48.75	63.7526	48.75	59.4326	48.75	117.963	48.75	120.182	48.75	70.3194	48.75	131.007	48.75	140.729	48.75	130.991	48.75	127.206	48.75	140.54	48.75	129.844	48.75	123.484	48.75	132.457	48.75	135.698	48.75	82.8399	48.75	132.096	48.75	136.769	48.75	128.324	48.75	142.992	48.75	133.283	48.75	63.2383	48.75	133.286	48.75	140.239
48.96	48.96	71.2327	48.96	63.4888	48.96	59.1993	48.96	117.532	48.96	119.781	48.96	70.1166	48.96	130.554	48.96	140.463	48.96	130.634	48.96	126.733	48.96	140.191	48.96	129.503	48.96	123.144	48.96	132.144	48.96	135.185	48.96	82.5812	48.96	131.676	48.96	136.45	48.96	127.913	48.96	142.83	48.96	132.798	48.96	63.0401	48.96	132.913	48.96	139.87
49.15	49.15	71.0355	49.15	63.2678	49.15	58.9814	49.15	117.253	49.15	119.387	49.15	69.9409	49.15	130.207	49.15	140.116	49.15	130.212	49.15	126.421	49.15	139.896	49.15	129.079	49.15	122.893	49.15	131.659	49.15	134.881	49.15	82.2893	49.15	131.256	49.15	136.092	49.15	127.45	49.15	142.533	49.15	132.402	49.15	62.8109	49.15	132.55	49.15	139.559
49.37	49.37	70.8145	49.37	63.092	49.37	58.7482	49.37	116.85	49.37	118.982	49.37	69.6751	49.37	129.828	49.37	139.755	49.37	129.82	49.37	125.962	49.37	139.466	49.37	128.65	49.37	122.49	49.37	131.31	49.37	134.585	49.37	82.0942	49.37	130.894	49.37	135.733	49.37	127.121	49.37	142.281	49.37	132.063	49.37	62.6036	49.37	132.15	49.37	139.307
49.58	49.58	70.5419	49.58	62.9023	49.58	58.5927	49.58	116.401	49.58	118.59	49.58	69.4769	49.58	129.443	49.58	139.404	49.58	129.463	49.58	125.54	49.58	139.054	49.58	128.273	49.58	122.055	49.58	130.944	49.58	134.236	49.58	81.7811	49.58	130.469	49.58	135.37	49.58	126.724	49.58	142.002	49.58	131.631	49.58	62.3779	49.58	131.655	49.58	138.947
49.79	49.79	70.3209	49.79	62.6894	49.79	58.2726	49.79	116.063	49.79	118.139	49.79	69.1976	49.79	129.04	49.79	139.039	49.79	129.004	49.79	125.094	49.79	138.691	49.79	127.893	49.79	121.697	49.79	130.511	49.79	133.737	49.79	81.5497	49.79	130.094	49.79	134.857	49.79	126.25	49.79	141.723	49.79	131.19	49.79	62.2259	49.79	131.309	49.79	138.591
49.98	49.98	70.1141	49.98	62.4303	49.98	58.0669	49.98	115.702	49.98	117.815	49.98	69.0444	49.98	128.55	49.98	138.759	49.98	128.621	49.98	124.753	49.98	138.441	49.98	127.534	49.98	121.221	49.98	130.114	49.98	133.308	49.98	81.3274	49.98	129.709	49.98	134.454	49.98	125.862	49.98	141.318	49.98	130.758	49.98	62.0324	49.98	130.946	49.98	138.258
50.19	50.19	69.8555	50.19	62.2591	50.19	57.8108	50.19	115.392	50.19	117.464	50.19	68.8643	50.19	128.289	50.19	138.344	50.19	128.211	50.19	124.49	50.19	138.024	50.19	127.065	50.19	120.899	50.19	129.694	50.19	132.924	50.19	81.1006	50.19	129.275	50.19	134.056	50.19	125.465	50.19	141.03	50.19	130.366	50.19	61.8251	50.19	130.45	50.19	137.834
50.36	50.36	69.5978	50.36	62.0395	50.36	57.5673	50.36	114.969	50.36	117.028	50.36	68.5493	50.36	127.758	50.36	138.047	50.36	127.924	50.36	124.003	50.36	137.479	50.36	126.665	50.36	120.496	50.36	129.272	50.36	132.514	50.36	80.9481	50.36	128.884	50.36	133.587	50.36	124.958	50.36	140.665	50.36	129.989	50.36	61.5973	50.36	130.08	50.36	137.34
50.61	50.61	69.3441	50.61	61.7712	50.61	57.3022	50.61	114.608	50.61	116.609	50.61	68.3421	50.61	127.286	50.61	137.61	50.61	127.394	50.61	123.654	50.61	137.255	50.61	126.2	50.61	120.062	50.61	128.884	50.61	132.042	50.61	80.6669	50.61	128.41	50.61	133.136	50.61	124.625	50.61	140.337	50.61	129.548	50.61	61.3762	50.61	129.68	50.61	137.015
50.83	50.83	69.1744	50.83	61.5987	50.83	57.1678	50.83	114.146	50.83	116.342	50.83	68.0897	50.83	126.927	50.83	137.272	50.83	126.911	50.83	123.138	50.83	136.838	50.83	125.889	50.83	119.733	50.83	128.494	50.83	131.6	50.83	80.2962	50.83	128.078	50.83	132.759	50.83	124.222	50.83	139.986	50.83	129.151	50.83	61.2229	50.83	129.297	50.83	136.74
50.99	50.99	68.8595	50.99	61.3026	50.99	56.8661	50.99	113.836	50.99	115.918	50.99	67.878	50.99	126.525	50.99	136.848	50.99	126.541	50.99	122.738	50.99	136.377	50.99	125.428	50.99	119.393	50.99	128.115	50.99	131.242	50.99	80.1329	50.99	127.653	50.99	132.427	50.99	123.734	50.99	139.536	50.99	128.759	50.99	60.8775	50.99	128.87	50.99	136.286
51.21	51.21	68.6208	51.21	61.1573	51.21	56.5955	51.21	113.325	51.21	115.464	51.21	67.7299	51.21	126.071	51.21	136.403	51.21	126.201	51.21	122.37	51.21	136.132	51.21	124.927	51.21	118.909	51.21	127.627	51.21	130.828	51.21	79.8537	51.21	127.196	51.21	131.88	51.21	123.305	51.21	139.109	51.21	128.311	51.21	60.7789	51.21	128.442	51.21	135.913
51.42	51.42	68.3853	51.42	60.9801	51.42	56.3605	51.42	113.03	51.42	115.115	51.42	67.3918	51.42	125.73	51.42	136.074	51.42	125.768	51.42	121.854	51.42	135.702	51.42	124.664	51.42	118.544	51.42	127.286	51.42	130.465	51.42	79.669	51.42	126.792	51.42	131.561	51.42	122.723	51.42	138.781	51.42	127.891	51.42	60.5565	51.42	128.126	51.42	135.44
51.6	51.6	68.1303	51.6	60.7552	51.6	56.119	51.6	112.633	51.6	114.684	51.6	67.238	51.6	125.337	51.6	135.771	51.6	125.332	51.6	121.54	51.6	135.227	51.6	124.218	51.6	118.026	51.6	126.953	51.6	130.093	51.6	79.3039	51.6	126.404	51.6	131.183	51.6	122.472	51.6	138.371	51.6	127.639	51.6	60.3832	51.6	127.682	51.6	135.078
51.84	51.84	67.8489	51.84	60.5623	51.84	55.8283	51.84	112.322	51.84	114.3	51.84	67.0042	51.84	124.941	51.84	135.194	51.84	124.995	51.84	121.175	51.84	134.681	51.84	123.853	51.84	117.639	51.84	126.392	51.84	129.572	51.84	79.1303	51.84	125.905	51.84	130.697	51.84	121.941	51.84	137.971	51.84	127.039	51.84	60.1083	51.84	127.261	51.84	134.674
52.04	52.04	67.6609	52.04	60.2662	52.04	55.5905	52.04	111.887	52.04	113.849	52.04	66.8285	52.04	124.547	52.04	134.771	52.04	124.487	52.04	120.748	52.04	134.26	52.04	123.405	52.04	117.377	52.04	126.111	52.04	129.232	52.04	78.8854	52.04	125.551	52.04	130.33	52.04	121.581	52.04	137.525	52.04	126.589	52.04	59.9379	52.04	126.779	52.04	134.224
52.22	52.22	67.4266	52.22	60.0364	52.22	55.4553	52.22	111.451	52.22	113.456	52.22	66.5857	52.22	124.097	52.22	134.469	52.22	124.084	52.22	120.346	52.22	133.89	52.22	123.062	52.22	116.904	52.22	125.648	52.22	128.712	52.22	78.6575	52.22	125.155	52.22	129.817	52.22	121.186	52.22	137.152	52.22	126.373	52.22	59.7597	52.22	126.427	52.22	133.77
52.42	52.42	67.1916	52.42	59.8144	52.42	55.2039	52.42	111.072	52.42	113.132	52.42	66.3605	52.42	123.579	52.42	134.091	52.42	123.723	52.42	119.896	52.42	133.46	52.42	122.615	52.42	116.555	52.42	125.264	52.42	128.271	52.42	78.4035	52.42	124.722	52.42	129.437	52.42	120.73	52.42	136.725	52.42	125.883	52.42	59.5433	52.42	126.032	52.42	133.504
52.63	52.63	66.8626	52.63	59.6247	52.63	54.9936	52.63	110.697	52.63	112.786	52.63	66.1038	52.63	123.268	52.63	133.636	52.63	123.268	52.63	119.623	52.63	133.071	52.63	122.181	52.63	116.157	52.63	124.787	52.63	127.904	52.63	78.1358	52.63	124.391	52.63	129.043	52.63	120.324	52.63	136.302	52.63	125.482	52.63	59.3406	52.63	125.563	52.63	132.887
52.83	52.83	66.7216	52.83	59.398	52.83	54.8108	52.83	110.322	52.83	112.299	52.83	65.8066	52.83	122.774	52.83	133.248	52.83	122.921	52.83	119.21	52.83	132.681	52.83	121.721	52.83	115.794	52.83	124.47	52.83	127.516	52.83	77.8002	52.83	123.912	52.83	128.64	52.83	119.964	52.83	135.893	52.83	125.139	52.83	59.1702	52.83	125.318	52.83	132.482
53.06	53.06	66.4922	53.06	59.1683	53.06	54.6163	53.06	109.887	53.06	111.942	53.06	65.6045	53.06	122.397	53.06	132.704	53.06	122.473	53.06	118.699	53.06	132.199	53.06	121.369	53.06	115.376	53.06	123.931	53.06	127.066	53.06	77.5543	53.06	123.458	53.06	128.15	53.06	119.511	53.06	135.457	53.06	124.726	53.06	58.9278	53.06	124.82	53.06	132.154
53.24	53.24	66.1884	53.24	58.9727	53.24	54.4012	53.24	109.322	53.24	111.444	53.24	65.3489	53.24	121.853	53.24	132.368	53.24	122.032	53.24	118.351	53.24	131.784	53.24	120.975	53.24	114.912	53.24	123.494	53.24	126.694	53.24	77.2759	53.24	123.207	53.24	127.626	53.24	119.12	53.24	134.914	53.24	124.236	53.24	58.7745	53.24	124.407	53.24	131.724
53.44	53.44	65.9236	53.44	58.7937	53.44	54.2095	53.44	109.114	53.44	111.182	53.44	65.1902	53.44	121.504	53.44	131.875	53.44	121.68	53.44	118.054	53.44	131.264	53.44	120.621	53.44	114.697	53.44	123.159	53.44	126.201	53.44	77.0237	53.44	122.783	53.44	127.323	53.44	118.758	53.44	134.661	53.44	123.84	53.44	58.5364	53.44	124.089	53.44	131.259
53.61	53.61	65.7967	53.61	58.5994	53.61	54.0038	53.61	108.818	53.61	110.708	53.61	64.8885	53.61	121.051	53.61	131.551	53.61	121.355	53.61	117.573	53.61	130.91	53.61	120.174	53.61	114.266	53.61	122.691	53.61	125.799	53.61	76.806	53.61	122.309	53.61	126.907	53.61	118.33	53.61	134.036	53.61	123.497	53.61	58.343	53.61	123.657	53.61	130.916
53.88	53.88	65.5523	53.88	58.4236	53.88	53.8164	53.88	108.355	53.88	110.334	53.88	64.6768	53.88	120.726	53.88	131.05	53.88	120.914	53.88	117.318	53.88	130.498	53.88	119.882	53.88	113.94	53.88	122.432	53.88	125.38	53.88	76.5429	53.88	122.037	53.88	126.561	53.88	117.905	53.88	133.654	53.88	123.047	53.88	58.1542	53.88	123.257	53.88	130.516
54.08	54.08	65.2469	54.08	58.1878	54.08	53.5285	54.08	107.98	54.08	110.011	54.08	64.4832	54.08	120.273	54.08	130.577	54.08	120.433	54.08	116.819	54.08	129.961	54.08	119.395	54.08	113.397	54.08	122.057	54.08	125.004	54.08	76.2527	54.08	121.531	54.08	126.057	54.08	117.431	54.08	133.267	54.08	122.633	54.08	58.0068	54.08	122.717	54.08	130.093
54.29	54.29	65.1049	54.29	58.001	54.29	53.3662	54.29	107.568	54.29	109.569	54.29	64.2979	54.29	119.795	54.29	130.225	54.29	120.114	54.29	116.425	54.29	129.58	54.29	119.061	54.29	113.126	54.29	121.662	54.29	124.455	54.29	76.0448	54.29	121.086	54.29	125.671	54.29	117.214	54.29	132.717	54.29	122.199	54.29	57.7472	54.29	122.373	54.29	129.65
54.44	54.44	64.8313	54.44	57.7725	54.44	53.2405	54.44	107.221	54.44	109.137	54.44	63.9999	54.44	119.389	54.44	129.863	54.44	119.72	54.44	116.072	54.44	129.176	54.44	118.545	54.44	112.701	54.44	121.129	54.44	124.246	54.44	75.7506	54.44	120.695	54.44	125.288	54.44	116.759	54.44	132.348	54.44	121.832	54.44	57.575	54.44	122.003	54.44	129.257
54.65	54.65	64.588	54.65	57.617	54.65	52.9594	54.65	106.888	54.65	108.704	54.65	63.834	54.65	118.98	54.65	129.328	54.65	119.268	54.65	115.625	54.65	128.788	54.65	118.304	54.65	112.351	54.65	120.747	54.65	123.753	54.65	75.4959	54.65	120.402	54.65	124.905	54.65	116.438	54.65	131.989	54.65	121.447	54.65	57.2866	54.65	121.496	54.65	128.808
54.85	54.85	64.353	54.85	57.3811	54.85	52.8314	54.85	106.476	54.85	108.33	54.85	63.6539	54.85	118.596	54.85	128.846	54.85	118.938	54.85	115.212	54.85	128.264	54.85	117.835	54.85	111.903	54.85	120.426	54.85	123.276	54.85	75.2374	54.85	119.937	54.85	124.427	54.85	116.078	54.85	131.476	54.85	121.126	54.85	57.0886	54.85	121.083	54.85	128.399
55.08	55.08	64.1885	55.08	57.1451	55.08	52.5662	55.08	106.143	55.08	108.075	55.08	63.3926	55.08	118.211	55.08	128.508	55.08	118.461	55.08	114.862	55.08	127.92	55.08	117.446	55.08	111.54	55.08	120.069	55.08	122.954	55.08	74.9562	55.08	119.598	55.08	124.051	55.08	115.649	55.08	130.981	55.08	120.672	55.08	56.8998	55.08	120.706	55.08	127.872
55.28	55.28	63.8689	55.28	56.8768	55.28	52.3697	55.28	105.707	55.28	107.56	55.28	63.181	55.28	117.685	55.28	128.039	55.28	118.105	55.28	114.435	55.28	127.499	55.28	116.888	55.28	111.164	55.28	119.479	55.28	122.495	55.28	74.743	55.28	119.191	55.28	123.577	55.28	115.252	55.28	130.603	55.28	120.271	55.28	56.711	55.28	120.201	55.28	127.471
55.47	55.47	63.6574	55.47	56.7103	55.47	52.2417	55.47	105.249	55.47	107.154	55.47	62.9693	55.47	117.319	55.47	127.561	55.47	117.686	55.47	114.039	55.47	126.931	55.47	116.609	55.47	110.811	55.47	119.18	55.47	122.004	55.47	74.5343	55.47	118.721	55.47	123.06	55.47	114.778	55.47	130.077	55.47	119.821	55.47	56.5498	55.47	119.783	55.47	127.035
55.68	55.68	63.4729	55.68	56.5788	55.68	51.997	55.68	104.967	55.68	106.767	55.68	62.7477	55.68	117.014	55.68	127.105	55.68	117.22	55.68	113.659	55.68	126.652	55.68	116.248	55.68	110.508	55.68	118.834	55.68	121.707	55.68	74.2944	55.68	118.339	55.68	122.783	55.68	114.437	55.68	129.734	55.68	119.422	55.68	56.3268	55.68	119.485	55.68	126.614
55.86	55.86	63.1768	55.86	56.3382	55.86	51.8644	55.86	104.564	55.86	106.403	55.86	62.509	55.86	116.629	55.86	126.65	55.86	116.917	55.86	113.318	55.86	126.191	55.86	115.823	55.86	110.014	55.86	118.397	55.86	121.278	55.86	74.0676	55.86	117.963	55.86	122.35	55.86	113.935	55.86	129.338	55.86	118.972	55.86	56.1748	55.86	119.099	55.86	126.209
56.09	56.09	62.9384	56.09	56.095	56.09	51.5788	56.09	104.212	56.09	105.988	56.09	62.2803	56.09	116.248	56.09	126.201	56.09	116.51	56.09	112.804	56.09	125.727	56.09	115.392	56.09	109.669	56.09	117.94	56.09	120.746	56.09	73.7496	56.09	117.541	56.09	121.927	56.09	113.501	56.09	128.777	56.09	118.605	56.09	55.8912	56.09	118.665	56.09	125.743
56.26	56.26	62.7141	56.26	55.8889	56.26	51.4396	56.26	103.875	56.26	105.614	56.26	62.1326	56.26	115.753	56.26	125.828	56.26	116.13	56.26	112.371	56.26	125.348	56.26	115.143	56.26	109.316	56.26	117.643	56.26	120.364	56.26	73.5269	56.26	117.141	56.26	121.535	56.26	113.158	56.26	128.41	56.26	118.269	56.26	55.7366	56.26	118.205	56.26	125.357
56.48	56.48	62.4543	56.48	55.6972	56.48	51.2634	56.48	103.352	56.48	105.254	56.48	61.9155	56.48	115.502	56.48	125.439	56.48	115.668	56.48	112.049	56.48	124.787	56.48	114.671	56.48	108.908	56.48	117.225	56.48	119.96	56.48	73.228	56.48	116.772	56.48	121.157	56.48	112.676	56.48	127.99	56.48	117.874	56.48	55.5228	56.48	117.852	56.48	124.932
56.71	56.71	62.224	56.71	55.4705	56.71	51.0348	56.71	103.088	56.71	104.817	56.71	61.6768	56.71	115.003	56.71	125.038	56.71	115.294	56.71	111.686	56.71	124.514	56.71	114.237	56.71	108.551	56.71	116.757	56.71	119.69	56.71	73.042	56.71	116.334	56.71	120.59	56.71	112.315	56.71	127.522	56.71	117.487	56.71	55.3432	56.71	117.32	56.71	124.55
56.91	56.91	61.997	56.91	55.2602	56.91	50.8814	56.91	102.708	56.91	104.274	56.91	61.4775	56.91	114.565	56.91	124.545	56.91	114.974	56.91	111.332	56.91	124.087	56.91	113.875	56.91	108.188	56.91	116.419	56.91	119.189	56.91	72.7293	56.91	115.96	56.91	120.3	56.91	111.956	56.91	127.138	56.91	116.994	56.91	55.0555	56.91	116.995	56.91	124.161
57.1	57.1	61.7794	57.1	55.11	57.1	50.6639	57.1	102.272	57.1	103.887	57.1	61.2512	57.1	114.369	57.1	124.173	57.1	114.584	57.1	110.937	57.1	123.53	57.1	113.407	57.1	107.817	57.1	116.046	57.1	118.767	57.1	72.5073	57.1	115.554	57.1	119.878	57.1	111.468	57.1	126.682	57.1	116.6	57.1	54.9152	57.1	116.578	57.1	123.731
57.29	57.29	61.6036	57.29	54.9015	57.29	50.4771	57.29	101.968	57.29	103.491	57.29	61.0868	57.29	113.823	57.29	123.763	57.29	114.184	57.29	110.459	57.29	123.194	57.29	113.068	57.29	107.391	57.29	115.556	57.29	118.295	57.29	72.28	57.29	115.22	57.29	119.422	57.29	111.111	57.29	126.317	57.29	116.182	57.29	54.6938	57.29	116.13	57.29	123.258
57.48	57.48	61.3437	57.48	54.7328	57.48	50.2779	57.48	101.629	57.48	103.108	57.48	60.9821	57.48	113.416	57.48	123.274	57.48	113.745	57.48	110.087	57.48	122.722	57.48	112.618	57.48	107.029	57.48	115.227	57.48	117.966	57.48	71.9944	57.48	114.819	57.48	119.083	57.48	110.829	57.48	125.838	57.48	115.849	57.48	54.5442	57.48	115.772	57.48	122.805
57.68	57.68	61.0476	57.68	54.4598	57.68	50.095	57.68	101.337	57.68	102.675	57.68	60.7479	57.68	113.045	57.68	122.828	57.68	113.366	57.68	109.742	57.68	122.48	57.68	112.122	57.68	106.562	57.68	114.79	57.68	117.661	57.68	71.7222	57.68	114.462	57.68	118.676	57.68	110.309	57.68	125.42	57.68	115.471	57.68	54.3278	57.68	115.309	57.68	122.459
57.9	57.9	60.8564	57.9	54.277	57.9	49.9194	57.9	100.912	57.9	102.279	57.9	60.4923	57.9	112.738	57.9	122.384	57.9	112.99	57.9	109.273	57.9	121.927	57.9	111.873	57.9	106.204	57.9	114.413	57.9	117.187	57.9	71.595	57.9	114.147	57.9	118.209	57.9	109.875	57.9	124.976	57.9	115.113	57.9	54.1043	57.9	114.894	57.9	122.033
58.09	58.09	60.6621	58.09	54.1221	58.09	49.7475	58.09	100.537	58.09	101.836	58.09	60.2569	58.09	112.35	58.09	122.057	58.09	112.55	58.09	108.896	58.09	121.495	58.09	111.605	58.09	105.819	58.09	114.049	58.09	116.751	58.09	71.2051	58.09	113.67	58.09	117.897	58.09	109.593	58.09	124.642	58.09	114.66	58.09	53.9178	58.09	114.472	58.09	121.711
58.32	58.32	60.4271	58.32	53.9602	58.32	49.5509	58.32	100.171	58.32	101.376	58.32	60.0948	58.32	111.837	58.32	121.588	58.32	112.127	58.32	108.61	58.32	121.231	58.32	111.118	58.32	105.497	58.32	113.745	58.32	116.354	58.32	70.9964	58.32	113.272	58.32	117.34	58.32	109.123	58.32	124.174	58.32	114.317	58.32	53.6829	58.32	114.091	58.32	121.202
58.51	58.51	60.2219	58.51	53.6988	58.51	49.4028	58.51	99.922	58.51	101.062	58.51	59.8663	58.51	111.461	58.51	121.217	58.51	111.756	58.51	108.042	58.51	120.571	58.51	110.727	58.51	105.108	58.51	113.306	58.51	115.88	58.51	70.7514	58.51	112.895	58.51	117.023	58.51	108.721	58.51	123.717	58.51	113.821	58.51	53.5102	58.51	113.812	58.51	120.782
58.73	58.73	60.0182	58.73	53.4651	58.73	49.2126	58.73	99.3563	58.73	100.501	58.73	59.6714	58.73	111.132	58.73	120.737	58.73	111.383	58.73	107.765	58.73	120.211	58.73	110.356	58.73	104.745	58.73	112.919	58.73	115.506	58.73	70.4883	58.73	112.463	58.73	116.636	58.73	108.334	58.73	123.332	58.73	113.466	58.73	53.296	58.73	113.332	58.73	120.297
58.92	58.92	59.7456	58.92	53.3448	58.92	49.0206	58.92	99.0507	58.92	100.105	58.92	59.4507	58.92	110.711	58.92	120.223	58.92	110.942	58.92	107.383	58.92	119.804	58.92	109.931	58.92	104.36	58.92	112.495	58.92	115.011	58.92	70.266	58.92	112.029	58.92	116.18	58.92	107.855	58.92	122.856	58.92	112.972	58.92	53.0243	58.92	112.827	58.92	119.87
59.17	59.17	59.5464	59.17	53.1296	59.17	48.7526	59.17	98.6746	59.17	99.6938	59.17	59.2421	59.17	110.341	59.17	119.833	59.17	110.479	59.17	106.938	59.17	119.349	59.17	109.507	59.17	104.006	59.17	112.063	59.17	114.668	59.17	69.9439	59.17	111.672	59.17	115.77	59.17	107.554	59.17	122.453	59.17	112.71	59.17	52.8929	59.17	112.555	59.17	119.484
59.35	59.35	59.3349	59.35	52.9167	59.35	48.5971	59.35	98.2672	59.35	99.2608	59.35	58.9943	59.35	109.97	59.35	119.468	59.35	110.212	59.35	106.543	59.35	118.982	59.35	109.171	59.35	103.748	59.35	111.724	59.35	114.293	59.35	69.6716	59.35	111.31	59.35	115.451	59.35	107.125	59.35	121.999	59.35	112.314	59.35	52.6303	59.35	112.169	59.35	119.12
59.55	59.55	59.0828	59.55	52.748	59.55	48.4262	59.55	97.8935	59.55	98.8516	59.55	58.8381	59.55	109.567	59.55	118.997	59.55	109.775	59.55	106.174	59.55	118.528	59.55	108.758	59.55	103.223	59.55	111.218	59.55	113.876	59.55	69.4812	59.55	110.902	59.55	114.963	59.55	106.705	59.55	121.52	59.55	111.938	59.55	52.4623	59.55	111.736	59.55	118.55
59.73	59.73	58.9024	59.73	52.5234	59.73	48.2313	59.73	97.4524	59.73	98.363	59.73	58.643	59.73	109.192	59.73	118.526	59.73	109.343	59.73	105.747	59.73	118.114	59.73	108.356	59.73	102.901	59.73	110.911	59.73	113.511	59.73	69.2633	59.73	110.487	59.73	114.513	59.73	106.327	59.73	121.18	59.73	111.49	59.73	52.2756	59.73	111.292	59.73	118.201
59.98	59.98	58.6222	59.98	52.364	59.98	48.0239	59.98	97.0001	59.98	97.9037	59.98	58.4417	59.98	108.885	59.98	118.15	59.98	109.017	59.98	105.325	59.98	117.673	59.98	108.037	59.98	102.557	59.98	110.535	59.98	113.072	59.98	69.0003	59.98	110.115	59.98	114.144	59.98	105.911	59.98	120.728	59.98	111.074	59.98	52.0294	59.98	110.982	59.98	117.821
60.17	60.17	58.4436	60.17	52.1419	60.17	47.8776	60.17	96.7548	60.17	97.5847	60.17	58.185	60.17	108.473	60.17	117.731	60.17	108.554	60.17	104.938	60.17	117.275	60.17	107.643	60.17	102.167	60.17	110.134	60.17	112.684	60.17	68.7236	60.17	109.717	60.17	113.71	60.17	105.551	60.17	120.228	60.17	110.704	60.17	51.8543	60.17	110.546	60.17	117.393
60.36	60.36	58.2011	60.36	51.9455	60.36	47.7023	60.36	96.3952	60.36	97.1484	60.36	57.9613	60.36	108.029	60.36	117.274	60.36	108.268	60.36	104.602	60.36	116.946	60.36	107.124	60.36	101.792	60.36	109.669	60.36	112.294	60.36	68.4154	60.36	109.269	60.36	113.315	60.36	105.086	60.36	119.844	60.36	110.45	60.36	51.668	60.36	110.15	60.36	116.977
60.6	60.6	57.968	60.6	51.6983	60.6	47.4356	60.6	95.9801	60.6	96.7942	60.6	57.7917	60.6	107.704	60.6	116.948	60.6	107.782	60.6	104.203	60.6	116.506	60.6	106.867	60.6	101.366	60.6	109.262	60.6	111.886	60.6	68.1979	60.6	108.889	60.6	112.951	60.6	104.589	60.6	119.397	60.6	109.874	60.6	51.491	60.6	109.677	60.6	116.526
60.79	60.79	57.7499	60.79	51.5292	60.79	47.332	60.79	95.5158	60.79	96.3692	60.79	57.5785	60.79	107.324	60.79	116.476	60.79	107.35	60.79	103.748	60.79	116.02	60.79	106.403	60.79	101.031	60.79	108.896	60.79	111.459	60.79	67.9708	60.79	108.554	60.79	112.607	60.79	104.315	60.79	118.864	60.79	109.586	60.79	51.2213	60.79	109.341	60.79	116.122
61.01	61.01	57.5196	61.01	51.321	61.01	47.1217	61.01	95.2705	61.01	95.8908	61.01	57.3443	61.01	106.976	61.01	115.999	61.01	106.98	61.01	103.494	61.01	115.666	61.01	106.098	61.01	100.596	61.01	108.499	61.01	111.075	61.01	67.7259	61.01	108.156	61.01	112.138	61.01	103.923	61.01	118.558	61.01	109.229	61.01	51.0003	61.01	108.95	61.01	115.757
61.2	61.2	57.2725	61.2	51.1386	61.2	46.9054	61.2	94.9157	61.2	95.4593	61.2	57.1703	61.2	106.551	61.2	115.7	61.2	106.65	61.2	103.09	61.2	115.159	61.2	105.664	61.2	100.275	61.2	108.151	61.2	110.544	61.2	67.4178	61.2	107.722	61.2	111.716	61.2	103.513	61.2	118.151	61.2	108.757	61.2	50.8786	61.2	108.682	61.2	115.256
61.4	61.4	57.0966	61.4	50.9602	61.4	46.7377	61.4	94.5392	61.4	95.1071	61.4	56.993	61.4	106.203	61.4	115.192	61.4	106.33	61.4	102.685	61.4	114.812	61.4	105.363	61.4	99.8436	61.4	107.767	61.4	110.227	61.4	67.2269	61.4	107.396	61.4	111.337	61.4	103.084	61.4	117.636	61.4	108.361	61.4	50.6318	61.4	108.237	61.4	114.83
61.62	61.62	56.8496	61.62	50.7686	61.62	46.5443	61.62	94.092	61.62	94.6073	61.62	56.7875	61.62	105.896	61.62	114.74	61.62	105.915	61.62	102.317	61.62	114.354	61.62	104.867	61.62	99.4956	61.62	107.392	61.62	109.891	61.62	66.9462	61.62	107.047	61.62	110.814	61.62	102.687	61.62	117.274	61.62	107.919	61.62	50.3582	61.62	107.787	61.62	114.388
61.81	61.81	56.6288	61.81	50.4864	61.81	46.4529	61.81	93.7357	61.81	94.293	61.81	56.5219	61.81	105.53	61.81	114.271	61.81	105.528	61.81	101.904	61.81	113.982	61.81	104.513	61.81	99.1332	61.81	106.972	61.81	109.493	61.81	66.665	61.81	106.573	61.81	110.5	61.81	102.277	61.81	116.748	61.81	107.616	61.81	50.2339	61.81	107.405	61.81	113.929
62.02	62.02	56.3797	62.02	50.3245	62.02	46.2198	62.02	93.3839	62.02	93.8374	62.02	56.3553	62.02	105.109	62.02	113.744	62.02	105.185	62.02	101.586	62.02	113.575	62.02	104.039	62.02	98.7437	62.02	106.571	62.02	109.025	62.02	66.4972	62.02	106.233	62.02	110.177	62.02	101.971	62.02	116.28	62.02	107.189	62.02	50.0635	62.02	107.001	62.02	113.555
62.21	62.21	56.2221	62.21	50.0868	62.21	46.0447	62.21	92.9879	62.21	93.4244	62.21	56.1634	62.21	104.808	62.21	113.351	62.21	104.744	62.21	101.169	62.21	113.091	62.21	103.734	62.21	98.2826	62.21	106.307	62.21	108.693	62.21	66.2029	62.21	105.813	62.21	109.693	62.21	101.603	62.21	115.847	62.21	106.868	62.21	49.8407	62.21	106.596	62.21	113.176
62.43	62.43	56.0298	62.43	49.9147	62.43	45.892	62.43	92.6508	62.43	93.0157	62.43	55.9212	62.43	104.395	62.43	112.957	62.43	104.392	62.43	100.818	62.43	112.744	62.43	103.411	62.43	98.0271	62.43	105.821	62.43	108.253	62.43	65.9705	62.43	105.487	62.43	109.403	62.43	101.141	62.43	115.4	62.43	106.468	62.43	49.6094	62.43	106.187	62.43	112.728
62.63	62.63	55.7735	62.63	49.751	62.63	45.6804	62.63	92.2686	62.63	92.6255	62.63	55.7474	62.63	104.011	62.63	112.474	62.63	103.964	62.63	100.441	62.63	112.318	62.63	103.013	62.63	97.5751	62.63	105.433	62.63	107.859	62.63	65.7035	62.63	105.116	62.63	108.924	62.63	100.827	62.63	115.021	62.63	106.062	62.63	49.4373	62.63	105.824	62.63	112.349
62.85	62.85	55.5786	62.85	49.5446	62.85	45.5218	62.85	91.9056	62.85	92.2456	62.85	55.4573	62.85	103.572	62.85	111.997	62.85	103.675	62.85	99.9997	62.85	111.952	62.85	102.552	62.85	97.2117	62.85	104.942	62.85	107.48	62.85	65.4035	62.85	104.646	62.85	108.54	62.85	100.397	62.85	114.536	62.85	105.639	62.85	49.2226	62.85	105.36	62.85	111.935
63.03	63.03	55.3976	63.03	49.3393	63.03	45.3011	63.03	91.593	63.03	91.8829	63.03	55.243	63.03	103.215	63.03	111.464	63.03	103.269	63.03	99.5643	63.03	111.49	63.03	102.247	63.03	96.9908	63.03	104.692	63.03	107.131	63.03	65.1774	63.03	104.329	63.03	108.247	63.03	100.029	63.03	114.157	63.03	105.35	63.03	49.0827	63.03	105.015	63.03	111.498
63.24	63.24	55.1157	63.24	49.1266	63.24	45.1502	63.24	91.2413	63.24	91.4091	63.24	55.0674	63.24	102.936	63.24	110.982	63.24	102.931	63.24	99.2145	63.24	111.208	63.24	101.827	63.24	96.5831	63.24	104.312	63.24	106.689	63.24	64.9506	63.24	104.007	63.24	107.787	63.24	99.5953	63.24	113.649	63.24	104.909	63.24	48.8524	63.24	104.588	63.24	111.12
63.42	63.42	54.9113	63.42	48.934	63.42	44.9595	63.42	90.9476	63.42	91.0609	63.42	54.8133	63.42	102.469	63.42	110.645	63.42	102.499	63.42	98.8592	63.42	110.659	63.42	101.574	63.42	96.1561	63.42	103.929	63.42	106.363	63.42	64.7095	63.42	103.622	63.42	107.434	63.42	99.298	63.42	113.25	63.42	104.588	63.42	48.6147	63.42	104.211	63.42	110.711
63.63	63.63	54.7021	63.63	48.781	63.63	44.7959	63.63	90.6348	63.63	90.7206	63.63	54.567	63.63	102.049	63.63	110.152	63.63	102.183	63.63	98.5303	63.63	110.347	63.63	101.181	63.63	95.8337	63.63	103.527	63.63	105.986	63.63	64.3988	63.63	103.278	63.63	106.981	63.63	98.9086	63.63	112.842	63.63	104.152	63.63	48.4163	63.63	103.789	63.63	110.268
63.88	63.88	54.5259	63.88	48.5976	63.88	44.6828	63.88	90.2069	63.88	90.2995	63.88	54.3939	63.88	101.797	63.88	109.612	63.88	101.746	63.88	98.0797	63.88	109.986	63.88	100.814	63.88	95.4973	63.88	103.121	63.88	105.62	63.88	64.1441	63.88	102.854	63.88	106.654	63.88	98.5383	63.88	112.344	63.88	103.809	63.88	48.2614	63.88	103.434	63.88	109.958
64.06	64.06	54.2581	64.06	48.3063	64.06	44.4406	64.06	89.8414	64.06	90.0034	64.06	54.1733	64.06	101.308	64.06	109.238	64.06	101.368	64.06	97.8117	64.06	109.556	64.06	100.358	64.06	95.0761	64.06	102.742	64.06	105.192	64.06	63.9673	64.06	102.357	64.06	106.229	64.06	98.2009	64.06	112.002	64.06	103.404	64.06	48.0911	64.06	103.053	64.06	109.485
64.23	64.23	54.0655	64.23	48.1768	64.23	44.3492	64.23	89.5175	64.23	89.5342	64.23	53.8987	64.23	100.928	64.23	108.815	64.23	101.091	64.23	97.3348	64.23	109.154	64.23	100.119	64.23	94.741	64.23	102.407	64.23	104.768	64.23	63.6861	64.23	102.089	64.23	105.805	64.23	97.827	64.23	111.62	64.23	103.047	64.23	47.9299	64.23	102.744	64.23	109.251
64.45	64.45	53.8635	64.45	47.9779	64.45	44.1252	64.45	89.1565	64.45	89.2017	64.45	53.7051	64.45	100.539	64.45	108.346	64.45	100.726	64.45	97.0123	64.45	108.782	64.45	99.7428	64.45	94.3786	64.45	102.05	64.45	104.433	64.45	63.3687	64.45	101.745	64.45	105.446	64.45	97.4439	64.45	111.179	64.45	102.687	64.45	47.6859	64.45	102.339	64.45	108.76
64.67	64.67	53.6404	64.67	47.7914	64.67	43.9825	64.67	88.886	64.67	88.8759	64.67	53.4325	64.67	100.064	64.67	107.922	64.67	100.464	64.67	96.6909	64.67	108.303	64.67	99.3318	64.67	93.9906	64.67	101.68	64.67	104.128	64.67	63.1565	64.67	101.433	64.67	105.026	64.67	97.0256	64.67	110.738	64.67	102.406	64.67	47.5646	64.67	102.04	64.67	108.346
64.86	64.86	53.4196	64.86	47.6203	64.86	43.7677	64.86	88.5575	64.86	88.4113	64.86	53.239	64.86	99.721	64.86	107.413	64.86	100.001	64.86	96.3003	64.86	107.932	64.86	98.969	64.86	93.6284	64.86	101.265	64.86	103.559	64.86	62.9434	64.86	100.856	64.86	104.676	64.86	96.6472	64.86	110.329	64.86	101.885	64.86	47.3161	64.86	101.59	64.86	107.972
65.05	65.05	53.2364	65.05	47.3983	65.05	43.5986	65.05	88.1596	65.05	88.1654	65.05	53.0589	65.05	99.3184	65.05	107.075	65.05	99.5331	65.05	95.9415	65.05	107.507	65.05	98.6814	65.05	93.2389	65.05	100.881	65.05	103.245	65.05	62.6396	65.05	100.574	65.05	104.344	65.05	96.2961	65.05	109.87	65.05	101.587	65.05	47.1733	65.05	101.3	65.05	107.5
65.26	65.26	53.0626	65.26	47.2133	65.26	43.4295	65.26	87.8635	65.26	87.7327	65.26	52.8968	65.26	98.957	65.26	106.684	65.26	99.3594	65.26	95.6009	65.26	107.109	65.26	98.2965	65.26	92.9219	65.26	100.631	65.26	102.844	65.26	62.4446	65.26	100.297	65.26	103.942	65.26	95.8083	65.26	109.425	65.26	101.186	65.26	46.9984	65.26	100.877	65.26	107.176
65.49	65.49	52.8418	65.49	47.0099	65.49	43.361	65.49	87.5813	65.49	87.3729	65.49	52.6087	65.49	98.6048	65.49	106.202	65.49	98.9942	65.49	95.2512	65.49	106.706	65.49	97.8807	65.49	92.5234	65.49	100.109	65.49	102.526	65.49	62.2496	65.49	99.7744	65.49	103.535	65.49	95.4663	65.49	109.11	65.49	100.888	65.49	46.7728	65.49	100.496	65.49	106.807
65.67	65.67	52.6726	65.67	46.8804	65.67	43.1051	65.67	87.1741	65.67	87.0677	65.67	52.4151	65.67	98.0604	65.67	105.823	65.67	98.5979	65.67	94.8742	65.67	106.393	65.67	97.5621	65.67	92.22	65.67	99.7969	65.67	102.045	65.67	61.9867	65.67	99.4749	65.67	103.15	65.67	95.0925	65.67	108.679	65.67	100.559	65.67	46.6025	65.67	100.209	65.67	106.343
65.89	65.89	52.4894	65.89	46.6677	65.89	42.9589	65.89	86.8503	65.89	86.8126	65.89	52.181	65.89	97.8408	65.89	105.454	65.89	98.2505	65.89	94.4518	65.89	105.905	65.89	97.2746	65.89	91.8397	65.89	99.4132	65.89	101.872	65.89	61.7509	65.89	98.9967	65.89	102.867	65.89	94.8007	65.89	108.242	65.89	100.185	65.89	46.4736	65.89	99.9186	65.89	106.042
66.06	66.06	52.2545	66.06	46.4688	66.06	42.8218	66.06	86.5171	66.06	86.3754	66.06	51.9874	66.06	97.4017	66.06	105.039	66.06	97.8586	66.06	94.0566	66.06	105.547	66.06	96.8631	66.06	91.4774	66.06	99.1544	66.06	101.413	66.06	61.4788	66.06	98.7151	66.06	102.371	66.06	94.3903	66.06	107.811	66.06	99.7706	66.06	46.271	66.06	99.5189	66.06	105.664
66.27	66.27	52.0901	66.27	46.2885	66.27	42.703	66.27	86.1702	66.27	86.1659	66.27	51.7443	66.27	96.9854	66.27	104.557	66.27	97.4801	66.27	93.7433	66.27	105.131	66.27	96.4694	66.27	91.1423	66.27	98.6949	66.27	101.043	66.27	61.2748	66.27	98.3442	66.27	102.084	66.27	93.9527	66.27	107.465	66.27	99.4455	66.27	46.0408	66.27	99.0738	66.27	105.218
66.48	66.48	51.8411	66.48	46.0943	66.48	42.4197	66.48	85.8093	66.48	85.6648	66.48	51.5373	66.48	96.5508	66.48	104.12	66.48	97.1594	66.48	93.3345	66.48	104.621	66.48	96.1951	66.48	90.7619	66.48	98.2621	66.48	100.672	66.48	61.0753	66.48	97.9688	66.48	101.752	66.48	93.6153	66.48	107.046	66.48	99.0716	66.48	45.8567	66.48	98.7876	66.48	104.813
66.69	66.69	51.6297	66.69	45.9047	66.69	42.2049	66.69	85.3605	66.69	85.4371	66.69	51.3302	66.69	96.258	66.69	103.76	66.69	96.8432	66.69	92.9666	66.69	104.259	66.69	95.8632	66.69	90.4087	66.69	97.9587	66.69	100.31	66.69	60.7851	66.69	97.6201	66.69	101.354	66.69	93.2505	66.69	106.547	66.69	98.702	66.69	45.691	66.69	98.4424	66.69	104.516
66.89	66.89	51.4606	66.89	45.8122	66.89	42.1044	66.89	85.1523	66.89	85.1274	66.89	51.1816	66.89	95.9561	66.89	103.251	66.89	96.5404	66.89	92.6487	66.89	103.901	66.89	95.5536	66.89	90.0464	66.89	97.6196	66.89	99.8463	66.89	60.5765	66.89	97.3207	66.89	100.978	66.89	92.9086	66.89	106.228	66.89	98.2835	66.89	45.5345	66.89	98.1607	66.89	104.08
67.1	67.1	51.2445	67.1	45.6041	67.1	41.9261	67.1	84.8192	67.1	84.7129	67.1	50.9385	67.1	95.5535	67.1	102.886	67.1	96.1708	67.1	92.2808	67.1	103.552	67.1	95.1819	67.1	89.6796	67.1	97.2002	67.1	99.6035	67.1	60.377	67.1	96.771	67.1	100.558	67.1	92.6214	67.1	105.792	67.1	97.8739	67.1	45.3135	67.1	97.7746	67.1	103.594
67.31	67.31	51.1364	67.31	45.4191	67.31	41.7159	67.31	84.4306	67.31	84.4077	67.31	50.7629	67.31	95.2059	67.31	102.445	67.31	95.7922	67.31	91.981	67.31	103.105	67.31	94.828	67.31	89.4215	67.31	96.8655	67.31	99.2238	67.31	60.0823	67.31	96.4581	67.31	100.257	67.31	92.1609	67.31	105.338	67.31	97.6468	67.31	45.2076	67.31	97.3976	67.31	103.319
67.51	67.51	50.8574	67.51	45.2283	67.51	41.5872	67.51	84.0727	67.51	84.1236	67.51	50.5268	67.51	94.7362	67.51	102.13	67.51	95.4148	67.51	91.6604	67.51	102.743	67.51	94.3601	67.51	89.1066	67.51	96.4426	67.51	98.8359	67.51	59.8615	67.51	96.1016	67.51	99.9034	67.51	91.725	67.51	104.996	67.51	97.2024	67.51	44.9854	67.51	97.0217	67.51	102.95
67.72	67.72	50.6546	67.72	45.0445	67.72	41.4204	67.72	83.7258	67.72	83.6541	67.72	50.3363	67.72	94.343	67.72	101.595	67.72	95.093	67.72	91.3208	67.72	102.166	67.72	94.0362	67.72	88.6603	67.72	96.0129	67.72	98.48	67.72	59.5846	67.72	95.7607	67.72	99.5023	67.72	91.4344	67.72	104.551	67.72	96.929	67.72	44.807	67.72	96.6346	67.72	102.474
67.9	67.9	50.4487	67.9	44.9232	67.9	41.2537	67.9	83.4251	67.9	83.4132	67.9	50.1217	67.9	93.9907	67.9	101.283	67.9	94.7914	67.9	90.9837	67.9	101.893	67.9	93.8426	67.9	88.2871	67.9	95.6619	67.9	98.0635	67.9	59.3583	67.9	95.3866	67.9	99.1515	67.9	91.0458	67.9	104.322	67.9	96.5837	67.9	44.6678	67.9	96.395	67.9	102.262
68.11	68.11	50.2391	68.11	44.6931	68.11	41.099	68.11	83.1212	68.11	83.1324	68.11	49.9436	68.11	93.6505	68.11	100.823	68.11	94.4429	68.11	90.6139	68.11	101.503	68.11	93.5184	68.11	88.0494	68.11	95.3039	68.11	97.7142	68.11	59.1483	68.11	95.0055	68.11	98.8856	68.11	90.6426	68.11	103.877	68.11	96.2132	68.11	44.4894	68.11	95.9577	68.11	101.731
68.34	68.34	50.0307	68.34	44.5302	68.34	40.943	68.34	82.8468	68.34	82.8075	68.34	49.7121	68.34	93.3137	68.34	100.45	68.34	94.0255	68.34	90.3162	68.34	101.124	68.34	93.1481	68.34	87.6487	68.34	95.0329	68.34	97.3396	68.34	58.9366	68.34	94.6671	68.34	98.4438	68.34	90.4349	68.34	103.445	68.34	95.8536	68.34	44.272	68.34	95.5593	68.34	101.344
68.54	68.54	49.8539	68.54	44.3879	68.54	40.7609	68.54	82.5244	68.54	82.4811	68.54	49.5564	68.54	92.9277	68.54	100.03	68.54	93.6858	68.54	90.0508	68.54	100.828	68.54	92.7707	68.54	87.4109	68.54	94.6703	68.54	97.0873	68.54	58.7084	68.54	94.2502	68.54	98.1071	68.54	90.0089	68.54	103.121	68.54	95.4252	68.54	44.1073	68.54	95.2173	68.54	100.988
68.73	68.73	49.6566	68.73	44.2307	68.73	40.601	68.73	82.1635	68.73	82.1395	68.73	49.3584	68.73	92.5709	68.73	99.6115	68.73	93.2983	68.73	89.6874	68.73	100.3	68.73	92.5893	68.73	86.94	68.73	94.2866	68.73	96.6459	68.73	58.5634	68.73	93.8614	68.73	97.7001	68.73	89.7262	68.73	102.627	68.73	95.1046	68.73	43.9462	68.73	94.8039	68.73	100.696
68.93	68.93	49.4264	68.93	44.0319	68.93	40.4365	68.93	81.8304	68.93	81.848	68.93	49.1288	68.93	92.1729	68.93	99.2422	68.93	92.9688	68.93	89.3195	68.93	99.9422	68.93	92.2177	68.93	86.6728	68.93	93.8583	68.93	96.2795	68.93	58.2732	68.93	93.6022	68.93	97.3904	68.93	89.2931	68.93	102.217	68.93	94.8419	68.93	43.7943	68.93	94.3451	68.93	100.367
69.1	69.1	49.2855	69.1	43.8192	69.1	40.3268	69.1	81.5575	69.1	81.4927	69.1	48.9487	69.1	91.8573	69.1	98.8142	69.1	92.6348	69.1	88.9562	69.1	99.5619	69.1	91.8682	69.1	86.3785	69.1	93.5415	69.1	95.9794	69.1	57.9784	69.1	93.1686	69.1	96.9923	69.1	88.9147	69.1	101.894	69.1	94.4234	69.1	43.5457	69.1	93.8591	69.1	99.8271
69.34	69.34	49.0976	69.34	43.6897	69.34	40.1166	69.34	81.2567	69.34	81.1466	69.34	48.7281	69.34	91.6057	69.34	98.5034	69.34	92.2251	69.34	88.6655	69.34	99.1861	69.34	91.501	69.34	86.0479	69.34	93.0775	69.34	95.6086	69.34	57.8197	69.34	92.8871	69.34	96.6473	69.34	88.5682	69.34	101.462	69.34	94.0271	69.34	43.3984	69.34	93.5729	69.34	99.5751
69.54	69.54	48.9112	69.54	43.4918	69.54	40.0212	69.54	80.86	69.54	80.8837	69.54	48.5723	69.54	91.2469	69.54	98.1467	69.54	91.8851	69.54	88.2999	69.54	98.7962	69.54	91.3048	69.54	85.7782	69.54	92.7012	69.54	95.2898	69.54	57.546	69.54	92.5012	69.54	96.2571	69.54	88.2376	69.54	101.138	69.54	93.7231	69.54	43.252	69.54	93.1898	69.54	99.1334
69.74	69.74	48.7139	69.74	43.3808	69.74	39.843	69.74	80.5592	69.74	80.5421	69.74	48.3382	69.74	90.8031	69.74	97.6512	69.74	91.609	69.74	88.0047	69.74	98.3623	69.74	90.9951	69.74	85.3932	69.74	92.4826	69.74	95.0028	69.74	57.3601	69.74	92.1168	69.74	95.9474	69.74	87.9047	69.74	100.751	69.74	93.4292	69.74	43.1185	69.74	92.8445	69.74	98.7823
69.95	69.95	48.5385	69.95	43.1579	69.95	39.7236	69.95	80.3777	69.95	80.1537	69.95	48.1293	69.95	90.4438	69.95	97.2647	69.95	91.2275	69.95	87.7026	69.95	98.0007	69.95	90.5896	69.95	85.1467	69.95	92.0289	69.95	94.6065	69.95	57.1714	69.95	91.7831	69.95	95.6254	69.95	87.6062	69.95	100.396	69.95	92.9898	69.95	42.9288	69.95	92.342	69.95	98.5401
70.16	70.16	48.277	70.16	43.0062	70.16	39.5505	70.16	80.1058	70.16	79.8998	70.16	47.9329	70.16	90.0894	70.16	96.8898	70.16	90.8384	70.16	87.346	70.16	97.6196	70.16	90.3137	70.16	84.7229	70.16	91.7061	70.16	94.2567	70.16	56.825	70.16	91.3658	70.16	95.244	70.16	87.2344	70.16	99.9508	70.16	92.6945	70.16	42.7686	70.16	91.9723	70.16	98.0757
70.35	70.35	48.0514	70.35	42.8258	70.35	39.3905	70.35	79.8467	70.35	79.6629	70.35	47.8429	70.35	89.8012	70.35	96.5024	70.35	90.4688	70.35	87.0144	70.35	97.2616	70.35	89.9155	70.35	84.4014	70.35	91.367	70.35	93.9609	70.35	56.6708	70.35	90.9457	70.35	94.9608	70.35	86.9107	70.35	99.6	70.35	92.2448	70.35	42.5752	70.35	91.6224	70.35	97.6571
70.54	70.54	47.8259	70.54	42.6871	70.54	39.2534	70.54	79.3747	70.54	79.3213	70.54	47.5592	70.54	89.3299	70.54	96.0879	70.54	90.0545	70.54	86.6783	70.54	96.8769	70.54	89.6765	70.54	84.1206	70.54	91.068	70.54	93.621	70.54	56.4486	70.54	90.5344	70.54	94.5273	70.54	86.5596	70.54	99.2133	70.54	91.8886	70.54	42.3864	70.54	91.2408	70.54	97.3016
70.75	70.75	47.7113	70.75	42.4622	70.75	39.0898	70.75	79.2239	70.75	78.9681	70.75	47.3778	70.75	89.0235	70.75	95.6936	70.75	89.708	70.75	86.3644	70.75	96.4946	70.75	89.2394	70.75	83.8841	70.75	90.6853	70.75	93.2432	70.75	56.2545	70.75	90.142	70.75	94.2153	70.75	86.2581	70.75	98.906	70.75	91.5737	70.75	42.25	70.75	90.9417	70.75	97.0115
70.97	70.97	47.4796	70.97	42.3411	70.97	38.9431	70.97	78.9082	70.97	78.7438	70.97	47.1691	70.97	88.6963	70.97	95.4335	70.97	89.251	70.97	85.958	70.97	96.0034	70.97	89.0154	70.97	83.4429	70.97	90.3612	70.97	92.9133	70.97	56.0251	70.97	89.7369	70.97	93.8669	70.97	85.946	70.97	98.5785	70.97	91.2636	70.97	42.065	70.97	90.5347	70.97	96.6344
71.18	71.18	47.3448	71.18	42.1707	71.18	38.7881	71.18	78.5852	71.18	78.3757	71.18	46.986	71.18	88.4194	71.18	94.9861	71.18	88.8972	71.18	85.6829	71.18	95.698	71.18	88.7348	71.18	83.1139	71.18	90.0604	71.18	92.625	71.18	55.7556	71.18	89.364	71.18	93.5515	71.18	85.5511	71.18	98.1773	71.18	90.87	71.18	41.9552	71.18	90.2419	71.18	96.2597
71.36	71.36	47.1554	71.36	41.9664	71.36	38.6368	71.36	78.2742	71.36	78.0741	71.36	46.8134	71.36	88.0923	71.36	94.4738	71.36	88.5516	71.36	85.3538	71.36	95.3232	71.36	88.3162	71.36	82.9175	71.36	89.6516	71.36	92.1759	71.36	55.5398	71.36	89.0127	71.36	93.097	71.36	85.2847	71.36	97.7374	71.36	90.5867	71.36	41.7656	71.36	89.785	71.36	95.8422
71.58	71.58	46.9332	71.58	41.8315	71.58	38.4308	71.58	77.9125	71.58	77.7087	71.58	46.6227	71.58	87.7149	71.58	94.0832	71.58	88.1482	71.58	85.0067	71.58	94.8993	71.58	87.9199	71.58	82.4856	71.58	89.3009	71.58	91.8241	71.58	55.3376	71.58	88.5855	71.58	92.8992	71.58	84.9591	71.58	97.3516	71.58	90.2544	71.58	41.6405	71.58	89.4918	71.58	95.4563
71.76	71.76	46.7184	71.76	41.6981	71.76	38.2849	71.76	77.7282	71.76	77.4089	71.76	46.4666	71.76	87.4288	71.76	93.7664	71.76	87.7498	71.76	84.6633	71.76	94.6163	71.76	87.5595	71.76	82.1611	71.76	88.9956	71.76	91.5578	71.76	55.1407	71.76	88.0963	71.76	92.5218	71.76	84.5459	71.76	96.9369	71.76	89.8118	71.76	41.3834	71.76	89.2035	71.76	95.05
71.97	71.97	46.5821	71.97	41.4946	71.97	38.1295	71.97	77.4551	71.97	77.1356	71.97	46.2505	71.97	87.049	71.97	93.46	71.97	87.3578	71.97	84.4906	71.97	94.2091	71.97	87.1125	71.97	81.7851	71.97	88.5805	71.97	91.2266	71.97	54.8821	71.97	87.7341	71.97	92.2076	71.97	84.2632	71.97	96.6266	71.97	89.6247	71.97	41.2867	71.97	88.6991	71.97	94.6853
72.19	72.19	46.3612	72.19	41.3512	72.19	37.9649	72.19	77.1358	72.19	76.8349	72.19	46.0704	72.19	86.8248	72.19	92.9959	72.19	86.9925	72.19	84.1317	72.19	93.8332	72.19	86.7452	72.19	81.4907	72.19	88.2726	72.19	90.8513	72.19	54.7007	72.19	87.3407	72.19	91.8757	72.19	83.9713	72.19	96.2083	72.19	89.2239	72.19	41.1118	72.19	88.4583	72.19	94.3568
72.37	72.37	46.1874	72.37	41.194	72.37	37.8735	72.37	76.8859	72.37	76.6162	72.37	45.8993	72.37	86.3901	72.37	92.6715	72.37	86.4624	72.37	83.7365	72.37	93.4707	72.37	86.4001	72.37	81.1918	72.37	87.8843	72.37	90.5158	72.37	54.5103	72.37	86.9697	72.37	91.4819	72.37	83.6475	72.37	95.9385	72.37	88.8721	72.37	40.8953	72.37	88.2039	72.37	93.9381
72.57	72.57	45.9806	72.57	41.0136	72.57	37.6816	72.57	76.5805	72.57	76.3018	72.57	45.7732	72.57	86.0606	72.57	92.248	72.57	86.0571	72.57	83.4185	72.57	93.0859	72.57	86.0682	72.57	80.843	72.57	87.5987	72.57	90.1978	72.57	54.2744	72.57	86.5629	72.57	91.274	72.57	83.3237	72.57	95.5157	72.57	88.6316	72.57	40.7894	72.57	87.7541	72.57	93.587
72.78	72.78	45.8725	72.78	40.8517	72.78	37.4804	72.78	76.3352	72.78	75.9191	72.78	45.503	72.78	85.6717	72.78	91.811	72.78	85.7007	72.78	83.046	72.78	92.7101	72.78	85.5592	72.78	80.6165	72.78	87.1479	72.78	89.8534	72.78	54.025	72.78	86.1471	72.78	90.9554	72.78	82.9726	72.78	95.1694	72.78	88.2442	72.78	40.6144	72.78	87.4088	72.78	93.2089
73	73	45.6176	73	40.6383	73	37.4025	73	76.0015	73	75.7044	73	45.335	73	85.3678	73	91.3396	73	85.1685	73	82.7673	73	92.3715	73	85.265	73	80.2483	73	86.8779	73	89.4136	73	53.8003	73	85.7248	73	90.4172	73	82.5424	73	94.9233	73	87.9122	73	40.4158	73	87.1476	73	92.8638
73.18	73.18	45.4191	73.18	40.5036	73.18	37.2149	73.18	75.7511	73.18	75.4395	73.18	45.1221	73.18	85.0641	73.18	90.9314	73.18	84.8904	73.18	82.4023	73.18	91.9972	73.18	84.8824	73.18	79.9572	73.18	86.5543	73.18	89.0887	73.18	53.6256	73.18	85.383	73.18	90.1003	73.18	82.2946	73.18	94.4794	73.18	87.6248	73.18	40.2725	73.18	86.7548	73.18	92.5144
73.38	73.38	45.2805	73.38	40.3383	73.38	37.1102	73.38	75.5115	73.38	75.1856	73.38	44.9626	73.38	84.7748	73.38	90.4998	73.38	84.3822	73.38	82.1056	73.38	91.6182	73.38	84.5016	73.38	79.7106	73.38	86.2018	73.38	88.807	73.38	53.4671	73.38	84.9222	73.38	89.6943	73.38	81.951	73.38	94.1935	73.38	87.2778	73.38	40.1263	73.38	86.4092	73.38	92.2366
73.59	73.59	45.0314	73.59	40.2411	73.59	36.9914	73.59	75.2107	73.59	74.8394	73.59	44.778	73.59	84.3722	73.59	90.0853	73.59	84.0703	73.59	81.8194	73.59	91.3319	73.59	84.2582	73.59	79.3573	73.59	85.9161	73.59	88.4582	73.59	53.1905	73.59	84.6718	73.59	89.3271	73.59	81.6683	73.59	93.9281	73.59	87.0284	73.59	39.9698	73.59	86.0321	73.59	91.782
73.79	73.79	44.8575	73.79	39.9729	73.79	36.7811	73.79	74.9561	73.79	74.5524	73.79	44.5574	73.79	84.0427	73.79	89.6528	73.79	83.7452	73.79	81.5332	73.79	90.9918	73.79	83.8688	73.79	79.0629	73.79	85.5011	73.79	88.1579	73.79	53.0091	73.79	84.3142	73.79	88.9023	73.79	81.381	73.79	93.5234	73.79	86.6053	73.79	39.7764	73.79	85.7913	73.79	91.4399
73.99	73.99	44.6941	73.99	39.8485	73.99	36.6624	73.99	74.776	73.99	74.3114	73.99	44.3604	73.99	83.8339	73.99	89.3444	73.99	83.2436	73.99	81.2665	73.99	90.5918	73.99	83.5344	73.99	78.7786	73.99	85.1461	73.99	87.8116	73.99	52.8345	73.99	83.9048	73.99	88.5597	73.99	81.0539	73.99	93.2566	73.99	86.2379	73.99	39.6433	73.99	85.4252	73.99	91.1456
74.23	74.23	44.5145	74.23	39.6537	74.23	36.5389	74.23	74.4193	74.23	73.9054	74.23	44.2016	74.23	83.3518	74.23	88.8958	74.23	82.8899	74.23	80.9653	74.23	90.2445	74.23	83.2271	74.23	78.4288	74.23	84.8272	74.23	87.5309	74.23	52.6009	74.23	83.5721	74.23	88.1678	74.23	80.6695	74.23	92.8802	74.23	86.0219	74.23	39.4909	74.23	85.1279	74.23	90.7872
74.4	74.4	44.3077	74.4	39.5057	74.4	36.3926	74.4	74.1555	74.4	73.7369	74.4	44.008	74.4	83.0452	74.4	88.3822	74.4	82.4623	74.4	80.6654	74.4	89.8642	74.4	82.9395	74.4	78.1072	74.4	84.5058	74.4	87.1159	74.4	52.424	74.4	83.1787	74.4	87.8802	74.4	80.3731	74.4	92.5339	74.4	85.6924	74.4	39.3481	74.4	84.7962	74.4	90.4226
74.61	74.61	44.1255	74.61	39.3581	74.61	36.2327	74.61	73.8781	74.61	73.4183	74.61	43.838	74.61	82.8088	74.61	88.0691	74.61	82.0942	74.61	80.3123	74.61	89.5625	74.61	82.5297	74.61	77.782	74.61	84.1597	74.61	86.7694	74.61	52.1586	74.61	82.9256	74.61	87.5729	74.61	80.0186	74.61	92.204	74.61	85.2803	74.61	39.1644	74.61	84.4527	74.61	90.1641
74.84	74.84	43.9422	74.84	39.1823	74.84	36.0773	74.84	73.6282	74.84	73.1267	74.84	43.6669	74.84	82.4839	74.84	87.5509	74.84	81.7155	74.84	80.017	74.84	89.1418	74.84	82.2287	74.84	77.483	74.84	83.8204	74.84	86.3852	74.84	51.9681	74.84	82.6037	74.84	87.0994	74.84	79.7404	74.84	91.8892	74.84	84.9952	74.84	39.0308	74.84	84.1482	74.84	89.8085
75.01	75.01	43.773	75.01	39.0343	75.01	35.963	75.01	73.3273	75.01	72.8169	75.01	43.4822	75.01	82.1498	75.01	87.1228	75.01	81.319	75.01	79.7262	75.01	88.8823	75.01	81.8747	75.01	77.2157	75.01	83.508	75.01	86.1159	75.01	51.7549	75.01	82.2192	75.01	86.8117	75.01	79.3709	75.01	91.4709	75.01	84.6879	75.01	38.865	75.01	83.8302	75.01	89.3538
75.24	75.24	43.6047	75.24	38.9237	75.24	35.7802	75.24	73.073	75.24	72.6257	75.24	43.3122	75.24	81.8537	75.24	86.742	75.24	80.982	75.24	79.4184	75.24	88.4641	75.24	81.5621	75.24	76.9131	75.24	83.1259	75.24	85.8355	75.24	51.5665	75.24	81.8899	75.24	86.5043	75.24	79.0436	75.24	91.0688	75.24	84.2534	75.24	38.7042	75.24	83.5274	75.24	89.0772
75.44	75.44	43.4543	75.44	38.7571	75.44	35.6613	75.44	72.8322	75.44	72.2384	75.44	43.1726	75.44	81.4922	75.44	86.3544	75.44	80.63	75.44	79.0731	75.44	88.1239	75.44	81.2522	75.44	76.5869	75.44	82.867	75.44	85.3629	75.44	51.3896	75.44	81.5545	75.44	86.044	75.44	78.7015	75.44	90.7809	75.44	83.9772	75.44	38.6121	75.44	83.1365	75.44	88.6539
75.65	75.65	43.2278	75.65	38.581	75.65	35.387	75.65	72.4711	75.65	71.9967	75.65	42.9778	75.65	81.2437	75.65	85.8971	75.65	80.1652	75.65	78.8175	75.65	87.7769	75.65	80.8169	75.65	76.2825	75.65	82.4992	75.65	85.0295	75.65	51.1562	75.65	81.2445	75.65	85.7718	75.65	78.3994	75.65	90.3464	75.65	83.6145	75.65	38.3538	75.65	82.8441	75.65	88.3229
75.82	75.82	43.1048	75.82	38.4557	75.82	35.355	75.82	72.2535	75.82	71.6913	75.82	42.7742	75.82	80.8763	75.82	85.4806	75.82	79.8163	75.82	78.4712	75.82	87.4792	75.82	80.5365	75.82	75.9013	75.82	82.2342	75.82	84.6035	75.82	50.9908	75.82	80.9345	75.82	85.4333	75.82	78.1066	75.82	89.9614	75.82	83.3009	75.82	38.2614	75.82	82.4836	75.82	87.9784
76.05	76.05	42.9082	76.05	38.3034	76.05	35.259	76.05	71.9897	76.05	71.3907	76.05	42.613	76.05	80.5618	76.05	85.095	76.05	79.4969	76.05	78.0951	76.05	87.1011	76.05	80.1131	76.05	75.6347	76.05	81.8922	76.05	84.2523	76.05	50.7434	76.05	80.6096	76.05	85.1301	76.05	77.77	76.05	89.6177	76.05	82.9419	76.05	38.0499	76.05	82.2397	76.05	87.6656
76.26	76.26	42.696	76.26	38.1366	76.26	35.0625	76.26	71.7445	76.26	71.1036	76.26	42.4454	76.26	80.2083	76.26	84.7642	76.26	79.0768	76.26	77.9169	76.26	86.808	76.26	79.7045	76.26	75.4076	76.26	81.5692	76.26	84.0163	76.26	50.5645	76.26	80.2326	76.26	84.7253	76.26	77.4407	76.26	89.3273	76.26	82.5349	76.26	37.8838	76.26	81.8702	76.26	87.3887
76.46	76.46	42.5613	76.46	37.966	76.46	34.9618	76.46	71.5222	76.46	70.853	76.46	42.2357	76.46	79.8307	76.46	84.3534	76.46	78.7274	76.46	77.5462	76.46	86.4499	76.46	79.402	76.46	75.051	76.46	81.2644	76.46	83.614	76.46	50.3235	76.46	79.8687	76.46	84.3975	76.46	77.1414	76.46	88.968	76.46	82.2577	76.46	37.76	76.46	81.6141	76.46	87.0736
76.66	76.66	42.392	76.66	37.8318	76.66	34.7286	76.66	71.189	76.66	70.5067	76.66	42.051	76.66	79.5195	76.66	84.0289	76.66	78.4467	76.66	77.2736	76.66	86.0785	76.66	79.1142	76.66	74.8108	76.66	80.9787	76.66	83.2341	76.66	50.1647	76.66	79.5512	76.66	84.0479	76.66	76.8586	76.66	88.6171	76.66	81.8657	76.66	37.6264	76.66	81.2914	76.66	86.7944
76.87	76.87	42.2213	76.87	37.7388	76.87	34.6191	76.87	70.93	76.87	70.2881	76.87	41.9546	76.87	79.2199	76.87	83.5927	76.87	77.9721	76.87	76.9538	76.87	85.7609	76.87	78.6823	76.87	74.47	76.87	80.6365	76.87	82.8153	76.87	49.9613	76.87	79.2714	76.87	83.628	76.87	76.4739	76.87	88.2434	76.87	81.4483	76.87	37.474	76.87	81.0069	76.87	86.3534
77.07	77.07	42.0428	77.07	37.5306	77.07	34.4866	77.07	70.7495	77.07	70.0284	77.07	41.7205	77.07	78.8996	77.07	83.2097	77.07	77.6113	77.07	76.6222	77.07	85.3851	77.07	78.3814	77.07	74.1574	77.07	80.449	77.07	82.4665	77.07	49.7164	77.07	78.8914	77.07	83.3758	77.07	76.2459	77.07	87.9646	77.07	81.1276	77.07	37.2575	77.07	80.7025	77.07	85.9753
77.27	77.27	41.8757	77.27	37.448	77.27	34.3765	77.27	70.5407	77.27	69.7137	77.27	41.6195	77.27	78.6051	77.27	82.9354	77.27	77.316	77.27	76.2882	77.27	85.1048	77.27	78.0487	77.27	73.9323	77.27	80.0426	77.27	82.0876	77.27	49.4407	77.27	78.6178	77.27	82.9875	77.27	75.9606	77.27	87.6297	77.27	80.7892	77.27	37.1337	77.27	80.361	77.27	85.7474
77.48	77.48	41.7662	77.48	37.2949	77.48	34.2579	77.48	70.2448	77.48	69.5225	77.48	41.4196	77.48	78.356	77.48	82.5806	77.48	76.9263	77.48	76.0914	77.48	84.7427	77.48	77.6878	77.48	73.5917	77.48	79.7765	77.48	81.7573	77.48	49.3282	77.48	78.3606	77.48	82.6254	77.48	75.599	77.48	87.2383	77.48	80.5813	77.48	36.9952	77.48	79.9949	77.48	85.3471
77.72	77.72	41.5729	77.72	37.1097	77.72	34.1301	77.72	69.9998	77.72	69.1947	77.72	41.2476	77.72	78.0577	77.72	82.2681	77.72	76.5199	77.72	75.7545	77.72	84.3559	77.72	77.4432	77.72	73.256	77.72	79.3958	77.72	81.4244	77.72	49.1586	77.72	77.9124	77.72	82.3183	77.72	75.3521	77.72	86.8447	77.72	80.1701	77.72	36.8063	77.72	79.712	77.72	84.958
77.91	77.91	41.352	77.91	36.9525	77.91	33.9107	77.91	69.7221	77.91	68.935	77.91	41.0855	77.91	77.7282	77.91	81.7724	77.91	76.1903	77.91	75.5091	77.91	84.0874	77.91	77.0272	77.91	72.9752	77.91	79.1414	77.91	81.058	77.91	48.959	77.91	77.7157	77.91	81.9422	77.91	75.1058	77.91	86.4939	77.91	79.7738	77.91	36.6865	77.91	79.3349	77.91	84.7329
78.09	78.09	41.2029	78.09	36.8186	78.09	33.9194	78.09	69.4438	78.09	68.6474	78.09	40.8979	78.09	77.4462	78.09	81.4916	78.09	75.8357	78.09	75.206	78.09	83.7555	78.09	76.7018	78.09	72.6135	78.09	78.8627	78.09	80.7344	78.09	48.772	78.09	77.3914	78.09	81.7243	78.09	74.7466	78.09	86.1699	78.09	79.438	78.09	36.5578	78.09	79.0781	78.09	84.3811
78.32	78.32	41.0519	78.32	36.6565	78.32	33.6636	78.32	69.259	78.32	68.4472	78.32	40.7035	78.32	77.0563	78.32	81.2918	78.32	75.5274	78.32	74.8373	78.32	83.3196	78.32	76.3954	78.32	72.3821	78.32	78.4865	78.32	80.3354	78.32	48.4981	78.32	77.064	78.32	81.3464	78.32	74.4769	78.32	85.7944	78.32	79.0447	78.32	36.3643	78.32	78.8543	78.32	83.9875
78.55	78.55	40.8874	78.55	36.5178	78.55	33.5356	78.55	69.0137	78.55	68.1556	78.55	40.5594	78.55	76.8138	78.55	80.8637	78.55	75.2333	78.55	74.6192	78.55	82.9616	78.55	76.1298	78.55	72.0741	78.55	78.1785	78.55	80.0395	78.55	48.3257	78.55	76.7599	78.55	81.1031	78.55	74.1166	78.55	85.5065	78.55	78.8042	78.55	36.2353	78.55	78.5181	78.55	83.6814
78.73	78.73	40.7605	78.73	36.416	78.73	33.4168	78.73	68.7082	78.73	67.9278	78.73	40.3703	78.73	76.5346	78.73	80.5663	78.73	74.819	78.73	74.283	78.73	82.6259	78.73	75.8156	78.73	71.8566	78.73	77.8393	78.73	79.7436	78.73	48.1942	78.73	76.4023	78.73	80.6915	78.73	73.8338	78.73	85.2457	78.73	78.5325	78.73	36.0972	78.73	78.1636	78.73	83.3528
78.93	78.93	40.5814	78.93	36.2679	78.93	33.2982	78.93	68.4541	78.93	67.6502	78.93	40.293	78.93	76.2914	78.93	80.2631	78.93	74.5421	78.93	73.9963	78.93	82.1902	78.93	75.412	78.93	71.4623	78.93	77.5347	78.93	79.4066	78.93	47.9204	78.93	76.1108	78.93	80.3802	78.93	73.5963	78.93	84.8434	78.93	78.1661	78.93	35.959	78.93	77.9355	78.93	83.0719
79.11	79.11	40.4367	79.11	36.1107	79.11	33.1147	79.11	68.3051	79.11	67.3806	79.11	40.1052	79.11	75.9999	79.11	79.8962	79.11	74.2272	79.11	73.7655	79.11	81.9204	79.11	75.2367	79.11	71.2724	79.11	77.2244	79.11	79.0958	79.11	47.7241	79.11	75.7727	79.11	80.1221	79.11	73.3918	79.11	84.4739	79.11	77.87	79.11	35.7564	79.11	77.6192	79.11	82.7467
79.34	79.34	40.3187	79.34	35.9534	79.34	33.0373	79.34	68.1158	79.34	67.1441	79.34	39.8974	79.34	75.6697	79.34	79.602	79.34	73.9013	79.34	73.4743	79.34	81.4892	79.34	74.8685	79.34	70.9415	79.34	76.96	79.34	78.7147	79.34	47.532	79.34	75.5215	79.34	79.771	79.34	73.0083	79.34	84.2066	79.34	77.5794	79.34	35.6643	79.34	77.3775	79.34	82.4434
79.55	79.55	40.1119	79.55	35.8701	79.55	32.8865	79.55	67.8196	79.55	66.8889	79.55	39.7848	79.55	75.3631	79.55	79.3541	79.55	73.5671	79.55	73.1562	79.55	81.1849	79.55	74.4392	79.55	70.6924	79.55	76.6654	79.55	78.3923	79.55	47.3324	79.55	75.2085	79.55	79.4391	79.55	72.7894	79.55	83.8738	79.55	77.2275	79.55	35.5077	79.55	77.0549	79.55	82.1372
79.76	79.76	39.9197	79.76	35.6943	79.76	32.7627	79.76	67.5598	79.76	66.5922	79.76	39.6503	79.76	75.1989	79.76	79.085	79.76	73.2425	79.76	72.8385	79.76	80.8418	79.76	74.2053	79.76	70.4795	79.76	76.2423	79.76	78.0094	79.76	47.1343	79.76	74.923	79.76	79.1528	79.76	72.5433	79.76	83.6147	79.76	76.9301	79.76	35.4063	79.76	76.8103	79.76	81.8191
79.95	79.95	39.7932	79.95	35.5416	79.95	32.68	79.95	67.4482	79.95	66.4367	79.95	39.4842	79.95	74.8744	79.95	78.7075	79.95	72.9578	79.95	72.6115	79.95	80.5657	79.95	73.9802	79.95	70.2258	79.95	75.9664	79.95	77.7765	79.95	46.9771	79.95	74.642	79.95	78.8975	79.95	72.247	79.95	83.2925	79.95	76.7484	79.95	35.2128	79.95	76.4566	79.95	81.537
80.16	80.16	39.6193	80.16	35.4213	80.16	32.5337	80.16	67.1612	80.16	66.1541	80.16	39.3626	80.16	74.6364	80.16	78.365	80.16	72.6726	80.16	72.2343	80.16	80.2031	80.16	73.5685	80.16	69.827	80.16	75.5958	80.16	77.5115	80.16	46.8773	80.16	74.3647	80.16	78.561	80.16	72.0052	80.16	82.9281	80.16	76.3787	80.16	35.0746	80.16	76.2157	80.16	81.2938
80.37	80.37	39.4732	80.37	35.3057	80.37	32.3375	80.37	66.8748	80.37	65.9314	80.37	39.1773	80.37	74.311	80.37	78.0935	80.37	72.3068	80.37	72.016	80.37	79.8347	80.37	73.2979	80.37	69.6323	80.37	75.3182	80.37	77.1216	80.37	46.6126	80.37	74.0153	80.37	78.1924	80.37	71.6492	80.37	82.607	80.37	76.0926	80.37	35.001	80.37	75.8741	80.37	80.9952
80.53	80.53	39.2992	80.53	35.1576	80.53	32.2918	80.53	66.7498	80.53	65.74	80.53	39.0017	80.53	74.0547	80.53	77.796	80.53	72.0305	80.53	71.7751	80.53	79.5572	80.53	73.0146	80.53	69.3785	80.53	74.9477	80.53	76.8302	80.53	46.4357	80.53	73.7515	80.53	77.9534	80.53	71.412	80.53	82.3281	80.53	75.7541	80.53	34.8214	80.53	75.6378	80.53	80.6575
80.74	80.74	39.1579	80.74	35.0189	80.74	32.1185	80.74	66.5607	80.74	65.3761	80.74	38.848	80.74	73.8392	80.74	77.4841	80.74	71.7584	80.74	71.516	80.74	79.2964	80.74	72.6555	80.74	69.0706	80.74	74.7773	80.74	76.5288	80.74	46.2301	80.74	73.4379	80.74	77.5318	80.74	71.1839	80.74	81.9891	80.74	75.4726	80.74	34.7063	80.74	75.2599	80.74	80.323
80.98	80.98	39.0592	80.98	34.9033	80.98	32.0133	80.98	66.3246	80.98	65.162	80.98	38.6994	80.98	73.5738	80.98	77.2497	80.98	71.4242	80.98	71.1934	80.98	78.9249	80.98	72.3545	80.98	68.8486	80.98	74.3845	80.98	76.2285	80.98	46.0895	80.98	73.192	80.98	77.284	80.98	70.892	80.98	81.6338	80.98	75.2187	80.98	34.5636	80.98	75.0963	80.98	80.0619
81.17	81.17	38.8906	81.17	34.7364	81.17	31.9164	81.17	66.0038	81.17	64.9464	81.17	38.5427	81.17	73.286	81.17	76.9542	81.17	71.1708	81.17	70.9527	81.17	78.614	81.17	72.1032	81.17	68.5583	81.17	74.06	81.17	75.8506	81.17	45.8292	81.17	72.8799	81.17	76.9808	81.17	70.6365	81.17	81.3444	81.17	74.9619	81.17	34.4343	81.17	74.8066	81.17	79.7223
81.36	81.36	38.7402	81.36	34.6346	81.36	31.7427	81.36	65.8649	81.36	64.6456	81.36	38.4346	81.36	73.0068	81.36	76.6837	81.36	70.9124	81.36	70.6982	81.36	78.2917	81.36	71.7313	81.36	68.3362	81.36	73.7965	81.36	75.6033	81.36	45.684	81.36	72.6161	81.36	76.7064	81.36	70.413	81.36	81.007	81.36	74.7214	81.36	34.2961	81.36	74.5566	81.36	79.5106
81.57	81.57	38.6224	81.57	34.533	81.57	31.6014	81.57	65.6388	81.57	64.3592	81.57	38.2585	81.57	72.8326	81.57	76.3944	81.57	70.6181	81.57	70.4846	81.57	78.022	81.57	71.452	81.57	68.0284	81.57	73.5058	81.57	75.3241	81.57	45.5329	81.57	72.3205	81.57	76.4265	81.57	70.1485	81.57	80.5962	81.57	74.3732	81.57	34.0936	81.57	74.1607	81.57	79.0816
81.77	81.77	38.4487	81.77	34.394	81.77	31.5095	81.77	65.4343	81.77	64.1624	81.77	38.1823	81.77	72.6269	81.77	76.1338	81.77	70.3375	81.77	70.171	81.77	77.6874	81.77	71.0894	81.77	67.7653	81.77	73.2429	81.77	75.0158	81.77	45.4027	81.77	71.9676	81.77	76.0689	81.77	69.8701	81.77	80.3996	81.77	74.111	81.77	33.9921	81.77	74.0248	81.77	78.8487
81.97	81.97	38.3498	81.97	34.2786	81.97	31.3637	81.97	65.2592	81.97	63.9172	81.97	37.9702	81.97	72.407	81.97	75.8581	81.97	70.021	81.97	69.9347	81.97	77.3909	81.97	70.8235	81.97	67.6569	81.97	72.8987	81.97	74.666	81.97	45.2199	81.97	71.7481	81.97	75.8334	81.97	69.6604	81.97	80.0788	81.97	73.8342	81.97	33.8587	81.97	73.6835	81.97	78.5999
82.19	82.19	38.1853	82.19	34.1305	82.19	31.2402	82.19	65.0741	82.19	63.6848	82.19	37.8621	82.19	72.1781	82.19	75.5156	82.19	69.7804	82.19	69.6984	82.19	77.006	82.19	70.4605	82.19	67.3669	82.19	72.5014	82.19	74.3525	82.19	45.0022	82.19	71.5022	82.19	75.4484	82.19	69.4095	82.19	79.7549	82.19	73.5357	82.19	33.7297	82.19	73.4517	82.19	78.2532
82.36	82.36	38.0116	82.36	34.0007	82.36	31.0979	82.36	64.7769	82.36	63.4651	82.36	37.6418	82.36	71.8533	82.36	75.309	82.36	69.3928	82.36	69.5211	82.36	76.6847	82.36	70.1464	82.36	67.1037	82.36	72.216	82.36	74.0661	82.36	44.89	82.36	71.176	82.36	75.1881	82.36	69.1584	82.36	79.4413	82.36	73.2823	82.36	33.5867	82.36	73.1658	82.36	77.9301
82.59	82.59	37.8514	82.59	33.8763	82.59	31.0122	82.59	64.6167	82.59	63.2392	82.59	37.5195	82.59	71.6883	82.59	74.9786	82.59	69.1789	82.59	69.2215	82.59	76.4501	82.59	69.9159	82.59	66.9279	82.59	71.9207	82.59	73.7732	82.59	44.697	82.59	70.9341	82.59	74.9386	82.59	68.9262	82.59	79.1419	82.59	72.965	82.59	33.4721	82.59	72.956	82.59	77.7164
82.8	82.8	37.7245	82.8	33.7838	82.8	30.8888	82.8	64.4085	82.8	62.9567	82.8	37.3889	82.8	71.4778	82.8	74.7308	82.8	68.8492	82.8	68.9716	82.8	76.1324	82.8	69.6105	82.8	66.5836	82.8	71.702	82.8	73.4818	82.8	44.5382	82.8	70.6435	82.8	74.6376	82.8	68.7209	82.8	78.881	82.8	72.6889	82.8	33.3431	82.8	72.6107	82.8	77.3742
83.01	83.01	37.6352	83.01	33.6681	83.01	30.7699	83.01	64.2094	83.01	62.8063	83.01	37.2403	83.01	71.1712	83.01	74.5055	83.01	68.5685	83.01	68.6899	83.01	75.8146	83.01	69.2653	83.01	66.3525	83.01	71.3895	83.01	73.1815	83.01	44.4385	83.01	70.3439	83.01	74.3323	83.01	68.4153	83.01	78.5617	83.01	72.4306	83.01	33.2142	83.01	72.3517	83.01	77.2167
83.19	83.19	37.4845	83.19	33.4883	83.19	30.6614	83.19	63.943	83.19	62.5487	83.19	37.1046	83.19	70.9927	83.19	74.1484	83.19	68.386	83.19	68.4677	83.19	75.4909	83.19	68.9908	83.19	66.1543	83.19	71.1168	83.19	72.9816	83.19	44.2184	83.19	70.0442	83.19	74.061	83.19	68.188	83.19	78.2086	83.19	72.2071	83.19	33.0721	83.19	72.065	83.19	76.8457
83.4	83.4	37.3765	83.4	33.4236	83.4	30.5426	83.4	63.795	83.4	62.248	83.4	36.929	83.4	70.7182	83.4	73.9141	83.4	68.0876	83.4	68.2951	83.4	75.1822	83.4	68.6811	83.4	65.8825	83.4	70.8267	83.4	72.6417	83.4	44.0551	83.4	69.8028	83.4	73.7203	83.4	67.9782	83.4	77.9838	83.4	71.8597	83.4	32.9478	83.4	71.8515	83.4	76.6072
83.6	83.6	37.1838	83.6	33.2941	83.6	30.4101	83.6	63.5636	83.6	62.0795	83.6	36.8479	83.6	70.4986	83.6	73.6844	83.6	67.8159	83.6	68.1089	83.6	75.03	83.6	68.4731	83.6	65.6651	83.6	70.5679	83.6	72.3017	83.6	43.8828	83.6	69.5122	83.6	73.4858	83.6	67.773	83.6	77.6241	83.6	71.6237	83.6	32.8189	83.6	71.5698	83.6	76.3101
83.81	83.81	37.0617	83.81	33.1689	83.81	30.3134	83.81	63.4191	83.81	61.8961	83.81	36.6816	83.81	70.2789	83.81	73.3424	83.81	67.593	83.81	67.8587	83.81	74.6459	83.81	68.1633	83.81	65.4562	83.81	70.3851	83.81	72.0505	83.81	43.7297	83.81	69.2843	83.81	73.2342	83.81	67.426	83.81	77.4002	83.81	71.2856	83.81	32.754	83.81	71.3564	83.81	76.0499
84.02	84.02	36.9396	84.02	33.081	84.02	30.1398	84.02	63.3311	84.02	61.6365	84.02	36.5195	84.02	70.0226	84.02	73.1983	84.02	67.3302	84.02	67.6407	84.02	74.4535	84.02	67.8756	84.02	65.1572	84.02	70.0995	84.02	71.7989	84.02	43.571	84.02	68.9579	84.02	72.9068	84.02	67.2801	84.02	77.0269	84.02	71.1119	84.02	32.5836	84.02	71.0474	84.02	75.7753
84.19	84.19	36.8174	84.19	32.9376	84.19	30.1123	84.19	63.0165	84.19	61.4816	84.19	36.3619	84.19	69.835	84.19	72.8739	84.19	67.0585	84.19	67.4499	84.19	74.1627	84.19	67.5615	84.19	65.0349	84.19	69.8004	84.19	71.5825	84.19	43.3624	84.19	68.797	84.19	72.5218	84.19	67.1068	84.19	76.874	84.19	70.8358	84.19	32.4962	84.19	70.8384	84.19	75.4647
84.41	84.41	36.6482	84.41	32.8173	84.41	29.9386	84.41	62.8082	84.41	61.2583	84.41	36.2583	84.41	69.62	84.41	72.599	84.41	66.7378	84.41	67.1864	84.41	73.8763	84.41	67.2118	84.41	64.7904	84.41	69.5684	84.41	71.194	84.41	43.249	84.41	68.484	84.41	72.2785	84.41	66.7921	84.41	76.4962	84.41	70.5463	84.41	32.3626	84.41	70.6385	84.41	75.2621
84.61	84.61	36.5542	84.61	32.7202	84.61	29.7924	84.61	62.7157	84.61	61.067	84.61	36.1142	84.61	69.4415	84.61	72.3557	84.61	66.6264	84.61	66.9819	84.61	73.5631	84.61	66.9906	84.61	64.5186	84.61	69.2961	84.61	70.929	84.61	43.0676	84.61	68.2516	84.61	71.9732	84.61	66.6416	84.61	76.2624	84.61	70.2747	84.61	32.2337	84.61	70.2841	84.61	74.9425
84.82	84.82	36.3992	84.82	32.6277	84.82	29.733	84.82	62.4658	84.82	60.8437	84.82	35.9746	84.82	69.2036	84.82	72.1079	84.82	66.3502	84.82	66.7866	84.82	73.3214	84.82	66.7295	84.82	64.2604	84.82	69.0283	84.82	70.6111	84.82	42.9451	84.82	67.9386	84.82	71.8183	84.82	66.4273	84.82	75.9925	84.82	70.0297	84.82	32.16	84.82	70.0206	84.82	74.713
85.03	85.03	36.3099	85.03	32.5259	85.03	29.6644	85.03	62.3362	85.03	60.6433	85.03	35.7945	85.03	69.0389	85.03	71.8916	85.03	66.0028	85.03	66.5367	85.03	73.1022	85.03	66.4994	85.03	64.1155	85.03	68.8186	85.03	70.3374	85.03	42.7773	85.03	67.6749	85.03	71.4732	85.03	66.1993	85.03	75.7452	85.03	69.7536	85.03	31.9896	85.03	69.8525	85.03	74.3979
85.22	85.22	36.1455	85.22	32.3923	85.22	29.5326	85.22	62.1708	85.22	60.4123	85.22	35.7268	85.22	68.7875	85.22	71.6706	85.22	65.776	85.22	66.4191	85.22	72.8154	85.22	66.2297	85.22	63.8762	85.22	68.5777	85.22	70.1252	85.22	42.6584	85.22	67.5008	85.22	71.2073	85.22	65.9354	85.22	75.4566	85.22	69.5354	85.22	31.898	85.22	69.5891	85.22	74.1498
85.42	85.42	36.0467	85.42	32.2715	85.42	29.4267	85.42	61.9752	85.42	60.215	85.42	35.5198	85.42	68.6362	85.42	71.396	85.42	65.5529	85.42	66.1415	85.42	72.4981	85.42	65.9683	85.42	63.6806	85.42	68.3411	85.42	69.8605	85.42	42.4871	85.42	67.2457	85.42	70.9599	85.42	65.7022	85.42	75.075	85.42	69.2994	85.42	31.7824	85.42	69.3118	85.42	73.8802
85.63	85.63	35.9481	85.63	32.1934	85.63	29.2995	85.63	61.796	85.63	59.9704	85.63	35.4117	85.63	68.4443	85.63	71.1525	85.63	65.3173	85.63	65.9967	85.63	72.2651	85.63	65.7342	85.63	63.4822	85.63	68.069	85.63	69.5778	85.63	42.3047	85.63	66.9912	85.63	70.7384	85.63	65.5752	85.63	74.8585	85.63	69.1257	85.63	31.6632	85.63	69.1348	85.63	73.6007
85.85	85.85	35.8305	85.85	32.0629	85.85	29.2339	85.85	61.6453	85.85	59.7854	85.85	35.3127	85.85	68.2927	85.85	70.8825	85.85	65.1336	85.85	65.8274	85.85	72.0555	85.85	65.5475	85.85	63.2721	85.85	67.8187	85.85	69.2866	85.85	42.2431	85.85	66.7626	85.85	70.438	85.85	65.323	85.85	74.6169	85.85	68.8095	85.85	31.5516	85.85	68.8482	85.85	73.3495
86.02	86.02	35.685	86.02	31.9298	86.02	29.0482	86.02	61.4305	86.02	59.6242	86.02	35.155	86.02	68.0143	86.02	70.7291	86.02	64.8719	86.02	65.5742	86.02	71.7998	86.02	65.1943	86.02	63.0836	86.02	67.6272	86.02	69.0303	86.02	42.0508	86.02	66.4593	86.02	70.0659	86.02	65.1055	86.02	74.3953	86.02	68.5335	86.02	31.4192	86.02	68.626	86.02	73.1101
86.23	86.23	35.6333	86.23	31.8326	86.23	29.0162	86.23	61.2546	86.23	59.3919	86.23	34.9884	86.23	67.8633	86.23	70.4678	86.23	64.618	86.23	65.4153	86.23	71.5313	86.23	64.9731	86.23	62.8934	86.23	67.4889	86.23	68.7478	86.23	41.9283	86.23	66.2402	86.23	69.8005	86.23	64.8912	86.23	74.0716	86.23	68.342	86.23	31.3455	86.23	68.4806	86.23	72.9076
86.48	86.48	35.4641	86.48	31.7442	86.48	28.8691	86.48	61.1422	86.48	59.231	86.48	34.8984	86.48	67.7073	86.48	70.2786	86.48	64.3947	86.48	65.2102	86.48	71.2989	86.48	64.7071	86.48	62.6524	86.48	67.1539	86.48	68.4608	86.48	41.7705	86.48	66.0431	86.48	69.5395	86.48	64.6852	86.48	73.8338	86.48	68.0391	86.48	31.1976	86.48	68.2032	86.48	72.5793
86.68	86.68	35.3232	86.68	31.6569	86.68	28.7648	86.68	60.9354	86.68	59.0457	86.68	34.7453	86.68	67.4836	86.68	70.0623	86.68	64.137	86.68	65.0655	86.68	71.0839	86.68	64.4908	86.68	62.3726	86.68	66.9801	86.68	68.1783	86.68	41.6291	86.68	65.7888	86.68	69.3492	86.68	64.5127	86.68	73.6129	86.68	67.7453	86.68	31.1199	86.68	67.9809	86.68	72.372
86.87	86.87	35.2808	86.87	31.5592	86.87	28.668	86.87	60.8183	86.87	58.8574	86.87	34.6507	86.87	67.2909	86.87	69.792	86.87	63.9626	86.87	64.8558	86.87	70.8335	86.87	64.2203	86.87	62.2583	86.87	66.7746	86.87	67.9795	86.87	41.4984	86.87	65.5335	86.87	69.044	86.87	64.3569	86.87	73.3481	86.87	67.5893	86.87	30.9674	86.87	67.7216	86.87	72.0257
87.06	87.06	35.1118	87.06	31.4303	87.06	28.5592	87.06	60.7225	87.06	58.6539	87.06	34.4887	87.06	67.113	87.06	69.5938	87.06	63.7272	87.06	64.6885	87.06	70.5739	87.06	63.9687	87.06	62.0873	87.06	66.525	87.06	67.7103	87.06	41.3207	87.06	65.3373	87.06	68.7608	87.06	64.1115	87.06	73.0958	87.06	67.2644	87.06	30.8667	87.06	67.5675	87.06	71.8319
87.29	87.29	34.9667	87.29	31.3072	87.29	28.4522	87.29	60.4724	87.29	58.4992	87.29	34.3358	87.29	66.9361	87.29	69.3147	87.29	63.4666	87.29	64.4637	87.29	70.3498	87.29	63.7228	87.29	61.8369	87.29	66.2629	87.29	67.3487	87.29	41.2775	87.29	65.1289	87.29	68.4379	87.29	63.8177	87.29	72.8697	87.29	67.0604	87.29	30.7765	87.29	67.3143	87.29	71.5297
87.5	87.5	34.8485	87.5	31.2539	87.5	28.4211	87.5	60.4064	87.5	58.3198	87.5	34.2725	87.5	66.8196	87.5	69.1837	87.5	63.3033	87.5	64.3016	87.5	70.1758	87.5	63.5433	87.5	61.7012	87.5	66.0828	87.5	67.1936	87.5	41.0811	87.5	64.8942	87.5	68.2519	87.5	63.7549	87.5	72.633	87.5	66.9257	87.5	30.6266	87.5	67.1763	87.5	71.346
87.68	87.68	34.7968	87.68	31.1429	87.68	28.2794	87.68	60.2398	87.68	58.1421	87.68	34.1374	87.68	66.5542	87.68	68.963	87.68	63.0895	87.68	64.2016	87.68	69.9207	87.68	63.2866	87.68	61.4611	87.68	65.9311	87.68	66.8978	87.68	40.9859	87.68	64.6304	87.68	68.013	87.68	63.4858	87.68	72.4171	87.68	66.6184	87.68	30.5345	87.68	66.9446	87.68	71.1254
87.87	87.87	34.6699	87.87	31.0458	87.87	28.1835	87.87	60.0917	87.87	57.9189	87.87	34.0338	87.87	66.417	87.87	68.7062	87.87	62.8891	87.87	64.0063	87.87	69.6164	87.87	63.083	87.87	61.3887	87.87	65.6633	87.87	66.6461	87.87	40.8453	87.87	64.4919	87.87	67.7165	87.87	63.3718	87.87	72.1877	87.87	66.3958	87.87	30.4102	87.87	66.7492	87.87	70.8058
88.11	88.11	34.5712	88.11	30.9579	88.11	28.124	88.11	59.9436	88.11	57.8277	88.11	33.8987	88.11	66.2934	88.11	68.5259	88.11	62.6619	88.11	63.7927	88.11	69.5404	88.11	62.8308	88.11	61.1848	88.11	65.5428	88.11	66.4077	88.11	40.7001	88.11	64.2907	88.11	67.5484	88.11	63.162	88.11	71.9584	88.11	66.1642	88.11	30.3365	88.11	66.5675	88.11	70.5312
88.29	88.29	34.477	88.29	30.911	88.29	27.9997	88.29	59.8079	88.29	57.6621	88.29	33.7995	88.29	66.0777	88.29	68.377	88.29	62.4828	88.29	63.6919	88.29	69.2898	88.29	62.6618	88.29	60.9844	88.29	65.2745	88.29	66.1954	88.29	40.5693	88.29	64.0709	88.29	67.2341	88.29	63.0744	88.29	71.6753	88.29	65.95	88.29	30.2069	88.29	66.3534	88.29	70.4413
88.54	88.54	34.3694	88.54	30.7412	88.54	27.8965	88.54	59.7415	88.54	57.4559	88.54	33.6287	88.54	65.896	88.54	68.1207	88.54	62.2396	88.54	63.5619	88.54	69.0348	88.54	62.3935	88.54	60.7512	88.54	65.0926	88.54	65.8649	88.54	40.4636	88.54	63.8935	88.54	66.9734	88.54	62.8165	88.54	71.4859	88.54	65.6926	88.54	30.1162	88.54	66.0637	88.54	70.1441
88.72	88.72	34.2708	88.72	30.6857	88.72	27.8188	88.72	59.5287	88.72	57.3055	88.72	33.5341	88.72	65.7999	88.72	67.9675	88.72	62.0971	88.72	63.3076	88.72	68.7977	88.72	62.1811	88.72	60.6561	88.72	64.8918	88.72	65.6751	88.72	40.3548	88.72	63.6655	88.72	66.8009	88.72	62.6432	88.72	71.2296	88.72	65.4877	88.72	30.0241	88.72	65.9865	88.72	70.0046
88.91	88.91	34.1956	88.91	30.6163	88.91	27.7457	88.91	59.4084	88.91	57.0687	88.91	33.4891	88.91	65.713	88.91	67.7648	88.91	61.8788	88.91	63.2712	88.91	68.6187	88.91	62.0572	88.91	60.4569	88.91	64.691	88.91	65.4852	88.91	40.2278	88.91	63.5359	88.91	66.5973	88.91	62.5155	88.91	71.0857	88.91	65.3052	88.91	29.8676	88.91	65.7775	88.91	69.7255
89.13	89.13	34.0499	89.13	30.5331	89.13	27.6268	89.13	59.3436	89.13	56.9685	89.13	33.3541	89.13	65.5254	89.13	67.6386	89.13	61.7096	89.13	63.1077	89.13	68.4934	89.13	61.8227	89.13	60.3436	89.13	64.5035	89.13	65.2159	89.13	40.06	89.13	63.299	89.13	66.3053	89.13	62.3149	89.13	70.9508	89.13	65.0647	89.13	29.7985	89.13	65.5731	89.13	69.4825
89.35	89.35	34.0311	89.35	30.436	89.35	27.5354	89.35	59.2094	89.35	56.9001	89.35	33.228	89.35	65.4019	89.35	67.4269	89.35	61.5314	89.35	62.9578	89.35	68.2608	89.35	61.5351	89.35	60.1489	89.35	64.4098	89.35	64.8936	89.35	39.992	89.35	63.0442	89.35	66.0532	89.35	62.2054	89.35	70.7214	89.35	64.8955	89.35	29.7156	89.35	65.4232	89.35	69.2889
89.55	89.55	33.9134	89.55	30.3381	89.55	27.507	89.55	59.1291	89.55	56.7389	89.55	33.1152	89.55	65.2501	89.55	67.2824	89.55	61.2899	89.55	62.8478	89.55	68.0995	89.55	61.3704	89.55	60.0479	89.55	64.2619	89.55	64.7121	89.55	39.8747	89.55	62.8914	89.55	65.8183	89.55	62.0037	89.55	70.3618	89.55	64.6456	89.55	29.632	89.55	65.1999	89.55	69.1223
89.74	89.74	33.8341	89.74	30.2471	89.74	27.3902	89.74	59.0352	89.74	56.5421	89.74	32.9626	89.74	65.1373	89.74	67.0894	89.74	61.1717	89.74	62.6999	89.74	67.8717	89.74	61.1732	89.74	59.8468	89.74	64.1026	89.74	64.5277	89.74	39.742	89.74	62.7501	89.74	65.5713	89.74	61.8464	89.74	70.2942	89.74	64.4775	89.74	29.5046	89.74	65.0832	89.74	68.9605
89.94	89.94	33.7724	89.94	30.2317	89.94	27.3013	89.94	58.9255	89.94	56.4245	89.94	32.8855	89.94	65.1083	89.94	66.9354	89.94	61.0449	89.94	62.5889	89.94	67.7326	89.94	60.9987	89.94	59.7354	89.94	63.8558	89.94	64.3677	89.94	39.6479	89.94	62.6411	89.94	65.4068	89.94	61.7072	89.94	70.1324	89.94	64.2938	89.94	29.3833	89.94	64.9091	89.94	68.7487
90.14	90.14	33.6498	90.14	30.1015	90.14	27.2043	90.14	58.8961	90.14	56.2541	90.14	32.7727	90.14	64.897	90.14	66.7278	90.14	60.8122	90.14	62.4652	90.14	67.5623	90.14	60.918	90.14	59.5392	90.14	63.7703	90.14	64.0934	90.14	39.5759	90.14	62.4569	90.14	65.1763	90.14	61.6103	90.14	69.8851	90.14	64.1729	90.14	29.3226	90.14	64.7221	90.14	68.6135
90.33	90.33	33.5711	90.33	30.0205	90.33	27.148	90.33	58.7484	90.33	56.0729	90.33	32.6655	90.33	64.7942	90.33	66.6164	90.33	60.6194	90.33	62.3956	90.33	67.3573	90.33	60.6777	90.33	59.4166	90.33	63.6252	90.33	63.9186	90.33	39.3929	90.33	62.2584	90.33	64.9387	90.33	61.4406	90.33	69.7636	90.33	63.9477	90.33	29.1916	90.33	64.5562	90.33	68.4205
90.56	90.56	33.4528	90.56	29.9727	90.56	27.0773	90.56	58.634	90.56	55.9553	90.56	32.5343	90.56	64.7056	90.56	66.4849	90.56	60.448	90.56	62.2572	90.56	67.1509	90.56	60.4632	90.56	59.3459	90.56	63.4184	90.56	63.7363	90.56	39.2987	90.56	62.0331	90.56	64.7431	90.56	61.2649	90.56	69.5253	90.56	63.746	90.56	29.061	90.56	64.4275	90.56	68.1861
90.76	90.76	33.4019	90.76	29.8679	90.76	26.9972	90.76	58.6188	90.76	55.8361	90.76	32.4494	90.76	64.5883	90.76	66.3686	90.76	60.3166	90.76	62.2321	90.76	67.0128	90.76	60.2353	90.76	59.1947	90.76	63.3798	90.76	63.5124	90.76	39.2342	90.76	61.9098	90.76	64.545	90.76	61.1032	90.76	69.4309	90.76	63.6004	90.76	29.0166	90.76	64.2837	90.76	68.0875
90.96	90.96	33.3558	90.96	29.8509	90.96	26.9126	90.96	58.502	90.96	55.8217	90.96	32.387	90.96	64.4939	90.96	66.1669	90.96	60.1809	90.96	62.1298	90.96	66.8972	90.96	60.0163	90.96	59.0346	90.96	63.1939	90.96	63.3019	90.96	39.1243	90.96	61.7822	90.96	64.3382	90.96	60.9963	90.96	69.2332	90.96	63.3749	90.96	28.9171	90.96	64.1037	90.96	67.8225
91.14	91.14	33.2418	91.14	29.7469	91.14	26.8545	91.14	58.4182	91.14	55.6793	91.14	32.278	91.14	64.4365	91.14	66.1114	91.14	60.0304	91.14	62.0993	91.14	66.7262	91.14	59.9554	91.14	58.9034	91.14	63.0756	91.14	63.1763	91.14	39.0216	91.14	61.5781	91.14	64.1817	91.14	60.9241	91.14	69.0037	91.14	63.2747	91.14	28.8546	91.14	63.9149	91.14	67.7002
91.4	91.4	33.0966	91.4	29.6228	91.4	26.787	91.4	58.1839	91.4	55.5674	91.4	32.1613	91.4	64.419	91.4	65.9407	91.4	59.8935	91.4	61.9505	91.4	66.5699	91.4	59.8017	91.4	58.7917	91.4	62.8711	91.4	63.018	91.4	38.9893	91.4	61.5076	91.4	63.9832	91.4	60.8114	91.4	68.8959	91.4	63.1062	91.4	28.7496	91.4	63.7931	91.4	67.552
91.59	91.59	33.0492	91.59	29.585	91.59	26.7174	91.59	58.1637	91.59	55.4606	91.59	32.0799	91.59	64.313	91.59	65.8907	91.59	59.732	91.59	61.8722	91.59	66.3906	91.59	59.6324	91.59	58.6951	91.59	62.8792	91.59	62.7569	91.59	38.8674	91.59	61.3278	91.59	63.7526	91.59	60.6688	91.59	68.7833	91.59	62.9763	91.59	28.6198	91.59	63.7105	91.59	67.3986
91.77	91.77	32.9082	91.77	29.5295	91.77	26.6534	91.77	58.0434	91.77	55.4242	91.77	31.9853	91.77	64.2352	91.77	65.7105	91.77	59.6786	91.77	61.8495	91.77	66.2877	91.77	59.4908	91.77	58.6045	91.77	62.6472	91.77	62.6641	91.77	38.7586	91.77	61.2652	91.77	63.5579	91.77	60.5776	91.77	68.581	91.77	62.8472	91.77	28.629	91.77	63.6196	91.77	67.2951
91.97	91.97	32.8903	91.97	29.4294	91.97	26.5369	91.97	57.8989	91.97	55.246	91.97	31.914	91.97	64.1134	91.97	65.6079	91.97	59.4851	91.97	61.7836	91.97	66.1364	91.97	59.3428	91.97	58.4762	91.97	62.582	91.97	62.4847	91.97	38.5944	91.97	61.1287	91.97	63.3867	91.97	60.4617	91.97	68.4824	91.97	62.7153	91.97	28.4651	91.97	63.3898	91.97	67.1158
92.18	92.18	32.8142	92.18	29.326	92.18	26.4843	92.18	57.738	92.18	55.2101	92.18	31.7917	92.18	64.0751	92.18	65.5032	92.18	59.3534	92.18	61.7314	92.18	66.0372	92.18	59.19	92.18	58.4279	92.18	62.5222	92.18	62.2889	92.18	38.6543	92.18	60.9568	92.18	63.319	92.18	60.3906	92.18	68.3696	92.18	62.54	92.18	28.3942	92.18	63.3062	92.18	66.9486
92.37	92.37	32.6738	92.37	29.2205	92.37	26.3758	92.37	57.564	92.37	55.1028	92.37	31.7021	92.37	63.9616	92.37	65.3957	92.37	59.2478	92.37	61.7007	92.37	65.9079	92.37	59.0231	92.37	58.3207	92.37	62.3313	92.37	62.1087	92.37	38.5631	92.37	60.8819	92.37	63.2003	92.37	60.36	92.37	68.109	92.37	62.4473	92.37	28.2939	92.37	63.1617	92.37	66.8184
92.57	92.57	32.562	92.57	29.2083	92.57	26.3416	92.57	57.5029	92.57	54.9975	92.57	31.6039	92.57	63.8399	92.57	65.3113	92.57	59.1079	92.57	61.6212	92.57	65.8014	92.57	58.9061	92.57	58.2287	92.57	62.275	92.57	62.0221	92.57	38.4716	92.57	60.7545	92.57	62.9098	92.57	60.2032	92.57	68.069	92.57	62.3556	92.57	28.2452	92.57	63.0955	92.57	66.7427
92.79	92.79	32.4905	92.79	29.1003	92.79	26.289	92.79	57.3419	92.79	54.9935	92.79	31.567	92.79	63.7466	92.79	65.3056	92.79	59.0029	92.79	61.569	92.79	65.6439	92.79	58.8063	92.79	58.1487	92.79	62.1662	92.79	61.8306	92.79	38.3772	92.79	60.6271	92.79	62.842	92.79	60.1412	92.79	67.9292	92.79	62.3004	92.79	28.1466	92.79	62.9255	92.79	66.6744
92.98	92.98	32.4253	92.98	28.9532	92.98	26.217	92.98	57.1402	92.98	54.8771	92.98	31.4594	92.98	63.5874	92.98	65.144	92.98	58.9552	92.98	61.5565	92.98	65.5639	92.98	58.6041	92.98	58.0914	92.98	62.1671	92.98	61.6902	92.98	38.3088	92.98	60.5433	92.98	62.741	92.98	60.0286	92.98	67.9069	92.98	62.1677	92.98	28.0325	92.98	62.8811	92.98	66.4633
93.17	93.17	32.2369	93.17	28.943	93.17	26.1747	93.17	57.0736	93.17	54.8158	93.17	31.4004	93.17	63.5179	93.17	65.0624	93.17	58.8025	93.17	61.5554	93.17	65.4963	93.17	58.5231	93.17	57.9721	93.17	62.1305	93.17	61.5657	93.17	38.2548	93.17	60.4573	93.17	62.6429	93.17	60.0227	93.17	67.7853	93.17	62.0911	93.17	27.9394	93.17	62.7983	93.17	66.3909
93.4	93.4	32.2186	93.4	28.8376	93.4	26.0845	93.4	56.8719	93.4	54.7632	93.4	31.3379	93.4	63.4914	93.4	65.045	93.4	58.7503	93.4	61.5338	93.4	65.3447	93.4	58.4713	93.4	57.9012	93.4	61.9886	93.4	61.421	93.4	38.1864	93.4	60.3824	93.4	62.5021	93.4	59.942	93.4	67.6687	93.4	61.9496	93.4	27.8161	93.4	62.704	93.4	66.2924
93.55	93.55	32.073	93.55	28.7728	93.55	25.984	93.55	56.6961	93.55	54.7177	93.55	31.3064	93.55	63.3679	93.55	65.0585	93.55	58.6613	93.55	61.4248	93.55	65.309	93.55	58.3165	93.55	57.8242	93.55	61.9842	93.55	61.2842	93.55	38.1229	93.55	60.2797	93.55	62.4269	93.55	59.869	93.55	67.5563	93.55	61.9095	93.55	27.7885	93.55	62.595	93.55	66.1259
93.78	93.78	31.9879	93.78	28.6609	93.78	25.928	93.78	56.5646	93.78	54.702	93.78	31.2024	93.78	63.2891	93.78	64.9813	93.78	58.651	93.78	61.4327	93.78	65.2234	93.78	58.178	93.78	57.7004	93.78	62.0011	93.78	61.142	93.78	38.0009	93.78	60.2383	93.78	62.3332	93.78	59.8494	93.78	67.4975	93.78	61.8106	93.78	27.6402	93.78	62.5712	93.78	66.0804
93.97	93.97	31.9033	93.97	28.5638	93.97	25.8457	93.97	56.3703	93.97	54.5881	93.97	31.1573	93.97	63.2205	93.97	64.9543	93.97	58.5486	93.97	61.3328	93.97	65.1474	93.97	58.0807	93.97	57.5962	93.97	61.9252	93.97	61.0537	93.97	37.9828	93.97	60.1846	93.97	62.289	93.97	59.8084	93.97	67.4705	93.97	61.7038	93.97	27.5619	93.97	62.444	93.97	66.0174
94.17	94.17	31.8088	94.17	28.5166	94.17	25.7622	94.17	56.2388	94.17	54.586	94.17	31.0488	94.17	63.1692	94.17	64.9041	94.17	58.4849	94.17	61.2771	94.17	65.035	94.17	58.0174	94.17	57.5538	94.17	62.018	94.17	60.9865	94.17	37.8289	94.17	60.1075	94.17	62.182	94.17	59.7158	94.17	67.4613	94.17	61.7251	94.17	27.5332	94.17	62.3976	94.17	65.9089
94.36	94.36	31.7295	94.36	28.402	94.36	25.7132	94.36	56.1945	94.36	54.5335	94.36	31.0583	94.36	63.0421	94.36	64.9272	94.36	58.3571	94.36	61.2738	94.36	65.04	94.36	57.9789	94.36	57.406	94.36	61.9698	94.36	60.8815	94.36	37.7969	94.36	60.0863	94.36	62.1386	94.36	59.6579	94.36	67.4211	94.36	61.6326	94.36	27.3639	94.36	62.3441	94.36	65.8419
94.56	94.56	31.6308	94.56	28.3696	94.56	25.6721	94.56	56.0465	94.56	54.5289	94.56	31.0088	94.56	62.9781	94.56	64.9182	94.56	58.4195	94.56	61.1375	94.56	64.9684	94.56	57.917	94.56	57.243	94.56	61.9431	94.56	60.8197	94.56	37.7288	94.56	60.0506	94.56	62.0413	94.56	59.5439	94.56	67.4571	94.56	61.588	94.56	27.3317	94.56	62.2578	94.56	65.8419
94.72	94.72	31.5322	94.72	28.2771	94.72	25.5624	94.72	55.8799	94.72	54.4378	94.72	30.9368	94.72	62.8728	94.72	64.9137	94.72	58.3616	94.72	61.1648	94.72	64.955	94.72	57.8639	94.72	57.1388	94.72	61.9698	94.72	60.727	94.72	37.6608	94.72	60.0774	94.72	62.0634	94.72	59.4527	94.72	67.3896	94.72	61.637	94.72	27.3041	94.72	62.2487	94.72	65.7429
94.91	94.91	31.4308	94.91	28.1645	94.91	25.4794	94.91	55.7057	94.91	54.3803	94.91	30.8663	94.91	62.8211	94.91	64.8211	94.91	58.3168	94.91	61.123	94.91	64.8897	94.91	57.8371	94.91	57.0579	94.91	61.9905	94.91	60.633	94.91	37.5511	94.91	60.0229	94.91	61.9421	94.91	59.4343	94.91	67.449	94.91	61.5553	94.91	27.1463	94.91	62.1111	94.91	65.6725
95.07	95.07	31.3221	95.07	28.0849	95.07	25.405	95.07	55.5417	95.07	54.3373	95.07	30.8163	95.07	62.7652	95.07	64.915	95.07	58.3911	95.07	61.0718	95.07	64.9785	95.07	57.7915	95.07	56.9385	95.07	62.0342	95.07	60.5569	95.07	37.4698	95.07	60.0529	95.07	61.9899	95.07	59.4055	95.07	67.4577	95.07	61.6478	95.07	27.1084	95.07	62.1191	95.07	65.636
95.31	95.31	31.2369	95.31	27.9683	95.31	25.3352	95.31	55.5119	95.31	54.2577	95.31	30.7302	95.31	62.6132	95.31	64.8693	95.31	58.5767	95.31	61.0388	95.31	64.9019	95.31	57.7547	95.31	56.8508	95.31	62.1805	95.31	60.6442	95.31	37.3522	95.31	60.0115	95.31	61.9714	95.31	59.3539	95.31	67.4439	95.31	61.6157	95.31	27.0198	95.31	62.0091	95.31	65.5994
95.5	95.5	31.1295	95.5	27.9277	95.5	25.2086	95.5	55.3706	95.5	54.1961	95.5	30.6992	95.5	62.5685	95.5	64.7844	95.5	58.4623	95.5	60.9628	95.5	64.907	95.5	57.6854	95.5	56.7212	95.5	62.1457	95.5	60.5878	95.5	37.3202	95.5	60.0574	95.5	61.959	95.5	59.2551	95.5	67.4127	95.5	61.7057	95.5	26.9565	95.5	61.8785	95.5	65.6
95.63	95.63	31.0295	95.63	27.8008	95.63	25.11	95.63	55.2599	95.63	54.1235	95.63	30.6351	95.63	62.4154	95.63	64.711	95.63	58.4328	95.63	60.8423	95.63	64.8521	95.63	57.6471	95.63	56.6271	95.63	62.2509	95.63	60.5814	95.63	37.1893	95.63	60.055	95.63	62.0147	95.63	59.2567	95.63	67.3986	95.63	61.6682	95.63	26.8575	95.63	61.8081	95.63	65.5404
95.79	95.79	30.941	95.79	27.7187	95.79	25.0748	95.79	55.1279	95.79	54.1211	95.79	30.5637	95.79	62.325	95.79	64.5856	95.79	58.4476	95.79	60.7754	95.79	64.8751	95.79	57.653	95.79	56.5248	95.79	62.2652	95.79	60.5956	95.79	37.0893	95.79	60.0652	95.79	61.9448	95.79	59.0941	95.79	67.4259	95.79	61.7003	95.79	26.7712	95.79	61.7138	95.79	65.5139
95.96	95.96	30.8806	95.96	27.618	95.96	24.971	95.96	55.0376	95.96	53.9957	95.96	30.4697	95.96	62.1935	95.96	64.5547	95.96	58.4935	95.96	60.6995	95.96	64.7952	95.96	57.7252	95.96	56.5084	95.96	62.275	95.96	60.5878	95.96	37.0256	95.96	60.0351	95.96	62.0164	95.96	59.009	95.96	67.4307	95.96	61.7235	95.96	26.6895	95.96	61.6786	95.96	65.4335
96.13	96.13	30.8008	96.13	27.581	96.13	24.8751	96.13	54.9959	96.13	53.891	96.13	30.3842	96.13	62.1295	96.13	64.4151	96.13	58.4489	96.13	60.6177	96.13	64.7683	96.13	57.6721	96.13	56.3092	96.13	62.2973	96.13	60.5834	96.13	36.8986	96.13	60.0127	96.13	62.0828	96.13	58.8585	96.13	67.3543	96.13	61.7235	96.13	26.5699	96.13	61.5742	96.13	65.447
96.29	96.29	30.6927	96.29	27.4932	96.29	24.77	96.29	54.8988	96.29	53.8182	96.29	30.3572	96.29	62.0334	96.29	64.3161	96.29	58.3955	96.29	60.5542	96.29	64.7191	96.29	57.734	96.29	56.1417	96.29	62.275	96.29	60.5834	96.29	36.8624	96.29	59.9993	96.29	62.0518	96.29	58.7811	96.29	67.2689	96.29	61.8081	96.29	26.4962	96.29	61.4788	96.29	65.3255
96.45	96.45	30.5652	96.45	27.395	96.45	24.6955	96.45	54.8781	96.45	53.7249	96.45	30.2531	96.45	61.8585	96.45	64.2388	96.45	58.3852	96.45	60.3485	96.45	64.5307	96.45	57.7459	96.45	56.1761	96.45	62.3321	96.45	60.6177	96.45	36.7357	96.45	59.9177	96.45	61.9979	96.45	58.6428	96.45	67.1741	96.45	61.7671	96.45	26.3984	96.45	61.3778	96.45	65.235
96.59	96.59	30.4587	96.59	27.3001	96.59	24.5978	96.59	54.7391	96.59	53.6837	96.59	30.2048	96.59	61.8014	96.59	64.0511	96.59	58.3346	96.59	60.3284	96.59	64.4559	96.59	57.7531	96.59	56.0983	96.59	62.2581	96.59	60.6947	96.59	36.6083	96.59	59.8933	96.59	61.9642	96.59	58.5638	96.59	67.1973	96.59	61.7289	96.59	26.3272	96.59	61.2984	96.59	65.2541
96.72	96.72	30.4062	96.72	27.2066	96.72	24.5142	96.72	54.7508	96.72	53.5495	96.72	30.1322	96.72	61.6538	96.72	64.0504	96.72	58.2708	96.72	60.1909	96.72	64.4374	96.72	57.6986	96.72	56.0059	96.72	62.1769	96.72	60.7114	96.72	36.536	96.72	59.7983	96.72	62.0253	96.72	58.4848	96.72	67.0441	96.72	61.6612	96.72	26.2477	96.72	61.2064	96.72	65.1321
[truncated: 7 more rows]

## Sheet: EA#14.3K42
Text	X	B9: NC Long	X	B10: 5 nM long	X	B11: 5 nM long	X	B12: 5 nM long	X	C9: NC Long	X	C10: 10 nM long	X	C11: 10 nM long	X	C12: 10 nM long	X	D9: NC Long	X	D10: 15 nM long	X	D11: 15 nM long	X	D12: 15 nM long	X	E9: NC Long	X	E10: 25 nM long	X	E11: 25 nM long	X	E12: 25 nM long	X	F10: 75 nM long	X	F11: 75 nM long	X	F12: 75 nM long	X	G10: 100 nM long	X	G11: 100 nM long	X	G12: 100 nM long	X	H10: 1000 nM long	X	H11: 1000 nM long	X
[truncated: 389 more rows]
[truncated: 1 more columns]

[truncated: 5 more sheets: EA#14.3K42 2, EA#14.3K42 3, Scrambled 1, Scrambled 2, Scrambled 3]
