# Supplementary material for: Data for homogeneous thermofluorimetric assays for ethanolamine using aptamers and a PCR instrument
Source: Data Brief. 2019 Apr 23;24:103946. doi: 10.1016/j.dib.2019.103946 (PMC6506705; doi:10.1016/j.dib.2019.103946)
Supplement: Multimedia component 2 [file mmc2.zip › Data for homogeneous thermofluorimetric assays for ethanolamine using aptamers and a PCR instrument/SYBR green and beacon data.xlsx]

## Sheet: SYBR 1
Text	X	A1: short SYBR 0.5	X	A2: short SYBR 0.5	X	A3: short SYBR 0.5	X	B1: Short SYBR 1	X	B2: Short SYBR 1	X	B3: Short SYBR 1	X	C1: Short SYBR 2	X	C2: Short SYBR 2	X	C3: Short SYBR 2	X	D1: Short SYBR 4	X	D2: Short SYBR 4	X	D3: Short SYBR 4	X	E1: Long SYBR 0.5	X	E2: Long SYBR 0.5	X	E3: Long SYBR 0.5	X	F1: Long SYBR 1	X	F2: Long SYBR 1	X	F3: Long SYBR 1	X	G1: Long SYBR 2	X	G2: Long SYBR 2	X	G3: Long SYBR 2	X	H1: Long SYBR 4	X	H2: Long SYBR 4	X	H3: Long SYBR 4
20.09	20.09	2.17079	20.09	5.61422	20.09	46.1429	20.09	128.48	20.09	139.195	20.09	139.007	20.09	69.7143	20.09	238.628	20.09	232.19	20.09	132.999	20.09	380.225	20.09	385.114	20.09	70.2205	20.09	71.9776	20.09	71.2109	20.09	146.763	20.09	155.761	20.09	159.156	20.09	306.324	20.09	329.811	20.09	322.229	20.09	3.81652	20.09	72.9277	20.09	542.038
20.32	20.32	2.19179	20.32	5.59255	20.32	45.6195	20.32	127.332	20.32	138.413	20.32	138.031	20.32	69.3531	20.32	237.312	20.32	230.95	20.32	132.241	20.32	377.481	20.32	382.52	20.32	69.7602	20.32	71.5439	20.32	70.6018	20.32	145.717	20.32	154.466	20.32	158.014	20.32	304.137	20.32	327.855	20.32	319.848	20.32	3.81602	20.32	72.4657	20.32	539.237
20.63	20.63	2.17051	20.63	5.55066	20.63	45.5367	20.63	126.284	20.63	136.99	20.63	136.828	20.63	69.0423	20.63	235.435	20.63	229.255	20.63	131.13	20.63	374.381	20.63	379.053	20.63	69.0217	20.63	70.6951	20.63	70.042	20.63	144.711	20.63	153.291	20.63	156.691	20.63	301.865	20.63	325.105	20.63	317.629	20.63	3.81602	20.63	72.0542	20.63	535.405
20.78	20.78	2.14951	20.78	5.53043	20.78	45.17	20.78	125.358	20.78	135.707	20.78	135.479	20.78	68.4502	20.78	233.853	20.78	227.167	20.78	130.262	20.78	371.531	20.78	375.334	20.78	68.4562	20.78	70.2797	20.78	69.5311	20.78	143.559	20.78	151.914	20.78	155.409	20.78	299.59	20.78	322.356	20.78	315.512	20.78	3.83737	20.78	71.6313	20.78	532.049
21	21	2.14923	21	5.48783	21	44.7916	21	124.335	21	134.989	21	134.544	21	67.9648	21	232.252	21	225.987	21	129.402	21	368.991	21	372.8	21	67.8526	21	69.7856	21	69.0223	21	142.349	21	150.983	21	154.126	21	297.796	21	320.625	21	313.253	21	3.77432	21	71.3546	21	529.657
21.23	21.23	2.14923	21.23	5.44593	21.23	44.4604	21.23	123.539	21.23	133.648	21.23	133.504	21.23	67.3431	21.23	230.885	21.23	224.414	21.23	128.147	21.23	365.769	21.23	369.854	21.23	67.3193	21.23	69.0985	21.23	68.3424	21.23	141.281	21.23	149.85	21.23	152.984	21.23	295.545	21.23	317.875	21.23	310.853	21.23	3.79517	21.23	70.9226	21.23	526.538
21.39	21.39	2.12795	21.39	5.42499	21.39	44.0878	21.39	122.407	21.39	132.575	21.39	132.484	21.39	66.9702	21.39	228.885	21.39	222.477	21.39	127.406	21.39	362.446	21.39	366.648	21.39	66.8475	21.39	68.6134	21.39	67.7626	21.39	140.007	21.39	148.736	21.39	151.702	21.39	293.625	21.39	315.818	21.39	308.554	21.39	3.75347	21.39	70.5522	21.39	523.297
21.53	21.53	2.12823	21.53	5.42569	21.53	43.783	21.53	121.354	21.53	131.663	21.53	131.4	21.53	66.6472	21.53	227.548	21.53	221.134	21.53	126.559	21.53	359.838	21.53	363.99	21.53	66.2407	21.53	68.0361	21.53	67.3714	21.53	138.937	21.53	147.601	21.53	150.679	21.53	291.515	21.53	313.639	21.53	306.516	21.53	3.75395	21.53	69.9028	21.53	520.449
21.83	21.83	2.21336	21.83	5.42569	21.83	43.5553	21.83	120.432	21.83	130.446	21.83	130.258	21.83	66.1706	21.83	225.793	21.83	219.601	21.83	125.448	21.83	356.981	21.83	360.943	21.83	65.7278	21.83	67.3489	21.83	66.7914	21.83	137.787	21.83	146.549	21.83	149.417	21.83	289.511	21.83	311.439	21.83	304.459	21.83	3.83737	21.83	69.7176	21.83	517.065
21.97	21.97	2.14923	21.97	5.3831	21.97	43.1564	21.97	119.369	21.97	129.501	21.97	129.344	21.97	65.8305	21.97	224.172	21.97	218.06	21.97	124.588	21.97	353.834	21.97	357.831	21.97	65.2066	21.97	66.9158	21.97	66.203	21.97	136.742	21.97	145.153	21.97	148.155	21.97	287.264	21.97	308.873	21.97	301.778	21.97	3.77432	21.97	69.2354	21.97	514.43
22.19	22.19	2.14923	22.19	5.3412	22.19	42.8459	22.19	118.426	22.19	128.469	22.19	128.182	22.19	65.3332	22.19	222.662	22.19	216.547	22.19	123.93	22.19	350.998	22.19	354.624	22.19	64.6733	22.19	66.3499	22.19	65.8231	22.19	135.571	22.19	144.161	22.19	147.113	22.19	285.22	22.19	306.857	22.19	300.185	22.19	3.79517	22.19	68.8856	22.19	511.433
22.33	22.33	2.12823	22.33	5.32094	22.33	42.5409	22.33	117.519	22.33	127.392	22.33	127.403	22.33	64.9479	22.33	221.201	22.33	215.042	22.33	122.979	22.33	347.841	22.33	351.383	22.33	64.2098	22.33	65.8329	22.33	65.1516	22.33	134.582	22.33	142.884	22.33	145.89	22.33	283.026	22.33	304.493	22.33	297.702	22.33	3.81652	22.33	68.6064	22.33	507.32
22.55	22.55	2.14896	22.55	5.31957	22.55	42.2402	22.55	116.629	22.55	126.39	22.55	126.249	22.55	64.3096	22.55	219.451	22.55	213.393	22.55	122.062	22.55	344.793	22.55	348.688	22.55	63.578	22.55	65.2704	22.55	64.6351	22.55	133.254	22.55	141.835	22.55	144.65	22.55	281.26	22.55	302.195	22.55	295.468	22.55	3.77383	22.55	68.0744	22.55	504.356
22.84	22.84	2.12768	22.84	5.21486	22.84	41.9298	22.84	115.393	22.84	125.42	22.84	124.821	22.84	64.0817	22.84	217.86	22.84	211.699	22.84	120.787	22.84	341.653	22.84	345.462	22.84	63.0447	22.84	64.8864	22.84	63.9553	22.84	132.022	22.84	140.58	22.84	143.568	22.84	278.844	22.84	299.955	22.84	293.048	22.84	3.73213	22.84	67.807	22.84	500.932
22.98	22.98	2.10749	22.98	5.2385	22.98	41.5787	22.98	114.572	22.98	124.329	22.98	124.111	22.98	63.5136	22.98	216.237	22.98	210.173	22.98	119.964	22.98	338.829	22.98	342.633	22.98	62.5027	22.98	64.1718	22.98	63.6282	22.98	130.795	22.98	139.68	22.98	142.58	22.98	276.963	22.98	297.746	22.98	290.92	22.98	3.77578	22.98	67.492	22.98	498.315
23.26	23.26	2.17079	23.26	5.19525	23.26	41.216	23.26	113.683	23.26	123.348	23.26	123.038	23.26	63.1449	23.26	214.406	23.26	208.525	23.26	119.049	23.26	335.621	23.26	339.738	23.26	61.9532	23.26	63.8521	23.26	63.0719	23.26	129.837	23.26	138.531	23.26	141.301	23.26	274.929	23.26	295.49	23.26	289.171	23.26	3.73309	23.26	66.8984	23.26	494.945
23.41	23.41	2.10667	23.41	5.15269	23.41	40.9416	23.41	112.935	23.41	122.197	23.41	122.023	23.41	62.598	23.41	213.379	23.41	206.925	23.41	118.252	23.41	332.659	23.41	336.829	23.41	61.3299	23.41	63.2578	23.41	62.5039	23.41	128.691	23.41	137.318	23.41	140.281	23.41	272.849	23.41	293.212	23.41	286.875	23.41	3.71176	23.41	66.396	23.41	491.865
23.61	23.61	2.12768	23.61	5.15203	23.61	40.7294	23.61	111.936	23.61	121.253	23.61	121.029	23.61	62.3206	23.61	211.76	23.61	205.486	23.61	116.982	23.61	329.618	23.61	333.68	23.61	60.9323	23.61	62.6434	23.61	62.056	23.61	127.73	23.61	136.309	23.61	139.261	23.61	270.749	23.61	291.036	23.61	284.821	23.61	3.75298	23.61	66.2023	23.61	488.52
23.81	23.81	2.10667	23.81	5.15269	23.81	40.3621	23.81	110.797	23.81	120.258	23.81	120.025	23.81	61.935	23.81	209.747	23.81	203.778	23.81	116.03	23.81	326.621	23.81	330.516	23.81	60.3453	23.81	62.2675	23.81	61.5842	23.81	126.719	23.81	135.314	23.81	137.976	23.81	268.905	23.81	288.996	23.81	282.64	23.81	3.71176	23.81	65.7582	23.81	485.24
23.96	23.96	2.10667	23.96	5.13175	23.96	40.093	23.96	110.043	23.96	119.392	23.96	119.046	23.96	61.3755	23.96	208.38	23.96	202.406	23.96	115.042	23.96	323.338	23.96	327.41	23.96	59.8325	23.96	61.6814	23.96	60.9643	23.96	125.569	23.96	134.342	23.96	136.914	23.96	267.088	23.96	286.572	23.96	280.119	23.96	3.67006	23.96	65.285	23.96	481.673
24.22	24.22	2.14896	24.22	5.0892	24.22	39.8395	24.22	109.107	24.22	118.469	24.22	117.889	24.22	60.8704	24.22	206.986	24.22	200.605	24.22	113.978	24.22	320.035	24.22	323.982	24.22	59.189	24.22	61.0874	24.22	60.4767	24.22	124.547	24.22	132.848	24.22	135.454	24.22	264.864	24.22	284.499	24.22	278.328	24.22	3.64873	24.22	64.8651	24.22	478.37
24.43	24.43	2.12795	24.43	5.08985	24.43	39.5341	24.43	108.262	24.43	117.452	24.43	117.007	24.43	60.5674	24.43	205.503	24.43	199.017	24.43	113.088	24.43	317.138	24.43	321.158	24.43	58.6634	24.43	60.59	24.43	59.9846	24.43	123.433	24.43	131.832	24.43	134.59	24.43	262.957	24.43	282.377	24.43	276.126	24.43	3.69091	24.43	64.5854	24.43	475.293
24.56	24.56	2.10695	24.56	5.00672	24.56	39.1459	24.56	107.249	24.56	116.291	24.56	115.982	24.56	60.1193	24.56	203.734	24.56	197.409	24.56	112.094	24.56	313.369	24.56	318.173	24.56	58.0965	24.56	60.1127	24.56	59.4124	24.56	122.484	24.56	131.039	24.56	133.225	24.56	260.616	24.56	280.234	24.56	273.862	24.56	3.69138	24.56	64.2439	24.56	471.664
24.9	24.9	2.1064	24.9	4.98448	24.9	38.8254	24.9	106.655	24.9	115.127	24.9	114.912	24.9	59.6273	24.9	202.049	24.9	195.664	24.9	111.057	24.9	311.059	24.9	314.845	24.9	57.4458	24.9	59.5516	24.9	58.9772	24.9	121.672	24.9	129.852	24.9	132.309	24.9	258.69	24.9	277.84	24.9	271.936	24.9	3.64873	24.9	63.6102	24.9	468.302
25.03	25.03	2.10667	25.03	4.98512	25.03	38.5199	25.03	105.454	25.03	114.275	25.03	113.989	25.03	59.3034	25.03	200.667	25.03	194.176	25.03	110.146	25.03	307.614	25.03	312.08	25.03	57.0019	25.03	59.0136	25.03	58.5449	25.03	120.702	25.03	128.532	25.03	131.284	25.03	256.989	25.03	275.921	25.03	269.834	25.03	3.6492	25.03	63.3303	25.03	464.958
25.29	25.29	2.12768	25.29	4.98448	25.29	38.2252	25.29	104.602	25.29	113.373	25.29	112.873	25.29	58.8607	25.29	198.887	25.29	192.296	25.29	109.144	25.29	304.13	25.29	308.713	25.29	56.6049	25.29	58.5008	25.29	58.0776	25.29	119.557	25.29	127.605	25.29	130.245	25.29	254.457	25.29	273.482	25.29	267.702	25.29	3.64873	25.29	62.7873	25.29	461.189
25.49	25.49	2.10695	25.49	4.92292	25.49	38.0073	25.49	103.665	25.49	112.371	25.49	112.066	25.49	58.2749	25.49	197.551	25.49	190.751	25.49	108.247	25.49	301.25	25.49	305.646	25.49	56.0041	25.49	58.1117	25.49	57.5126	25.49	118.766	25.49	126.605	25.49	129.036	25.49	252.705	25.49	271.638	25.49	265.492	25.49	3.71224	25.49	62.4125	25.49	458.474
25.67	25.67	2.10586	25.67	4.92038	25.67	37.636	25.67	102.857	25.67	111.282	25.67	111.03	25.67	57.8099	25.67	195.878	25.67	188.939	25.67	107.039	25.67	298.016	25.67	302.424	25.67	55.4011	25.67	57.5565	25.67	56.9234	25.67	117.514	25.67	125.427	25.67	127.888	25.67	250.635	25.67	269.238	25.67	263.238	25.67	3.62695	25.67	61.8867	25.67	454.753
25.87	25.87	2.12795	25.87	4.88039	25.87	37.2366	25.87	101.933	25.87	110.293	25.87	110.033	25.87	57.3971	25.87	194.24	25.87	187.217	25.87	105.99	25.87	294.93	25.87	299.535	25.87	55.0328	25.87	57.1139	25.87	56.4855	25.87	116.368	25.87	124.342	25.87	127.016	25.87	248.646	25.87	267.306	25.87	261.101	25.87	3.6492	25.87	61.602	25.87	450.791
26.14	26.14	2.06385	26.14	4.85882	26.14	37.0662	26.14	101.019	26.14	109.66	26.14	108.918	26.14	57.0167	26.14	192.42	26.14	185.882	26.14	105.133	26.14	291.609	26.14	296.27	26.14	54.513	26.14	56.4397	26.14	55.9784	26.14	115.573	26.14	123.192	26.14	125.878	26.14	246.755	26.14	265.174	26.14	259.273	26.14	3.62788	26.14	61.1415	26.14	448.002
26.26	26.26	2.06411	26.26	4.81756	26.26	36.6363	26.26	100.277	26.26	108.581	26.26	108.178	26.26	56.4853	26.26	191.221	26.26	184.372	26.26	104.077	26.26	288.689	26.26	293.242	26.26	54.1508	26.26	56.0629	26.26	55.6057	26.26	114.602	26.26	122.297	26.26	124.892	26.26	244.742	26.26	263.253	26.26	257.068	26.26	3.67006	26.26	60.6967	26.26	444.125
26.51	26.51	2.0431	26.51	4.77628	26.51	36.4134	26.51	99.368	26.51	107.666	26.51	107.192	26.51	56.2025	26.51	189.694	26.51	182.944	26.51	103.144	26.51	285.483	26.51	290.434	26.51	53.6244	26.51	55.5244	26.51	55.0729	26.51	113.651	26.51	121.381	26.51	123.846	26.51	242.626	26.51	260.965	26.51	255.124	26.51	3.64967	26.51	60.2107	26.51	441.002
26.71	26.71	2.04336	26.71	4.71404	26.71	36.0868	26.71	98.5842	26.71	106.752	26.71	106.043	26.71	55.6916	26.71	187.902	26.71	181.555	26.71	101.984	26.71	282.297	26.71	286.763	26.71	53.1389	26.71	55.2081	26.71	54.64	26.71	112.906	26.71	120.223	26.71	122.9	26.71	240.839	26.71	259.206	26.71	253.201	26.71	3.62929	26.71	59.8274	26.71	437.369
26.89	26.89	2.06411	26.89	4.73377	26.89	35.7877	26.89	97.4901	26.89	105.713	26.89	105.282	26.89	55.3043	26.89	186.569	26.89	179.874	26.89	101.238	26.89	279.185	26.89	284.004	26.89	52.6945	26.89	54.6887	26.89	54.0261	26.89	111.953	26.89	119.281	26.89	121.786	26.89	238.919	26.89	256.96	26.89	250.937	26.89	3.6075	26.89	59.2564	26.89	433.587
27.07	27.07	2.06411	27.07	4.67094	27.07	35.5393	27.07	96.7566	27.07	104.702	27.07	104.283	27.07	54.8898	27.07	184.936	27.07	178.381	27.07	100.292	27.07	276.308	27.07	281.038	27.07	52.2227	27.07	54.1834	27.07	53.5262	27.07	110.926	27.07	118.268	27.07	120.805	27.07	236.915	27.07	254.679	27.07	248.9	27.07	3.62835	27.07	58.8449	27.07	430.57
27.32	27.32	2.04284	27.32	4.67094	27.32	35.1875	27.32	96.0021	27.32	103.753	27.32	103.426	27.32	54.206	27.32	183.386	27.32	177.01	27.32	99.3042	27.32	273.248	27.32	278.253	27.32	51.6894	27.32	53.759	27.32	53.1863	27.32	110.063	27.32	117.195	27.32	119.863	27.32	234.954	27.32	252.724	27.32	247.186	27.32	3.56579	27.32	58.3923	27.32	426.677
27.57	27.57	2.06438	27.57	4.65059	27.57	35.0264	27.57	95.0294	27.57	102.9	27.57	102.583	27.57	54.0265	27.57	181.593	27.57	175.701	27.57	98.4529	27.57	270.142	27.57	274.961	27.57	51.3883	27.57	53.3414	27.57	52.7932	27.57	108.948	27.57	116.198	27.57	118.656	27.57	233.146	27.57	250.943	27.57	244.939	27.57	3.62882	27.57	57.9677	27.57	422.879
27.69	27.69	2.04284	27.69	4.64999	27.69	34.6493	27.69	94.3047	27.69	102.103	27.69	101.734	27.69	53.6051	27.69	180.08	27.69	174.044	27.69	97.5555	27.69	267.25	27.69	272.06	27.69	50.992	27.69	52.7283	27.69	52.1466	27.69	108.071	27.69	115.272	27.69	117.819	27.69	231.257	27.69	248.488	27.69	243.012	27.69	3.6075	27.69	57.5899	27.69	419.257
27.94	27.94	2.06465	27.94	4.54643	27.94	34.3477	27.94	93.4486	27.94	101.159	27.94	100.72	27.94	53.2459	27.94	178.657	27.94	172.596	27.94	96.5724	27.94	264.056	27.94	269.064	27.94	50.6564	27.94	52.4184	27.94	51.74	27.94	107.277	27.94	114.269	27.94	116.747	27.94	229.148	27.94	246.739	27.94	241.097	27.94	3.60843	27.94	57.1108	27.94	415.858
28.11	28.11	2.06438	28.11	4.50395	28.11	34.1362	28.11	92.7868	28.11	100.403	28.11	99.7075	28.11	52.7831	28.11	177.226	28.11	171.101	28.11	95.6546	28.11	260.962	28.11	266.083	28.11	49.9523	28.11	51.9468	28.11	51.3534	28.11	106.503	28.11	113.424	28.11	115.79	28.11	226.887	28.11	244.711	28.11	238.908	28.11	3.56625	28.11	56.589	28.11	412.155
28.3	28.3	2.04284	28.3	4.46148	28.3	33.78	28.3	91.7899	28.3	99.627	28.3	98.9401	28.3	52.3204	28.3	175.836	28.3	169.828	28.3	94.6342	28.3	257.726	28.3	263.243	28.3	49.5357	28.3	51.3136	28.3	50.8869	28.3	105.421	28.3	112.377	28.3	114.773	28.3	225.309	28.3	242.541	28.3	236.639	28.3	3.6075	28.3	56.1496	28.3	408.861
28.47	28.47	2.04257	28.47	4.41902	28.47	33.5479	28.47	90.9399	28.47	98.5622	28.47	98.0303	28.47	51.9822	28.47	174.325	28.47	168.617	28.47	93.4907	28.47	254.796	28.47	260.344	28.47	49.1601	28.47	50.9432	28.47	50.3806	28.47	104.586	28.47	111.533	28.47	113.797	28.47	223.215	28.47	240.717	28.47	234.874	28.47	3.58618	28.47	55.8132	28.47	405.201
28.71	28.71	2.06385	28.71	4.37713	28.71	33.2996	28.71	90.1227	28.71	97.6133	28.71	97.0924	28.71	51.6921	28.71	172.754	28.71	167.064	28.71	92.6267	28.71	251.656	28.71	256.957	28.71	48.7089	28.71	50.5593	28.71	49.9807	28.71	103.519	28.71	110.359	28.71	112.755	28.71	221.274	28.71	238.539	28.71	232.878	28.71	3.58618	28.71	55.2783	28.71	400.982
28.95	28.95	2.04257	28.95	4.35619	28.95	33.0306	28.95	89.1379	28.95	96.8913	28.95	96.2972	28.95	51.0913	28.95	171.101	28.95	165.47	28.95	91.7834	28.95	248.799	28.95	253.952	28.95	48.3603	28.95	50.0339	28.95	49.6009	28.95	102.636	28.95	109.428	28.95	111.813	28.95	219.292	28.95	236.482	28.95	230.962	28.95	3.56533	28.95	54.8669	28.95	397.293
29.17	29.17	2.02103	29.17	4.27186	29.17	32.6952	29.17	88.4769	29.17	95.9506	29.17	95.1432	29.17	50.9604	29.17	169.814	29.17	164.178	29.17	90.4964	29.17	245.465	29.17	250.994	29.17	47.9234	29.17	49.6031	29.17	49.1347	29.17	101.76	29.17	108.543	29.17	110.837	29.17	217.24	29.17	234.7	29.17	228.896	29.17	3.58572	29.17	54.4073	29.17	393.879
29.35	29.35	2.08486	29.35	4.25092	29.35	32.4469	29.35	87.5969	29.35	94.9193	29.35	94.552	29.35	50.5668	29.35	168.325	29.35	162.827	29.35	89.8588	29.35	242.69	29.35	248.149	29.35	47.5133	29.35	49.3607	29.35	48.7949	29.35	100.918	29.35	107.45	29.35	109.816	29.35	215.403	29.35	232.705	29.35	226.88	29.35	3.54403	29.35	54.0164	29.35	390.354
29.53	29.53	2.02103	29.53	4.64879	29.53	32.2193	29.53	86.9055	29.53	94.1768	29.53	93.6753	29.53	50.3183	29.53	166.612	29.53	161.415	29.53	88.8098	29.53	239.752	29.53	245.564	29.53	47.0211	29.53	48.5929	29.53	48.3351	29.53	100.282	29.53	106.661	29.53	109.015	29.53	213.545	29.53	230.506	29.53	225.186	29.53	3.56487	29.53	53.5228	29.53	386.89
29.74	29.74	2.0213	29.74	4.58656	29.74	31.8716	29.74	85.9948	29.74	93.075	29.74	92.8107	29.74	49.8068	29.74	165.287	29.74	160.085	29.74	87.8339	29.74	236.926	29.74	242.45	29.74	46.658	29.74	48.2152	29.74	47.8415	29.74	99.2062	29.74	105.602	29.74	107.967	29.74	211.611	29.74	228.703	29.74	223.058	29.74	3.52363	29.74	52.9536	29.74	383.128
29.92	29.92	1.99976	29.92	4.54409	29.92	31.6192	29.92	85.2713	29.92	92.3618	29.92	92.024	29.92	49.4068	29.92	163.838	29.92	158.673	29.92	86.6297	29.92	234.262	29.92	239.454	29.92	46.2214	29.92	47.8655	29.92	47.4356	29.92	98.5775	29.92	104.839	29.92	106.891	29.92	209.787	29.92	226.698	29.92	221.094	29.92	3.54403	29.92	52.5971	29.92	379.288
30.15	30.15	2.04257	30.15	4.54467	30.15	31.4784	30.15	84.5699	30.15	91.5073	30.15	91.0164	30.15	49.0816	30.15	162.574	30.15	157.261	30.15	85.6329	30.15	231.112	30.15	236.519	30.15	45.8377	30.15	47.5079	30.15	46.9419	30.15	97.6456	30.15	103.76	30.15	105.863	30.15	207.914	30.15	224.854	30.15	219.388	30.15	3.50278	30.15	52.1719	30.15	375.404
30.38	30.38	2.04231	30.38	4.48127	30.38	31.1225	30.38	83.7419	30.38	90.7117	30.38	90.3116	30.38	48.6403	30.38	161.145	30.38	155.829	30.38	84.5524	30.38	228.347	30.38	233.904	30.38	45.4011	30.38	47.0169	30.38	46.5161	30.38	96.8117	30.38	102.917	30.38	105.008	30.38	206.319	30.38	222.85	30.38	217.444	30.38	3.58572	30.38	51.7743	30.38	371.809
30.54	30.54	1.99976	30.54	4.48127	30.54	30.7914	30.54	83.0505	30.54	89.8248	30.54	89.333	30.54	48.2674	30.54	159.432	30.54	154.478	30.54	83.6886	30.54	225.835	30.54	230.959	30.54	45.032	30.54	46.5926	30.54	46.0363	30.54	95.785	30.54	101.945	30.54	104.027	30.54	204.398	30.54	220.936	30.54	215.549	30.54	3.50233	30.54	51.1778	30.54	368.039
30.82	30.82	2.00028	30.82	4.46148	30.82	30.5924	30.82	82.1917	30.82	89.1465	30.82	88.4792	30.82	47.969	30.82	158.147	30.82	153.005	30.82	82.5992	30.82	223.056	30.82	227.993	30.82	44.6129	30.82	46.2812	30.82	45.8082	30.82	94.8855	30.82	101.182	30.82	103.112	30.82	202.758	30.82	219.16	30.82	213.669	30.82	3.48238	30.82	50.7177	30.82	364.282
31.05	31.05	2.02103	31.05	4.43939	31.05	30.2741	31.05	81.4373	31.05	88.2779	31.05	87.8041	31.05	47.4388	31.05	156.535	31.05	152.098	31.05	81.8169	31.05	220.224	31.05	225.009	31.05	44.3348	31.05	45.8652	31.05	45.3766	31.05	94.1014	31.05	100.124	31.05	102.224	31.05	200.971	31.05	217.312	31.05	211.779	31.05	3.50233	31.05	50.355	31.05	360.825
31.2	31.2	1.99976	31.2	4.39751	31.2	30.0672	31.2	80.5992	31.2	87.3497	31.2	86.8255	31.2	47.1695	31.2	155.087	31.2	150.324	31.2	80.8091	31.2	217.387	31.2	222.264	31.2	43.8016	31.2	45.3197	31.2	44.8369	31.2	93.1568	31.2	99.2737	31.2	101.422	31.2	199.113	31.2	215.174	31.2	209.924	31.2	3.52318	31.2	49.8408	31.2	357.014
31.37	31.37	1.99976	31.37	4.35562	31.37	29.8602	31.37	79.9497	31.37	86.6072	31.37	86.0508	31.37	46.6516	31.37	153.578	31.37	149.215	31.37	79.6574	31.37	214.855	31.37	219.88	31.37	43.494	31.37	44.9156	31.37	44.4971	31.37	92.5614	31.37	98.4034	31.37	100.421	31.37	197.441	31.37	213.586	31.37	208.17	31.37	3.46064	31.37	49.5116	31.37	353.285
31.59	31.59	2.00002	31.59	4.33524	31.59	29.533	31.59	78.9752	31.59	85.7932	31.59	85.3279	31.59	46.409	31.59	152.312	31.59	147.882	31.59	78.9065	31.59	212.269	31.59	217.203	31.59	43.0074	31.59	44.5172	31.59	44.163	31.59	91.9162	31.59	97.4242	31.59	99.6324	31.59	195.835	31.59	211.862	31.59	206.362	31.59	3.48193	31.59	48.9214	31.59	349.825
31.75	31.75	1.97874	31.75	4.29336	31.75	29.2432	31.75	78.4095	31.75	84.8237	31.75	84.39	31.75	45.9117	31.75	150.925	31.75	146.43	31.75	77.9809	31.75	209.494	31.75	214.458	31.75	42.7613	31.75	44.0929	31.75	43.6831	31.75	90.8484	31.75	96.7562	31.75	98.7909	31.75	194.162	31.75	209.602	31.75	204.285	31.75	3.46108	31.75	48.4688	31.75	346.238
32.02	32.02	2.04257	32.02	4.20958	32.02	28.9949	32.02	77.6551	32.02	84.1223	32.02	83.5745	32.02	45.6424	32.02	149.558	32.02	145.18	32.02	76.7878	32.02	206.657	32.02	211.833	32.02	42.2486	32.02	43.6685	32.02	43.3033	32.02	89.9653	32.02	95.8251	32.02	97.7491	32.02	192.159	32.02	207.871	32.02	202.45	32.02	3.46108	32.02	47.9956	32.02	342.162
32.18	32.18	2.02103	32.18	4.16716	32.18	28.8463	32.18	76.8909	32.18	83.4927	32.18	82.7686	32.18	45.1186	32.18	148.356	32.18	143.628	32.18	76.0787	32.18	204.301	32.18	209.061	32.18	41.8535	32.18	43.2992	32.18	42.8979	32.18	89.2351	32.18	94.902	32.18	96.9352	32.18	190.689	32.18	205.991	32.18	200.952	32.18	3.50233	32.18	47.4752	32.18	339.081
32.44	32.44	1.99976	32.44	4.0834	32.44	28.5152	32.44	76.1995	32.44	82.4821	32.44	81.9124	32.44	44.7872	32.44	146.846	32.44	142.378	32.44	75.0709	32.44	201.769	32.44	206.277	32.44	41.5254	32.44	42.9557	32.44	42.4382	32.44	88.4343	32.44	93.9508	32.44	96.0538	32.44	189.038	32.44	204.2	32.44	198.674	32.44	3.43979	32.44	47.2078	32.44	335.413
32.6	32.6	1.979	32.6	4.16823	32.6	28.3156	32.6	75.6952	32.6	81.7193	32.6	81.3014	32.6	44.3843	32.6	145.497	32.6	141.305	32.6	74.3084	32.6	199.207	32.6	203.524	32.6	41.1054	32.6	42.4817	32.6	42.2291	32.6	87.5329	32.6	93.3069	32.6	95.217	32.6	187.248	32.6	202.093	32.6	197.152	32.6	3.44068	32.6	46.5821	32.6	331.26
32.86	32.86	1.95772	32.86	4.37769	32.86	28.0051	32.86	74.836	32.86	80.9766	32.86	80.4245	32.86	44.0528	32.86	144.048	32.86	139.611	32.86	73.3621	32.86	196.694	32.86	201.099	32.86	40.7157	32.86	42.0169	32.86	41.6693	32.86	86.8141	32.86	92.2947	32.86	94.1951	32.86	185.617	32.86	200.464	32.86	195.135	32.86	3.44068	32.86	46.1501	32.86	327.488
33.02	33.02	1.97849	33.02	4.35562	33.02	27.853	33.02	74.1253	33.02	80.2751	33.02	79.7311	33.02	43.5028	33.02	142.563	33.02	138.405	33.02	72.356	33.02	193.848	33.02	198.463	33.02	40.295	33.02	41.7838	33.02	41.4387	33.02	85.9704	33.02	91.4208	33.02	93.4096	33.02	183.793	33.02	198.315	33.02	193.714	33.02	3.43979	33.02	45.7474	33.02	324.042
33.18	33.18	1.95746	33.18	4.3143	33.18	27.5255	33.18	73.2967	33.18	79.481	33.18	78.7423	33.18	43.1769	33.18	141.54	33.18	137.233	33.18	71.3985	33.18	191.502	33.18	196.044	33.18	40.0131	33.18	41.284	33.18	40.9042	33.18	85.119	33.18	90.5825	33.18	92.3197	33.18	182.124	33.18	196.793	33.18	191.682	33.18	3.44023	33.18	45.2389	33.18	320.659
33.43	33.43	1.97874	33.43	4.3143	33.43	27.2771	33.43	72.7519	33.43	78.6971	33.43	78.1306	33.43	42.7626	33.43	140.051	33.43	135.882	33.43	70.5346	33.43	189.051	33.43	193.239	33.43	39.7875	33.43	40.9607	33.43	40.5444	33.43	84.3592	33.43	89.7525	33.43	91.7187	33.43	180.74	33.43	194.981	33.43	189.928	33.43	3.39853	33.43	44.7246	33.43	316.726
33.59	33.59	1.95746	33.59	4.27241	33.59	27.0702	33.59	71.8928	33.59	77.7688	33.59	77.3966	33.59	42.286	33.59	138.705	33.59	134.55	33.59	69.6706	33.59	186.457	33.59	190.794	33.59	39.2748	33.59	40.6576	33.59	40.2245	33.59	83.5583	33.59	88.8214	33.59	90.5767	33.59	178.737	33.59	193.25	33.59	188.093	33.59	3.37768	33.59	44.272	33.59	313.098
33.84	33.84	2.00028	33.84	4.25202	33.84	26.8667	33.84	71.1895	33.84	77.263	33.84	76.6725	33.84	41.9185	33.84	137.294	33.84	133.196	33.84	69.0624	33.84	184.192	33.84	188.514	33.84	38.8081	33.84	40.2384	33.84	39.8298	33.84	82.8092	33.84	88.0636	33.84	89.9872	33.84	177.253	33.84	191.401	33.84	186.463	33.84	3.37812	33.84	43.8457	33.84	309.449
34.04	34.04	1.97849	34.04	4.22998	34.04	26.57	34.04	70.5846	34.04	76.4181	34.04	75.8577	34.04	41.6798	34.04	136.26	34.04	132.133	34.04	68.1397	34.04	181.673	34.04	185.581	34.04	38.4905	34.04	39.7431	34.04	39.3797	34.04	82.0076	34.04	87.2313	34.04	89.1828	34.04	175.432	34.04	189.377	34.04	184.702	34.04	3.41894	34.04	43.423	34.04	305.884
34.25	34.25	1.97874	34.25	4.18864	34.25	26.3044	34.25	69.9231	34.25	75.6647	34.25	75.1946	34.25	41.3744	34.25	134.91	34.25	130.557	34.25	67.2434	34.25	179.407	34.25	183.401	34.25	38.2698	34.25	39.4855	34.25	39.0249	34.25	81.361	34.25	86.3317	34.25	88.1725	34.25	173.988	34.25	187.711	34.25	182.79	34.25	3.39853	34.25	42.8731	34.25	302.418
34.45	34.45	1.93594	34.45	4.16716	34.45	26.032	34.45	69.2018	34.45	75.0774	34.45	74.3695	34.45	40.8512	34.45	133.506	34.45	129.512	34.45	66.2886	34.45	177.054	34.45	180.793	34.45	37.8548	34.45	39.0359	34.45	38.6801	34.45	80.5908	34.45	85.5312	34.45	87.3599	34.45	172.066	34.45	186.18	34.45	180.81	34.45	3.3981	34.45	42.4973	34.45	298.711
34.6	34.6	1.93619	34.6	4.10487	34.6	25.7663	34.6	68.6659	34.6	74.2826	34.6	73.9101	34.6	40.4214	34.6	132.095	34.6	128.056	34.6	65.4949	34.6	174.625	34.6	178.351	34.6	37.4495	34.6	38.7177	34.6	38.1653	34.6	79.8003	34.6	84.5909	34.6	86.4095	34.6	170.56	34.6	184.351	34.6	179.18	34.6	3.39853	34.6	42.0296	34.6	295.04
34.8	34.8	1.91466	34.8	4.0834	34.8	25.5354	34.8	68.0704	34.8	73.613	34.8	72.8405	34.8	40.0433	34.8	130.936	34.8	126.749	34.8	64.4787	34.8	172.172	34.8	176.225	34.8	37.014	34.8	38.349	34.8	37.8805	34.8	78.9277	34.8	83.9323	34.8	85.8174	34.8	169.011	34.8	182.617	34.8	177.746	34.8	3.3981	34.8	41.5511	34.8	291.68
35.04	35.04	1.97874	35.04	4.06298	35.04	25.3524	35.04	67.3039	35.04	72.7561	35.04	72.177	35.04	39.5305	35.04	129.28	35.04	125.393	35.04	63.767	35.04	169.884	35.04	173.602	35.04	36.7317	35.04	37.9093	35.04	37.5455	35.04	78.1575	35.04	83.012	35.04	84.8868	35.04	167.422	35.04	180.686	35.04	175.853	35.04	3.41938	35.04	41.1656	35.04	287.764
35.24	35.24	1.95696	35.24	4.08287	35.24	25.0976	35.24	66.4696	35.24	72.0156	35.24	71.3838	35.24	39.1268	35.24	128.043	35.24	124.111	35.24	62.8663	35.24	167.876	35.24	171.174	35.24	36.4556	35.24	37.6168	35.24	37.1561	35.24	77.542	35.24	82.1204	35.24	84.0037	35.24	165.645	35.24	178.746	35.24	174.155	35.24	3.39766	35.24	40.6819	35.24	284.389
35.44	35.44	1.91491	35.44	4.04204	35.44	24.8971	35.44	65.8371	35.44	71.2296	35.44	70.6071	35.44	38.9918	35.44	126.811	35.44	122.993	35.44	61.9569	35.44	165.305	35.44	168.994	35.44	35.9933	35.44	37.1617	35.44	36.8058	35.44	76.679	35.44	81.3926	35.44	83.1238	35.44	164.159	35.44	176.959	35.44	172.385	35.44	3.39853	35.44	40.1781	35.44	280.997
35.63	35.63	1.93594	35.63	4.02058	35.63	24.6249	35.63	65.2001	35.63	70.6429	35.63	70.1087	35.63	38.3239	35.63	125.551	35.63	121.546	35.63	61.1879	35.63	163.076	35.63	166.468	35.63	35.7221	35.63	36.8538	35.63	36.3613	35.63	76.0326	35.63	80.6131	35.63	82.3318	35.63	162.445	35.63	175.389	35.63	170.669	35.63	3.3564	35.63	39.7204	35.63	277.415
35.87	35.87	1.93569	35.87	3.99912	35.87	24.4562	35.87	64.668	35.87	69.7883	35.87	69.2639	35.87	38.029	35.87	124.392	35.87	120.542	35.87	60.3369	35.87	160.888	35.87	164.002	35.87	35.2664	35.87	36.5056	35.87	36.2167	35.87	75.2837	35.87	79.773	35.87	81.3799	35.87	160.731	35.87	173.595	35.87	169.014	35.87	3.35597	35.87	39.1805	35.87	273.814
36.02	36.02	1.93594	36.02	3.9787	36.02	24.2524	36.02	64.0059	36.02	69.1373	36.02	68.7224	36.02	37.5989	36.02	122.878	36.02	119.287	36.02	59.6659	36.02	158.7	36.02	161.98	36.02	35.0044	36.02	36.0658	36.02	35.7216	36.02	74.5542	36.02	78.9332	36.02	80.6892	36.02	159.389	36.02	171.907	36.02	167.302	36.02	3.33555	36.02	38.6713	36.02	270.323
36.26	36.26	1.89388	36.26	3.97972	36.26	24.0103	36.26	63.226	36.26	68.5361	36.26	67.9449	36.26	37.2977	36.26	121.849	36.26	117.966	36.26	58.7349	36.26	156.755	36.26	159.877	36.26	34.7468	36.26	35.7517	36.26	35.3909	36.26	73.7108	36.26	78.2247	36.26	79.9486	36.26	157.799	36.26	170.159	36.26	165.49	36.26	3.29471	36.26	38.2286	36.26	267.172
36.45	36.45	1.87236	36.45	3.89544	36.45	23.7174	36.45	62.5474	36.45	67.8259	36.45	67.1817	36.45	36.9407	36.45	120.568	36.45	116.862	36.45	57.884	36.45	154.527	36.45	157.713	36.45	34.3321	36.45	35.4642	36.45	35.1264	36.45	73.0031	36.45	77.5872	36.45	79.1369	36.45	156.127	36.45	168.345	36.45	163.997	36.45	3.31513	36.45	37.874	36.45	263.734
36.63	36.63	1.89363	36.63	3.85355	36.63	23.5312	36.63	62.1073	36.63	67.1658	36.63	66.3866	36.63	36.5471	36.63	119.304	36.63	115.531	36.63	57.1435	36.63	152.278	36.63	155.589	36.63	34.0655	36.63	35.0803	36.63	34.7266	36.63	72.2844	36.63	76.656	36.63	78.2353	36.63	154.599	36.63	166.818	36.63	162.02	36.63	3.37768	36.63	37.4625	36.63	260.045
36.88	36.88	1.89363	36.88	3.85355	36.88	23.2414	36.88	61.4159	36.88	66.3613	36.88	65.8972	36.88	36.2156	36.88	118.059	36.88	114.401	36.88	56.3207	36.88	150.252	36.88	153.345	36.88	33.5528	36.88	34.757	36.88	34.3268	36.88	71.6478	36.88	75.8059	36.88	77.5141	36.88	153.03	36.88	164.924	36.88	160.468	36.88	3.31513	36.88	36.9276	36.88	256.825
37.06	37.06	1.91491	37.06	3.81166	37.06	23.0345	37.06	60.6406	37.06	65.8044	37.06	65.2244	37.06	35.8427	37.06	116.754	37.06	113.13	37.06	55.7036	37.06	147.983	37.06	151.361	37.06	33.2656	37.06	34.3124	37.06	33.9269	37.06	70.9496	37.06	75.1379	37.06	76.6326	37.06	151.316	37.06	163.112	37.06	158.794	37.06	3.31513	37.06	36.5779	37.06	253.279
37.29	37.29	1.91442	37.29	3.83162	37.29	22.863	37.29	60.206	37.29	65.2306	37.29	64.5349	37.29	35.5227	37.29	115.459	37.29	111.972	37.29	54.8255	37.29	146	37.29	149.199	37.29	33.0315	37.29	34.0813	37.29	33.7383	37.29	70.2949	37.29	74.4103	37.29	76.072	37.29	149.77	37.29	161.502	37.29	157.06	37.29	3.27259	37.29	36.1571	37.29	249.933
37.48	37.48	1.89339	37.48	3.83211	37.48	22.6176	37.48	59.5223	37.48	64.3521	37.48	63.9316	37.48	35.2166	37.48	114.332	37.48	110.837	37.48	54.2361	37.48	144.054	37.48	147.034	37.48	32.6667	37.48	33.7422	37.48	33.3628	37.48	69.5648	37.48	73.5698	37.48	75.2204	37.48	148.571	37.48	159.833	37.48	155.628	37.48	3.33555	37.48	35.6681	37.48	246.664
37.66	37.66	1.91466	37.66	3.76929	37.66	22.39	37.66	58.9567	37.66	63.7952	37.66	63.2793	37.66	34.8851	37.66	113.087	37.66	109.445	37.66	53.4546	37.66	142.028	37.66	144.87	37.66	32.1745	37.66	33.2573	37.66	33.083	37.66	68.8667	37.66	72.9424	37.66	74.4192	37.66	146.795	37.66	158.143	37.66	153.834	37.66	3.27301	37.66	35.2567	37.66	243.485
37.93	37.93	1.91466	37.93	3.74835	37.93	22.1831	37.93	58.3281	37.93	63.1764	37.93	62.5657	37.93	34.4294	37.93	111.782	37.93	108.336	37.93	52.673	37.93	139.921	37.93	143.047	37.93	31.99	37.93	33.1563	37.93	32.7032	37.93	68.2917	37.93	72.2138	37.93	73.7381	37.93	145.35	37.93	156.596	37.93	152.241	37.93	3.27301	37.93	34.8042	37.93	239.98
38.12	38.12	1.93544	38.12	3.74738	38.12	22.0325	38.12	57.8313	38.12	62.2941	38.12	61.979	38.12	34.027	38.12	110.591	38.12	107.2	38.12	51.8575	38.12	138.326	38.12	141.088	38.12	31.6742	38.12	32.764	38.12	32.2151	38.12	67.5557	38.12	71.3656	38.12	72.878	38.12	143.641	38.12	155.008	38.12	150.408	38.12	3.27217	38.12	34.2811	38.12	236.964
38.31	38.31	1.91491	38.31	3.74883	38.31	21.8341	38.31	57.0993	38.31	61.8231	38.31	61.4932	38.31	33.6672	38.31	109.307	38.31	105.95	38.31	51.0959	38.31	136.232	38.31	139.058	38.31	31.4198	38.31	32.3927	38.31	31.9477	38.31	66.8836	38.31	70.8466	38.31	72.245	38.31	142.395	38.31	153.317	38.31	148.994	38.31	3.29428	38.31	34.0886	38.31	233.59
38.58	38.58	1.89388	38.58	3.72837	38.58	21.5885	38.58	56.6666	38.58	61.1709	38.58	60.5427	38.58	33.3193	38.58	108.362	38.58	104.794	38.58	50.4236	38.58	134.263	38.58	137.012	38.58	31.0547	38.58	32.0129	38.58	31.7718	38.58	66.1323	38.58	70.0055	38.58	71.5129	38.58	140.638	38.58	151.646	38.58	147.239	38.58	3.27386	38.58	33.4552	38.58	230.481
38.75	38.75	1.91466	38.75	3.64365	38.75	21.3554	38.75	55.8349	38.75	60.7014	38.75	59.9767	38.75	33.145	38.75	107.131	38.75	103.557	38.75	49.8553	38.75	132.649	38.75	135.254	38.75	30.8006	38.75	31.742	38.75	31.3439	38.75	65.5609	38.75	69.4005	38.75	70.7533	38.75	139.321	38.75	149.897	38.75	145.911	38.75	3.29386	38.75	33.1175	38.75	227.773
38.94	38.94	1.89339	38.94	3.62271	38.94	21.1484	38.94	55.4788	38.94	60.062	38.94	59.467	38.94	32.7307	38.94	105.887	38.94	102.649	38.94	49.0943	38.94	130.663	38.94	133.411	38.94	30.452	38.94	31.5399	38.94	31.144	38.94	65.027	38.94	68.6516	38.94	70.0121	38.94	137.69	38.94	148.451	38.94	144.217	38.94	3.29386	38.94	32.6238	38.94	224.451
39.11	39.11	1.8726	39.11	3.60269	39.11	20.9469	39.11	54.8853	39.11	59.3966	39.11	58.7686	39.11	32.304	39.11	104.669	39.11	101.445	39.11	48.5103	39.11	128.671	39.11	131.561	39.11	30.1932	39.11	31.1034	39.11	30.8121	39.11	64.1607	39.11	67.8798	39.11	69.2687	39.11	136.404	39.11	146.901	39.11	142.842	39.11	3.253	39.11	32.2824	39.11	221.288
39.33	39.33	1.91466	39.33	3.58083	39.33	20.7552	39.33	54.2636	39.33	58.7832	39.33	58.2438	39.33	32.0471	39.33	103.541	39.33	100.37	39.33	47.8191	39.33	126.956	39.33	129.664	39.33	29.8368	39.33	30.7317	39.33	30.4443	39.33	63.6924	39.33	67.1742	39.33	68.6299	39.33	134.779	39.33	145.214	39.33	141.072	39.33	3.23132	39.33	31.9244	39.33	218.215
39.46	39.46	1.89412	39.46	3.60316	39.46	20.5977	39.46	53.6348	39.46	58.1043	39.46	57.5526	39.46	31.6864	39.46	102.601	39.46	99.1786	39.46	47.138	39.46	125.242	39.46	127.971	39.46	29.5816	39.46	30.5617	39.46	30.1561	39.46	63.1625	39.46	66.532	39.46	67.9951	39.46	133.489	39.46	143.743	39.46	139.755	39.46	3.25342	39.46	31.5252	39.46	215.384
39.73	39.73	1.8518	39.73	3.56172	39.73	20.3312	39.73	53.2015	39.73	57.4721	39.73	57.152	39.73	31.3174	39.73	101.411	39.73	98.0816	39.73	46.4239	39.73	123.515	39.73	126.243	39.73	29.2161	39.73	30.222	39.73	29.82	39.73	62.3078	39.73	65.9128	39.73	67.2824	39.73	131.977	39.73	142.254	39.73	138.199	39.73	3.23298	39.73	31.1588	39.73	212.19
39.91	39.91	1.9154	39.91	3.51936	39.91	20.1008	39.91	52.5659	39.91	56.9282	39.91	56.3085	39.91	31.0026	39.91	100.173	39.91	96.9997	39.91	45.8624	39.91	121.817	39.91	124.303	39.91	29.0072	39.91	29.834	39.91	29.4362	39.91	61.7862	39.91	65.1957	39.91	66.4921	39.91	130.556	39.91	140.626	39.91	136.588	39.91	3.23257	39.91	30.7227	39.91	209.248
40.16	40.16	1.87308	40.16	3.54077	40.16	19.9792	40.16	52.0277	40.16	56.2546	40.16	55.8874	40.16	30.7993	40.16	98.8391	40.16	95.9025	40.16	45.2715	40.16	119.928	40.16	122.635	40.16	28.7032	40.16	29.5549	40.16	29.22	40.16	61.0546	40.16	64.3941	40.16	65.8393	40.16	129.271	40.16	138.953	40.16	135.093	40.16	3.25384	40.16	30.315	40.16	206.38
40.43	40.43	1.85156	40.43	3.54031	40.43	19.7075	40.43	51.6018	40.43	55.7521	40.43	55.35	40.43	30.3601	40.43	97.7448	40.43	94.6191	40.43	44.5044	40.43	118.311	40.43	120.815	40.43	28.4533	40.43	29.1872	40.43	28.9163	40.43	60.3484	40.43	63.8594	40.43	65.2897	40.43	127.705	40.43	137.408	40.43	133.664	40.43	3.29513	40.43	29.9407	40.43	203.478
40.56	40.56	1.87284	40.56	3.49842	40.56	19.604	40.56	50.952	40.56	55.1744	40.56	54.6362	40.56	30.0493	40.56	96.5409	40.56	93.5297	40.56	43.9283	40.56	116.69	40.56	119.292	40.56	28.0841	40.56	28.9447	40.56	28.6963	40.56	59.7527	40.56	63.1912	40.56	64.5282	40.56	126.466	40.56	135.738	40.56	132.01	40.56	3.19086	40.56	29.5703	40.56	200.808
40.72	40.72	1.87308	40.72	3.45696	40.72	19.296	40.72	50.3926	40.72	54.7275	40.72	54.1333	40.72	29.6801	40.72	95.5941	40.72	92.5934	40.72	43.3372	40.72	115.084	40.72	117.564	40.72	27.8415	40.72	28.7867	40.72	28.34	40.72	59.1647	40.72	62.5919	40.72	63.795	40.72	124.871	40.72	134.512	40.72	130.554	40.72	3.25384	40.72	29.2448	40.72	197.898
40.9	40.9	1.8518	40.9	3.41506	40.9	19.151	40.9	49.8476	40.9	53.9227	40.9	53.3786	40.9	29.3899	40.9	94.2675	40.9	91.2819	40.9	42.7198	40.9	113.442	40.9	115.88	40.9	27.5543	40.9	28.4228	40.9	28.02	40.9	58.5894	40.9	61.9641	40.9	63.1937	40.9	123.714	40.9	132.862	40.9	129.203	40.9	3.21213	40.9	28.7921	40.9	195.349
41.15	41.15	1.87236	41.15	3.47657	41.15	18.9367	41.15	49.3883	41.15	53.4067	41.15	52.8687	41.15	29.047	41.15	93.4355	41.15	90.3188	41.15	42.1274	41.15	111.575	41.15	114.152	41.15	27.2975	41.15	28.0481	41.15	27.8293	41.15	57.9713	41.15	61.2924	41.15	62.5482	41.15	122.221	41.15	131.243	41.15	127.519	41.15	3.21088	41.15	28.4312	41.15	191.992
41.36	41.36	1.87236	41.36	3.43468	41.36	18.7297	41.36	48.7178	41.36	52.7673	41.36	52.3181	41.36	28.757	41.36	92.2114	41.36	89.2095	41.36	41.4897	41.36	109.873	41.36	112.389	41.36	26.9283	41.36	27.7652	41.36	27.3694	41.36	57.3552	41.36	60.5637	41.36	61.7869	41.36	120.611	41.36	129.573	41.36	126.229	41.36	3.19003	41.36	27.9992	41.36	189.363
41.54	41.54	1.83004	41.54	3.39324	41.54	18.5666	41.54	48.2421	41.54	52.1964	41.54	51.7539	41.54	28.5328	41.54	91.0399	41.54	88.2729	41.54	40.9396	41.54	108.448	41.54	110.86	41.54	26.7267	41.54	27.4454	41.54	27.213	41.54	56.7875	41.54	59.8225	41.54	61.1737	41.54	119.284	41.54	128.327	41.54	124.551	41.54	3.19045	41.54	27.6324	41.54	186.615
41.78	41.78	1.80829	41.78	3.37142	41.78	18.3755	41.78	47.664	41.78	51.7911	41.78	51.129	41.78	28.1525	41.78	89.7926	41.78	86.9595	41.78	40.2915	41.78	106.759	41.78	109.229	41.78	26.4122	41.78	27.2161	41.78	26.8462	41.78	56.1159	41.78	59.1392	41.78	60.4368	41.78	117.911	41.78	126.625	41.78	123.067	41.78	3.14793	41.78	27.2139	41.78	183.592
41.92	41.92	1.83028	41.92	3.33083	41.92	18.217	41.92	47.2422	41.92	51.1921	41.92	50.5981	41.92	27.8318	41.92	89.2559	41.92	86.0247	41.92	39.8544	41.92	105.301	41.92	107.728	41.92	26.1147	41.92	26.9234	41.92	26.7366	41.92	55.5419	41.92	58.6356	41.92	59.7587	41.92	116.449	41.92	125.207	41.92	121.844	41.92	3.19086	41.92	26.8952	41.92	181.094
42.15	42.15	1.85204	42.15	3.31073	42.15	18.0147	42.15	46.7093	42.15	50.5035	42.15	50.1012	42.15	27.5074	42.15	87.7685	42.15	84.9773	42.15	39.2472	42.15	103.706	42.15	106.052	42.15	25.8547	42.15	26.6675	42.15	26.4234	42.15	54.8782	42.15	57.9824	42.15	59.0525	42.15	115.136	42.15	123.854	42.15	120.201	42.15	3.1291	42.15	26.5522	42.15	178.571
42.41	42.41	1.85132	42.41	3.28851	42.41	17.9042	42.41	46.2931	42.41	49.9889	42.41	49.5312	42.41	27.1859	42.41	86.7144	42.41	83.9561	42.41	38.6766	42.41	102.369	42.41	104.447	42.41	25.6601	42.41	26.2934	42.41	26.0133	42.41	54.3024	42.41	57.2514	42.41	58.4687	42.41	113.997	42.41	122.319	42.41	118.763	42.41	3.14874	42.41	26.1922	42.41	175.608
42.62	42.62	1.83028	42.62	3.26798	42.62	17.6995	42.62	45.6913	42.62	49.5001	42.62	48.9666	42.62	26.8578	42.62	85.5216	42.62	82.9178	42.62	38.1878	42.62	100.741	42.62	103.038	42.62	25.3762	42.62	26.034	42.62	25.7967	42.62	53.7959	42.62	56.7729	42.62	57.7347	42.62	112.504	42.62	120.909	42.62	117.447	42.62	3.19086	42.62	25.7428	42.62	173.021
42.82	42.82	1.80899	42.82	3.22608	42.82	17.4304	42.82	45.2721	42.82	48.8605	42.82	48.4567	42.82	26.5677	42.82	84.5421	42.82	81.8485	42.82	37.5911	42.82	99.3628	42.82	101.475	42.82	25.048	42.82	25.7106	42.82	25.4567	42.82	53.0359	42.82	56.1857	42.82	57.2538	42.82	111.223	42.82	119.239	42.82	115.793	42.82	3.10744	42.82	25.4959	42.82	170.411
42.98	42.98	1.80876	42.98	3.18378	42.98	17.2625	42.98	44.6795	42.98	48.3384	42.98	47.9407	42.98	26.2742	42.98	83.3478	42.98	80.7689	42.98	37.0514	42.98	97.7695	42.98	100.099	42.98	24.696	42.98	25.5254	42.98	25.2335	42.98	52.5978	42.98	55.5104	42.98	56.6052	42.98	109.784	42.98	117.94	42.98	114.347	42.98	3.10704	42.98	25.2046	42.98	168.086
43.23	43.23	1.8298	43.23	3.20431	43.23	17.1155	43.23	44.2337	43.23	47.8577	43.23	47.3025	43.23	25.9393	43.23	82.3375	43.23	79.6895	43.23	36.5118	43.23	96.44	43.23	98.6432	43.23	24.5698	43.23	25.1786	43.23	25.0103	43.23	51.9133	43.23	54.7746	43.23	55.9568	43.23	108.51	43.23	116.337	43.23	113.001	43.23	3.14833	43.23	24.7693	43.23	165.333
43.42	43.42	1.83075	43.42	3.24787	43.42	16.9793	43.42	43.7324	43.42	47.3664	43.42	46.8985	43.42	25.6832	43.42	81.1757	43.42	78.9032	43.42	36.0161	43.42	94.9491	43.42	97.0702	43.42	24.2747	43.42	25.0501	43.42	24.6032	43.42	51.3854	43.42	54.1547	43.42	55.264	43.42	107.12	43.42	115.093	43.42	111.627	43.42	3.10824	43.42	24.5145	43.42	162.829
43.59	43.59	1.8518	43.59	3.2265	43.59	16.8736	43.59	43.1817	43.59	46.8238	43.59	46.3621	43.59	25.3068	43.59	80.4305	43.59	77.7429	43.59	35.5176	43.59	93.5384	43.59	95.6746	43.59	24.1279	43.59	24.6425	43.59	24.46	43.59	50.8857	43.59	53.682	43.59	54.6556	43.59	105.66	43.59	113.53	43.59	110.362	43.59	3.14955	43.59	24.0997	43.59	160.3
43.83	43.83	1.80876	43.83	3.16283	43.83	16.5174	43.83	42.5628	43.83	46.2753	43.83	45.8607	43.83	25.0516	43.83	79.3488	43.83	76.6739	43.83	34.9529	43.83	92.0148	43.83	94.147	43.83	23.6499	43.83	24.333	43.83	24.1338	43.83	50.3386	43.83	53.1013	43.83	54.0404	43.83	104.745	43.83	112.136	43.83	108.881	43.83	3.14874	43.83	23.7231	43.83	157.69
44.07	44.07	1.85108	44.07	3.16242	44.07	16.4325	44.07	42.243	44.07	45.7743	44.07	45.2636	44.07	24.7376	44.07	78.3797	44.07	75.817	44.07	34.5165	44.07	90.6049	44.07	92.8725	44.07	23.4213	44.07	24.148	44.07	23.8508	44.07	49.5723	44.07	52.4063	44.07	53.3523	44.07	103.286	44.07	110.533	44.07	107.597	44.07	3.12748	44.07	23.3086	44.07	155.061
44.23	44.23	1.80899	44.23	3.12134	44.23	16.2504	44.23	41.709	44.23	45.229	44.23	44.6838	44.23	24.4746	44.23	77.1756	44.23	74.8278	44.23	34.0521	44.23	89.1894	44.23	91.3932	44.23	23.2017	44.23	23.7702	44.23	23.557	44.23	49.1332	44.23	51.7111	44.23	52.845	44.23	101.95	44.23	109.299	44.23	106.031	44.23	3.08658	44.23	23.0266	44.23	152.859
44.47	44.47	1.83051	44.47	3.14269	44.47	16.0455	44.47	41.2113	44.47	44.7808	44.47	44.0776	44.47	24.1047	44.47	76.3896	44.47	73.8689	44.47	33.5009	44.47	87.8227	44.47	89.7212	44.47	22.9174	44.47	23.5913	44.47	23.42	44.47	48.5643	44.47	51.1508	44.47	52.2305	44.47	100.558	44.47	107.867	44.47	104.794	44.47	3.08698	44.47	22.7826	44.47	150.37
44.63	44.63	1.78817	44.63	3.05928	44.63	15.8405	44.63	40.8602	44.63	44.1674	44.63	43.7161	44.63	23.8591	44.63	75.5626	44.63	72.9703	44.63	32.9907	44.63	86.5367	44.63	88.4698	44.63	22.6331	44.63	23.3517	44.63	23.123	44.63	47.9131	44.63	50.6511	44.63	51.5557	44.63	99.2075	44.63	106.556	44.63	103.315	44.63	3.08738	44.63	22.4562	44.63	148.106
44.86	44.86	1.78794	44.86	3.10079	44.86	15.7349	44.86	40.4357	44.86	43.6664	44.86	43.2006	44.86	23.4622	44.86	74.2058	44.86	71.7906	44.86	32.5132	44.86	85.4108	44.86	87.2156	44.86	22.4045	44.86	23.0859	44.86	22.78	44.86	47.455	44.86	50.037	44.86	50.9678	44.86	98.0999	44.86	105.035	44.86	102.051	44.86	3.12869	44.86	22.1446	44.86	145.844
45.06	45.06	1.80946	45.06	3.01738	45.06	15.5506	45.06	39.9587	45.06	43.1354	45.06	42.6554	45.06	23.2165	45.06	73.5418	45.06	70.8918	45.06	32.044	45.06	83.942	45.06	85.9238	45.06	22.1817	45.06	22.7654	45.06	22.5029	45.06	46.8653	45.06	49.3954	45.06	50.333	45.06	96.8316	45.06	104.009	45.06	100.732	45.06	3.08738	45.06	21.8593	45.06	143.436
45.3	45.3	1.7662	45.3	2.97432	45.3	15.3583	45.3	39.3565	45.3	42.6443	45.3	42.2718	45.3	23.0417	45.3	72.5953	45.3	69.9768	45.3	31.4762	45.3	82.6532	45.3	84.4878	45.3	21.9885	45.3	22.5141	45.3	22.2943	45.3	46.3132	45.3	48.9714	45.3	49.8527	45.3	95.4312	45.3	102.544	45.3	99.4028	45.3	3.08618	45.3	21.5216	45.3	141.342
45.45	45.45	1.80923	45.45	3.01699	45.45	15.1966	45.45	39.0103	45.45	42.1187	45.45	41.5892	45.45	22.6331	45.45	71.5119	45.45	69.1474	45.45	31.0933	45.45	81.3368	45.45	83.3069	45.45	21.7069	45.45	22.2571	45.45	22.12	45.45	45.8937	45.45	48.3563	45.45	49.4246	45.45	94.1957	45.45	101.144	45.45	98.0769	45.45	3.08698	45.45	21.239	45.45	139.075
45.64	45.64	1.80899	45.64	3.0166	45.64	15.029	45.64	38.628	45.64	41.6593	45.64	41.3187	45.64	22.423	45.64	70.6048	45.64	68.3315	45.64	30.6572	45.64	79.9888	45.64	81.9733	45.64	21.5195	45.64	22.0723	45.64	21.7172	45.64	45.2716	45.64	47.7629	45.64	48.6567	45.64	93.0269	45.64	99.8274	45.64	96.7129	45.64	3.08658	45.64	20.9276	45.64	136.733
45.91	45.91	1.78817	45.91	2.95451	45.91	14.8673	45.91	38.1767	45.91	41.1335	45.91	40.697	45.91	22.1178	45.91	69.5616	45.91	67.2998	45.91	30.1712	45.91	78.7932	45.91	80.6914	45.91	21.1762	45.91	21.7343	45.91	21.6028	45.91	44.7285	45.91	47.1474	45.91	48.128	45.91	91.5841	45.91	98.4066	45.91	95.5475	45.91	3.04565	45.91	20.5419	45.91	134.647
46.14	46.14	1.74537	46.14	2.95413	46.14	14.6997	46.14	37.7316	46.14	40.7154	46.14	40.2022	46.14	21.887	46.14	68.6955	46.14	66.4638	46.14	29.694	46.14	77.648	46.14	79.378	46.14	20.9888	46.14	21.59	46.14	21.28	46.14	44.2913	46.14	46.7161	46.14	47.6608	46.14	90.3948	46.14	97.1717	46.14	94.1837	46.14	3.08698	46.14	20.2717	46.14	132.367
46.33	46.33	1.76688	46.33	2.89165	46.33	14.5774	46.33	37.3381	46.33	40.3905	46.33	39.6974	46.33	21.5996	46.33	67.8267	46.33	65.6652	46.33	29.2862	46.33	76.5025	46.33	78.0651	46.33	20.7453	46.33	21.2289	46.33	21.1027	46.33	43.8039	46.33	46.0538	46.33	47.0055	46.33	89.2909	46.33	95.8599	46.33	92.8845	46.33	3.04565	46.33	19.9244	46.33	130.202
46.56	46.56	1.76666	46.56	2.89128	46.56	14.3478	46.56	36.8931	46.56	39.9106	46.56	39.4068	46.56	21.2859	46.56	66.9608	46.56	64.89	46.56	28.8503	46.56	75.3374	46.56	76.8925	46.56	20.4554	46.56	20.9431	46.56	20.88	46.56	43.2642	46.56	45.6226	46.56	46.4984	46.56	88.1019	46.56	94.6252	46.56	91.642	46.56	3.04526	46.56	19.7367	46.56	128.452
46.63	46.63	1.7884	46.63	2.87107	46.63	14.2893	46.63	36.3155	46.63	39.281	46.63	38.8865	46.63	21.0219	46.63	66.0594	46.63	63.9178	46.63	28.3843	46.63	74.1201	46.63	75.9298	46.63	20.3786	46.63	20.8676	46.63	20.6053	46.63	42.8643	46.63	44.966	46.63	45.9891	46.63	86.8436	46.63	93.3455	46.63	90.4146	46.63	3.00432	46.63	19.4741	46.63	126.282
46.85	46.85	1.78863	46.85	2.82952	46.85	14.0426	46.85	35.9637	46.85	38.8113	46.85	38.4222	46.85	20.6721	46.85	65.1696	46.85	63.0581	46.85	27.9557	46.85	73.0551	46.85	74.6362	46.85	20.0118	46.85	20.567	46.85	20.3879	46.85	42.2739	46.85	44.4856	46.85	45.3535	46.85	85.6355	46.85	92.1348	46.85	89.0944	46.85	3.04644	46.85	19.1266	46.85	124.381
47.12	47.12	1.80899	47.12	2.84901	47.12	13.9526	47.12	35.5679	47.12	38.5024	47.12	38.0149	47.12	20.5164	47.12	64.1973	47.12	62.1783	47.12	27.5503	47.12	71.8014	47.12	73.5555	47.12	19.7348	47.12	20.2532	47.12	20.0774	47.12	41.9234	47.12	43.835	47.12	44.8892	47.12	84.4967	47.12	90.7226	47.12	87.9392	47.12	3.02401	47.12	18.8287	47.12	122.156
47.35	47.35	1.78794	47.35	2.84938	47.35	13.7888	47.35	35.1742	47.35	37.9089	47.35	37.6118	47.35	20.2496	47.35	63.328	47.35	61.359	47.35	27.1423	47.35	70.6149	47.35	72.4024	47.35	19.5527	47.35	20.0738	47.35	19.9	47.35	41.2509	47.35	43.4559	47.35	44.2336	47.35	83.2475	47.35	89.3287	47.35	86.841	47.35	3.04526	47.35	18.5224	47.35	120.072
47.56	47.56	1.72386	47.56	2.82806	47.56	13.6835	47.56	34.7086	47.56	37.5532	47.56	37.0767	47.56	19.9776	47.56	62.6057	47.56	60.3827	47.56	26.7068	47.56	69.5925	47.56	71.3308	47.56	19.427	47.56	19.8287	47.56	19.6975	47.56	40.5678	47.56	42.9036	47.56	43.7068	47.56	82.1628	47.56	88.1969	47.56	85.4583	47.56	3.02401	47.56	18.1908	47.56	118.324
47.68	47.68	1.76711	47.68	2.8082	47.68	13.4817	47.68	34.2817	47.68	37.1136	47.68	36.683	47.68	19.778	47.68	61.7113	47.68	59.6391	47.68	26.3466	47.68	68.5854	47.68	70.2958	47.68	19.2088	47.68	19.614	47.68	19.385	47.68	40.2752	47.68	42.4138	47.68	43.3228	47.68	81.0788	47.68	86.9472	47.68	84.2807	47.68	3.00432	47.68	18.0125	47.68	116.391
47.9	47.9	1.7456	47.9	2.76593	47.9	13.2936	47.9	33.9628	47.9	36.6754	47.9	36.2295	47.9	19.4645	47.9	60.8256	47.9	58.8848	47.9	25.911	47.9	67.5225	47.9	69.1039	47.9	18.9806	47.9	19.3688	47.9	19.2425	47.9	39.7975	47.9	41.8616	47.9	42.6557	47.9	79.8701	47.9	85.7951	47.9	83.1401	47.9	2.98307	47.9	17.7221	47.9	114.419
48.13	48.13	1.70302	48.13	2.70307	48.13	13.1693	48.13	33.4387	48.13	36.1801	48.13	35.7399	48.13	19.2572	48.13	60.1316	48.13	58.1583	48.13	25.52	48.13	66.4482	48.13	68.0013	48.13	18.7139	48.13	19.2879	48.13	18.9825	48.13	39.3865	48.13	41.3755	48.13	42.2548	48.13	78.6718	48.13	84.5115	48.13	81.7077	48.13	3.00393	48.13	17.5162	48.13	112.522
48.31	48.31	1.78794	48.31	2.74462	48.31	13.0434	48.31	33.078	48.31	35.7421	48.31	35.3274	48.31	18.9024	48.31	59.1034	48.31	57.2428	48.31	25.1463	48.31	65.3856	48.31	66.9702	48.31	18.4858	48.31	18.9822	48.31	18.72	48.31	38.7857	48.31	40.8437	48.31	41.6481	48.31	77.6908	48.31	83.1357	48.31	80.507	48.31	2.96183	48.31	17.1847	48.31	110.55
48.6	48.6	1.74515	48.6	2.68142	48.6	12.9175	48.6	32.7594	48.6	35.3248	48.6	34.8742	48.6	18.6305	48.6	58.402	48.6	56.4285	48.6	24.7109	48.6	64.3842	48.6	65.759	48.6	18.2782	48.6	18.6362	48.6	18.5176	48.6	38.3904	48.6	40.393	48.6	41.0816	48.6	76.5035	48.6	82.0862	48.6	79.5083	48.6	2.9823	48.6	16.9561	48.6	108.762
48.75	48.75	1.74515	48.75	2.70237	48.75	12.7312	48.75	32.3192	48.75	34.9121	48.75	34.5071	48.75	18.3611	48.75	57.545	48.75	55.6618	48.75	24.3817	48.75	63.3709	48.75	64.9173	48.75	18.0731	48.75	18.5149	48.75	18.3776	48.75	37.9386	48.75	39.9475	48.75	40.6207	48.75	75.3882	48.75	80.9048	48.75	78.3385	48.75	3.00316	48.75	16.7092	48.75	106.907
48.96	48.96	1.7662	48.96	2.68108	48.96	12.6675	48.96	31.9378	48.96	34.4537	48.96	34.1152	48.96	18.2966	48.96	56.8642	48.96	54.9285	48.96	24.07	48.96	62.4712	48.96	63.8468	48.96	17.9477	48.96	18.2902	48.96	18.1353	48.96	37.3997	48.96	39.4565	48.96	40.2748	48.96	74.4285	48.96	79.6521	48.96	77.1587	48.96	2.96107	48.96	16.419	48.96	105.344
49.15	49.15	1.72409	49.15	2.66082	49.15	12.4016	49.15	31.5059	49.15	34.1118	49.15	33.6548	49.15	17.9904	49.15	56.0013	49.15	54.1557	49.15	23.5823	49.15	61.4536	49.15	62.9612	49.15	17.7266	49.15	18.0321	49.15	17.82	49.15	37.0395	49.15	38.8187	49.15	39.6439	49.15	73.4148	49.15	78.5114	49.15	76.1498	49.15	2.94097	49.15	16.1762	49.15	103.536
49.37	49.37	1.78817	49.37	2.66116	49.37	12.3825	49.37	31.2793	49.37	33.6828	49.37	33.292	49.37	17.8062	49.37	55.2942	49.37	53.3959	49.37	23.2973	49.37	60.4682	49.37	61.987	49.37	17.5443	49.37	17.8727	49.37	17.6823	49.37	36.6334	49.37	38.4794	49.37	39.1879	49.37	72.4326	49.37	77.6047	49.37	75.0702	49.37	2.96221	49.37	16.0137	49.37	101.612
49.61	49.61	1.72364	49.61	2.63918	49.61	12.1707	49.61	30.8481	49.61	33.1746	49.61	32.8917	49.61	17.5507	49.61	54.4566	49.61	52.6894	49.61	22.9179	49.61	59.5128	49.61	61.0011	49.61	17.2913	49.61	17.603	49.61	17.4555	49.61	36.0442	49.61	37.9179	49.61	38.6719	49.61	71.2275	49.61	76.3935	49.61	73.9522	49.61	2.98192	49.61	15.5754	49.61	100.187
49.79	49.79	1.72386	49.79	2.61857	49.79	12.1102	49.79	30.4958	49.79	32.8694	49.79	32.4268	49.79	17.3042	49.79	53.7086	49.79	51.9094	49.79	22.5711	49.79	58.649	49.79	59.9267	49.79	17.0884	49.79	17.4436	49.79	17.2778	49.79	35.6791	49.79	37.4167	49.79	38.2159	49.79	70.3072	49.79	75.2627	49.79	72.812	49.79	2.91974	49.79	15.4951	49.79	98.3041
50.01	50.01	1.7456	50.01	2.5983	50.01	11.8855	50.01	30.1472	50.01	32.6096	50.01	32.0884	50.01	17.1429	50.01	52.9264	50.01	51.1559	50.01	22.2065	50.01	57.6708	50.01	59.1002	50.01	16.8671	50.01	17.2257	50.01	17.1022	50.01	35.2363	50.01	37.082	50.01	37.7046	50.01	69.375	50.01	74.2838	50.01	71.8826	50.01	2.96221	50.01	15.355	50.01	96.7185
50.19	50.19	1.74492	50.19	2.57635	50.19	11.7774	50.19	29.7793	50.19	32.1431	50.19	31.6682	50.19	16.8669	50.19	52.3143	50.19	50.4099	50.19	21.9716	50.19	56.7367	50.19	58.1154	50.19	16.717	50.19	17.0372	50.19	16.8557	50.19	34.8119	50.19	36.4401	50.19	37.2292	50.19	68.4188	50.19	73.1349	50.19	70.7053	50.19	2.91936	50.19	15.0199	50.19	95.1319
50.36	50.36	1.72409	50.36	2.61891	50.36	11.5734	50.36	29.4935	50.36	31.6767	50.36	31.35	50.36	16.6225	50.36	51.4502	50.36	49.7773	50.36	21.5657	50.36	55.9203	50.36	57.1682	50.36	16.4751	50.36	16.8596	50.36	16.66	50.36	34.3689	50.36	36.1255	50.36	36.858	50.36	67.2797	50.36	71.9722	50.36	69.7149	50.36	2.96183	50.36	14.8591	50.36	93.3214
50.61	50.61	1.72475	50.61	2.64088	50.61	11.4537	50.61	29.0436	50.61	31.3174	50.61	30.9336	50.61	16.4631	50.61	50.7555	50.61	49.0497	50.61	21.2447	50.61	55.0701	50.61	56.1075	50.61	16.2557	50.61	16.5628	50.61	16.4264	50.61	33.9917	50.61	35.6533	50.61	36.3108	50.61	66.2931	50.61	70.8384	50.61	68.7732	50.61	2.90038	50.61	14.659	50.61	91.7869
50.83	50.83	1.70258	50.83	2.61857	50.83	11.3442	50.83	28.6933	50.83	30.8473	50.83	30.5506	50.83	16.1644	50.83	49.9539	50.83	48.2578	50.83	20.9045	50.83	54.1703	50.83	55.3771	50.83	16.0832	50.83	16.4532	50.83	16.2779	50.83	33.4812	50.83	35.1692	50.83	35.8713	50.83	65.2676	50.83	69.8038	50.83	67.6688	50.83	2.96145	50.83	14.3222	50.83	90.3125
51	51	1.66002	51	2.61857	51	11.2614	51	28.295	51	30.5584	51	30.1427	51	15.9986	51	49.1785	51	47.5113	51	20.6782	51	53.2583	51	54.4752	51	15.9396	51	16.2106	51	16.1379	51	33.0293	51	34.7035	51	35.5306	51	64.2762	51	68.8669	51	66.5796	51	2.94059	51	14.1164	51	88.5389
51.14	51.14	1.74537	51.14	2.59796	51.14	11.118	51.14	27.9843	51.14	30.1703	51.14	29.861	51.14	15.7313	51.14	48.5522	51.14	46.9726	51.14	20.2899	51.14	52.5152	51.14	53.6203	51.14	15.7365	51.14	16.0106	51.14	15.94	51.14	32.6022	51.14	34.222	51.14	35.0341	51.14	63.3962	51.14	67.8164	51.14	65.741	51.14	2.96183	51.14	13.9741	51.14	87.1435
51.42	51.42	1.70236	51.42	2.57635	51.42	10.9909	51.42	27.6837	51.42	29.8118	51.42	29.4455	51.42	15.4993	51.42	47.7439	51.42	46.194	51.42	19.9555	51.42	51.4278	51.42	52.6245	51.42	15.5273	51.42	15.8852	51.42	15.656	51.42	32.2857	51.42	33.7881	51.42	34.4841	51.42	62.3886	51.42	66.801	51.42	64.6754	51.42	2.91936	51.42	13.7031	51.42	85.4291
51.66	51.66	1.70258	51.66	2.55573	51.66	10.8267	51.66	27.2052	51.66	29.3204	51.66	29.0618	51.66	15.2526	51.66	46.9951	51.66	45.4131	51.66	19.5671	51.66	50.7048	51.66	51.7494	51.66	15.3447	51.66	15.6447	51.66	15.498	51.66	31.7969	51.66	33.3267	51.66	34.1679	51.66	61.4672	51.66	65.7097	51.66	63.5744	51.66	2.87803	51.66	13.4579	51.66	83.85
51.87	51.87	1.70214	51.87	2.55507	51.87	10.7411	51.87	26.9677	51.87	29.0447	51.87	28.6058	51.87	15.1036	51.87	46.2689	51.87	44.8165	51.87	19.4181	51.87	49.7598	51.87	50.8945	51.87	15.0946	51.87	15.4386	51.87	15.2741	51.87	31.3164	51.87	32.9538	51.87	33.518	51.87	60.4395	51.87	64.7561	51.87	62.7111	51.87	2.87729	51.87	13.2281	51.87	82.4017
52.07	52.07	1.7447	52.07	2.57601	52.07	10.6584	52.07	26.5905	52.07	28.6321	52.07	28.4019	52.07	14.8343	52.07	45.6977	52.07	44.1711	52.07	19.0684	52.07	48.9494	52.07	50.1331	52.07	14.9716	52.07	15.2769	52.07	15.0942	52.07	30.9673	52.07	32.6299	52.07	33.0772	52.07	59.6136	52.07	63.7175	52.07	61.6827	52.07	2.85644	52.07	13.1458	52.07	81.0158
52.22	52.22	1.70236	52.22	2.51351	52.22	10.5148	52.22	26.2167	52.22	28.347	52.22	27.8957	52.22	14.7119	52.22	44.9691	52.22	43.4506	52.22	18.7828	52.22	48.1857	52.22	49.338	52.22	14.8299	52.22	15.1172	52.22	14.9162	52.22	30.5811	52.22	32.128	52.22	32.821	52.22	58.7332	52.22	62.7482	52.22	60.7831	52.22	2.87766	52.22	12.8595	52.22	79.4974
52.46	52.46	1.72364	52.46	2.51351	52.46	10.3906	52.46	25.9862	52.46	27.9344	52.46	27.5491	52.46	14.5461	52.46	44.459	52.46	42.8051	52.46	18.536	52.46	47.3752	52.46	48.6366	52.46	14.7069	52.46	14.8342	52.46	14.7762	52.46	30.2319	52.46	31.7434	52.46	32.3601	52.46	57.8246	52.46	61.7706	52.46	59.8555	52.46	2.87766	52.46	12.6743	52.46	78.2744
52.66	52.66	1.65938	52.66	2.49192	52.66	10.2431	52.66	25.5814	52.66	27.494	52.66	27.2362	52.66	14.3145	52.66	43.652	52.66	42.1689	52.66	18.2638	52.66	46.7349	52.66	47.7425	52.66	14.4365	52.66	14.689	52.66	14.5525	52.66	29.8545	52.66	31.209	52.66	31.9512	52.66	56.9632	52.66	60.9606	52.66	59.0336	52.66	2.87692	52.66	12.4448	52.66	76.8277
52.94	52.94	1.72342	52.94	2.51318	52.94	10.141	52.94	25.3123	52.94	27.1263	52.94	26.9746	52.94	14.0884	52.94	42.964	52.94	41.6499	52.94	18.0193	52.94	45.89	52.94	46.9472	52.94	14.2743	52.94	14.4888	52.94	14.3745	52.94	29.4271	52.94	30.8284	52.94	31.5145	52.94	56.062	52.94	60.0724	52.94	57.9926	52.94	2.83559	52.94	12.2612	52.94	75.7166
53.1	53.1	1.68108	53.1	2.49256	53.1	9.97668	53.1	25.0431	53.1	26.9853	53.1	26.5091	53.1	13.8623	53.1	42.3574	53.1	40.8484	53.1	17.7336	53.1	45.1057	53.1	46.1717	53.1	14.112	53.1	14.3694	53.1	14.2363	53.1	29.0818	53.1	30.4882	53.1	30.9976	53.1	55.1192	53.1	58.9193	53.1	57.1531	53.1	2.87766	53.1	12.1188	53.1	74.3403
53.24	53.24	1.7447	53.24	2.49224	53.24	9.934	53.24	24.6418	53.24	26.5693	53.24	26.261	53.24	13.6741	53.24	41.8012	53.24	40.3389	53.24	17.4434	53.24	44.33	53.24	45.5045	53.24	13.9666	53.24	14.1453	53.24	14.0346	53.24	28.7905	53.24	29.9985	53.24	30.5729	53.24	54.3481	53.24	58.0768	53.24	56.3392	53.24	2.83559	53.24	11.9321	53.24	72.9855
53.44	53.44	1.74492	53.44	2.47162	53.44	9.81109	53.44	24.3935	53.44	26.2632	53.44	25.775	53.44	13.593	53.44	41.1128	53.44	39.6582	53.44	17.2193	53.44	43.6265	53.44	44.7288	53.44	13.7633	53.44	14.0056	53.44	13.8764	53.44	28.3424	53.44	29.6987	53.44	30.2162	53.44	53.5084	53.44	57.29	53.44	55.2171	53.44	2.8568	53.44	11.7484	53.44	71.568
53.68	53.68	1.70192	53.68	2.45004	53.68	9.66371	53.68	24.0939	53.68	25.8646	53.68	25.5849	53.68	13.3201	53.68	40.4495	53.68	39.0834	53.68	16.9269	53.68	42.9467	53.68	43.8959	53.68	13.6367	53.68	13.8404	53.68	13.7529	53.68	27.8834	53.68	29.2862	53.68	29.8478	53.68	52.5242	53.68	56.3183	53.68	54.4165	53.68	2.87692	53.68	11.5397	53.68	70.4084
53.88	53.88	1.68087	53.88	2.42941	53.88	9.56148	53.88	23.7408	53.88	25.5172	53.88	25.1804	53.88	13.0732	53.88	39.8019	53.88	38.4228	53.88	16.6411	53.88	42.1621	53.88	43.1201	53.88	13.4129	53.88	13.6401	53.88	13.5148	53.88	27.5379	53.88	28.8649	53.88	29.471	53.88	51.6224	53.88	55.3074	53.88	53.5565	53.88	2.85644	53.88	11.3972	53.88	69.1334
54.11	54.11	1.70192	54.11	2.4291	54.11	9.43608	54.11	23.4863	54.11	25.2458	54.11	24.8714	54.11	12.9473	54.11	39.1848	54.11	37.8935	54.11	16.3099	54.11	41.5287	54.11	42.3933	54.11	13.2676	54.11	13.4767	54.11	13.3931	54.11	27.2674	54.11	28.4564	54.11	29.0465	54.11	50.8725	54.11	54.4858	54.11	52.602	54.11	2.85607	54.11	11.1694	54.11	67.9222
54.25	54.25	1.7447	54.25	2.45035	54.25	9.33382	54.25	23.175	54.25	24.9603	54.25	24.5891	54.25	12.7625	54.25	38.537	54.25	37.3336	54.25	16.1063	54.25	40.6831	54.25	41.6774	54.25	13.1668	54.25	13.3168	54.25	13.2149	54.25	26.8192	54.25	28.1362	54.25	28.7297	54.25	50.1976	54.25	53.8208	54.25	51.9837	54.25	2.85644	54.25	11.068	54.25	66.5654
54.44	54.44	1.68087	54.44	2.40847	54.44	9.25104	54.44	22.7769	54.44	24.5271	54.44	24.1813	54.44	12.5967	54.44	37.9046	54.44	36.6479	54.44	15.8595	54.44	40.0955	54.44	40.9961	54.44	12.8797	54.44	13.1551	54.44	13.035	54.44	26.429	54.44	27.7314	54.44	28.2889	54.44	49.3304	54.44	52.823	54.44	50.9754	54.44	2.85644	54.44	10.8829	54.44	65.3425
54.75	54.75	1.70236	54.75	2.42972	54.75	9.12804	54.75	22.4445	54.75	24.2414	54.75	23.8174	54.75	12.3911	54.75	37.3382	54.75	36.0273	54.75	15.6146	54.75	39.3104	54.75	40.3401	54.75	12.7788	54.75	12.9749	54.75	12.8367	54.75	26.1654	54.75	27.3503	54.75	27.8918	54.75	48.6552	54.75	51.8115	54.75	50.1552	54.75	2.8151	54.75	10.6374	54.75	64.1279
54.99	54.99	1.65959	54.99	2.40847	54.99	8.98199	54.99	22.1483	54.99	23.9495	54.99	23.5901	54.99	12.1824	54.99	36.7418	54.99	35.5386	54.99	15.3041	54.99	38.6165	54.99	39.5735	54.99	12.5925	54.99	12.7712	54.99	12.6951	54.99	25.7924	54.99	26.861	54.99	27.5477	54.99	47.8643	54.99	51.1532	54.99	49.4228	54.99	2.79389	54.99	10.4714	54.99	62.9375
55.17	55.17	1.70214	55.17	2.38752	55.17	8.89921	55.17	21.9178	55.17	23.6401	55.17	23.2027	55.17	12.0166	55.17	36.191	55.17	35.0343	55.17	15.119	55.17	37.9479	55.17	38.9123	55.17	12.408	55.17	12.6499	55.17	12.4952	55.17	25.3817	55.17	26.6586	55.17	27.1069	55.17	46.9351	55.17	50.3387	55.17	48.6565	55.17	2.79389	55.17	10.3068	55.17	61.8981
55.34	55.34	1.68087	55.34	2.38752	55.34	8.81643	55.34	21.6873	55.34	23.2481	55.34	22.9172	55.34	11.8923	55.34	35.6401	55.34	34.3889	55.34	14.831	55.34	37.2793	55.34	38.231	55.34	12.2644	55.34	12.4883	55.34	12.3352	55.34	25.0942	55.34	26.1728	55.34	26.8064	55.34	46.2743	55.34	49.402	55.34	47.8298	55.34	2.81474	55.34	10.204	55.34	60.8382
55.55	55.55	1.70192	55.55	2.36628	55.55	8.69113	55.55	21.3493	55.55	22.9564	55.55	22.7716	55.55	11.7043	55.55	34.9828	55.55	33.8198	55.55	14.6645	55.55	36.7073	55.55	37.5449	55.55	12.1398	55.55	12.2442	55.55	12.1737	55.55	24.7624	55.55	25.9063	55.55	26.3221	55.55	45.5045	55.55	48.7033	55.55	47.0373	55.55	2.85607	55.55	10.0792	55.55	59.7707
55.74	55.74	1.6598	55.74	2.36689	55.74	8.56918	55.74	21.0404	55.74	22.6116	55.74	22.4104	55.74	11.5209	55.74	34.5225	55.74	33.2234	55.74	14.4009	55.74	36.0075	55.74	36.9133	55.74	11.9378	55.74	12.1665	55.74	12.0369	55.74	24.4607	55.74	25.5081	55.74	26.0684	55.74	44.6901	55.74	47.8605	55.74	46.4041	55.74	2.8151	55.74	9.8555	55.74	58.4612
55.9	55.9	1.65916	55.9	2.3241	55.9	8.52449	55.9	20.76	55.9	22.2935	55.9	22.0552	55.9	11.3714	55.9	33.8361	55.9	32.8476	55.9	14.1074	55.9	35.4062	55.9	36.1979	55.9	11.8102	55.9	12.0002	55.9	11.8923	55.9	24.1228	55.9	25.1947	55.9	25.6578	55.9	43.971	55.9	47.0684	55.9	45.479	55.9	2.75148	55.9	9.72829	55.9	57.5013
56.13	56.13	1.65938	56.13	2.26157	56.13	8.33935	56.13	20.4903	56.13	22.0076	56.13	21.6707	56.13	11.1657	56.13	33.3713	56.13	32.1661	56.13	13.8007	56.13	34.8233	56.13	35.5815	56.13	11.6681	56.13	11.7189	56.13	11.7539	56.13	23.859	56.13	24.7729	56.13	25.3406	56.13	43.3366	56.13	46.2193	56.13	44.6986	56.13	2.77268	56.13	9.60612	56.13	56.3675
56.33	56.33	1.68065	56.33	2.30346	56.33	8.27727	56.33	20.176	56.33	21.7601	56.33	21.4057	56.33	11.0414	56.33	32.7186	56.33	31.6015	56.33	13.6156	56.33	34.1345	56.33	34.9003	56.33	11.4631	56.33	11.638	56.33	11.5341	56.33	23.3046	56.33	24.4491	56.33	24.9199	56.33	42.5933	56.33	45.4456	56.33	43.8921	56.33	2.79353	56.33	9.44156	56.33	55.1651
56.51	56.51	1.63852	56.51	2.26216	56.51	8.11381	56.51	19.8668	56.51	21.415	56.51	21.1257	56.51	10.8371	56.51	32.1149	56.51	31.0851	56.51	13.3722	56.51	33.4747	56.51	34.3482	56.51	11.3019	56.51	11.4592	56.51	11.3971	56.51	23.0847	56.51	24.091	56.51	24.6458	56.51	41.7782	56.51	44.6426	56.51	43.1774	56.51	2.79425	56.51	9.27939	56.51	54.2417
56.84	56.84	1.68022	56.84	2.28193	56.84	8.04757	56.84	19.689	56.84	21.0534	56.84	20.8499	56.84	10.7279	56.84	31.7721	56.84	30.5651	56.84	13.2214	56.84	32.8296	56.84	33.7096	56.84	11.1936	56.84	11.3725	56.84	11.2313	56.84	22.7854	56.84	23.8357	56.84	24.3327	56.84	41.0343	56.84	43.8868	56.84	42.5102	56.84	2.77197	56.84	9.13066	56.84	53.134
57.04	57.04	1.68065	57.04	2.24063	57.04	7.94618	57.04	19.4008	57.04	20.8732	57.04	20.5495	57.04	10.5235	57.04	31.0664	57.04	30.1091	57.04	12.9574	57.04	32.2303	57.04	33.1974	57.04	10.9709	57.04	11.1935	57.04	11.0343	57.04	22.4012	57.04	23.4776	57.04	24.0385	57.04	40.4255	57.04	43.1244	57.04	41.7146	57.04	2.77268	57.04	8.92732	57.04	52.1695
57.23	57.23	1.6381	57.23	2.24063	57.23	7.84271	57.23	19.0446	57.23	20.4813	57.23	20.3252	57.23	10.42	57.23	30.6176	57.23	29.6049	57.23	12.7929	57.23	31.7644	57.23	32.5963	57.23	10.8479	57.23	11.0521	57.23	10.8944	57.23	22.1548	57.23	23.093	57.23	23.718	57.23	39.6822	57.23	42.534	57.23	41.0493	57.23	2.81437	57.23	8.78333	57.23	51.1709
57.48	57.48	1.6381	57.48	2.21969	57.48	7.73924	57.48	18.877	57.48	20.2132	57.48	19.9786	57.48	10.2335	57.48	30.128	57.48	29.1209	57.48	12.5667	57.48	31.1161	57.48	31.8951	57.48	10.7453	57.48	10.8703	57.48	10.7944	57.48	21.8879	57.48	22.8097	57.48	23.3374	57.48	39.1248	57.48	41.801	57.48	40.4646	57.48	2.77268	57.48	8.70105	57.48	50.3558
57.65	57.65	1.6381	57.65	2.26157	57.65	7.75994	57.65	18.5418	57.65	19.9657	57.65	19.6728	57.65	10.1092	57.65	29.6589	57.65	28.5563	57.65	12.2787	57.65	30.6299	57.65	31.3342	57.65	10.6018	57.65	10.7692	57.65	10.6945	57.65	21.5593	57.65	22.5668	57.65	23.0169	57.65	38.526	57.65	41.0476	57.65	39.7791	57.65	2.75183	57.65	8.57763	57.65	49.4591
57.86	57.86	1.6598	57.86	2.24121	57.86	7.61705	57.86	18.2951	57.86	19.682	57.86	19.4536	57.86	10.0082	57.86	29.1972	57.86	28.14	57.86	12.1379	57.86	30.1515	57.86	30.8212	57.86	10.4815	57.86	10.6305	57.86	10.5773	57.86	21.1952	57.86	22.1272	57.86	22.6421	57.86	37.8751	57.86	40.549	57.86	39.023	57.86	2.73169	57.86	8.43581	57.86	48.3303
58.03	58.03	1.65916	58.03	2.24035	58.03	7.42789	58.03	18.1204	58.03	19.3444	58.03	19.1811	58.03	9.79723	58.03	28.5333	58.03	27.6049	58.03	11.907	58.03	29.6132	58.03	30.2284	58.03	10.3134	58.03	10.4446	58.03	10.3933	58.03	20.9201	58.03	21.8354	58.03	22.3129	58.03	37.0553	58.03	39.8615	58.03	38.3427	58.03	2.81401	58.03	8.30915	58.03	47.5374
58.23	58.23	1.65895	58.23	2.24006	58.23	7.44762	58.23	17.8877	58.23	19.1151	58.23	18.8525	58.23	9.651	58.23	28.1218	58.23	27.2586	58.23	11.6998	58.23	29.0018	58.23	29.6036	58.23	10.189	58.23	10.3019	58.23	10.2521	58.23	20.589	58.23	21.5695	58.23	22.0496	58.23	36.4313	58.23	39.0015	58.23	37.6323	58.23	2.75112	58.23	8.14356	58.23	46.6959
58.44	58.44	1.63768	58.44	2.24006	58.44	7.28212	58.44	17.5316	58.44	18.8058	58.44	18.608	58.44	9.52673	58.44	27.7343	58.44	26.7142	58.44	11.5353	58.44	28.4348	58.44	29.1028	58.44	10.0865	58.44	10.2009	58.44	10.1122	58.44	20.3837	58.44	21.1851	58.44	21.6892	58.44	35.8121	58.44	38.4315	58.44	37.0477	58.44	2.73028	58.44	8.0613	58.44	45.7995
58.6	58.6	1.63789	58.6	2.24035	58.6	7.20029	58.6	17.2825	58.6	18.5813	58.6	18.325	58.6	9.32083	58.6	27.1056	58.6	26.2539	58.6	11.29	58.6	27.851	58.6	28.5857	58.6	9.92381	58.6	10.1012	58.6	9.97358	58.6	20.0989	58.6	20.9854	58.6	21.4516	58.6	35.1148	58.6	37.6018	58.6	36.3671	58.6	2.73063	58.6	7.89781	58.6	44.8681
58.85	58.85	1.65916	58.85	2.17753	58.85	7.13822	58.85	17.0102	58.85	18.3132	58.85	18.0396	58.85	9.21727	58.85	26.6773	58.85	25.8102	58.85	11.1255	58.85	27.4459	58.85	28.125	58.85	9.73928	58.85	9.89914	58.85	9.83367	58.85	19.8115	58.85	20.5807	58.85	21.1511	58.85	34.5781	58.85	37.0725	58.85	35.8228	58.85	2.73063	58.85	7.7744	58.85	44.0734
59.08	59.08	1.63768	59.08	2.19819	59.08	7.03387	59.08	16.7776	59.08	17.981	59.08	17.8539	59.08	9.02969	59.08	26.1845	59.08	25.2626	59.08	10.8979	59.08	26.9158	59.08	27.6006	59.08	9.61501	59.08	9.83727	59.08	9.69251	59.08	19.4805	59.08	20.3352	59.08	20.7479	59.08	34.0164	59.08	36.2942	59.08	35.1933	59.08	2.6886	59.08	7.60888	59.08	43.1713
59.26	59.26	1.65916	59.26	2.19847	59.26	6.95201	59.26	16.5703	59.26	17.7977	59.26	17.5708	59.26	8.98942	59.26	25.9227	59.26	24.9029	59.26	10.7348	59.26	26.4331	59.26	27.0433	59.26	9.49323	59.26	9.67692	59.26	9.6338	59.26	19.2367	59.26	20.176	59.26	20.5903	59.26	33.4221	59.26	35.7288	59.26	34.5125	59.26	2.75148	59.26	7.54816	59.26	42.4637
59.48	59.48	1.6381	59.48	2.15687	59.48	6.89082	59.48	16.3	59.48	17.5524	59.48	17.2061	59.48	8.80414	59.48	25.3549	59.48	24.4422	59.48	10.5305	59.48	25.8491	59.48	26.6461	59.48	9.35091	59.48	9.49632	59.48	9.49511	59.48	19.0133	59.48	19.875	59.48	20.2124	59.48	32.8276	59.48	35.1022	59.48	34.033	59.48	2.71014	59.48	7.40515	59.48	41.5114
59.67	59.67	1.61662	59.67	2.17753	59.67	6.80718	59.67	16.1094	59.67	17.2821	59.67	17.0204	59.67	8.59588	59.67	24.8825	59.67	24.0156	59.67	10.344	59.67	25.4001	59.67	26.1018	59.67	9.24719	59.67	9.43449	59.67	9.35398	59.67	18.6823	59.67	19.4272	59.67	19.8893	59.67	32.3486	59.67	34.4462	59.67	33.3634	59.67	2.68894	59.67	7.30136	59.67	40.7318
59.95	59.95	1.57408	59.95	2.09378	59.95	6.68303	59.95	15.7742	59.95	16.9315	59.95	16.735	59.95	8.49231	59.95	24.3522	59.95	23.5115	59.95	10.2412	59.95	24.9545	59.95	25.4808	59.95	9.12416	59.95	9.25267	59.95	9.17409	59.95	18.4155	59.95	19.2046	59.95	19.669	59.95	31.7293	59.95	33.9373	59.95	32.6578	59.95	2.70979	59.95	7.17795	59.95	39.9371
60.13	60.13	1.6381	60.13	2.13593	60.13	6.62181	60.13	15.6924	60.13	16.8305	60.13	16.5537	60.13	8.3484	60.13	23.927	60.13	23.2322	60.13	10.0369	60.13	24.512	60.13	25.1234	60.13	8.98179	60.13	9.13263	60.13	9.11531	60.13	18.1304	60.13	18.8833	60.13	19.331	60.13	31.114	60.13	33.3105	60.13	32.1378	60.13	2.66844	60.13	7.05546	60.13	39.229
60.36	60.36	1.61683	60.36	2.13593	60.36	6.47696	60.36	15.3572	60.36	16.5212	60.36	16.2683	60.36	8.2241	60.36	23.5598	60.36	22.7482	60.36	9.85176	60.36	23.9246	60.36	24.6626	60.36	8.85876	60.36	9.03161	60.36	8.9354	60.36	17.8224	60.36	18.5999	60.36	19.0705	60.36	30.5359	60.36	32.6793	60.36	31.5733	60.36	2.71014	60.36	6.8909	60.36	38.4138
60.6	60.6	1.61662	60.6	2.09378	60.6	6.39337	60.6	15.2086	60.6	16.2097	60.6	15.9808	60.6	8.05734	60.6	23.0877	60.6	22.3218	60.6	9.68598	60.6	23.5569	60.6	24.1587	60.6	8.71409	60.6	8.86883	60.6	8.79434	60.6	17.6148	60.6	18.3344	60.6	18.7676	60.6	30.1191	60.6	32.2475	60.6	31.0451	60.6	2.70979	60.6	6.80774	60.6	37.6754
60.75	60.75	1.61683	60.75	2.09405	60.75	6.3735	60.75	14.9382	60.75	16.0261	60.75	15.8198	60.75	7.9548	60.75	22.6623	60.75	21.9415	60.75	9.54325	60.75	23.0535	60.75	23.6609	60.75	8.63319	60.75	8.80935	60.75	8.77548	60.75	17.3296	60.75	18.0939	60.75	18.5096	60.75	29.5036	60.75	31.5391	60.75	30.5652	60.75	2.68929	60.75	6.74691	60.75	36.9466
61.01	61.01	1.61683	61.01	2.07311	61.01	6.24934	61.01	14.7496	61.01	15.8199	61.01	15.616	61.01	7.87194	61.01	22.2952	61.01	21.4979	61.01	9.46098	61.01	22.6281	61.01	23.2802	61.01	8.51015	61.01	8.68812	61.01	8.59557	61.01	17.1243	61.01	17.7701	61.01	18.2693	61.01	29.07	61.01	31.0911	61.01	29.9603	61.01	2.68929	61.01	6.60292	61.01	36.2945
61.14	61.14	1.63789	61.14	2.09378	61.14	6.20715	61.14	14.4964	61.14	15.5704	61.14	15.2878	61.14	7.74665	61.14	21.9456	61.14	21.0313	61.14	9.19242	61.14	22.2403	61.14	22.7764	61.14	8.44754	61.14	8.52539	61.14	8.43457	61.14	16.8757	61.14	17.6059	61.14	18.0065	61.14	28.6121	61.14	30.456	61.14	29.4324	61.14	2.68894	61.14	6.5198	61.14	35.597
61.37	61.37	1.59535	61.37	2.0519	61.37	6.1037	61.37	14.2869	61.37	15.3229	61.37	15.1247	61.37	7.58094	61.37	21.5377	61.37	20.7692	61.37	9.04847	61.37	21.8149	61.37	22.3558	61.37	8.26301	61.37	8.38397	61.37	8.3946	61.37	16.6293	61.37	17.3428	61.37	17.686	61.37	28.2612	61.37	29.9674	61.37	28.9687	61.37	2.68894	61.37	6.3964	61.37	34.9246
61.62	61.62	1.59576	61.62	2.05243	61.62	6.02249	61.62	14.081	61.62	15.0999	61.62	14.884	61.62	7.45859	61.62	21.1556	61.62	20.351	61.62	8.88624	61.62	21.3951	61.62	21.8806	61.62	8.14208	61.62	8.28509	61.62	8.27681	61.62	16.4488	61.62	17.0639	61.62	17.4502	61.62	27.8348	61.62	29.405	61.62	28.4317	61.62	2.64794	61.62	6.29519	61.62	34.2406
61.78	61.78	1.61662	61.78	2.07284	61.78	5.95886	61.78	13.847	61.78	14.8073	61.78	14.6355	61.78	7.33239	61.78	20.7218	61.78	20.0433	61.78	8.78113	61.78	20.9034	61.78	21.5545	61.78	7.99646	61.78	8.18195	61.78	8.11478	61.78	16.1982	61.78	16.8167	61.78	17.2654	61.78	27.3941	61.78	28.9291	61.78	27.9003	61.78	2.62641	61.78	6.2113	61.78	33.4575
62.02	62.02	1.63789	62.02	2.0519	62.02	5.91748	62.02	13.6165	62.02	14.663	62.02	14.4113	62.02	7.20811	62.02	20.3955	62.02	19.64	62.02	8.59605	62.02	20.5794	62.02	21.0537	62.02	7.87344	62.02	8.06073	62.02	8.01484	62.02	15.9929	62.02	16.5941	62.02	17.0251	62.02	26.94	62.02	28.3998	62.02	27.4769	62.02	2.64726	62.02	6.10846	62.02	32.887
62.18	62.18	1.61662	62.18	2.0519	62.18	5.85541	62.18	13.407	62.18	14.4155	62.18	14.2278	62.18	7.16668	62.18	19.9264	62.18	19.3577	62.18	8.47266	62.18	20.1945	62.18	20.7732	62.18	7.81192	62.18	7.91932	62.18	7.87493	62.18	15.7876	62.18	16.3715	62.18	16.7647	62.18	26.589	62.18	27.8298	62.18	26.9528	62.18	2.64726	62.18	6.02619	62.18	32.3368
62.4	62.4	1.59514	62.4	2.03071	62.4	5.75122	62.4	13.2377	62.4	14.228	62.4	14.0222	62.4	7.00008	62.4	19.4956	62.4	18.9116	62.4	8.32763	62.4	19.8071	62.4	20.3299	62.4	7.72891	62.4	7.8375	62.4	7.81396	62.4	15.5187	62.4	16.1468	62.4	16.5823	62.4	26.1521	62.4	27.4191	62.4	26.3648	62.4	2.66776	62.4	5.98429	62.4	31.6196
62.58	62.58	1.59576	62.58	2.01055	62.58	5.69135	62.58	13.0333	62.58	13.9035	62.58	13.7014	62.58	6.91991	62.58	19.1767	62.58	18.5559	62.58	8.20743	62.58	19.3893	62.58	19.9971	62.58	7.67037	62.58	7.73949	62.58	7.65704	62.58	15.3399	62.58	15.9506	62.58	16.2882	62.58	25.7906	62.58	26.9206	62.58	26.0322	62.58	2.64794	62.58	5.88374	62.58	31.0611
62.82	62.82	1.63789	62.82	2.0519	62.82	5.64851	62.82	12.7786	62.82	13.7349	62.82	13.5552	62.82	6.83528	62.82	18.927	62.82	18.2486	62.82	8.08193	62.82	19.0805	62.82	19.5913	62.82	7.52487	62.82	7.63648	62.82	7.57512	62.82	15.028	62.82	15.7037	62.82	16.0637	62.82	25.3091	62.82	26.4658	62.82	25.582	62.82	2.64726	62.82	5.79995	62.82	30.5234
63.03	63.03	1.55281	63.03	2.03097	63.03	5.52436	63.03	12.5691	63.03	13.4668	63.03	13.229	63.03	6.69029	63.03	18.6007	63.03	17.8252	63.03	7.89685	63.03	18.7159	63.03	19.1306	63.03	7.40185	63.03	7.57588	63.03	7.4552	63.03	14.8843	63.03	15.4406	63.03	15.7232	63.03	24.7724	63.03	26.0179	63.03	25.0578	63.03	2.64726	63.03	5.67655	63.03	29.8713
63.18	63.18	1.57387	63.18	2.03071	63.18	5.46159	63.18	12.4418	63.18	13.3208	63.18	13.1254	63.18	6.62729	63.18	18.1293	63.18	17.6213	63.18	7.79302	63.18	18.3084	63.18	18.7276	63.18	7.31889	63.18	7.4537	63.18	7.3743	63.18	14.6771	63.18	15.2565	63.18	15.621	63.18	24.3564	63.18	25.5464	63.18	24.6716	63.18	2.62607	63.18	5.59356	63.18	29.3174
63.42	63.42	1.63789	63.42	1.98909	63.42	5.37953	63.42	12.213	63.42	13.0956	63.42	12.8825	63.42	6.52458	63.42	17.8665	63.42	17.2203	63.42	7.62951	63.42	17.9462	63.42	18.3494	63.42	7.1558	63.42	7.33345	63.42	7.31529	63.42	14.4942	63.42	14.9954	63.42	15.3626	63.42	23.8434	63.42	25.0407	63.42	24.2313	63.42	2.60557	63.42	5.51201	63.42	28.6691
63.6	63.6	1.63768	63.6	2.00977	63.6	5.35815	63.6	12.0438	63.6	12.8259	63.6	12.6974	63.6	6.39948	63.6	17.4767	63.6	16.835	63.6	7.50515	63.6	17.5591	63.6	18.0065	63.6	7.07288	63.6	7.2719	63.6	7.17446	63.6	14.2255	63.6	14.7911	63.6	15.1003	63.6	23.4069	63.6	24.5489	63.6	23.7444	63.6	2.62607	63.6	5.42904	63.6	28.1357
63.85	63.85	1.59555	63.85	1.96841	63.85	5.31814	63.85	11.7536	63.85	12.7054	63.85	12.4561	63.85	6.29755	63.85	17.1344	63.85	16.5771	63.85	7.32198	63.85	17.2192	63.85	17.7106	63.85	7.01318	63.85	7.13234	63.85	7.05637	63.85	14.0444	63.85	14.5925	63.85	14.984	63.85	22.9587	63.85	24.2295	63.85	23.2868	63.85	2.58505	63.85	5.32759	63.85	27.5928
64.03	64.03	1.61641	64.03	2.00977	64.03	5.23402	64.03	11.604	64.03	12.4753	64.03	12.2898	64.03	6.21309	64.03	16.8649	64.03	16.3108	64.03	7.27897	64.03	16.9312	64.03	17.3255	64.03	6.90887	64.03	7.00931	64.03	6.9946	64.03	13.8149	64.03	14.4067	64.03	14.7598	64.03	22.5812	64.03	23.8365	64.03	22.918	64.03	2.60523	64.03	5.26453	64.03	27.1171
64.2	64.2	1.57408	64.2	1.94722	64.2	5.13124	64.2	11.396	64.2	12.2707	64.2	12.1079	64.2	6.0689	64.2	16.4796	64.2	15.9903	64.2	7.15652	64.2	16.5081	64.2	17.0072	64.2	6.74573	64.2	6.9294	64.2	6.85559	64.2	13.5704	64.2	14.1454	64.2	14.5815	64.2	22.0887	64.2	23.3917	64.2	22.5178	64.2	2.62641	64.2	5.22407	64.2	26.4889
64.45	64.45	1.57367	64.45	1.92578	64.45	5.04718	64.45	11.2883	64.45	12.0614	64.45	11.901	64.45	6.02592	64.45	16.1491	64.45	15.5426	64.45	6.9902	64.45	16.1596	64.45	16.6423	64.45	6.72349	64.45	6.80643	64.45	6.79388	64.45	13.4848	64.45	13.9192	64.45	14.2774	64.45	21.7322	64.45	22.7954	64.45	22.0283	64.45	2.58406	64.45	5.11991	64.45	25.9321
64.61	64.61	1.57387	64.61	1.94697	64.61	5.02714	64.61	11.1432	64.61	11.9392	64.61	11.658	64.61	5.90243	64.61	15.8861	64.61	15.343	64.61	6.86773	64.61	15.8781	64.61	16.284	64.61	6.64236	64.61	6.78711	64.61	6.69483	64.61	13.2402	64.61	13.7794	64.61	14.139	64.61	21.3015	64.61	22.5541	64.61	21.6884	64.61	2.60523	64.61	5.05888	64.61	25.4872
64.8	64.8	1.61683	64.8	1.96841	64.8	4.94567	64.8	10.9575	64.8	11.6948	64.8	11.4775	64.8	5.86252	64.8	15.6046	64.8	15.105	64.8	6.74609	64.8	15.5581	64.8	15.9476	64.8	6.52103	64.8	6.64743	64.8	6.65657	64.8	12.9972	64.8	13.5603	64.8	13.9223	64.8	20.7908	64.8	22.0509	64.8	21.19	64.8	2.62675	64.8	4.93676	64.8	24.9639
65.02	65.02	1.53173	65.02	1.92653	65.02	4.88359	65.02	10.8108	65.02	11.4885	65.02	11.2737	65.02	5.6968	65.02	15.2782	65.02	14.7218	65.02	6.64326	65.02	15.315	65.02	15.7272	65.02	6.45951	65.02	6.58681	65.02	6.55662	65.02	12.874	65.02	13.3377	65.02	13.7019	65.02	20.4605	65.02	21.7047	65.02	20.8876	65.02	2.56421	65.02	4.91619	65.02	24.4748
65.2	65.2	1.59494	65.2	1.92578	65.2	4.81965	65.2	10.5344	65.2	11.2779	65.2	11.0451	65.2	5.61177	65.2	14.9461	65.2	14.3734	65.2	6.53789	65.2	14.9648	65.2	15.3406	65.2	6.35452	65.2	6.46308	65.2	6.41422	65.2	12.6843	65.2	13.1909	65.2	13.4964	65.2	20.0192	65.2	21.2486	65.2	20.4563	65.2	2.56322	65.2	4.81149	65.2	23.9765
65.43	65.43	1.57367	65.43	1.92578	65.43	4.75759	65.43	10.3668	65.43	11.0923	65.43	10.9025	65.43	5.57035	65.43	14.6606	65.43	14.1517	65.43	6.4351	65.43	14.7218	65.43	15.0803	65.43	6.25203	65.43	6.42269	65.43	6.31431	65.43	12.4996	65.43	12.9684	65.43	13.2561	65.43	19.6477	65.43	20.8822	65.43	20.154	65.43	2.60489	65.43	4.7498	65.43	23.5283
65.62	65.62	1.57387	65.62	1.88416	65.62	4.71683	65.62	10.2006	65.62	10.8257	65.62	10.7408	65.62	5.44681	65.62	14.2954	65.62	13.8107	65.62	6.27143	65.62	14.3591	65.62	14.6816	65.62	6.17083	65.62	6.30232	65.62	6.23518	65.62	12.2138	65.62	12.7677	65.62	12.9975	65.62	19.2168	65.62	20.4982	65.62	19.7131	65.62	2.58439	65.62	4.64759	65.62	22.9813
65.83	65.83	1.57387	65.83	1.88416	65.83	4.63408	65.83	9.99114	65.83	10.6813	65.83	10.5574	65.83	5.36397	65.83	14.0507	65.83	13.5285	65.83	6.25087	65.83	14.0148	65.83	14.4012	65.83	6.10933	65.83	6.24172	65.83	6.2152	65.83	12.1522	65.83	12.5856	65.83	12.9574	65.83	18.8659	65.83	20.0911	65.83	19.31	65.83	2.56355	65.83	4.60646	65.83	22.5534
66.04	66.04	1.53114	66.04	1.90485	66.04	4.57142	66.04	9.82231	66.04	10.5356	66.04	10.2708	66.04	5.34257	66.04	13.7838	66.04	13.2848	66.04	6.10615	66.04	13.77	66.04	14.119	66.04	6.00605	66.04	6.16013	66.04	6.07452	66.04	11.9659	66.04	12.3817	66.04	12.6754	66.04	18.5126	66.04	19.7628	66.04	19.0253	66.04	2.52154	66.04	4.50306	66.04	22.1227
66.21	66.21	1.53094	66.21	1.86274	66.21	4.50879	66.21	9.61164	66.21	10.3075	66.21	10.1268	66.21	5.17624	66.21	13.4558	66.21	12.9808	66.21	5.96146	66.21	13.4038	66.21	13.7968	66.21	5.9028	66.21	6.03817	66.21	5.95387	66.21	11.7592	66.21	12.1171	66.21	12.5136	66.21	18.1594	66.21	19.3126	66.21	18.5997	66.21	2.56289	66.21	4.46136	66.21	21.6921
66.45	66.45	1.57367	66.45	1.92578	66.45	4.50937	66.45	9.48722	66.45	10.1439	66.45	9.9447	66.45	5.13549	66.45	13.2537	66.45	12.7808	66.45	5.87999	66.45	13.1828	66.45	13.5182	66.45	5.82156	66.45	5.93796	66.45	5.89469	66.45	11.5965	66.45	11.9973	66.45	12.355	66.45	17.8522	66.45	18.9894	66.45	18.2796	66.45	2.5007	66.45	4.40025	66.45	21.1245
66.63	66.63	1.55221	66.63	1.88367	66.63	4.40537	66.63	9.2766	66.63	9.97768	66.63	9.71929	66.63	5.0106	66.63	12.9258	66.63	12.4567	66.63	5.77645	66.63	12.8571	66.63	13.2561	66.63	5.80032	66.63	5.87661	66.63	5.79403	66.63	11.3898	66.63	11.8137	66.63	12.1332	66.63	17.4784	66.63	18.6206	66.63	17.9549	66.63	2.58372	66.63	4.338	66.63	20.8163
66.83	66.83	1.57327	66.83	1.88343	66.83	4.36345	66.83	9.1079	66.83	9.8115	66.83	9.63654	66.83	4.94785	66.83	12.6795	66.83	12.2132	66.83	5.71404	66.83	12.6125	66.83	12.934	66.83	5.65612	66.83	5.77489	66.83	5.71338	66.83	11.2242	66.83	11.6705	66.83	11.8714	66.83	17.2286	66.83	18.252	66.83	17.5294	66.83	2.56256	66.83	4.25522	66.83	20.3656
67.07	67.07	1.55261	67.07	1.86322	67.07	4.30307	67.07	8.94385	67.07	9.54723	67.07	9.41607	67.07	4.92905	67.07	12.3989	67.07	11.976	67.07	5.59288	67.07	12.3339	67.07	12.6586	67.07	5.5558	67.07	5.71653	67.07	5.67561	67.07	11.1053	67.07	11.4322	67.07	11.7758	67.07	16.843	67.07	17.913	67.07	17.2338	67.07	2.56355	67.07	4.21573	67.07	20.0067
67.22	67.22	1.53114	67.22	1.84205	67.22	4.26115	67.22	8.83799	67.22	9.40167	67.22	9.25183	67.22	4.78346	67.22	12.1118	67.22	11.6923	67.22	5.48936	67.22	12.069	67.22	12.4567	67.22	5.55508	67.22	5.635	67.22	5.59496	67.22	10.9397	67.22	11.2892	67.22	11.6141	67.22	16.49	67.22	17.5443	67.22	16.9092	67.22	2.54238	67.22	4.13294	67.22	19.4541
67.48	67.48	1.57347	67.48	1.88367	67.48	4.21923	67.48	8.56462	67.48	9.23554	67.48	9.06726	67.48	4.72073	67.48	11.8656	67.48	11.4086	67.48	5.38587	67.48	11.8245	67.48	12.1548	67.48	5.47238	67.48	5.5535	67.48	5.5343	67.48	10.7536	67.48	11.1461	67.48	11.4324	67.48	16.1784	67.48	17.2368	67.48	16.6249	67.48	2.56289	67.48	4.07073	67.48	19.1054
67.63	67.63	1.55241	67.63	1.82112	67.63	4.13703	67.63	8.41913	67.63	9.07179	67.63	8.9054	67.63	4.6178	67.63	11.6428	67.63	11.2286	67.63	5.26321	67.63	11.6033	67.63	11.916	67.63	5.3296	67.63	5.47342	67.63	5.45508	67.63	10.6113	67.63	11.0059	67.63	11.2537	67.63	15.7883	67.63	16.9134	67.63	16.2844	67.63	2.5007	67.63	3.96845	67.63	18.7208
67.87	67.87	1.50987	67.87	1.84205	67.87	4.03361	67.87	8.33535	67.87	8.86561	67.87	8.72199	67.87	4.55568	67.87	11.337	67.87	10.9665	67.87	5.18097	67.87	11.2995	67.87	11.5956	67.87	5.3091	67.87	5.41283	67.87	5.35517	67.87	10.3445	67.87	10.8238	67.87	11.1335	67.87	15.4787	67.87	16.6284	67.87	15.9418	67.87	2.54238	67.87	3.92732	67.87	18.2726
68.02	68.02	1.55241	68.02	1.86298	68.02	3.97155	68.02	8.18875	68.02	8.70067	68.02	8.6201	68.02	4.49355	68.02	11.0719	68.02	10.7649	68.02	5.09873	68.02	10.9958	68.02	11.3953	68.02	5.2681	68.02	5.33204	68.02	5.29523	68.02	10.2829	68.02	10.662	68.02	10.9533	68.02	15.2517	68.02	16.2824	68.02	15.6798	68.02	2.47986	68.02	3.8862	68.02	17.9874
68.24	68.24	1.55201	68.24	1.82065	68.24	3.97053	68.24	7.93539	68.24	8.51292	68.24	8.41415	68.24	4.45099	68.24	10.8856	68.24	10.5405	68.24	4.99465	68.24	10.8512	68.24	11.1321	68.24	5.14379	68.24	5.29029	68.24	5.21396	68.24	10.1366	68.24	10.4367	68.24	10.7503	68.24	14.8764	68.24	15.973	68.24	15.3332	68.24	2.50006	68.24	3.82353	68.24	17.5348
68.48	68.48	1.53134	68.48	1.82135	68.48	3.86863	68.48	7.89656	68.48	8.41311	68.48	8.25435	68.48	4.34916	68.48	10.6043	68.48	10.2623	68.48	4.93489	68.48	10.6124	68.48	10.9161	68.48	5.08427	68.48	5.21153	68.48	5.176	68.48	9.91474	68.48	10.3194	68.48	10.5742	68.48	14.6345	68.48	15.6332	68.48	15.0771	68.48	2.50102	68.48	3.74275	68.48	17.2156
68.67	68.67	1.51007	68.67	1.80042	68.67	3.84794	68.67	7.64521	68.67	8.1038	68.67	8.03016	68.67	4.26632	68.67	10.4208	68.67	10.0002	68.67	4.83208	68.67	10.3491	68.67	10.6357	68.67	5.04327	68.67	5.13073	68.67	5.09606	68.67	9.77105	68.67	10.1575	68.67	10.414	68.67	14.3042	68.67	15.3482	68.67	14.7747	68.67	2.50102	68.67	3.74275	68.67	16.8081
68.9	68.9	1.55221	68.9	1.77903	68.9	3.76422	68.9	7.5176	68.9	8.06048	68.9	7.86508	68.9	4.1824	68.9	10.2142	68.9	9.8162	68.9	4.74861	68.9	10.1237	68.9	10.4527	68.9	4.919	68.9	5.04863	68.9	5.01483	68.9	9.62488	68.9	9.9526	68.9	10.2511	68.9	14.0735	68.9	15.0797	68.9	14.509	68.9	2.52121	68.9	3.68011	68.9	16.4575
69.13	69.13	1.53134	69.13	1.75855	69.13	3.76519	69.13	7.37292	69.13	7.85636	69.13	7.80597	69.13	4.14206	69.13	9.95173	69.13	9.65743	69.13	4.66759	69.13	9.94406	69.13	10.1549	69.13	4.85876	69.13	4.96913	69.13	4.9162	69.13	9.50419	69.13	9.85399	69.13	10.1136	69.13	13.7675	69.13	14.7986	69.13	14.2104	69.13	2.45934	69.13	3.61936	69.13	16.1358
69.28	69.28	1.53134	69.28	1.84229	69.28	3.70312	69.28	7.18441	69.28	7.71201	69.28	7.54101	69.28	4.05922	69.28	9.76819	69.28	9.41549	69.28	4.56478	69.28	9.72128	69.28	9.99471	69.28	4.81776	69.28	4.86814	69.28	4.85625	69.28	9.33997	69.28	9.69212	69.28	9.91332	69.28	13.5198	69.28	14.5136	69.28	13.9483	69.28	2.50102	69.28	3.55767	69.28	15.7894
69.49	69.49	1.55241	69.49	1.77926	69.49	3.66128	69.49	7.05782	69.49	7.5667	69.49	7.43815	69.49	3.99657	69.49	9.48147	69.49	9.21269	69.49	4.52307	69.49	9.51753	69.49	9.7531	69.49	4.73514	69.49	4.84731	69.49	4.85562	69.49	9.17457	69.49	9.50879	69.49	9.81193	69.49	13.1879	69.49	14.1657	69.49	13.6442	69.49	2.5007	69.49	3.51609	69.49	15.4207
69.66	69.66	1.55261	69.66	1.71668	69.66	3.579	69.66	6.89117	69.66	7.38209	69.66	7.25568	69.66	3.89353	69.66	9.27876	69.66	9.01226	69.66	4.4414	69.66	9.27572	69.66	9.45391	69.66	4.65375	69.66	4.74694	69.66	4.73634	69.66	9.01153	69.66	9.32791	69.66	9.63295	69.66	12.9213	69.66	13.9029	69.66	13.3235	69.66	2.48018	69.66	3.47541	69.66	15.1375
69.89	69.89	1.48861	69.89	1.59086	69.89	3.55785	69.89	6.78556	69.89	7.23681	69.89	7.07134	69.89	3.85162	69.89	9.07366	69.89	8.84983	69.89	4.33804	69.89	9.07203	69.89	9.29248	69.89	4.61215	69.89	4.66554	69.89	4.69577	69.89	8.96932	69.89	9.26601	69.89	9.47151	69.89	12.6926	69.89	13.6976	69.89	13.0396	69.89	2.47986	69.89	3.37215	69.89	14.7892
70.13	70.13	1.55261	70.13	1.63294	70.13	3.47556	70.13	6.59793	70.13	7.07278	70.13	6.94996	70.13	3.76927	70.13	8.85051	70.13	8.54854	70.13	4.27691	70.13	8.87067	70.13	9.1735	70.13	4.53074	70.13	4.66614	70.13	4.59645	70.13	8.7652	70.13	9.10533	70.13	9.39262	70.13	12.4878	70.13	13.3533	70.13	12.8196	70.13	2.50102	70.13	3.37259	70.13	14.4651
70.3	70.3	1.51007	70.3	1.612	70.3	3.41349	70.3	6.51414	70.3	6.92844	70.3	6.84805	70.3	3.72785	70.3	8.60579	70.3	8.38725	70.3	4.19466	70.3	8.64789	70.3	8.89309	70.3	4.46924	70.3	4.56514	70.3	4.57646	70.3	8.58046	70.3	8.90299	70.3	9.19236	70.3	12.2401	70.3	13.1091	70.3	12.5172	70.3	2.50102	70.3	3.31089	70.3	14.1799
70.54	70.54	1.51007	70.54	1.612	70.54	3.33074	70.54	6.30468	70.54	6.74286	70.54	6.66462	70.54	3.6243	70.54	8.54462	70.54	8.22595	70.54	4.15354	70.54	8.44536	70.54	8.73285	70.54	4.40774	70.54	4.48434	70.54	4.43657	70.54	8.43676	70.54	8.80182	70.54	9.03214	70.54	11.9511	70.54	12.7834	70.54	12.356	70.54	2.48018	70.54	3.26976	70.54	13.7928
70.77	70.77	1.48861	70.77	1.59086	70.77	3.30963	70.77	6.2201	70.77	6.61828	70.77	6.52112	70.77	3.62383	70.77	8.27844	70.77	8.06362	70.77	4.07076	70.77	8.28228	70.77	8.51143	70.77	4.34567	70.77	4.44337	70.77	4.45598	70.77	8.33305	70.77	8.63884	70.77	8.95088	70.77	11.7639	70.77	12.5375	70.77	12.0521	70.77	2.47986	70.77	3.1871	70.77	13.6485
70.94	70.94	1.53134	70.94	1.59107	70.94	3.26868	70.94	6.07428	70.94	6.45417	70.94	6.35891	70.94	3.54146	70.94	8.09597	70.94	7.80256	70.94	4.03016	70.94	8.06056	70.94	8.27217	70.94	4.30523	70.94	4.40354	70.94	4.41659	70.94	8.25202	70.94	8.53878	70.94	8.77179	70.94	11.497	70.94	12.3966	70.94	11.8117	70.94	2.48018	70.94	3.16694	70.94	13.2224
71.18	71.18	1.50968	71.18	1.59066	71.18	3.18511	71.18	5.94707	71.18	6.32882	71.18	6.17389	71.18	3.47843	71.18	7.86962	71.18	7.65946	71.18	3.90579	71.18	7.91676	71.18	8.1499	71.18	4.26313	71.18	4.36202	71.18	4.33553	71.18	8.08572	71.18	8.43543	71.18	8.60936	71.18	11.2877	71.18	12.0678	71.18	11.587	71.18	2.4587	71.18	3.10445	71.18	12.9338
71.36	71.36	1.4888	71.36	1.5492	71.36	3.18593	71.36	5.80199	71.36	6.18611	71.36	6.1551	71.36	3.43791	71.36	7.66772	71.36	7.45981	71.36	3.88623	71.36	7.69602	71.36	7.9517	71.36	4.20273	71.36	4.30254	71.36	4.2767	71.36	7.92358	71.36	8.29597	71.36	8.43133	71.36	11.0636	71.36	11.7859	71.36	11.3884	71.36	2.4385	71.36	3.10525	71.36	12.6519
71.55	71.55	1.51007	71.55	1.57013	71.55	3.10318	71.55	5.69726	71.55	6.08301	71.55	5.99205	71.55	3.37578	71.55	7.54537	71.55	7.29852	71.55	3.80398	71.55	7.59475	71.55	7.75141	71.55	4.16172	71.55	4.20154	71.55	4.17677	71.55	7.80042	71.55	8.1341	71.55	8.39128	71.55	10.7127	71.55	11.5417	71.55	11.1264	71.55	2.45934	71.55	3.06412	71.55	12.4074
71.73	71.73	1.44589	71.73	1.5488	71.73	2.99896	71.73	5.57015	71.73	5.95775	71.73	5.86825	71.73	3.29209	71.73	7.38032	71.73	7.09508	71.73	3.76189	71.73	7.39032	71.73	7.62926	71.73	4.09916	71.73	4.11968	71.73	4.09578	71.73	7.6958	71.73	8.03086	71.73	8.1889	71.73	10.6067	71.73	11.3352	71.73	10.9019	71.73	2.43787	71.73	3.00165	71.73	12.1598
71.97	71.97	1.55201	71.97	1.59045	71.97	3.03994	71.97	5.48568	71.97	5.8127	71.97	5.72488	71.97	3.27096	71.97	7.15514	71.97	7.0337	71.97	3.74085	71.97	7.28815	71.97	7.46811	71.97	4.03716	71.97	4.15954	71.97	4.09525	71.97	7.61273	71.97	7.88824	71.97	8.04771	71.97	10.3784	71.97	11.0692	71.97	10.7393	71.97	2.43755	71.97	2.9396	71.97	11.8731
72.19	72.19	1.46715	72.19	1.59066	72.19	2.97828	72.19	5.36074	72.19	5.66914	72.19	5.58299	72.19	3.20927	72.19	7.05412	72.19	6.83304	72.19	3.6591	72.19	7.00562	72.19	7.28885	72.19	3.9147	72.19	4.01871	72.19	4.05582	72.19	7.36744	72.19	7.72742	72.19	7.94864	72.19	10.1115	72.19	10.8468	72.19	10.4586	72.19	2.4587	72.19	2.93997	72.19	11.6302
72.42	72.42	1.46696	72.42	1.56953	72.42	2.89518	72.42	5.21349	72.42	5.54473	72.42	5.50078	72.42	3.14675	72.42	6.86975	72.42	6.63062	72.42	3.55586	72.42	6.92374	72.42	7.16778	72.42	3.9142	72.42	3.97781	72.42	3.97539	72.42	7.30494	72.42	7.6253	72.42	7.78746	72.42	9.96575	72.42	10.6419	72.42	10.1953	72.42	2.47922	72.42	2.89848	72.42	11.3436
72.57	72.57	1.48784	72.57	1.59004	72.57	2.89443	72.57	5.08655	72.57	5.41967	72.57	5.31605	72.57	3.12524	72.57	6.70494	72.57	6.48788	72.57	3.47275	72.57	6.7398	72.57	6.92574	72.57	3.83124	72.57	3.91623	72.57	3.87451	72.57	7.17997	72.57	7.46157	72.57	7.64536	72.57	9.73628	72.57	10.4154	72.57	9.99121	72.57	2.4161	72.57	2.83608	72.57	11.0353
72.84	72.84	1.46696	72.84	1.52767	72.84	2.85382	72.84	4.98317	72.84	5.29739	72.84	5.19518	72.84	3.08464	72.84	6.54359	72.84	6.38878	72.84	3.45309	72.84	6.62007	72.84	6.80739	72.84	3.81173	72.84	3.87685	72.84	3.89548	72.84	7.01766	72.84	7.34213	72.84	7.52721	72.84	9.61499	72.84	10.296	72.84	9.81245	72.84	2.39589	72.84	2.77514	72.84	10.916
73	73	1.50968	73	1.59066	73	2.8335	73	4.83723	73	5.19499	73	5.11434	73	3.06433	73	6.38133	73	6.2485	73	3.37131	73	6.49943	73	6.6681	73	3.73024	73	3.83696	73	3.81607	73	6.97752	73	7.2217	73	7.42807	73	9.32733	73	10.0531	73	9.63235	73	2.47954	73	2.79606	73	10.6526
73.21	73.21	1.46678	73.21	1.5484	73.21	2.75007	73.21	4.71038	73.21	5.09061	73.21	4.9908	73.21	2.91865	73.21	6.19624	73.21	6.04538	73.21	3.30879	73.21	6.31558	73.21	6.52625	73.21	3.6883	73.21	3.73503	73.21	3.77514	73.21	6.81159	73.21	7.05805	73.21	7.32608	73.21	9.13925	73.21	9.82673	73.21	9.42841	73.21	2.39558	73.21	2.71312	73.21	10.3647
73.38	73.38	1.50929	73.38	1.59025	73.38	2.75007	73.38	4.62664	73.38	4.96695	73.38	4.90932	73.38	2.91865	73.38	6.07395	73.38	5.92447	73.38	3.30879	73.38	6.21437	73.38	6.40613	73.38	3.60634	73.38	3.71484	73.38	3.71521	73.38	6.72952	73.38	6.97716	73.38	7.26603	73.38	8.87106	73.38	9.62328	73.38	9.24709	73.38	2.35392	73.38	2.67202	73.38	10.1815
73.61	73.61	1.55201	73.61	1.63231	73.61	2.75042	73.61	4.54348	73.61	4.84391	73.61	4.74697	73.61	2.87762	73.61	5.89127	73.61	5.7237	73.61	3.227	73.61	6.03297	73.61	6.20674	73.61	3.62729	73.61	3.69512	73.61	3.67574	73.61	6.62779	73.61	6.81625	73.61	7.06677	73.61	8.76903	73.61	9.44139	73.61	9.06694	73.61	2.39589	73.61	2.67236	73.61	9.97913
73.82	73.82	1.48861	73.82	1.549	73.82	2.6477	73.82	4.41899	73.82	4.76269	73.82	4.66667	73.82	2.83694	73.82	5.81122	73.82	5.68485	73.82	3.18671	73.82	5.95352	73.82	6.08818	73.82	3.54623	73.82	3.67588	73.82	3.59676	73.82	6.48583	73.82	6.77754	73.82	6.94845	73.82	8.60618	73.82	9.28099	73.82	8.88789	73.82	2.41734	73.82	2.63192	73.82	9.73725
73.99	73.99	1.48803	73.99	1.52748	73.99	2.626	73.99	4.27074	73.99	4.63719	73.99	4.58339	73.99	2.73235	73.99	5.68668	73.99	5.5013	73.99	3.12382	73.99	5.78928	73.99	6.02577	73.99	3.52437	73.99	3.5937	73.99	3.59537	73.99	6.36022	73.99	6.61313	73.99	6.82566	73.99	8.39656	73.99	9.0943	73.99	8.64271	73.99	2.41641	73.99	2.61035	73.99	9.52986
74.23	74.23	1.42444	74.23	1.52767	74.23	2.54362	74.23	4.20848	74.23	4.53473	74.23	4.46174	74.23	2.7327	74.23	5.54472	74.23	5.38108	74.23	3.08312	74.23	5.6888	74.23	5.82633	74.23	3.48384	74.23	3.57397	74.23	3.51592	74.23	6.25844	74.23	6.49263	74.23	6.64637	74.23	8.19131	74.23	8.87165	74.23	8.50278	74.23	2.35422	74.23	2.54902	74.23	9.30707
74.4	74.4	1.48822	74.4	1.59045	74.4	2.58498	74.4	4.08285	74.4	4.43167	74.4	4.38025	74.4	2.7327	74.4	5.42241	74.4	5.28031	74.4	3.0009	74.4	5.5066	74.4	5.68617	74.4	3.36088	74.4	3.47301	74.4	3.45599	74.4	6.11481	74.4	6.3915	74.4	6.58631	74.4	8.00561	74.4	8.66817	74.4	8.34159	74.4	2.39589	74.4	2.48735	74.4	9.12378
74.64	74.64	1.44589	74.64	1.52787	74.64	2.52327	74.64	4.0415	74.64	4.34978	74.64	4.29931	74.64	2.62953	74.64	5.32117	74.64	5.1399	74.64	2.96017	74.64	5.44657	74.64	5.64686	74.64	3.40231	74.64	3.47346	74.64	3.51638	74.64	6.0335	74.64	6.3114	74.64	6.50707	74.64	7.84156	74.64	8.48613	74.64	8.18145	74.64	2.41703	74.64	2.50823	74.64	8.9009
74.89	74.89	1.4457	74.89	1.5486	74.89	2.44022	74.89	3.95723	74.89	4.18432	74.89	4.13577	74.89	2.62919	74.89	5.17779	74.89	4.99816	74.89	2.89813	74.89	5.3244	74.89	5.50598	74.89	3.3199	74.89	3.43263	74.89	3.43602	74.89	5.93013	74.89	6.20946	74.89	6.3661	74.89	7.71675	74.89	8.26121	74.89	7.95876	74.89	2.37505	74.89	2.42568	74.89	8.63501
75.04	75.04	1.46678	75.04	1.59025	75.04	2.43991	75.04	3.85204	75.04	4.16317	75.04	4.09449	75.04	2.58745	75.04	5.07521	75.04	4.95721	75.04	2.91831	75.04	5.24274	75.04	5.34512	75.04	3.29898	75.04	3.39181	75.04	3.35568	75.04	5.8473	75.04	6.0671	75.04	6.2652	75.04	7.57134	75.04	8.17877	75.04	7.81671	75.04	2.45807	75.04	2.48703	75.04	8.55244
75.24	75.24	1.46678	75.24	1.5484	75.24	2.43991	75.24	3.72643	75.24	4.03951	75.24	3.97227	75.24	2.54605	75.24	4.85101	75.24	4.796	75.24	2.8361	75.24	5.12129	75.24	5.26504	75.24	3.27849	75.24	3.33124	75.24	3.29575	75.24	5.70368	75.24	5.96598	75.24	6.12508	75.24	7.4063	75.24	7.99566	75.24	7.67569	75.24	2.39558	75.24	2.42537	75.24	8.28772
75.5	75.5	1.4457	75.5	1.5486	75.5	2.3575	75.5	3.6641	75.5	3.87513	75.5	3.87092	75.5	2.50498	75.5	4.79048	75.5	4.71601	75.5	2.83647	75.5	5.02072	75.5	5.12556	75.5	3.19694	75.5	3.29129	75.5	3.31616	75.5	5.62234	75.5	5.88584	75.5	6.06581	75.5	7.28346	75.5	7.8746	75.5	7.47519	75.5	2.43755	75.5	2.42568	75.5	8.12587
75.67	75.67	1.44552	75.67	1.52748	75.67	2.31584	75.67	3.60082	75.67	3.87463	75.67	3.85005	75.67	2.44256	75.67	4.70833	75.67	4.61464	75.67	2.77445	75.67	4.87838	75.67	5.02481	75.67	3.15554	75.67	3.29086	75.67	3.25581	75.67	5.53955	75.67	5.76374	75.67	5.94493	75.67	7.11748	75.67	7.64979	75.67	7.33321	75.67	2.39558	75.67	2.34315	75.67	7.88046
75.88	75.88	1.44552	75.88	1.52748	75.88	2.29517	75.88	3.49615	75.88	3.75097	75.88	3.72782	75.88	2.44256	75.88	4.6268	75.88	4.47358	75.88	2.69224	75.88	4.81765	75.88	4.96475	75.88	3.11456	75.88	3.23029	75.88	3.19588	75.88	5.45748	75.88	5.6424	75.88	5.82483	75.88	6.97306	75.88	7.44634	75.88	7.15189	75.88	2.37475	75.88	2.34315	75.88	7.75829
76.05	76.05	1.46659	76.05	1.56912	76.05	2.2742	76.05	3.39104	76.05	3.68867	76.05	3.64587	76.05	2.38015	76.05	4.46317	76.05	4.37226	76.05	2.63025	76.05	4.6956	76.05	4.824	76.05	3.07319	76.05	3.12894	76.05	3.13556	76.05	5.31318	76.05	5.54057	76.05	5.68398	76.05	6.82777	76.05	7.32333	76.05	7.09054	76.05	2.35361	76.05	2.30175	76.05	7.59441
76.29	76.29	1.44533	76.29	1.52728	76.29	2.21217	76.29	3.28637	76.29	3.58563	76.29	3.5644	76.29	2.38015	76.29	4.38165	76.29	4.27152	76.29	2.6508	76.29	4.55392	76.29	4.74393	76.29	3.0527	76.29	3.12894	76.29	3.11559	76.29	5.21061	76.29	5.43946	76.29	5.60393	76.29	6.64212	76.29	7.18093	76.29	6.86896	76.29	2.33278	76.29	2.21954	76.29	7.37044
76.46	76.46	1.46659	76.46	1.5482	76.46	2.1915	76.46	3.28637	76.46	3.54442	76.46	3.5033	76.46	2.33876	76.46	4.30013	76.46	4.17078	76.46	2.6097	76.46	4.47296	76.46	4.68388	76.46	2.99123	76.46	3.10876	76.46	3.07564	76.46	5.14906	76.46	5.3788	76.46	5.50386	76.46	6.49773	76.46	6.99785	76.46	6.7481	76.46	2.33278	76.46	2.26065	76.46	7.26864
76.69	76.69	1.48688	76.69	1.58902	76.69	2.19009	76.69	3.20058	76.69	3.45976	76.69	3.39927	76.69	2.31657	76.69	4.23626	76.69	4.10769	76.69	2.58749	76.69	4.42963	76.69	4.54084	76.69	2.94836	76.69	3.06641	76.69	2.99383	76.69	5.08425	76.69	5.29451	76.69	5.42031	76.69	6.34925	76.69	6.8917	76.69	6.56258	76.69	2.3521	76.69	2.25919	76.69	7.06049
76.9	76.9	1.48803	76.9	1.52748	76.9	2.15043	76.9	3.14025	76.9	3.38	76.9	3.32041	76.9	2.25626	76.9	4.03571	76.9	3.9698	76.9	2.50728	76.9	4.29136	76.9	4.42423	76.9	2.90966	76.9	2.98802	76.9	2.95619	76.9	4.94456	76.9	5.17725	76.9	5.34443	76.9	6.16848	76.9	6.73426	76.9	6.42663	76.9	2.39558	76.9	2.15817	76.9	6.88268
77.07	77.07	1.48803	77.07	1.5484	77.07	2.1711	77.07	3.03558	77.07	3.31817	77.07	3.2593	77.07	2.21486	77.07	3.97456	77.07	3.9295	77.07	2.52783	77.07	4.27111	77.07	4.36418	77.07	2.86868	77.07	2.96783	77.07	2.95619	77.07	4.90352	77.07	5.09636	77.07	5.28438	77.07	6.0447	77.07	6.53081	77.07	6.30575	77.07	2.37475	77.07	2.17872	77.07	6.71978
77.31	77.31	1.40318	77.31	1.52767	77.31	2.06798	77.31	2.97315	77.31	3.19492	77.31	3.15785	77.31	2.21515	77.31	3.91392	77.31	3.80908	77.31	2.46649	77.31	4.12995	77.31	4.24461	77.31	2.88954	77.31	2.92783	77.31	2.95657	77.31	4.82208	77.31	4.99589	77.31	5.18497	77.31	5.98358	77.31	6.49095	77.31	6.14537	77.31	2.35422	77.31	2.13789	77.31	6.70028
77.56	77.56	1.42444	77.56	1.52767	77.56	2.06798	77.56	2.93128	77.56	3.13308	77.56	3.11711	77.56	2.19444	77.56	3.83238	77.56	3.72847	77.56	2.42539	77.56	4.06921	77.56	4.18454	77.56	2.82806	77.56	2.90764	77.56	2.89664	77.56	4.69896	77.56	4.87453	77.56	5.0048	77.56	5.83914	77.56	6.34852	77.56	6.04463	77.56	2.33339	77.56	2.09677	77.56	6.45589
77.72	77.72	1.42408	77.72	1.52728	77.72	2.0261	77.72	2.86773	77.72	3.09106	77.72	3.03483	77.72	2.13179	77.72	3.7295	77.72	3.70736	77.72	2.38366	77.72	3.96697	77.72	4.12342	77.72	2.78636	77.72	2.86652	77.72	2.79604	77.72	4.59518	77.72	4.81261	77.72	4.96348	77.72	5.71387	77.72	6.1638	77.72	5.92221	77.72	2.35361	77.72	2.11679	77.72	6.33206
77.91	77.91	1.42334	77.91	1.50558	77.91	1.94241	77.91	2.7198	77.91	3.00709	77.91	2.93148	77.91	2.06863	77.91	3.60536	77.91	3.56448	77.91	2.38244	77.91	3.90424	77.91	4.00126	77.91	2.74397	77.91	2.82469	77.91	2.7946	77.91	4.4903	77.91	4.68887	77.91	4.8409	77.91	5.60785	77.91	6.09963	77.91	5.8185	77.91	2.31077	77.91	2.07462	77.91	6.18636
78.12	78.12	1.42518	78.12	1.52846	78.12	1.98629	78.12	2.68141	78.12	2.92847	78.12	2.87411	78.12	2.11272	78.12	3.56921	78.12	3.50858	78.12	2.30325	78.12	3.80799	78.12	3.92628	78.12	2.68599	78.12	2.72732	78.12	2.73824	78.12	4.41396	78.12	4.59373	78.12	4.74699	78.12	5.44992	78.12	5.90391	78.12	5.60424	78.12	2.27205	78.12	2.01559	78.12	5.99057
78.35	78.35	1.40373	78.35	1.50733	78.35	2.00672	78.35	2.61822	78.35	2.86623	78.35	2.79221	78.35	2.02961	78.35	3.52797	78.35	3.48797	78.35	2.28239	78.35	3.72649	78.35	3.84566	78.35	2.66514	78.35	2.72696	78.35	2.7179	78.35	4.35181	78.35	4.5729	78.35	4.6863	78.35	5.30473	78.35	5.84208	78.35	5.52289	78.35	2.2926	78.35	2.03589	78.35	5.86755
78.55	78.55	1.44645	78.55	1.5494	78.55	1.9656	78.55	2.59761	78.55	2.78411	78.55	2.77219	78.55	2.05058	78.55	3.42645	78.55	3.34727	78.55	2.30325	78.55	3.70672	78.55	3.86619	78.55	2.64498	78.55	2.72732	78.55	2.69826	78.55	4.29078	78.55	4.47231	78.55	4.60678	78.55	5.22284	78.55	5.67996	78.55	5.42281	78.55	2.35543	78.55	2.01559	78.55	5.74605
78.7	78.7	1.40409	78.7	1.52866	78.7	1.90377	78.7	2.577	78.7	2.74321	78.7	2.71139	78.7	2.00942	78.7	3.36569	78.7	3.2872	78.7	2.24184	78.7	3.6059	78.7	3.70641	78.7	2.60431	78.7	2.68726	78.7	2.69861	78.7	4.18867	78.7	4.39192	78.7	4.54728	78.7	5.07899	78.7	5.55853	78.7	5.34286	78.7	2.31404	78.7	1.99528	78.7	5.60414
78.93	78.93	1.42481	78.93	1.50713	78.93	1.92372	78.93	2.47129	78.93	2.70092	78.93	2.68996	78.93	2.00864	78.93	3.30322	78.93	3.26577	78.93	2.26154	78.93	3.60451	78.93	3.725	78.93	2.6033	78.93	2.66602	78.93	2.61764	78.93	4.16653	78.93	4.34976	78.93	4.46543	78.93	4.99448	78.93	5.39356	78.93	5.24003	78.93	2.27147	78.93	1.93282	78.93	5.47975
79.13	79.13	1.48803	79.13	1.50655	79.13	1.9023	79.13	2.42846	79.13	2.67927	79.13	2.58707	79.13	1.94576	79.13	3.2408	79.13	3.16375	79.13	2.17846	79.13	3.44118	79.13	3.62347	79.13	2.54083	79.13	2.60442	79.13	2.61663	79.13	4.08285	79.13	4.22674	79.13	4.36362	79.13	4.93066	79.13	5.39148	79.13	5.09698	79.13	2.33308	79.13	1.93207	79.13	5.41655
79.36	79.36	1.44626	79.36	1.50733	79.36	1.86191	79.36	2.42971	79.36	2.63941	79.36	2.62916	79.36	1.92606	79.36	3.1405	79.36	3.12506	79.36	2.17958	79.36	3.44295	79.36	3.52519	79.36	2.54214	79.36	2.58557	79.36	2.57801	79.36	3.96179	79.36	4.18845	79.36	4.28576	79.36	4.82999	79.36	5.21105	79.36	4.99882	79.36	2.2926	79.36	1.9125	79.36	5.31747
79.58	79.58	1.38246	79.58	1.52826	79.58	1.79984	79.58	2.30404	79.58	2.5363	79.58	2.52726	79.58	1.90535	79.58	3.05893	79.58	3.04441	79.58	2.11789	79.58	3.3822	79.58	3.4651	79.58	2.46013	79.58	2.52497	79.58	2.53804	79.58	3.87968	79.58	4.04681	79.58	4.20565	79.58	4.64422	79.58	5.04821	79.58	4.85773	79.58	2.33429	79.58	1.9125	79.58	5.17486
79.76	79.76	1.46734	79.76	1.4862	79.76	1.79961	79.76	2.2828	79.76	2.51536	79.76	2.44542	79.76	1.88439	79.76	3.05854	79.76	2.96338	79.76	2.13818	79.76	3.34126	79.76	3.36452	79.76	2.41882	79.76	2.52464	79.76	2.49775	79.76	3.79708	79.76	3.96537	79.76	4.12501	79.76	4.60235	79.76	4.96615	79.76	4.77649	79.76	2.27147	79.76	1.83001	79.76	5.03159
79.98	79.98	1.42499	79.98	1.52826	79.98	1.82053	79.98	2.2412	79.98	2.47444	79.98	2.40497	79.98	1.86393	79.98	2.99775	79.98	2.90328	79.98	2.09733	79.98	3.26068	79.98	3.38498	79.98	2.39863	79.98	2.48457	79.98	2.4581	79.98	3.71546	79.98	3.92541	79.98	4.04544	79.98	4.52038	79.98	4.96678	79.98	4.71663	79.98	2.33429	79.98	1.87137	79.98	4.93037
80.16	80.16	1.42463	80.16	1.50694	80.16	1.7787	80.16	2.21968	80.16	2.41196	80.16	2.38398	80.16	1.84274	80.16	2.89504	80.16	2.84206	80.16	2.05568	80.16	3.17885	80.16	3.28399	80.16	2.35702	80.16	2.42334	80.16	2.41751	80.16	3.65294	80.16	3.82325	80.16	3.94429	80.16	4.41603	80.16	4.8027	80.16	4.59451	80.16	2.29201	80.16	1.85033	80.16	4.868
80.37	80.37	1.40336	80.37	1.52787	80.37	1.75801	80.37	2.13592	80.37	2.35012	80.37	2.32285	80.37	1.84274	80.37	2.85427	80.37	2.8219	80.37	2.05568	80.37	3.1586	80.37	3.24394	80.37	2.39801	80.37	2.44354	80.37	2.39753	80.37	3.59137	80.37	3.76257	80.37	3.88422	80.37	4.35413	80.37	4.7213	80.37	4.53406	80.37	2.29201	80.37	1.82977	80.37	4.74579
80.53	80.53	1.42481	80.53	1.4862	80.53	1.71687	80.53	2.1362	80.53	2.37104	80.53	2.34353	80.53	1.84298	80.53	2.81386	80.53	2.80211	80.53	2.01482	80.53	3.05776	80.53	3.16425	80.53	2.29583	80.53	2.42366	80.53	2.37786	80.53	3.53026	80.53	3.6619	80.53	3.8647	80.53	4.27213	80.53	4.62014	80.53	4.43387	80.53	2.29231	80.53	1.83001	80.53	4.64455
80.77	80.77	1.40354	80.77	1.50713	80.77	1.71687	80.77	2.09431	80.77	2.28857	80.77	2.24163	80.77	1.80156	80.77	2.75268	80.77	2.76179	80.77	1.99426	80.77	3.01726	80.77	3.1242	80.77	2.25483	80.77	2.32267	80.77	2.31791	80.77	3.44816	80.77	3.6619	80.77	3.74455	80.77	4.16894	80.77	4.53873	80.77	4.31295	80.77	2.25063	80.77	1.78889	80.77	4.52232
81.01	81.01	1.42481	81.01	1.50713	81.01	1.69618	81.01	2.07337	81.01	2.24733	81.01	2.22126	81.01	1.84298	81.01	2.75268	81.01	2.72147	81.01	1.9737	81.01	2.95651	81.01	3.08414	81.01	2.25483	81.01	2.32267	81.01	2.35787	81.01	3.42764	81.01	3.58097	81.01	3.68448	81.01	4.04511	81.01	4.45732	81.01	4.23233	81.01	2.27147	81.01	1.74776	81.01	4.44084
81.17	81.17	1.38228	81.17	1.4862	81.17	1.6755	81.17	1.96865	81.17	2.20609	81.17	2.1805	81.17	1.80156	81.17	2.69151	81.17	2.64084	81.17	1.95314	81.17	2.97676	81.17	3.02406	81.17	2.23433	81.17	2.28228	81.17	2.29793	81.17	3.36606	81.17	3.52027	81.17	3.62441	81.17	3.96256	81.17	4.37591	81.17	4.15171	81.17	2.27147	81.17	1.74776	81.17	4.35936
81.39	81.39	1.40354	81.39	1.4862	81.39	1.6755	81.39	1.94771	81.39	2.18548	81.39	2.13974	81.39	1.78086	81.39	2.63034	81.39	2.60052	81.39	1.91203	81.39	2.89576	81.39	2.98401	81.39	2.17284	81.39	2.24188	81.39	2.25796	81.39	3.26344	81.39	3.43935	81.39	3.52428	81.39	3.88001	81.39	4.25379	81.39	4.09125	81.39	2.29231	81.39	1.7272	81.39	4.2575
81.54	81.54	1.3821	81.54	1.50694	81.54	1.67528	81.54	1.88464	81.54	2.08212	81.54	2.05796	81.54	1.71851	81.54	2.52807	81.54	2.55987	81.54	1.91178	81.54	2.8144	81.54	2.94357	81.54	2.17256	81.54	2.24159	81.54	2.23769	81.54	3.11936	81.54	3.33776	81.54	3.46376	81.54	3.75569	81.54	4.19219	81.54	3.92951	81.54	2.27118	81.54	1.68586	81.54	4.09401
81.8	81.8	1.40336	81.8	1.48601	81.8	1.63392	81.8	1.8637	81.8	2.10274	81.8	2.03759	81.8	1.75992	81.8	2.4669	81.8	2.47925	81.8	1.89122	81.8	2.7739	81.8	2.86348	81.8	2.13157	81.8	2.18101	81.8	2.19774	81.8	3.13988	81.8	3.33776	81.8	3.42372	81.8	3.73506	81.8	4.11079	81.8	3.86906	81.8	2.29201	81.8	1.68586	81.8	4.05327
82.03	82.03	1.40318	82.03	1.48582	82.03	1.61303	82.03	1.88439	82.03	2.08185	82.03	2.0577	82.03	1.73899	82.03	2.48697	82.03	2.47893	82.03	1.87042	82.03	2.7533	82.03	2.84309	82.03	2.1108	82.03	2.18073	82.03	2.17748	82.03	3.07792	82.03	3.29688	82.03	3.38324	82.03	3.63141	82.03	3.94748	82.03	3.76782	82.03	2.27088	82.03	1.68564	82.03	3.95092
82.19	82.19	1.3821	82.19	1.50694	82.19	1.59255	82.19	1.88464	82.19	2.04089	82.19	1.99683	82.19	1.73922	82.19	2.40574	82.19	2.41878	82.19	1.87067	82.19	2.71316	82.19	2.78338	82.19	2.07008	82.19	2.12043	82.19	2.1378	82.19	3.01675	82.19	3.17593	82.19	3.28357	82.19	3.54934	82.19	3.92763	82.19	3.728	82.19	2.29201	82.19	1.70642	82.19	3.86996
82.42	82.42	1.42499	82.42	1.50733	82.42	1.61365	82.42	1.80134	82.42	2.0208	82.42	1.99735	82.42	1.71895	82.42	2.40636	82.42	2.39924	82.42	1.89171	82.42	2.71386	82.42	2.7841	82.42	2.07061	82.42	2.14117	82.42	2.11836	82.42	3.01753	82.42	3.17675	82.42	3.24436	82.42	3.52961	82.42	3.82687	82.42	3.64834	82.42	2.31344	82.42	1.70686	82.42	3.80983
82.59	82.59	1.40336	82.59	1.46508	82.59	1.59255	82.59	1.77993	82.59	1.9172	82.59	1.95608	82.59	1.6564	82.59	2.36496	82.59	2.33815	82.59	1.82955	82.59	2.65242	82.59	2.72331	82.59	2.07008	82.59	2.12043	82.59	2.09784	82.59	2.95519	82.59	3.13547	82.59	3.16344	82.59	3.40489	82.59	3.74448	82.59	3.60709	82.59	2.27118	82.59	1.62418	82.59	3.74775
82.8	82.8	1.40373	82.8	1.48639	82.8	1.61365	82.8	1.7385	82.8	1.95893	82.8	1.91582	82.8	1.67753	82.8	2.34518	82.8	2.33875	82.8	1.83002	82.8	2.61259	82.8	2.66392	82.8	2.02961	82.8	2.08057	82.8	2.05841	82.8	2.93542	82.8	3.07558	82.8	3.16425	82.8	3.34384	82.8	3.68438	82.8	3.50724	82.8	2.27176	82.8	1.66573	82.8	3.64685
83.05	83.05	1.36101	83.05	1.46527	83.05	1.55139	83.05	1.73828	83.05	1.89683	83.05	1.85444	83.05	1.6359	83.05	2.28371	83.05	2.25781	83.05	1.78867	83.05	2.55151	83.05	2.62352	83.05	1.94735	83.05	2.06011	83.05	2.05814	83.05	2.81189	83.05	2.97403	83.05	3.02368	83.05	3.28149	83.05	3.60249	83.05	3.42617	83.05	2.25063	83.05	1.64495	83.05	3.58526
83.21	83.21	1.42444	83.21	1.50675	83.21	1.57167	83.21	1.67502	83.21	1.87573	83.21	1.87434	83.21	1.67689	83.21	2.24235	83.21	2.27739	83.21	1.7471	83.21	2.49012	83.21	2.5828	83.21	1.96735	83.21	2.01919	83.21	1.99768	83.21	2.77013	83.21	2.95303	83.21	3.0229	83.21	3.17749	83.21	3.49982	83.21	3.34469	83.21	2.33339	83.21	1.64453	83.21	3.50288
83.42	83.42	1.38228	83.42	1.4862	83.42	1.5307	83.42	1.67545	83.42	1.85559	83.42	1.85444	83.42	1.65661	83.42	2.24293	83.42	2.25781	83.42	1.82979	83.42	2.51101	83.42	2.58347	83.42	1.96785	83.42	2.01971	83.42	2.01818	83.42	2.72979	83.42	2.85264	83.42	2.98363	83.42	3.1783	83.42	3.46002	83.42	3.30525	83.42	2.29231	83.42	1.62439	83.42	3.44267
83.6	83.6	1.38246	83.6	1.44452	83.6	1.5309	83.6	1.65472	83.6	1.85583	83.6	1.8343	83.6	1.63611	83.6	2.18204	83.6	2.17746	83.6	1.76834	83.6	2.45057	83.6	2.54374	83.6	1.9271	83.6	1.99977	83.6	1.95849	83.6	2.68909	83.6	2.77207	83.6	2.9039	83.6	3.07551	83.6	3.37904	83.6	3.2452	83.6	2.2926	83.6	1.58347	83.6	3.34125
83.84	83.84	1.42426	83.84	1.50655	83.84	1.57147	83.84	1.63293	83.84	1.81366	83.84	1.85373	83.84	1.63527	83.84	2.2013	83.84	2.17634	83.84	1.82908	83.84	2.46955	83.84	2.54243	83.84	1.88513	83.84	1.97855	83.84	1.95748	83.84	2.60564	83.84	2.81109	83.84	2.90241	83.84	3.01203	83.84	3.33661	83.84	3.18309	83.84	2.29142	83.84	1.60321	83.84	3.31916
83.99	83.99	1.36084	83.99	1.46508	83.99	1.46846	83.99	1.61241	83.99	1.79351	83.99	1.7727	83.99	1.59428	83.99	2.16109	83.99	2.15674	83.99	1.76788	83.99	2.36895	83.99	2.46299	83.99	1.82413	83.99	1.91848	83.99	1.87806	83.99	2.56527	83.99	2.67021	83.99	2.82307	83.99	2.97154	83.99	3.25607	83.99	3.12346	83.99	2.25034	83.99	1.54194	83.99	3.23854
84.22	84.22	1.38228	84.22	1.46527	84.22	1.51002	84.22	1.57073	84.22	1.77312	84.22	1.75255	84.22	1.57378	84.22	2.1002	84.22	2.09654	84.22	1.74755	84.22	2.34901	84.22	2.42325	84.22	1.82436	84.22	1.89853	84.22	1.85832	84.22	2.52455	84.22	2.67055	84.22	2.78338	84.22	2.88937	84.22	3.19543	84.22	3.04325	84.22	2.27147	84.22	1.5627	84.22	3.15748
84.44	84.44	1.38228	84.44	1.44434	84.44	1.48933	84.44	1.52885	84.44	1.71127	84.44	1.73217	84.44	1.59449	84.44	2.05942	84.44	2.07638	84.44	1.72699	84.44	2.30851	84.44	2.3832	84.44	1.76287	84.44	1.81774	84.44	1.81836	84.44	2.46297	84.44	2.60986	84.44	2.72331	84.44	2.84809	84.44	3.13437	84.44	3.00294	84.44	2.29231	84.44	1.50102	84.44	3.01488
84.61	84.61	1.38246	84.61	1.46546	84.61	1.46884	84.61	1.52904	84.61	1.73211	84.61	1.71201	84.61	1.57398	84.61	1.9985	84.61	2.05649	84.61	1.66553	84.61	2.3088	84.61	2.38351	84.61	1.74259	84.61	1.83818	84.61	1.83858	84.61	2.42223	84.61	2.54949	84.61	2.64355	84.61	2.74525	84.61	3.05335	84.61	2.88239	84.61	2.25092	84.61	1.54234	84.61	3.05602
84.85	84.85	1.33957	84.85	1.42322	84.85	1.44778	84.85	1.50771	84.85	1.69043	84.85	1.6912	84.85	1.55287	84.85	1.99799	84.85	2.0358	84.85	1.68565	84.85	2.26772	84.85	2.32282	84.85	1.74214	84.85	1.77712	84.85	1.79815	84.85	2.38057	84.85	2.52861	84.85	2.60283	84.85	2.72391	84.85	3.01186	84.85	2.86149	84.85	2.27118	84.85	1.50083	84.85	2.93302
85.06	85.06	1.42389	85.06	1.50616	85.06	1.4677	85.06	1.486	85.06	1.68956	85.06	1.69033	85.06	1.57277	85.06	1.9562	85.06	1.99446	85.06	1.66424	85.06	2.24631	85.06	2.30161	85.06	1.74125	85.06	1.7762	85.06	1.81719	85.06	2.31781	85.06	2.46665	85.06	2.58148	85.06	2.66063	85.06	2.92895	85.06	2.7996	85.06	2.27001	85.06	1.5206	85.06	2.95187
85.25	85.25	1.33975	85.25	1.44434	85.25	1.40659	85.25	1.46602	85.25	1.64942	85.25	1.65066	85.25	1.55307	85.25	1.91668	85.25	1.91511	85.25	1.68587	85.25	2.18701	85.25	2.24301	85.25	1.68087	85.25	1.75715	85.25	1.73843	85.25	2.27825	85.25	2.40754	85.25	2.52307	85.25	2.60043	85.25	2.86978	85.25	2.76109	85.25	2.25063	85.25	1.4599	85.25	2.83154
85.48	85.48	1.38246	85.48	1.48639	85.48	1.42746	85.48	1.46621	85.48	1.62901	85.48	1.63049	85.48	1.53256	85.48	1.91693	85.48	1.93552	85.48	1.66553	85.48	2.18729	85.48	2.26333	85.48	1.70159	85.48	1.71698	85.48	1.73866	85.48	2.25801	85.48	2.40785	85.48	2.48334	85.48	2.5182	85.48	2.78873	85.48	2.72113	85.48	2.31344	85.48	1.46008	85.48	2.81154
85.63	85.63	1.40354	85.63	1.46527	85.63	1.42728	85.63	1.46602	85.63	1.6288	85.63	1.65066	85.63	1.57378	85.63	1.91668	85.63	1.91511	85.63	1.68587	85.63	2.20726	85.63	2.26304	85.63	1.68087	85.63	1.73695	85.63	1.73843	85.63	2.21667	85.63	2.34685	85.63	2.46299	85.63	2.53851	85.63	2.80872	85.63	2.68048	85.63	2.31315	85.63	1.50102	85.63	2.77043
85.85	85.85	1.38246	85.85	1.46546	85.85	1.38609	85.85	1.42431	85.85	1.60839	85.85	1.58973	85.85	1.53256	85.85	1.87614	85.85	1.8952	85.85	1.6244	85.85	2.10628	85.85	2.18321	85.85	1.64009	85.85	1.71698	85.85	1.69869	85.85	2.17591	85.85	2.28645	85.85	2.40323	85.85	2.47692	85.85	2.72766	85.85	2.60019	85.85	2.23008	85.85	1.46008	85.85	2.73004
86.08	86.08	1.40373	86.08	1.48639	86.08	1.42746	86.08	1.42431	86.08	1.60839	86.08	1.58973	86.08	1.53256	86.08	1.85575	86.08	1.87503	86.08	1.6244	86.08	2.10628	86.08	2.18321	86.08	1.61959	86.08	1.67658	86.08	1.69869	86.08	2.13485	86.08	2.28645	86.08	2.34315	86.08	2.43564	86.08	2.68695	86.08	2.58004	86.08	2.25092	86.08	1.41895	86.08	2.6078
86.26	86.26	1.40228	86.26	1.44304	86.26	1.40533	86.26	1.31823	86.26	1.54494	86.26	1.56773	86.26	1.53098	86.26	1.8131	86.26	1.85296	86.26	1.60219	86.26	2.04341	86.26	2.12094	86.26	1.57696	86.26	1.67485	86.26	1.67698	86.26	2.07113	86.26	2.22346	86.26	2.30073	86.26	2.39189	86.26	2.60284	86.26	2.51698	86.26	2.2486	86.26	1.39695	86.26	2.58476
86.48	86.48	1.40354	86.48	1.4862	86.48	1.40659	86.48	1.38224	86.48	1.56695	86.48	1.58952	86.48	1.53236	86.48	1.79434	86.48	1.81432	86.48	1.62419	86.48	2.08576	86.48	2.1629	86.48	1.55788	86.48	1.63597	86.48	1.63852	86.48	2.073	86.48	2.20523	86.48	2.28277	86.48	2.33213	86.48	2.60519	86.48	2.49909	86.48	2.27147	86.48	1.48046	86.48	2.54635
86.65	86.65	1.36154	86.65	1.46584	86.65	1.36575	86.65	1.36183	86.65	1.50567	86.65	1.52898	86.65	1.53296	86.65	1.81543	86.65	1.79485	86.65	1.62482	86.65	2.04605	86.65	2.10364	86.65	1.53798	86.65	1.59619	86.65	1.61917	86.65	2.05327	86.65	2.1656	86.65	2.26362	86.65	2.27109	86.65	2.50439	86.65	2.45973	86.65	2.2515	86.65	1.39875	86.65	2.52696
86.87	86.87	1.36084	86.87	1.42322	86.87	1.40641	86.87	1.36113	86.87	1.52551	86.87	1.52819	86.87	1.51146	86.87	1.75334	86.87	1.81408	86.87	1.56231	86.87	2.02475	86.87	2.0625	86.87	1.53719	86.87	1.61556	86.87	1.57837	86.87	2.01117	86.87	2.12403	86.87	2.22242	86.87	2.24929	86.87	2.48275	86.87	2.37786	86.87	2.29201	86.87	1.43915	86.87	2.46455
87.09	87.09	1.36101	87.09	1.44434	87.09	1.34454	87.09	1.29847	87.09	1.50509	87.09	1.48763	87.09	1.49095	87.09	1.77395	87.09	1.79416	87.09	1.56252	87.09	1.98451	87.09	2.04274	87.09	1.51689	87.09	1.59557	87.09	1.61854	87.09	1.97038	87.09	2.08384	87.09	2.1426	87.09	2.2083	87.09	2.44237	87.09	2.35801	87.09	2.22979	87.09	1.39821	87.09	2.38339
87.26	87.26	1.33957	87.26	1.44415	87.26	1.36505	87.26	1.31925	87.26	1.5049	87.26	1.48744	87.26	1.53217	87.26	1.75334	87.26	1.77377	87.26	1.60343	87.26	1.98425	87.26	2.0625	87.26	1.4757	87.26	1.55498	87.26	1.55839	87.26	1.9496	87.26	2.08357	87.26	2.12231	87.26	2.16675	87.26	2.44205	87.26	2.31741	87.26	2.27118	87.26	1.41859	87.26	2.40345
87.5	87.5	1.38175	87.5	1.4647	87.5	1.34402	87.5	1.31891	87.5	1.50451	87.5	1.46668	87.5	1.44897	87.5	1.69174	87.5	1.75316	87.5	1.60301	87.5	1.98374	87.5	2.04195	87.5	1.45483	87.5	1.57477	87.5	1.53802	87.5	1.86703	87.5	2.02237	87.5	2.12176	87.5	2.16619	87.5	2.38039	87.5	2.29666	87.5	2.29142	87.5	1.41822	87.5	2.34174
87.65	87.65	1.36119	87.65	1.42359	87.65	1.3654	87.65	1.31958	87.65	1.48467	87.65	1.48782	87.65	1.51185	87.65	1.713	87.65	1.7339	87.65	1.60384	87.65	1.94426	87.65	2.00295	87.65	1.43508	87.65	1.53518	87.65	1.49884	87.65	1.88852	87.65	2.00317	87.65	2.0828	87.65	2.10538	87.65	2.3409	87.65	2.25753	87.65	2.27176	87.65	1.39839	87.65	2.32257
87.87	87.87	1.36084	87.87	1.44415	87.87	1.36505	87.87	1.31925	87.87	1.46367	87.87	1.46706	87.87	1.47005	87.87	1.69217	87.87	1.7133	87.87	1.58287	87.87	1.94376	87.87	1.98241	87.87	1.43471	87.87	1.4944	87.87	1.51844	87.87	1.82647	87.87	1.9622	87.87	2.0222	87.87	2.04293	87.87	2.2996	87.87	2.1965	87.87	2.25034	87.87	1.35691	87.87	2.2405
88.08	88.08	1.3821	88.08	1.44415	88.08	1.36505	88.08	1.31925	88.08	1.46367	88.08	1.48744	88.08	1.44935	88.08	1.67179	88.08	1.69314	88.08	1.56231	88.08	1.90326	88.08	1.94236	88.08	1.37322	88.08	1.45401	88.08	1.4585	88.08	1.78542	88.08	1.94197	88.08	2.00218	88.08	2.06357	88.08	2.27925	88.08	2.17635	88.08	2.27118	88.08	1.37747	88.08	2.26087
88.26	88.26	1.36084	88.26	1.44415	88.26	1.32368	88.26	1.31925	88.26	1.48428	88.26	1.46706	88.26	1.51146	88.26	1.67179	88.26	1.67299	88.26	1.60343	88.26	1.90326	88.26	1.98241	88.26	1.41421	88.26	1.4944	88.26	1.47848	88.26	1.78542	88.26	1.92174	88.26	2.0222	88.26	1.98102	88.26	2.23855	88.26	2.17635	88.26	2.27118	88.26	1.39803	88.26	2.22013
88.51	88.51	1.40336	88.51	1.46508	88.51	1.32368	88.51	1.23548	88.51	1.44305	88.51	1.44669	88.51	1.44935	88.51	1.61062	88.51	1.67299	88.51	1.54176	88.51	1.86277	88.51	1.94236	88.51	1.35272	88.51	1.39342	88.51	1.43852	88.51	1.7649	88.51	1.90151	88.51	1.96213	88.51	1.96039	88.51	2.2182	88.51	2.11589	88.51	2.27118	88.51	1.35691	88.51	2.1794
88.64	88.64	1.38228	88.64	1.4234	88.64	1.32385	88.64	1.23564	88.64	1.42262	88.64	1.42649	88.64	1.47024	88.64	1.61083	88.64	1.63288	88.64	1.50084	88.64	1.82251	88.64	1.92258	88.64	1.3529	88.64	1.45419	88.64	1.45868	88.64	1.70356	88.64	1.84106	88.64	1.94236	88.64	1.91937	88.64	2.15742	88.64	2.0557	88.64	2.25063	88.64	1.33652	88.64	2.15931
88.88	88.88	1.38228	88.88	1.44434	88.88	1.32385	88.88	1.25659	88.88	1.44324	88.88	1.42649	88.88	1.47024	88.88	1.61083	88.88	1.61272	88.88	1.48028	88.88	1.84276	88.88	1.92258	88.88	1.3529	88.88	1.45419	88.88	1.39874	88.88	1.68303	88.88	1.82083	88.88	1.90231	88.88	1.85745	88.88	2.13707	88.88	2.0557	88.88	2.29231	88.88	1.35709	88.88	2.13894
89.1	89.1	1.36084	89.1	1.42322	89.1	1.28232	89.1	1.21454	89.1	1.38121	89.1	1.36518	89.1	1.42864	89.1	1.56985	89.1	1.59236	89.1	1.50064	89.1	1.78178	89.1	1.88229	89.1	1.33223	89.1	1.41362	89.1	1.39856	89.1	1.68281	89.1	1.78014	89.1	1.86202	89.1	1.87785	89.1	2.05539	89.1	2.05544	89.1	2.27118	89.1	1.31579	89.1	2.11829
89.29	89.29	1.38246	89.29	1.44452	89.29	1.32402	89.29	1.2358	89.29	1.40218	89.29	1.44706	89.29	1.47043	89.29	1.61104	89.29	1.59277	89.29	1.50103	89.29	1.82274	89.29	1.86274	89.29	1.35307	89.29	1.39378	89.29	1.39892	89.29	1.68325	89.29	1.74013	89.29	1.8625	89.29	1.81641	89.29	2.07628	89.29	2.01565	89.29	2.27176	89.29	1.3367	89.29	2.05772
89.49	89.49	1.38228	89.49	1.46527	89.49	1.32385	89.49	1.25659	89.49	1.402	89.49	1.40612	89.49	1.47024	89.49	1.54966	89.49	1.63288	89.49	1.5214	89.49	1.78201	89.49	1.8625	89.49	1.3119	89.49	1.37341	89.49	1.39874	89.49	1.64198	89.49	1.76014	89.49	1.84224	89.49	1.81617	89.49	2.07601	89.49	1.97509	89.49	2.25063	89.49	1.2954	89.49	2.03708
89.62	89.62	1.3821	89.62	1.46508	89.62	1.303	89.62	1.21454	89.62	1.40182	89.62	1.38556	89.62	1.44935	89.62	1.56985	89.62	1.61252	89.62	1.5212	89.62	1.76153	89.62	1.84224	89.62	1.29124	89.62	1.35303	89.62	1.39856	89.62	1.5802	89.62	1.69922	89.62	1.80196	89.62	1.77467	89.62	2.01469	89.62	1.93453	89.62	2.25034	89.62	1.33635	89.62	1.99608
89.87	89.87	1.40391	89.87	1.40283	89.87	1.3035	89.87	1.23596	89.87	1.40237	89.87	1.40648	89.87	1.40848	89.87	1.55006	89.87	1.59298	89.87	1.48066	89.87	1.74195	89.87	1.86298	89.87	1.31224	89.87	1.39396	89.87	1.37911	89.87	1.56028	89.87	1.72012	89.87	1.78263	89.87	1.75471	89.87	1.9544	89.87	1.89496	89.87	2.2929	89.87	1.29573	89.87	2.01723
90.08	90.08	1.44608	90.08	1.46527	90.08	1.32385	90.08	1.2147	90.08	1.36077	90.08	1.38574	90.08	1.40812	90.08	1.50888	90.08	1.59257	90.08	1.54196	90.08	1.78201	90.08	1.84247	90.08	1.2709	90.08	1.35321	90.08	1.33879	90.08	1.55988	90.08	1.67921	90.08	1.76214	90.08	1.71298	90.08	1.95389	90.08	1.87432	90.08	2.25063	90.08	1.31596	90.08	2.01671
90.27	90.27	1.42481	90.27	1.4862	90.27	1.32385	90.27	1.19376	90.27	1.38139	90.27	1.38574	90.27	1.44953	90.27	1.52927	90.27	1.55225	90.27	1.54196	90.27	1.76176	90.27	1.82245	90.27	1.25041	90.27	1.35321	90.27	1.35878	90.27	1.58041	90.27	1.69944	90.27	1.78217	90.27	1.73362	90.27	1.93354	90.27	1.89447	90.27	2.29231	90.27	1.31596	90.27	1.9556
90.49	90.49	1.42463	90.49	1.46508	90.49	1.36505	90.49	1.1936	90.49	1.36059	90.49	1.36518	90.49	1.49076	90.49	1.52907	90.49	1.59236	90.49	1.50064	90.49	1.74128	90.49	1.80219	90.49	1.29124	90.49	1.33284	90.49	1.31864	90.49	1.49811	90.49	1.63854	90.49	1.70185	90.49	1.69213	90.49	1.87224	90.49	1.81362	90.49	2.31285	90.49	1.31579	90.49	1.97572
90.65	90.65	1.36084	90.65	1.42322	90.65	1.303	90.65	1.21454	90.65	1.33998	90.65	1.36518	90.65	1.44935	90.65	1.50868	90.65	1.5722	90.65	1.48009	90.65	1.70079	90.65	1.76214	90.65	1.22975	90.65	1.33284	90.65	1.31864	90.65	1.45707	90.65	1.59808	90.65	1.70185	90.65	1.65085	90.65	1.87224	90.65	1.79347	90.65	2.27118	90.65	1.27467	90.65	1.91461
90.86	90.86	1.38175	90.86	1.42285	90.86	1.28199	90.86	1.17236	90.86	1.38085	90.86	1.36483	90.86	1.44897	90.86	1.5083	90.86	1.5315	90.86	1.50026	90.86	1.72059	90.86	1.76169	90.86	1.27041	90.86	1.3325	90.86	1.3183	90.86	1.51825	90.86	1.61789	90.86	1.72143	90.86	1.67106	90.86	1.83107	90.86	1.79301	90.86	2.29142	90.86	1.2949	90.86	1.89376
91.05	91.05	1.38228	91.05	1.46527	91.05	1.2618	91.05	1.17281	91.05	1.31953	91.05	1.34498	91.05	1.40812	91.05	1.50888	91.05	1.53209	91.05	1.45972	91.05	1.68076	91.05	1.74234	91.05	1.22991	91.05	1.29262	91.05	1.25887	91.05	1.43673	91.05	1.57805	91.05	1.68204	91.05	1.65107	91.05	1.87248	91.05	1.7937	91.05	2.31315	91.05	1.31596	91.05	1.89449
91.24	91.24	1.40336	91.24	1.48601	91.24	1.32368	91.24	1.17266	91.24	1.40182	91.24	1.34481	91.24	1.44935	91.24	1.4883	91.24	1.53189	91.24	1.45953	91.24	1.70079	91.24	1.74212	91.24	1.20925	91.24	1.29245	91.24	1.27868	91.24	1.45707	91.24	1.57785	91.24	1.62176	91.24	1.65085	91.24	1.81119	91.24	1.77332	91.24	2.35452	91.24	1.27467	91.24	1.85351
91.45	91.45	1.42444	91.45	1.44396	91.45	1.28215	91.45	1.15157	91.45	1.29858	91.45	1.34463	91.45	1.44916	91.45	1.44734	91.45	1.49139	91.45	1.4799	91.45	1.66008	91.45	1.72187	91.45	1.1886	91.45	1.27209	91.45	1.23856	91.45	1.41584	91.45	1.5372	91.45	1.64157	91.45	1.60938	91.45	1.81096	91.45	1.71264	91.45	2.31255	91.45	1.25395	91.45	1.81254
91.62	91.62	1.42481	91.62	1.44434	91.62	1.28248	91.62	1.17281	91.62	1.36077	91.62	1.38574	91.62	1.40812	91.62	1.40693	91.62	1.49177	91.62	1.48028	91.62	1.64026	91.62	1.74234	91.62	1.18891	91.62	1.27242	91.62	1.25887	91.62	1.37516	91.62	1.51736	91.62	1.62197	91.62	1.60979	91.62	1.79107	91.62	1.73324	91.62	2.33399	91.62	1.27484	91.62	1.813
91.83	91.83	1.38246	91.83	1.40265	91.83	1.26196	91.83	1.15202	91.83	1.3197	91.83	1.34515	91.83	1.44972	91.83	1.44789	91.83	1.51212	91.83	1.45991	91.83	1.66072	91.83	1.72253	91.83	1.16856	91.83	1.23218	91.83	1.23904	91.83	1.41639	91.83	1.55802	91.83	1.62218	91.83	1.52743	91.83	1.75059	91.83	1.69315	91.83	2.35513	91.83	1.275	91.83	1.81324
92.03	92.03	1.44496	92.03	1.44322	92.03	1.28149	92.03	1.15098	92.03	1.31851	92.03	1.32358	92.03	1.40703	92.03	1.44659	92.03	1.47048	92.03	1.43805	92.03	1.61875	92.03	1.72098	92.03	1.20848	92.03	1.27144	92.03	1.27786	92.03	1.41512	92.03	1.51619	92.03	1.60071	92.03	1.52606	92.03	1.72867	92.03	1.65135	92.03	2.35301	92.03	1.2944	92.03	1.8116
92.22	92.22	1.42463	92.22	1.44415	92.22	1.303	92.22	1.15172	92.22	1.33998	92.22	1.32443	92.22	1.40794	92.22	1.40675	92.22	1.47142	92.22	1.45953	92.22	1.64004	92.22	1.72209	92.22	1.12727	92.22	1.23187	92.22	1.23872	92.22	1.37498	92.22	1.47671	92.22	1.5617	92.22	1.5064	92.22	1.66874	92.22	1.65241	92.22	2.33369	92.22	1.29523	92.22	1.75167
92.43	92.43	1.42481	92.43	1.44434	92.43	1.2618	92.43	1.13093	92.43	1.29892	92.43	1.30422	92.43	1.38741	92.43	1.36615	92.43	1.45145	92.43	1.43916	92.43	1.66051	92.43	1.68226	92.43	1.18891	92.43	1.21183	92.43	1.19892	92.43	1.31358	92.43	1.4769	92.43	1.58192	92.43	1.48596	92.43	1.6893	92.43	1.65262	92.43	2.33399	92.43	1.23371	92.43	1.73152
92.57	92.57	1.42444	92.57	1.40211	92.57	1.26147	92.57	1.15157	92.57	1.29858	92.57	1.30389	92.57	1.38705	92.57	1.3658	92.57	1.43092	92.57	1.43879	92.57	1.5791	92.57	1.68183	92.57	1.14762	92.57	1.21152	92.57	1.21859	92.57	1.31325	92.57	1.39561	92.57	1.52146	92.57	1.46494	92.57	1.66852	92.57	1.63205	92.57	2.33339	92.57	1.2334	92.57	1.71071
92.79	92.79	1.40318	92.79	1.40211	92.79	1.24079	92.79	1.17251	92.79	1.31919	92.79	1.32426	92.79	1.42846	92.79	1.40657	92.79	1.47123	92.79	1.43879	92.79	1.61959	92.79	1.64178	92.79	1.14762	92.79	1.23171	92.79	1.19861	92.79	1.35429	92.79	1.43606	92.79	1.54148	92.79	1.46494	92.79	1.64817	92.79	1.63205	92.79	2.37505	92.79	1.2334	92.79	1.71071
92.95	92.95	1.42481	92.95	1.46527	92.95	1.28248	92.95	1.13093	92.95	1.2783	92.95	1.30422	92.95	1.40812	92.95	1.40693	92.95	1.43129	92.95	1.43916	92.95	1.59976	92.95	1.66223	92.95	1.14791	92.95	1.23203	92.95	1.17894	92.95	1.31358	92.95	1.43643	92.95	1.52185	92.95	1.44468	92.95	1.62824	92.95	1.59216	92.95	2.3965	92.95	1.27484	92.95	1.75189
93.17	93.17	1.4444	93.17	1.42176	93.17	1.281	93.17	1.12962	93.17	1.29741	93.17	1.28236	93.17	1.3858	93.17	1.38493	93.17	1.44977	93.17	1.43749	93.17	1.5979	93.17	1.6203	93.17	1.16706	93.17	1.2306	93.17	1.21749	93.17	1.31206	93.17	1.43477	93.17	1.54009	93.17	1.44301	93.17	1.64669	93.17	1.63058	93.17	2.37291	93.17	1.25282	93.17	1.70917
93.4	93.4	1.46715	93.4	1.48601	93.4	1.34436	93.4	1.10984	93.4	1.27813	93.4	1.30406	93.4	1.44935	93.4	1.42713	93.4	1.45127	93.4	1.45953	93.4	1.59955	93.4	1.66202	93.4	1.16826	93.4	1.19148	93.4	1.17879	93.4	1.27237	93.4	1.39579	93.4	1.48161	93.4	1.4445	93.4	1.62803	93.4	1.63226	93.4	2.41703	93.4	1.27467	93.4	1.71093
93.52	93.52	1.40318	93.52	1.36026	93.52	1.24079	93.52	1.1097	93.52	1.27797	93.52	1.30389	93.52	1.42846	93.52	1.40657	93.52	1.43092	93.52	1.39768	93.52	1.53861	93.52	1.64178	93.52	1.12712	93.52	1.21152	93.52	1.19861	93.52	1.31325	93.52	1.41584	93.52	1.50144	93.52	1.40305	93.52	1.58713	93.52	1.55145	93.52	2.39589	93.52	1.2334	93.52	1.66998
93.71	93.71	1.46715	93.71	1.44415	93.71	1.26163	93.71	1.10984	93.71	1.29875	93.71	1.30406	93.71	1.40794	93.71	1.36597	93.71	1.41095	93.71	1.45953	93.71	1.59955	93.71	1.62197	93.71	1.12727	93.71	1.23187	93.71	1.21874	93.71	1.29289	93.71	1.39579	93.71	1.50163	93.71	1.4445	93.71	1.60768	93.71	1.57181	93.71	2.43787	93.71	1.25411	93.71	1.64982
93.94	93.94	1.42481	93.94	1.38154	93.94	1.24111	93.94	1.08904	93.94	1.25768	93.94	1.28384	93.94	1.42883	93.94	1.40693	93.94	1.45145	93.94	1.39804	93.94	1.539	93.94	1.58212	93.94	1.12742	93.94	1.19163	93.94	1.17894	93.94	1.27254	93.94	1.39597	93.94	1.4818	93.94	1.40341	93.94	1.58754	93.94	1.55185	93.94	2.45902	93.94	1.25428	93.94	1.71115
94.1	94.1	1.44608	94.1	1.40247	94.1	1.22043	94.1	1.10998	94.1	1.25768	94.1	1.28384	94.1	1.42883	94.1	1.36615	94.1	1.45145	94.1	1.39804	94.1	1.539	94.1	1.58212	94.1	1.10692	94.1	1.19163	94.1	1.13897	94.1	1.27254	94.1	1.37574	94.1	1.4818	94.1	1.40341	94.1	1.58754	94.1	1.5317	94.1	2.45902	94.1	1.27484	94.1	1.71115
94.29	94.29	1.48765	94.29	1.44341	94.29	1.21964	94.29	1.08834	94.29	1.29808	94.29	1.28302	94.29	1.4486	94.29	1.36527	94.29	1.43037	94.29	1.45878	94.29	1.57849	94.29	1.60112	94.29	1.12669	94.29	1.21105	94.29	1.19815	94.29	1.25121	94.29	1.35464	94.29	1.48085	94.29	1.38188	94.29	1.58652	94.29	1.53071	94.29	2.49909	94.29	1.29457	94.29	1.68969
94.48	94.48	1.44608	94.48	1.40247	94.48	1.19974	94.48	1.13093	94.48	1.29892	94.48	1.30422	94.48	1.42883	94.48	1.36615	94.48	1.39097	94.48	1.39804	94.48	1.55925	94.48	1.60215	94.48	1.10692	94.48	1.19163	94.48	1.19892	94.48	1.23149	94.48	1.35551	94.48	1.46178	94.48	1.36213	94.48	1.56719	94.48	1.51155	94.48	2.47986	94.48	1.25428	94.48	1.62967
94.65	94.65	1.50968	94.65	1.44415	94.65	1.26163	94.65	1.10984	94.65	1.29875	94.65	1.30406	94.65	1.44935	94.65	1.38636	94.65	1.43111	94.65	1.43897	94.65	1.55905	94.65	1.60195	94.65	1.12727	94.65	1.17128	94.65	1.15881	94.65	1.27237	94.65	1.39579	94.65	1.46159	94.65	1.40323	94.65	1.56698	94.65	1.4912	94.65	2.54205	94.65	1.27467	94.65	1.67019
94.86	94.86	1.44589	94.86	1.38136	94.86	1.1789	94.86	1.10984	94.86	1.25752	94.86	1.28368	94.86	1.42864	94.86	1.34558	94.86	1.47142	94.86	1.48009	94.86	1.55905	94.86	1.62197	94.86	1.08628	94.86	1.17128	94.86	1.15881	94.86	1.25185	94.86	1.3351	94.86	1.44157	94.86	1.38259	94.86	1.56698	94.86	1.5315	94.86	2.52121	94.86	1.27467	94.86	1.60909
95.01	95.01	1.50968	95.01	1.42322	95.01	1.19959	95.01	1.10984	95.01	1.25752	95.01	1.28368	95.01	1.49076	95.01	1.38636	95.01	1.43111	95.01	1.48009	95.01	1.55905	95.01	1.60195	95.01	1.12727	95.01	1.19148	95.01	1.19876	95.01	1.23133	95.01	1.35533	95.01	1.46159	95.01	1.38259	95.01	1.54663	95.01	1.57181	95.01	2.6254	95.01	1.31579	95.01	1.69056
95.21	95.21	1.50949	95.21	1.40211	95.21	1.19943	95.21	1.13064	95.21	1.33981	95.21	1.34463	95.21	1.44916	95.21	1.38618	95.21	1.45108	95.21	1.45934	95.21	1.55885	95.21	1.62176	95.21	1.14762	95.21	1.21152	95.21	1.19861	95.21	1.21065	95.21	1.35516	95.21	1.4614	95.21	1.38241	95.21	1.56678	95.21	1.53131	95.21	2.64589	95.21	1.31562	95.21	1.69034
95.37	95.37	1.53094	95.37	1.40229	95.37	1.15822	95.37	1.10984	95.37	1.29875	95.37	1.30406	95.37	1.47005	95.37	1.40675	95.37	1.41095	95.37	1.43897	95.37	1.53881	95.37	1.58192	95.37	1.08628	95.37	1.15109	95.37	1.13883	95.37	1.25185	95.37	1.35533	95.37	1.48161	95.37	1.40323	95.37	1.54663	95.37	1.55165	95.37	2.70874	95.37	1.31579	95.37	1.67019
95.54	95.54	1.55221	95.54	1.42322	95.54	1.15822	95.54	1.15172	95.54	1.29875	95.54	1.32443	95.54	1.47005	95.54	1.38636	95.54	1.45127	95.54	1.48009	95.54	1.5793	95.54	1.64199	95.54	1.12727	95.54	1.17128	95.54	1.17879	95.54	1.25185	95.54	1.35533	95.54	1.46159	95.54	1.40323	95.54	1.56698	95.54	1.4912	95.54	2.72958	95.54	1.37747	95.54	1.69056
95.73	95.73	1.59473	95.73	1.42322	95.73	1.13754	95.73	1.15172	95.73	1.36059	95.73	1.34481	95.73	1.47005	95.73	1.40675	95.73	1.49158	95.73	1.48009	95.73	1.5793	95.73	1.64199	95.73	1.14777	95.73	1.21167	95.73	1.19876	95.73	1.29289	95.73	1.43625	95.73	1.50163	95.73	1.40323	95.73	1.54663	95.73	1.5315	95.73	2.79209	95.73	1.39803	95.73	1.64982
95.86	95.86	1.63726	95.86	1.44415	95.86	1.13754	95.86	1.15172	95.86	1.27813	95.86	1.32443	95.86	1.47005	95.86	1.42713	95.86	1.47142	95.86	1.45953	95.86	1.5793	95.86	1.64199	95.86	1.14777	95.86	1.21167	95.86	1.21874	95.86	1.27237	95.86	1.39579	95.86	1.48161	95.86	1.40323	95.86	1.58733	95.86	1.5315	95.86	2.75042	95.86	1.39803	95.86	1.71093
96.06	96.06	1.63726	96.06	1.46508	96.06	1.09617	96.06	1.15172	96.06	1.33998	96.06	1.36518	96.06	1.53217	96.06	1.40675	96.06	1.45127	96.06	1.50064	96.06	1.5793	96.06	1.64199	96.06	1.12727	96.06	1.21167	96.06	1.21874	96.06	1.25185	96.06	1.39579	96.06	1.52165	96.06	1.40323	96.06	1.54663	96.06	1.55165	96.06	2.77125	96.06	1.37747	96.06	1.7313
96.2	96.2	1.7429	96.2	1.42267	96.2	1.09575	96.2	1.21407	96.2	1.36007	96.2	1.40539	96.2	1.51088	96.2	1.4062	96.2	1.491	96.2	1.50006	96.2	1.59893	96.2	1.64136	96.2	1.14732	96.2	1.2112	96.2	1.23825	96.2	1.27188	96.2	1.37503	96.2	1.50105	96.2	1.42331	96.2	1.62741	96.2	1.59134	96.2	2.79101	96.2	1.41804	96.2	1.77135
96.39	96.39	1.82863	96.39	1.44415	96.39	1.11686	96.39	1.17266	96.39	1.36059	96.39	1.34481	96.39	1.51146	96.39	1.44752	96.39	1.47142	96.39	1.54176	96.39	1.6198	96.39	1.66202	96.39	1.18876	96.39	1.25206	96.39	1.2587	96.39	1.25185	96.39	1.39579	96.39	1.50163	96.39	1.42386	96.39	1.58733	96.39	1.59196	96.39	2.77125	96.39	1.48027	96.39	1.81277
96.59	96.59	1.93494	96.59	1.46508	96.59	1.09617	96.59	1.21454	96.59	1.33998	96.59	1.38556	96.59	1.49076	96.59	1.42713	96.59	1.51173	96.59	1.48009	96.59	1.6198	96.59	1.72209	96.59	1.20925	96.59	1.27226	96.59	1.23872	96.59	1.31342	96.59	1.43625	96.59	1.54168	96.59	1.42386	96.59	1.64839	96.59	1.61211	96.59	2.77125	96.59	1.52139	96.59	1.83314
96.79	96.79	2.08351	96.79	1.42304	96.79	1.09603	96.79	1.17251	96.79	1.40164	96.79	1.40575	96.79	1.53197	96.79	1.46772	96.79	1.59216	96.79	1.521	96.79	1.66008	96.79	1.70185	96.79	1.2091	96.79	1.29228	96.79	1.27852	96.79	1.29273	96.79	1.41584	96.79	1.50144	96.79	1.44431	96.79	1.60748	96.79	1.6119	96.79	2.79173	96.79	1.5623	96.79	1.91436
97.09	97.09	2.23205	97.09	1.4647	97.09	0.868442	97.09	1.2561	97.09	1.42207	97.09	1.46668	97.09	1.63527	97.09	1.5083	97.09	1.6121	97.09	1.62357	97.09	1.72059	97.09	1.76169	97.09	1.22943	97.09	1.31231	97.09	1.27835	97.09	1.33359	97.09	1.47633	97.09	1.62135	97.09	1.46476	97.09	1.62762	97.09	1.65199	97.09	2.8122	97.09	1.62376	97.09	1.99557
97.39	97.39	2.31708	97.39	1.42285	97.39	1.07521	97.39	1.29797	97.39	1.4839	97.39	1.50743	97.39	1.71807	97.39	1.5083	97.39	1.63225	97.39	1.72632	97.39	1.76108	97.39	1.82174	97.39	1.24992	97.39	1.3325	97.39	1.35825	97.39	1.41566	97.39	1.57744	97.39	1.66138	97.39	1.54728	97.39	1.709	97.39	1.71242	97.39	2.77054	97.39	1.80875	97.39	2.01593
97.89	97.89	2.35899	97.89	1.46433	97.89	0.992249	97.89	1.36043	97.89	1.54533	97.89	1.5885	97.89	1.86249	97.89	1.63017	97.89	1.75271	97.89	1.78752	97.89	1.86181	97.89	1.88132	97.89	1.393	97.89	1.47344	97.89	1.45775	97.89	1.43581	97.89	1.63769	97.89	1.741	97.89	1.62938	97.89	1.81026	97.89	1.81269	97.89	2.8323	97.89	1.62335	97.89	2.1172
98.37	98.37	2.40273	98.37	1.48601	98.37	0.91003	98.37	1.38207	98.37	1.60797	98.37	1.67082	98.37	1.94627	98.37	1.71256	98.37	1.87455	98.37	1.91178	98.37	1.92351	98.37	2.02246	98.37	1.4552	98.37	1.53478	98.37	1.55839	98.37	1.5802	98.37	1.71945	98.37	1.842	98.37	1.65085	98.37	1.87224	98.37	1.89423	98.37	2.81292	98.37	1.60362	98.37	2.01645
98.81	98.81	2.4018	98.81	1.48544	98.81	0.930354	98.81	1.44433	98.81	1.64857	98.81	1.69054	98.81	1.98691	98.81	1.7119	98.81	1.85368	98.81	1.95214	98.81	1.94301	98.81	2.02168	98.81	1.43415	98.81	1.53419	98.81	1.57776	98.81	1.53856	98.81	1.69857	98.81	1.82128	98.81	1.7121	98.81	1.9122	98.81	1.93378	98.81	2.81184	98.81	1.64411	98.81	2.03603
98.88	98.88	2.33954	98.88	1.44452	98.88	0.868889	98.88	1.44526	98.88	1.64963	98.88	1.67125	98.88	1.92606	98.88	1.69261	98.88	1.83471	98.88	1.93283	98.88	1.94426	98.88	1.96289	98.88	1.43508	98.88	1.53518	98.88	1.53881	98.88	1.56008	98.88	1.74013	98.88	1.84248	98.88	1.65128	98.88	1.87272	98.88	1.91487	98.88	2.79281	98.88	1.6246	98.88	2.05772

## Sheet: SYBR 2
Text	X	A4: short SYBR 0.5	X	A5: short SYBR 0.5	X	A6: short SYBR 0.5	X	B4: Short SYBR 1	X	B5: Short SYBR 1	X	B6: Short SYBR 1	X	C4: Short SYBR 2	X	C5: Short SYBR 2	X	C6: Short SYBR 2	X	D4: Short SYBR 4	X	D5: Short SYBR 4	X	D6: Short SYBR 4	X	E4: Long SYBR 0.5	X	E5: Long SYBR 0.5	X	E6: Long SYBR 0.5	X	F4: Long SYBR 1	X	F5: Long SYBR 1	X	F6: Long SYBR 1	X	G4: Long SYBR 2	X	G5: Long SYBR 2	X	G6: Long SYBR 2	X	H4: Long SYBR 4	X	H5: Long SYBR 4	X	H6: Long SYBR 4
20.09	20.09	48.9057	20.09	55.9105	20.09	4.17717	20.09	134.421	20.09	140.674	20.09	143.899	20.09	232.863	20.09	245.259	20.09	253.954	20.09	406.605	20.09	403.303	20.09	412.574	20.09	75.321	20.09	78.2117	20.09	78.7009	20.09	156.243	20.09	156.845	20.09	167.477	20.09	327.443	20.09	333.475	20.09	346.84	20.09	565.755	20.09	8.46987	20.09	582.668
20.32	20.32	48.4681	20.32	55.4326	20.32	4.15616	20.32	133.311	20.32	139.486	20.32	142.689	20.32	231.031	20.32	243.85	20.32	252.502	20.32	403.707	20.32	399.916	20.32	409.796	20.32	74.7352	20.32	77.6466	20.32	78.055	20.32	154.669	20.32	155.612	20.32	166.34	20.32	325.355	20.32	331.309	20.32	344.506	20.32	562.519	20.32	8.48904	20.32	579.096
20.63	20.63	48.2833	20.63	54.8801	20.63	4.15616	20.63	132.339	20.63	138.236	20.63	141.639	20.63	229.529	20.63	241.913	20.63	250.383	20.63	400.044	20.63	397.295	20.63	406.913	20.63	73.9803	20.63	76.9132	20.63	77.5186	20.63	153.773	20.63	154.359	20.63	165.064	20.63	322.728	20.63	328.386	20.63	341.754	20.63	559.152	20.63	8.42826	20.63	574.909
20.78	20.78	47.8582	20.78	54.4984	20.78	4.1567	20.78	131	20.78	137.003	20.78	140.446	20.78	227.595	20.78	240.327	20.78	248.495	20.78	397.17	20.78	393.554	20.78	403.405	20.78	73.3739	20.78	76.2094	20.78	76.7736	20.78	152.399	20.78	153.246	20.78	163.809	20.78	320.644	20.78	326.305	20.78	339.327	20.78	556.243	20.78	8.38882	20.78	570.795
21	21	47.5439	21	54.1435	21	4.13569	21	130.093	21	136.279	21	139.236	21	226.244	21	238.439	21	247.023	21	394.133	21	390.883	21	400.231	21	72.8876	21	75.704	21	76.0883	21	151.264	21	152.013	21	162.473	21	318.457	21	324.2	21	337.355	21	553.028	21	8.38774	21	567.51
21.23	21.23	47.1126	21.23	53.6933	21.23	4.09474	21.23	129.142	21.23	134.948	21.23	138.146	21.23	225.043	21.23	236.801	21.23	245.064	21.23	391.009	21.23	387.409	21.23	397.069	21.23	72.2519	21.23	75.1093	21.23	75.5121	21.23	150.328	21.23	150.82	21.23	161.157	21.23	316.17	21.23	321.777	21.23	335.326	21.23	549.54	21.23	8.3067	21.23	563.749
21.39	21.39	46.784	21.39	53.3045	21.39	4.09474	21.39	127.988	21.39	133.697	21.39	136.813	21.39	222.78	21.39	235.084	21.39	243.384	21.39	387.765	21.39	384.352	21.39	394.066	21.39	71.6361	21.39	74.4948	21.39	74.6976	21.39	149.013	21.39	149.787	21.39	159.842	21.39	313.884	21.39	319.634	21.39	332.775	21.39	546.052	21.39	8.28644	21.39	559.582
21.53	21.53	46.4614	21.53	52.9635	21.53	4.11574	21.53	126.871	21.53	132.807	21.53	135.68	21.53	221.386	21.53	233.517	21.53	241.656	21.53	384.908	21.53	381.463	21.53	390.695	21.53	71.089	21.53	73.9889	21.53	74.0516	21.53	148.036	21.53	148.474	21.53	158.546	21.53	311.558	21.53	317.431	21.53	330.287	21.53	542.228	21.53	8.28751	21.53	556.259
21.83	21.83	46.1944	21.83	52.6565	21.83	4.17717	21.83	126.223	21.83	131.657	21.83	134.771	21.83	219.804	21.83	231.859	21.83	240.036	21.83	381.823	21.83	377.929	21.83	387.175	21.83	70.3539	21.83	73.1562	21.83	73.6939	21.83	146.762	21.83	147.36	21.83	157.231	21.83	309.111	21.83	315.008	21.83	327.876	21.83	539.288	21.83	8.26724	21.83	552.599
21.97	21.97	45.6956	21.97	52.2405	21.97	4.11521	21.97	124.79	21.97	130.772	21.97	133.704	21.97	218.113	21.97	230.292	21.97	238.245	21.97	378.51	21.97	374.922	21.97	383.665	21.97	69.9078	21.97	72.671	21.97	73.0288	21.97	145.448	21.97	146.128	21.97	155.755	21.97	307.367	21.97	312.324	21.97	325.624	21.97	536.034	21.97	8.22566	21.97	548.808
22.19	22.19	45.2848	22.19	51.7903	22.19	4.09474	22.19	123.758	22.19	129.481	22.19	132.493	22.19	216.631	22.19	228.594	22.19	236.546	22.19	375.325	22.19	371.448	22.19	381.258	22.19	69.4906	22.19	72.0764	22.19	72.3137	22.19	144.432	22.19	145.174	22.19	154.44	22.19	304.72	22.19	309.8	22.19	323.073	22.19	532.384	22.19	8.18514	22.19	545.881
22.33	22.33	45.0853	22.33	51.3672	22.33	4.13622	22.33	122.884	22.33	128.509	22.33	131.5	22.33	215.197	22.33	226.826	22.33	235.096	22.33	371.413	22.33	368.438	22.33	377.29	22.33	68.7644	22.33	71.3719	22.33	71.7269	22.33	143.236	22.33	143.801	22.33	153.264	22.33	302.934	22.33	307.637	22.33	320.684	22.33	529.208	22.33	8.16593	22.33	541.824
22.55	22.55	44.6424	22.55	51.0062	22.55	4.05327	22.55	121.618	22.55	127.649	22.55	130.517	22.55	213.52	22.55	225.191	22.55	233.216	22.55	368.75	22.55	365.446	22.55	374.031	22.55	68.2104	22.55	70.9571	22.55	71.2317	22.55	142.024	22.55	142.81	22.55	151.57	22.55	300.47	22.55	305.495	22.55	318.091	22.55	525.361	22.55	8.16382	22.55	537.498
22.84	22.84	44.3549	22.84	50.6788	22.84	4.11468	22.84	120.464	22.84	126.137	22.84	129.387	22.84	212.098	22.84	223.753	22.84	231.477	22.84	365.227	22.84	361.694	22.84	371.148	22.84	67.6145	22.84	70.204	22.84	70.5166	22.84	141.068	22.84	141.537	22.84	150.254	22.84	298.284	22.84	302.952	22.84	315.882	22.84	522.056	22.84	8.10305	22.84	533.961
22.98	22.98	44.1929	22.98	50.2751	22.98	4.07584	22.98	119.696	22.98	125.435	22.98	128.282	22.98	210.544	22.98	221.991	22.98	229.716	22.98	362.111	22.98	358.425	22.98	367.817	22.98	67.1128	22.98	69.7444	22.98	70.0164	22.98	140.005	22.98	140.338	22.98	149.315	22.98	296.05	22.98	300.964	22.98	313.573	22.98	518.977	22.98	8.08696	22.98	530.047
23.26	23.26	43.7912	23.26	49.9961	23.26	4.11574	23.26	118.775	23.26	124.293	23.26	127.239	23.26	208.928	23.26	220.436	23.26	228.097	23.26	358.733	23.26	355.057	23.26	364.64	23.26	66.4994	23.26	69.0325	23.26	69.442	23.26	138.794	23.26	139.367	23.26	148.22	23.26	293.868	23.26	298.563	23.26	311.584	23.26	515.517	23.26	8.06461	23.26	526.902
23.41	23.41	43.2927	23.41	49.519	23.41	4.05379	23.41	117.525	23.41	123.329	23.41	126.011	23.41	207.479	23.41	218.51	23.41	226.408	23.41	355.383	23.41	351.973	23.41	361.331	23.41	66.1134	23.41	68.5677	23.41	68.9562	23.41	137.82	23.41	138.315	23.41	146.925	23.41	291.725	23.41	296.222	23.41	309.214	23.41	512.166	23.41	8.04331	23.41	522.972
23.61	23.61	42.9791	23.61	49.2262	23.61	4.07374	23.61	116.64	23.61	122.143	23.61	125.107	23.61	205.93	23.61	217.304	23.61	224.819	23.61	351.855	23.61	348.673	23.61	357.745	23.61	65.4693	23.61	68.0039	23.61	68.3117	23.61	136.468	23.61	137.283	23.61	145.81	23.61	289.582	23.61	294.121	23.61	306.583	23.61	508.126	23.61	8.04228	23.61	518.961
23.81	23.81	42.8409	23.81	48.8028	23.81	4.03332	23.81	115.906	23.81	121.312	23.81	124.214	23.81	204.455	23.81	215.415	23.81	223.129	23.81	348.437	23.81	345.164	23.81	354.45	23.81	64.9612	23.81	67.418	23.81	67.7245	23.81	135.649	23.81	136.029	23.81	144.613	23.81	287.373	23.81	291.556	23.81	304.754	23.81	504.987	23.81	7.96227	23.81	514.983
23.96	23.96	42.3685	23.96	48.3936	23.96	4.07427	23.96	114.57	23.96	120.162	23.96	123.084	23.96	202.913	23.96	213.758	23.96	221.309	23.96	344.834	23.96	341.829	23.96	351.229	23.96	64.4049	23.96	66.7043	23.96	67.0689	23.96	134.395	23.96	134.995	23.96	143.397	23.96	285.267	23.96	289.513	23.96	302.485	23.96	501.175	23.96	7.94201	23.96	511.283
24.22	24.22	42.055	24.22	47.9986	24.22	4.07374	24.22	113.665	24.22	119.299	24.22	122.058	24.22	201.185	24.22	212.193	24.22	219.561	24.22	341.188	24.22	338.292	24.22	347.703	24.22	63.8007	24.22	66.3984	24.22	66.5438	24.22	133.461	24.22	133.884	24.22	142.163	24.22	282.664	24.22	286.852	24.22	299.955	24.22	497.683	24.22	7.8397	24.22	506.908
24.43	24.43	41.6292	24.43	47.5955	24.43	4.07427	24.43	112.627	24.43	118.125	24.43	121.024	24.43	199.869	24.43	210.643	24.43	218.21	24.43	337.53	24.43	334.861	24.43	344.288	24.43	63.2726	24.43	65.6339	24.43	66.0557	24.43	132.323	24.43	132.907	24.43	140.945	24.43	280.755	24.43	284.526	24.43	297.383	24.43	494.239	24.43	7.86097	24.43	502.664
24.56	24.56	41.3675	24.56	47.131	24.56	4.05431	24.56	111.67	24.56	117.111	24.56	119.848	24.56	198.352	24.56	208.933	24.56	216.618	24.56	334.249	24.56	331.172	24.56	340.931	24.56	62.8238	24.56	65.226	24.56	65.3291	24.56	131.225	24.56	131.552	24.56	139.867	24.56	278.565	24.56	282.279	24.56	295.312	24.56	490.348	24.56	7.84172	24.56	498.399
24.9	24.9	41.0283	24.9	46.771	24.9	4.0328	24.9	110.771	24.9	116.153	24.9	119.01	24.9	196.599	24.9	207.202	24.9	214.723	24.9	330.502	24.9	327.712	24.9	337.284	24.9	62.2514	24.9	64.5353	24.9	64.8753	24.9	130.176	24.9	130.445	24.9	138.436	24.9	276.187	24.9	280.144	24.9	292.986	24.9	486.836	24.9	7.77893	24.9	493.982
25.03	25.03	40.7255	25.03	46.4496	25.03	4.03332	25.03	109.733	25.03	115.2	25.03	117.975	25.03	195.183	25.03	205.771	25.03	213.251	25.03	327.22	25.03	324.538	25.03	333.569	25.03	61.7032	25.03	64.0282	25.03	64.2876	25.03	128.957	25.03	129.488	25.03	137.417	25.03	274.137	25.03	277.657	25.03	290.573	25.03	483.431	25.03	7.69889	25.03	489.573
25.29	25.29	40.3301	25.29	46.3414	25.29	4.0328	25.29	108.869	25.29	114.156	25.29	116.991	25.29	193.696	25.29	204.067	25.29	211.344	25.29	323.357	25.29	320.943	25.29	329.648	25.29	61.1589	25.29	63.4055	25.29	63.8026	25.29	127.766	25.29	128.358	25.29	136.363	25.29	271.977	25.29	275.418	25.29	288.045	25.29	479.374	25.29	7.6979	25.29	484.917
25.49	25.49	40.053	25.49	45.8212	25.49	3.99288	25.49	107.986	25.49	113.036	25.49	115.911	25.49	192.464	25.49	202.562	25.49	209.659	25.49	320.117	25.49	316.976	25.49	326.412	25.49	60.4992	25.49	62.9262	25.49	63.3025	25.49	126.883	25.49	127.317	25.49	135.481	25.49	269.86	25.49	273.306	25.49	285.85	25.49	476.07	25.49	7.72015	25.49	480.671
25.67	25.67	39.6628	25.67	45.3272	25.67	4.03176	25.67	106.919	25.67	112.151	25.67	114.801	25.67	190.663	25.67	200.901	25.67	208.152	25.67	316.57	25.67	313.499	25.67	322.745	25.67	60.0708	25.67	62.2994	25.67	62.7138	25.67	125.842	25.67	126.198	25.67	134.216	25.67	267.677	25.67	270.803	25.67	283.674	25.67	471.851	25.67	7.63516	25.67	476.095
25.87	25.87	39.4522	25.87	45.0787	25.87	4.01284	25.87	105.969	25.87	111.065	25.87	113.978	25.87	189.275	25.87	199.261	25.87	206.593	25.87	312.393	25.87	310.344	25.87	319.369	25.87	59.6769	25.87	61.7089	25.87	62.0825	25.87	124.855	25.87	124.935	25.87	132.872	25.87	265.334	25.87	268.544	25.87	281.374	25.87	467.572	25.87	7.61785	25.87	471.298
26.14	26.14	39.1186	26.14	44.7046	26.14	4.05327	26.14	104.943	26.14	110.123	26.14	112.731	26.14	187.728	26.14	197.558	26.14	204.767	26.14	309.527	26.14	306.87	26.14	315.57	26.14	59.0336	26.14	61.2451	26.14	61.5977	26.14	123.644	26.14	123.965	26.14	131.879	26.14	263.415	26.14	266.647	26.14	278.967	26.14	463.944	26.14	7.59661	26.14	467.274
26.26	26.26	38.8156	26.26	44.2192	26.26	3.9719	26.26	104.208	26.26	109.35	26.26	112.12	26.26	186.331	26.26	196.206	26.26	203.233	26.26	305.865	26.26	303.972	26.26	312.727	26.26	58.5445	26.26	60.8367	26.26	61.1289	26.26	122.704	26.26	123.165	26.26	130.58	26.26	261.182	26.26	264.138	26.26	276.874	26.26	460.759	26.26	7.55707	26.26	463.411
26.51	26.51	38.4714	26.51	43.9794	26.51	3.97241	26.51	103.29	26.51	108.315	26.51	111.064	26.51	184.912	26.51	194.494	26.51	201.76	26.51	302.938	26.51	300.616	26.51	309.247	26.51	57.8964	26.51	60.111	26.51	60.4215	26.51	121.505	26.51	122.147	26.51	129.56	26.51	259.07	26.51	262.29	26.51	274.821	26.51	457.106	26.51	7.53778	26.51	459.852
26.71	26.71	38.1271	26.71	43.5757	26.71	3.9934	26.71	102.413	26.71	107.502	26.71	110.069	26.71	183.474	26.71	193.241	26.71	199.986	26.71	299.912	26.71	297.716	26.71	305.487	26.71	57.5661	26.71	59.7024	26.71	59.8927	26.71	120.684	26.71	121.268	26.71	128.64	26.71	256.757	26.71	260.16	26.71	272.385	26.71	452.723	26.71	7.51849	26.71	456.272
26.89	26.89	37.7682	26.89	43.2575	26.89	3.99237	26.89	101.476	26.89	106.486	26.89	109.152	26.89	181.865	26.89	191.234	26.89	198.015	26.89	296.789	26.89	294.463	26.89	302.385	26.89	56.9553	26.89	59.132	26.89	59.4601	26.89	119.677	26.89	120.124	26.89	127.391	26.89	254.906	26.89	257.569	26.89	270.266	26.89	448.875	26.89	7.45577	26.89	452.15
27.07	27.07	37.5217	27.07	42.9096	27.07	3.99237	27.07	100.545	27.07	105.598	27.07	108.324	27.07	180.403	27.07	189.976	27.07	196.495	27.07	293.585	27.07	291.167	27.07	298.806	27.07	56.6175	27.07	58.5769	27.07	58.9237	27.07	118.681	27.07	119.01	27.07	126.354	27.07	252.7	27.07	255.527	27.07	268.337	27.07	444.86	27.07	7.37473	27.07	448.592
27.32	27.32	37.111	27.32	42.5209	27.32	3.95142	27.32	99.6543	27.32	104.61	27.32	107.294	27.32	178.861	27.32	188.459	27.32	194.775	27.32	290.48	27.32	288.249	27.32	295.445	27.32	55.9818	27.32	58.0813	27.32	58.5264	27.32	117.605	27.32	118.056	27.32	125.298	27.32	250.474	27.32	253.063	27.32	266.047	27.32	440.804	27.32	7.33421	27.32	444.73
27.57	27.57	36.9309	27.57	42.158	27.57	3.97241	27.57	98.7563	27.57	103.655	27.57	106.299	27.57	177.582	27.57	186.805	27.57	192.781	27.57	287.173	27.57	284.99	27.57	292.122	27.57	55.4923	27.57	57.5139	27.57	57.9577	27.57	116.784	27.57	117.037	27.57	124.317	27.57	248.681	27.57	251.113	27.57	263.952	27.57	436.602	27.57	7.37568	27.57	441.026
27.69	27.69	36.5154	27.69	41.8456	27.69	3.9719	27.69	97.8935	27.69	102.936	27.69	105.255	27.69	176.077	27.69	185.304	27.69	191.276	27.69	284.251	27.69	281.678	27.69	289.001	27.69	55.0283	27.69	57.2686	27.69	57.4735	27.69	115.773	27.69	116.127	27.69	123.145	27.69	246.343	27.69	248.938	27.69	261.548	27.69	432.693	27.69	7.31395	27.69	437.209
27.94	27.94	36.2577	27.94	41.488	27.94	3.97292	27.94	97.2507	27.94	101.933	27.94	104.717	27.94	174.48	27.94	183.494	27.94	189.185	27.94	281.099	27.94	278.673	27.94	286.032	27.94	54.6053	27.94	56.7282	27.94	56.912	27.94	114.588	27.94	115.163	27.94	122.28	27.94	243.899	27.94	246.778	27.94	259.104	27.94	428.423	27.94	7.3361	27.94	433.296
28.11	28.11	35.9655	28.11	41.1347	28.11	3.95193	28.11	96.469	28.11	100.972	28.11	103.512	28.11	173.155	28.11	181.992	28.11	187.621	28.11	277.957	28.11	276.056	28.11	282.535	28.11	54.1214	28.11	56.2054	28.11	56.3483	28.11	113.696	28.11	114.174	28.11	121.068	28.11	241.801	28.11	244.744	28.11	256.861	28.11	423.906	28.11	7.23384	28.11	429.723
28.3	28.3	35.6733	28.3	40.8225	28.3	3.93095	28.3	95.4447	28.3	100.011	28.3	102.711	28.3	171.611	28.3	180.172	28.3	186.057	28.3	274.757	28.3	272.467	28.3	279.634	28.3	53.5185	28.3	55.5836	28.3	55.8444	28.3	112.726	28.3	112.926	28.3	120.076	28.3	239.825	28.3	242.749	28.3	254.839	28.3	419.166	28.3	7.17212	28.3	426.069
28.47	28.47	35.4839	28.47	40.2648	28.47	3.95091	28.47	94.7039	28.47	99.2515	28.47	101.648	28.47	170.287	28.47	178.471	28.47	183.954	28.47	271.478	28.47	269.772	28.47	276.695	28.47	53.2335	28.47	55.1404	28.47	55.3009	28.47	111.855	28.47	112.236	28.47	118.884	28.47	237.629	28.47	240.836	28.47	252.517	28.47	414.692	28.47	7.1712	28.47	422.62
28.71	28.71	34.8884	28.71	40.0398	28.71	3.8895	28.71	93.854	28.71	98.4044	28.71	100.578	28.71	168.805	28.71	176.575	28.71	182.375	28.71	268.453	28.71	266.179	28.71	273.255	28.71	52.6773	28.71	54.7242	28.71	54.9235	28.71	110.74	28.71	111.123	28.71	118.027	28.71	235.182	28.71	238.393	28.71	250.368	28.71	409.035	28.71	7.1712	28.71	418.047
28.95	28.95	34.8474	28.95	39.6715	28.95	3.93044	28.95	92.9231	28.95	97.517	28.95	99.6898	28.95	167.404	28.95	174.898	28.95	180.755	28.95	265.349	28.95	263.301	28.95	270.014	28.95	52.2602	28.95	54.1692	28.95	54.4865	28.95	109.824	28.95	110.149	28.95	116.891	28.95	233.137	28.95	236.39	28.95	247.857	28.95	404.331	28.95	7.09017	28.95	414.571
29.17	29.17	34.4938	29.17	39.3595	29.17	3.92994	29.17	92.1423	29.17	96.4759	29.17	99.031	29.17	166.041	29.17	173.538	29.17	179.093	29.17	262.37	29.17	260.667	29.17	267.196	29.17	51.7172	29.17	53.7659	29.17	53.9035	29.17	108.814	29.17	109.439	29.17	115.92	29.17	231.062	29.17	234.258	29.17	246.038	29.17	399.738	29.17	6.98798	29.17	411.002
29.35	29.35	34.1448	29.35	39.0117	29.35	3.92994	29.35	91.1913	29.35	95.6693	29.35	98.1226	29.35	164.679	29.35	172.02	29.35	177.633	29.35	259.464	29.35	257.333	29.35	263.677	29.35	51.32	29.35	53.211	29.35	53.407	29.35	107.898	29.35	108.207	29.35	114.824	29.35	228.736	29.35	232.255	29.35	243.869	29.35	395.095	29.35	7.00824	29.35	406.409
29.53	29.53	33.8779	29.53	38.7458	29.53	3.90947	29.53	90.4427	29.53	94.782	29.53	97.2547	29.53	163.218	29.53	170.423	29.53	176.054	29.53	256.201	29.53	254.197	29.53	260.555	29.53	50.8434	29.53	52.7552	29.53	52.97	29.53	107.062	29.53	107.451	29.53	113.987	29.53	226.571	29.53	229.993	29.53	241.721	29.53	391.365	29.53	6.96773	29.53	402.792
29.74	29.74	33.4921	29.74	38.403	29.74	3.93044	29.74	89.7461	29.74	93.7655	29.74	96.3587	29.74	161.737	29.74	168.688	29.74	174.178	29.74	253.229	29.74	251.59	29.74	257.367	29.74	50.4526	29.74	52.2268	29.74	52.4802	29.74	106.02	29.74	106.531	29.74	112.905	29.74	224.294	29.74	228.16	29.74	239.964	29.74	387.461	29.74	6.98888	29.74	398.86
29.92	29.92	33.2619	29.92	38.0093	29.92	3.889	29.92	88.8645	29.92	93.1081	29.92	95.5389	29.92	160.254	29.92	167.03	29.92	172.836	29.92	250.073	29.92	248.322	29.92	254.571	29.92	49.7907	29.92	51.7247	29.92	52.1358	29.92	105.15	29.92	105.364	29.92	111.735	29.92	222.04	29.92	225.988	29.92	237.785	29.92	383.823	29.92	6.92722	29.92	394.988
30.15	30.15	32.9787	30.15	37.7073	30.15	3.90997	30.15	87.8439	30.15	92.1319	30.15	94.4408	30.15	158.693	30.15	165.674	30.15	171.159	30.15	247.1	30.15	245.218	30.15	251.263	30.15	49.3999	30.15	51.2754	30.15	51.5466	30.15	104.208	30.15	104.563	30.15	110.832	30.15	220.164	30.15	224.035	30.15	235.546	30.15	379.878	30.15	6.84708	30.15	391.543
30.38	30.38	32.687	30.38	37.2729	30.38	3.90947	30.38	87.1244	30.38	91.394	30.38	93.6414	30.38	157.491	30.38	164.195	30.38	169.837	30.38	244.143	30.38	242.23	30.38	248.228	30.38	49.0956	30.38	50.813	30.38	51.103	30.38	103.199	30.38	103.715	30.38	109.961	30.38	218.191	30.38	222.324	30.38	233.788	30.38	376.18	30.38	6.86645	30.38	387.814
30.54	30.54	32.4406	30.54	36.9865	30.54	3.84806	30.54	86.2544	30.54	90.5672	30.54	92.7734	30.54	156.21	30.54	162.718	30.54	167.938	30.54	241.338	30.54	239.61	30.54	245.266	30.54	48.6984	30.54	50.377	30.54	50.6462	30.54	102.363	30.54	102.86	30.54	108.965	30.54	216.426	30.54	220.402	30.54	231.62	30.54	372.409	30.54	6.80569	30.54	383.912
30.82	30.82	32.0999	30.82	36.7505	30.82	3.89	30.82	85.548	30.82	89.6223	30.82	92.0301	30.82	154.608	30.82	161.342	30.82	166.542	30.82	238.415	30.82	237.051	30.82	242.465	30.82	48.0752	30.82	49.9936	30.82	50.0037	30.82	101.513	30.82	101.753	30.82	107.936	30.82	214.417	30.82	218.256	30.82	229.59	30.82	368.935	30.82	6.7264	30.82	379.925
31.05	31.05	31.8452	31.05	36.3728	31.05	3.84806	31.05	84.8178	31.05	88.9942	31.05	91.1788	31.05	153.307	31.05	159.903	31.05	164.88	31.05	235.428	31.05	233.576	31.05	239.858	31.05	47.7054	31.05	49.4456	31.05	49.534	31.05	100.511	31.05	100.832	31.05	107.072	31.05	212.537	31.05	216.518	31.05	227.844	31.05	364.988	31.05	6.76518	31.05	376.373
31.2	31.2	31.4756	31.2	36.0455	31.2	3.86853	31.2	84.0085	31.2	88.0665	31.2	90.2704	31.2	151.925	31.2	158.585	31.2	163.4	31.2	232.503	31.2	230.718	31.2	236.597	31.2	47.3876	31.2	49.0294	31.2	49.2361	31.2	99.7147	31.2	100.077	31.2	105.916	31.2	210.312	31.2	214.516	31.2	225.615	31.2	361.278	31.2	6.70441	31.2	372.227
31.37	31.37	31.2292	31.37	35.7795	31.37	3.86853	31.37	83.1385	31.37	87.0986	31.37	89.4428	31.37	150.684	31.37	157.228	31.37	161.741	31.37	229.917	31.37	228.416	31.37	233.515	31.37	46.8116	31.37	48.5538	31.37	48.7197	31.37	98.8784	31.37	99.1827	31.37	105.139	31.37	208.768	31.37	212.494	31.37	223.507	31.37	357.507	31.37	6.6639	31.37	368.589
31.59	31.59	31.069	31.59	35.4772	31.59	3.84856	31.59	82.36	31.59	86.4442	31.59	88.5459	31.59	149.181	31.59	155.91	31.59	160.403	31.59	227.399	31.59	225.17	31.59	230.682	31.59	46.4999	31.59	48.1835	31.59	48.3287	31.59	97.8557	31.59	98.2214	31.59	104.196	31.59	207.151	31.59	210.699	31.59	221.668	31.59	353.863	31.59	6.58373	31.59	364.531
31.75	31.75	30.8636	31.75	35.1703	31.75	3.82809	31.75	81.6315	31.75	85.4559	31.75	87.6172	31.75	147.86	31.75	154.393	31.75	158.783	31.75	224.096	31.75	222.65	31.75	227.938	31.75	45.9636	31.75	47.5888	31.75	47.8917	31.75	97.0591	31.75	97.4064	31.75	103.358	31.75	205.025	31.75	208.776	31.75	219.8	31.75	350.274	31.75	6.56347	31.75	360.791
32.02	32.02	30.3503	32.02	34.8839	32.02	3.82809	32.02	80.6602	32.02	84.7904	32.02	86.951	32.02	146.338	32.02	153.055	32.02	157.224	32.02	221.25	32.02	219.315	32.02	224.995	32.02	45.467	32.02	47.3114	32.02	47.4547	32.02	96.0236	32.02	96.4721	32.02	102.183	32.02	203.281	32.02	207.194	32.02	217.45	32.02	345.955	32.02	6.90785	32.02	356.746
32.18	32.18	30.2026	32.18	34.5112	32.18	3.84806	32.18	79.9619	32.18	84.1341	32.18	86.1727	32.18	145.218	32.18	151.499	32.18	155.684	32.18	218.754	32.18	216.984	32.18	222.282	32.18	45.1235	32.18	46.8495	32.18	47.0712	32.18	95.0953	32.18	95.5851	32.18	101.392	32.18	201.41	32.18	205.286	32.18	215.815	32.18	342.525	32.18	6.88671	32.18	353.022
32.44	32.44	30.0178	32.44	34.1634	32.44	3.82759	32.44	79.4965	32.44	83.1056	32.44	85.4864	32.44	143.696	32.44	150.201	32.44	154.285	32.44	215.769	32.44	214.325	32.44	219.479	32.44	44.6667	32.44	46.4531	32.44	46.6541	32.44	94.5378	32.44	94.5317	32.44	100.336	32.44	199.666	32.44	203.083	32.44	213.747	32.44	338.835	32.44	6.86645	32.44	349.019
32.6	32.6	29.7175	32.6	33.9267	32.6	3.89	32.6	78.6265	32.6	82.2193	32.6	84.5393	32.6	142.532	32.6	148.922	32.6	152.925	32.6	212.999	32.6	211.502	32.6	216.592	32.6	44.3007	32.6	45.9695	32.6	46.09	32.6	93.4269	32.6	93.8204	32.6	99.4849	32.6	197.792	32.6	201.453	32.6	211.633	32.6	335.009	32.6	6.84796	32.6	345.388
32.86	32.86	29.3068	32.86	33.5379	32.86	3.80811	32.86	77.7765	32.86	81.3721	32.86	83.5701	32.86	141.03	32.86	147.244	32.86	151.465	32.86	210.591	32.86	208.643	32.86	213.867	32.86	43.9432	32.86	45.4739	32.86	45.6728	32.86	92.71	32.86	93.0252	32.86	98.6477	32.86	196.228	32.86	199.711	32.86	209.785	32.86	331.419	32.86	6.78718	32.86	341.608
33.02	33.02	28.9912	33.02	33.2837	33.02	3.82759	33.02	76.9876	33.02	80.7462	33.02	82.943	33.02	139.912	33.02	146.288	33.02	150.007	33.02	207.611	33.02	206.307	33.02	210.75	33.02	43.4949	33.02	45.1055	33.02	45.3234	33.02	91.81	33.02	92.226	33.02	97.7455	33.02	194.152	33.02	197.717	33.02	207.843	33.02	327.685	33.02	6.72467	33.02	337.496
33.18	33.18	28.7486	33.18	33.0016	33.18	3.78715	33.18	76.188	33.18	80.0305	33.18	82.0452	33.18	138.468	33.18	144.75	33.18	148.607	33.18	204.972	33.18	203.634	33.18	208.292	33.18	43.0635	33.18	44.6158	33.18	44.7731	33.18	90.9456	33.18	91.2241	33.18	96.7018	33.18	192.553	33.18	195.74	33.18	206.082	33.18	324.138	33.18	6.72553	33.18	334.104
33.43	33.43	28.6664	33.43	32.7152	33.43	3.82809	33.43	75.3988	33.43	79.143	33.43	81.2781	33.43	137.067	33.43	143.652	33.43	147.087	33.43	202.603	33.43	200.915	33.43	205.727	33.43	42.845	33.43	44.2987	33.43	44.3559	33.43	90.2088	33.43	90.5283	33.43	95.8647	33.43	190.428	33.43	194.178	33.43	203.853	33.43	320.245	33.43	6.66476	33.43	329.999
33.59	33.59	28.2968	33.59	32.3673	33.59	3.78715	33.59	74.9739	33.59	78.3363	33.59	80.41	33.59	135.925	33.59	141.875	33.59	145.828	33.59	200.056	33.59	198.513	33.59	203.023	33.59	42.3484	33.59	43.9221	33.59	43.9587	33.59	89.3127	33.59	89.5741	33.59	94.7685	33.59	189.064	33.59	192.376	33.59	201.805	33.59	316.595	33.59	6.62424	33.59	326.198
33.84	33.84	28.0951	33.84	32.1055	33.84	3.78763	33.84	74.0526	33.84	77.7614	33.84	79.6531	33.84	134.301	33.84	140.815	33.84	144.427	33.84	197.116	33.84	195.62	33.84	200.961	33.84	41.9367	33.84	43.4322	33.84	43.6465	33.84	88.4877	33.84	88.8302	33.84	94.1229	33.84	187.103	33.84	190.599	33.84	199.862	33.84	312.803	33.84	6.56432	33.84	322.215
34.04	34.04	27.7593	34.04	31.8108	34.04	3.80713	34.04	73.3658	34.04	77.0759	34.04	78.6435	34.04	133.085	34.04	139.221	34.04	143.03	34.04	194.857	34.04	193.089	34.04	197.807	34.04	41.5287	34.04	43.0246	34.04	43.1188	34.04	87.4893	34.04	87.8333	34.04	93.0625	34.04	185.371	34.04	188.567	34.04	197.923	34.04	309.276	34.04	6.54237	34.04	318.372
34.25	34.25	27.537	34.25	31.4671	34.25	3.7462	34.25	72.7682	34.25	76.158	34.25	77.9874	34.25	131.78	34.25	137.802	34.25	141.629	34.25	192.116	34.25	190.573	34.25	195.208	34.25	41.0772	34.25	42.5941	34.25	42.7271	34.25	86.7638	34.25	86.9302	34.25	92.3171	34.25	183.53	34.25	186.889	34.25	196.281	34.25	305.463	34.25	6.5027	34.25	314.836
34.45	34.45	27.246	34.45	31.1153	34.45	3.78666	34.45	71.99	34.45	75.3214	34.45	77.2305	34.45	130.442	34.45	136.606	34.45	140.272	34.45	189.704	34.45	188.286	34.45	192.797	34.45	40.774	34.45	42.2319	34.45	42.3244	34.45	86.0358	34.45	86.2035	34.45	91.3088	34.45	181.682	34.45	185.083	34.45	194.328	34.45	301.815	34.45	6.4411	34.45	310.894
34.6	34.6	26.9415	34.6	30.8124	34.6	3.78715	34.6	71.2303	34.6	74.5445	34.6	76.5742	34.6	129.237	34.6	135.286	34.6	138.91	34.6	187.181	34.6	185.531	34.6	190.237	34.6	40.4416	34.6	41.8211	34.6	41.873	34.6	85.1109	34.6	85.3002	34.6	90.4237	34.6	179.841	34.6	183.185	34.6	192.646	34.6	298.468	34.6	6.40141	34.6	307.072
34.8	34.8	26.6301	34.8	30.5834	34.8	3.74572	34.8	70.5129	34.8	73.9299	34.8	75.7973	34.8	127.879	34.8	133.851	34.8	137.693	34.8	184.669	34.8	183.324	34.8	187.548	34.8	39.9597	34.8	41.4194	34.8	41.4902	34.8	84.2637	34.8	84.5736	34.8	89.6548	34.8	178.374	34.8	181.62	34.8	190.794	34.8	294.517	34.8	6.36008	34.8	303.516
35.04	35.04	26.4487	35.04	30.3418	35.04	3.7462	35.04	69.834	35.04	73.294	35.04	75.0197	35.04	126.474	35.04	132.631	35.04	136.191	35.04	182.086	35.04	180.668	35.04	184.967	35.04	39.5477	35.04	41.0481	35.04	41.1777	35.04	83.3386	35.04	83.531	35.04	88.5702	35.04	176.592	35.04	179.741	35.04	188.73	35.04	290.966	35.04	6.32038	35.04	299.592
35.24	35.24	26.1955	35.24	30.0476	35.24	3.74524	35.24	69.0068	35.24	72.6098	35.24	74.516	35.24	125.1	35.24	131.179	35.24	134.817	35.24	179.712	35.24	178.32	35.24	182.812	35.24	39.3191	35.24	40.5818	35.24	40.7104	35.24	82.5407	35.24	82.8337	35.24	87.8899	35.24	175.003	35.24	177.933	35.24	186.894	35.24	287.83	35.24	6.2985	35.24	296.142
35.44	35.44	25.9969	35.44	29.769	35.44	3.76667	35.44	68.3365	35.44	71.741	35.44	73.6267	35.44	123.971	35.44	129.955	35.44	133.492	35.44	177.231	35.44	175.944	35.44	180.115	35.44	38.8128	35.44	40.1562	35.44	40.264	35.44	81.865	35.44	82.0599	35.44	86.8761	35.44	173.184	35.44	176.136	35.44	184.793	35.44	283.788	35.44	6.21909	35.44	292.539
35.63	35.63	25.7267	35.63	29.4583	35.63	3.74572	35.63	67.8219	35.63	70.9856	35.63	72.7896	35.63	122.533	35.63	128.761	35.63	131.896	35.63	175.258	35.63	173.758	35.63	177.647	35.63	38.4702	35.63	39.7547	35.63	39.9013	35.63	80.8788	35.63	81.1549	35.63	86.028	35.63	171.357	35.63	174.632	35.63	183.203	35.63	280.467	35.63	6.17778	35.63	288.945
35.87	35.87	25.4975	35.87	29.1067	35.87	3.72477	35.87	67.1051	35.87	70.2708	35.87	72.0536	35.87	121.336	35.87	127.347	35.87	130.58	35.87	172.589	35.87	171.037	35.87	175.238	35.87	38.1872	35.87	39.4325	35.87	39.499	35.87	80.092	35.87	80.429	35.87	85.1601	35.87	169.631	35.87	172.407	35.87	181.513	35.87	276.498	35.87	6.09598	35.87	284.905
36.02	36.02	25.2133	36.02	28.865	36.02	3.74572	36.02	66.4865	36.02	69.5135	36.02	71.3766	36.02	120.171	36.02	126.146	36.02	129.337	36.02	170.164	36.02	169.015	36.02	172.795	36.02	37.6559	36.02	39.0016	36.02	39.1068	36.02	79.4452	36.02	79.6443	36.02	84.4338	36.02	168.089	36.02	171.048	36.02	179.629	36.02	273.513	36.02	6.11702	36.02	281.69
36.26	36.26	25.0145	36.26	28.6474	36.26	3.74669	36.26	65.7143	36.26	68.8456	36.26	70.5874	36.26	118.88	36.26	124.76	36.26	128.311	36.26	167.919	36.26	166.458	36.26	170.513	36.26	37.3477	36.26	38.7738	36.26	38.66	36.26	78.6292	36.26	78.9292	36.26	83.4389	36.26	166.327	36.26	169.27	36.26	177.907	36.26	269.893	36.26	6.01729	36.26	278.002
36.45	36.45	24.6622	36.45	28.2959	36.45	3.72573	36.45	64.9774	36.45	68.2518	36.45	69.8919	36.45	117.483	36.45	123.546	36.45	126.835	36.45	165.649	36.45	164.134	36.45	168.403	36.45	36.9854	36.45	38.1543	36.45	38.3372	36.45	77.7827	36.45	78.104	36.45	82.7306	36.45	164.842	36.45	167.566	36.45	175.876	36.45	266.513	36.45	6.01652	36.45	274.572
36.63	36.63	24.4773	36.63	28.0299	36.63	3.72573	36.63	64.3703	36.63	67.5862	36.63	69.2458	36.63	116.402	36.63	122.249	36.63	125.435	36.63	163.301	36.63	162.208	36.63	165.938	36.63	36.5881	36.63	37.9165	36.63	38.0194	36.63	76.9264	36.63	77.3685	36.63	81.8537	36.63	162.977	36.63	165.744	36.63	174.249	36.63	263.106	36.63	5.976	36.63	271.076
36.88	36.88	24.272	36.88	27.7844	36.88	3.70526	36.88	63.6418	36.88	66.84	36.88	68.4989	36.88	115.04	36.88	120.971	36.88	124.056	36.88	161.092	36.88	159.569	36.88	163.492	36.88	36.1908	36.88	37.4011	36.88	37.7214	36.88	76.3489	36.88	76.4342	36.88	80.9967	36.88	161.253	36.88	164.041	36.88	172.301	36.88	259.477	36.88	5.91523	36.88	267.397
37.06	37.06	24.0256	37.06	27.5388	37.06	3.70526	37.06	63.0954	37.06	66.0735	37.06	67.9134	37.06	114.019	37.06	119.753	37.06	122.916	37.06	158.803	37.06	157.405	37.06	161.464	37.06	35.734	37.06	37.1633	37.06	37.2844	37.06	75.632	37.06	75.7782	37.06	80.2991	37.06	159.809	37.06	162.239	37.06	170.614	37.06	256.192	37.06	5.87471	37.06	263.901
37.29	37.29	23.8346	37.29	27.2454	37.29	3.74524	37.29	62.5532	37.29	65.4516	37.29	67.2501	37.29	112.728	37.29	118.345	37.29	121.625	37.29	156.633	37.29	155.44	37.29	159.335	37.29	35.546	37.29	36.698	37.29	36.7585	37.29	74.8162	37.29	75.1227	37.29	79.3818	37.29	157.944	37.29	160.536	37.29	168.522	37.29	252.822	37.29	5.83269	37.29	260.602
37.48	37.48	23.5092	37.48	27.0034	37.48	3.70478	37.48	61.7317	37.48	64.7946	37.48	66.4715	37.48	111.461	37.48	117.122	37.48	120.161	37.48	154.465	37.48	153.137	37.48	157.009	37.48	35.1733	37.48	36.3856	37.48	36.505	37.48	74.0692	37.48	74.3175	37.48	78.4953	37.48	156.581	37.48	158.935	37.48	166.736	37.48	249.509	37.48	5.79294	37.48	257.1
37.66	37.66	23.2628	37.66	26.7784	37.66	3.66385	37.66	61.1652	37.66	64.0686	37.66	65.7448	37.66	110.06	37.66	115.845	37.66	118.982	37.66	152.316	37.66	151.113	37.66	154.723	37.66	34.8158	37.66	36.0289	37.66	36.1276	37.66	73.1135	37.66	73.5025	37.66	77.5587	37.66	154.736	37.66	157.273	37.66	165.05	37.66	245.9	37.66	5.75243	37.66	253.361
37.93	37.93	23.078	37.93	26.4715	37.93	3.70478	37.93	60.5784	37.93	63.5039	37.93	65.1594	37.93	109.159	37.93	114.527	37.93	117.663	37.93	150.426	37.93	149.069	37.93	152.595	37.93	34.4583	37.93	35.6524	37.93	35.7503	37.93	72.5759	37.93	72.787	37.93	76.8811	37.93	153.072	37.93	155.551	37.93	163.383	37.93	242.738	37.93	5.71192	37.93	249.824
38.12	38.12	22.9284	38.12	26.2193	38.12	3.68337	38.12	59.7739	38.12	62.7819	38.12	64.4565	38.12	107.649	38.12	113.44	38.12	116.493	38.12	148.079	38.12	146.788	38.12	150.409	38.12	34.1516	38.12	35.3658	38.12	35.3042	38.12	71.7411	38.12	72.0728	38.12	75.9449	38.12	151.51	38.12	154.13	38.12	161.554	38.12	239.615	38.12	5.69019	38.12	246.611
38.31	38.31	22.6087	38.31	26.0044	38.31	3.72573	38.31	59.2304	38.31	62.1003	38.31	63.7546	38.31	106.69	38.31	112.066	38.31	115.119	38.31	146.007	38.31	144.94	38.31	148.36	38.31	33.8271	38.31	34.9831	38.31	35.0398	38.31	71.0718	38.31	71.3452	38.31	75.3763	38.31	149.904	38.31	152.287	38.31	159.668	38.31	236.605	38.31	5.63162	38.31	243.292
38.58	38.58	22.4268	38.58	25.7622	38.58	3.72621	38.58	58.7118	38.58	61.4628	38.58	63.1167	38.58	105.302	38.58	110.883	38.58	113.994	38.58	143.897	38.58	142.715	38.58	146.271	38.58	33.3944	38.58	34.6704	38.58	34.647	38.58	70.3839	38.58	70.5393	38.58	74.5688	38.58	148.279	38.58	150.604	38.58	157.961	38.58	233.107	38.58	5.59183	38.58	239.949
38.75	38.75	22.1335	38.75	25.4078	38.75	3.68432	38.75	58.1909	38.75	60.9024	38.75	62.4545	38.75	104.213	38.75	109.896	38.75	112.725	38.75	142.168	38.75	140.654	38.75	144.304	38.75	33.0879	38.75	34.2453	38.75	34.1812	38.75	69.5295	38.75	69.8254	38.75	73.7923	38.75	146.917	38.75	149.044	38.75	156.374	38.75	230.046	38.75	5.54987	38.75	236.554
38.94	38.94	21.9077	38.94	25.2236	38.94	3.64338	38.94	57.5636	38.94	60.2168	38.94	61.8288	38.94	103.072	38.94	108.598	38.94	111.566	38.94	140.198	38.94	139.245	38.94	142.336	38.94	32.7503	38.94	33.8886	38.94	34.0819	38.94	68.9521	38.94	69.2093	38.94	73.1945	38.94	144.832	38.94	147.482	38.94	154.728	38.94	227.005	38.94	5.54987	38.94	233.505
39.11	39.11	21.7285	39.11	24.8618	39.11	3.64432	39.11	56.8701	39.11	59.5868	39.11	61.1178	39.11	101.917	39.11	107.388	39.11	110.275	39.11	138.045	39.11	137.117	39.11	140.324	39.11	32.3614	39.11	33.5008	39.11	33.6934	39.11	68.213	39.11	68.5114	39.11	72.3164	39.11	143.506	39.11	145.858	39.11	152.96	39.11	223.941	39.11	5.47026	39.11	230.151
39.33	39.33	21.4765	39.33	24.6713	39.33	3.68432	39.33	56.471	39.33	59.1681	39.33	60.5571	39.33	100.629	39.33	106.362	39.33	109.027	39.33	136.099	39.33	134.898	39.33	138.22	39.33	32.075	39.33	33.1355	39.33	33.2676	39.33	67.5981	39.33	67.8577	39.33	71.5804	39.33	142.086	39.33	144.219	39.33	151.314	39.33	220.842	39.33	5.4486	39.33	227.307
39.46	39.46	21.3	39.46	24.4762	39.46	3.60383	39.46	55.7844	39.46	58.4244	39.46	60.0555	39.46	99.7069	39.46	104.986	39.46	108.149	39.46	134.241	39.46	133.263	39.46	136.364	39.46	31.8093	39.46	32.8707	39.46	32.9825	39.46	66.8076	39.46	67.0488	39.46	70.8505	39.46	140.596	39.46	142.932	39.46	149.705	39.46	218.169	39.46	5.41018	39.46	224.081
39.73	39.73	21.0767	39.73	24.1109	39.73	3.66574	39.73	55.2046	39.73	57.8468	39.73	59.1746	39.73	98.4377	39.73	103.961	39.73	106.703	39.73	132.387	39.73	131.175	39.73	134.512	39.73	31.4159	39.73	32.4982	39.73	32.5694	39.73	66.1389	39.73	66.3614	39.73	70.1219	39.73	138.889	39.73	141.268	39.73	148.117	39.73	215.195	39.73	5.30955	39.73	221.08
39.91	39.91	20.8481	39.91	24.026	39.91	3.64479	39.91	54.4485	39.91	57.1938	39.91	58.6621	39.91	97.2433	39.91	102.929	39.91	105.469	39.91	130.758	39.91	129.173	39.91	132.705	39.91	31.094	39.91	32.2165	39.91	32.2473	39.91	65.5129	39.91	65.6171	39.91	69.4151	39.91	137.447	39.91	139.687	39.91	146.35	39.91	211.902	39.91	5.30887	39.91	217.86
40.16	40.16	20.6043	40.16	23.6811	40.16	3.62478	40.16	53.9899	40.16	56.5353	40.16	58.1042	40.16	96.2342	40.16	101.564	40.16	104.243	40.16	128.764	40.16	127.601	40.16	130.872	40.16	30.8794	40.16	31.8043	40.16	31.9733	40.16	64.8041	40.16	65.0688	40.16	68.7063	40.16	136.081	40.16	138.163	40.16	144.661	40.16	208.664	40.16	5.26902	40.16	214.615
40.43	40.43	20.4373	40.43	23.5348	40.43	3.62431	40.43	53.4365	40.43	56.0237	40.43	57.4101	40.43	95.0401	40.43	100.372	40.43	103.17	40.43	127.035	40.43	125.778	40.43	128.866	40.43	30.6171	40.43	31.5821	40.43	31.5718	40.43	64.0588	40.43	64.3446	40.43	68.0595	40.43	134.359	40.43	136.383	40.43	142.995	40.43	205.98	40.43	5.24808	40.43	211.598
40.56	40.56	20.2113	40.56	23.2892	40.56	3.60383	40.56	52.9102	40.56	55.479	40.56	56.8851	40.56	93.8783	40.56	99.3139	40.56	102.05	40.56	125.184	40.56	123.991	40.56	127.295	40.56	30.2595	40.56	31.1856	40.56	31.3135	40.56	63.5608	40.56	63.7083	40.56	67.0827	40.56	132.935	40.56	134.98	40.56	141.569	40.56	203.161	40.56	5.16703	40.56	208.833
40.72	40.72	19.9469	40.72	23.0261	40.72	3.6043	40.72	52.2895	40.72	54.9817	40.72	56.2259	40.72	92.989	40.72	98.2682	40.72	100.663	40.72	123.449	40.72	122.379	40.72	125.461	40.72	29.8859	40.72	30.912	40.72	30.9399	40.72	62.7722	40.72	62.9807	40.72	66.5331	40.72	131.487	40.72	133.616	40.72	139.638	40.72	200.205	40.72	5.12716	40.72	205.912
40.9	40.9	19.7209	40.9	22.7191	40.9	3.6043	40.9	51.7834	40.9	54.1746	40.9	55.6403	40.9	91.8672	40.9	97.1497	40.9	99.5828	40.9	121.577	40.9	120.373	40.9	123.412	40.9	29.6077	40.9	30.5749	40.9	30.5624	40.9	62.0948	40.9	62.3244	40.9	65.8153	40.9	129.823	40.9	131.913	40.9	138.151	40.9	197.426	40.9	5.08663	40.9	202.862
41.15	41.15	19.549	41.15	22.4853	41.15	3.60291	41.15	51.217	41.15	53.71	41.15	55.0535	41.15	90.6102	41.15	95.8543	41.15	98.4447	41.15	119.819	41.15	118.758	41.15	121.654	41.15	29.2784	41.15	30.246	41.15	30.2923	41.15	61.4734	41.15	61.704	41.15	64.9528	41.15	128.329	41.15	130.52	41.15	136.572	41.15	194.43	41.15	5.06441	41.15	200.08
41.36	41.36	19.3642	41.36	22.2398	41.36	3.58243	41.36	50.5694	41.36	53.0041	41.36	54.4074	41.36	89.5489	41.36	94.7961	41.36	97.2651	41.36	118.107	41.36	116.813	41.36	119.905	41.36	28.9407	41.36	29.8892	41.36	29.8951	41.36	60.657	41.36	60.9883	41.36	64.1955	41.36	126.905	41.36	129.018	41.36	134.804	41.36	191.632	41.36	4.98338	41.36	197.011
41.54	41.54	19.1203	41.54	22.0585	41.54	3.60337	41.54	49.9688	41.54	52.3654	41.54	53.8289	41.54	88.3989	41.54	93.5304	41.54	96.2579	41.54	116.471	41.54	115.478	41.54	118.23	41.54	28.6664	41.54	29.5362	41.54	29.5612	41.54	60.147	41.54	60.2407	41.54	63.6456	41.54	125.538	41.54	127.413	41.54	133.516	41.54	188.838	41.54	4.98402	41.54	194.231
41.78	41.78	18.91	41.78	21.8278	41.78	3.60244	41.78	49.4906	41.78	51.8881	41.78	53.27	41.78	87.3951	41.78	92.3884	41.78	94.8538	41.78	114.55	41.78	113.662	41.78	116.609	41.78	28.3412	41.78	29.2314	41.78	29.3152	41.78	59.5142	41.78	59.6488	41.78	62.9317	41.78	124.042	41.78	125.698	41.78	131.734	41.78	185.971	41.78	4.94222	41.78	191.296
41.92	41.92	18.753	41.92	21.652	41.92	3.54241	41.92	49.0239	41.92	51.3231	41.92	52.6848	41.92	86.2872	41.92	91.4255	41.92	93.8506	41.92	112.943	41.92	112.118	41.92	114.844	41.92	28.074	41.92	28.9056	41.92	29.0087	41.92	58.9397	41.92	59.0952	41.92	62.2783	41.92	122.626	41.92	124.285	41.92	130.218	41.92	183.406	41.92	4.92387	41.92	188.523
42.15	42.15	18.5318	42.15	21.3505	42.15	3.58428	42.15	48.5101	42.15	50.8116	42.15	52.0924	42.15	85.4078	42.15	90.2506	42.15	92.7346	42.15	111.319	42.15	110.479	42.15	113.003	42.15	27.6838	42.15	28.6355	42.15	28.6584	42.15	58.1778	42.15	58.3944	42.15	61.5166	42.15	121.072	42.15	122.674	42.15	128.604	42.15	180.492	42.15	4.88461	42.15	185.766
42.41	42.41	18.3193	42.41	21.0967	42.41	3.56242	42.41	47.8842	42.41	50.2676	42.41	51.5272	42.41	84.1332	42.41	89.3371	42.41	91.599	42.41	109.724	42.41	108.808	42.41	111.508	42.41	27.3751	42.41	28.2477	42.41	28.3891	42.41	57.6176	42.41	57.7356	42.41	60.8749	42.41	119.782	42.41	121.345	42.41	127.189	42.41	177.826	42.41	4.80168	42.41	182.746
42.62	42.62	18.1163	42.62	20.8948	42.62	3.56288	42.62	47.4451	42.62	49.6285	42.62	50.9886	42.62	82.9623	42.62	87.8708	42.62	90.5509	42.62	107.966	42.62	107.273	42.62	109.831	42.62	27.2395	42.62	27.9937	42.62	28.1146	42.62	56.908	42.62	57.1068	42.62	60.2648	42.62	118.213	42.62	119.698	42.62	125.317	42.62	175.233	42.62	4.8023	42.62	180.086
42.82	42.82	17.8903	42.82	20.6697	42.82	3.54241	42.82	46.8581	42.82	49.0031	42.82	50.302	42.82	81.9808	42.82	86.9122	42.82	89.271	42.82	106.533	42.82	105.665	42.82	108.141	42.82	26.9018	42.82	27.6764	42.82	27.7967	42.82	56.2307	42.82	56.5302	42.82	59.587	42.82	116.729	42.82	118.416	42.82	123.93	42.82	172.779	42.82	4.76177	42.82	177.423
42.98	42.98	17.6416	42.98	20.4419	42.98	3.48053	42.98	46.3259	42.98	48.5126	42.98	49.7504	42.98	80.8888	42.98	85.8227	42.98	88.3997	42.98	105.027	42.98	104.143	42.98	106.377	42.98	26.5407	42.98	27.3755	42.98	27.3957	42.98	55.626	42.98	55.9662	42.98	58.8418	42.98	115.37	42.98	116.979	42.98	122.368	42.98	170.283	42.98	4.65985	42.98	174.656
43.23	43.23	17.5366	43.23	20.2347	43.23	3.50055	43.23	45.895	43.23	48.0425	43.23	49.2998	43.23	80.0374	43.23	84.7335	43.23	87.1888	43.23	103.54	43.23	102.442	43.23	104.951	43.23	26.3188	43.23	27.1342	43.23	27.1936	43.23	55.1409	43.23	55.2433	43.23	58.1765	43.23	114.072	43.23	115.642	43.23	121.006	43.23	167.686	43.23	4.67951	43.23	172.357
43.42	43.42	17.2991	43.42	20.1223	43.42	3.52284	43.42	45.372	43.42	47.5224	43.42	48.8001	43.42	78.9166	43.42	83.7984	43.42	86.0535	43.42	102.021	43.42	100.986	43.42	103.493	43.42	26.0343	43.42	26.7912	43.42	26.9095	43.42	54.5118	43.42	54.6354	43.42	57.6282	43.42	112.626	43.42	113.898	43.42	119.542	43.42	165.033	43.42	4.62112	43.42	169.375
43.59	43.59	17.1736	43.59	19.9355	43.59	3.52238	43.59	44.8195	43.59	46.9715	43.59	48.1879	43.59	77.9649	43.59	82.6092	43.59	85.0024	43.59	100.594	43.59	99.4437	43.59	101.928	43.59	25.8322	43.59	26.4903	43.59	26.6477	43.59	53.8076	43.59	54.1113	43.59	56.903	43.59	111.148	43.59	112.582	43.59	117.979	43.59	162.253	43.59	4.57999	43.59	166.771
43.83	43.83	16.9228	43.83	19.5621	43.83	3.48053	43.83	44.2008	43.83	46.5156	43.83	47.5899	43.83	76.8634	43.83	81.7293	43.83	83.8807	43.83	98.7573	43.83	97.9292	43.83	100.391	43.83	25.4481	43.83	26.2654	43.83	26.2832	43.83	53.1365	43.83	53.3021	43.83	56.2704	43.83	109.855	43.83	111.211	43.83	116.261	43.83	159.778	43.83	4.53829	43.83	164.106
44.07	44.07	16.7563	44.07	19.3754	44.07	3.52102	44.07	43.7904	44.07	45.8239	44.07	47.0589	44.07	75.8723	44.07	80.6206	44.07	82.6304	44.07	97.3117	44.07	96.4081	44.07	98.7672	44.07	25.1866	44.07	25.8855	44.07	25.9223	44.07	52.5322	44.07	52.7386	44.07	55.7052	44.07	108.277	44.07	109.735	44.07	114.841	44.07	157.426	44.07	4.49719	44.07	161.524
44.23	44.23	16.5758	44.23	19.1348	44.23	3.50145	44.23	43.2957	44.23	45.3314	44.23	46.5662	44.23	74.9505	44.23	79.6429	44.23	81.6918	44.23	95.8041	44.23	94.9438	44.23	97.4203	44.23	24.9745	44.23	25.6542	44.23	25.6508	44.23	51.988	44.23	52.1358	44.23	54.942	44.23	106.981	44.23	108.281	44.23	113.323	44.23	154.891	44.23	4.45783	44.23	158.943
44.47	44.47	16.2903	44.47	18.994	44.47	3.46095	44.47	42.8761	44.47	44.8731	44.47	46.0673	44.47	73.8183	44.47	78.6345	44.47	80.5823	44.47	94.5025	44.47	93.4271	44.47	95.921	44.47	24.6201	44.47	25.3403	44.47	25.3958	44.47	51.3971	44.47	51.5658	44.47	54.4108	44.47	105.531	44.47	106.913	44.47	111.952	44.47	152.334	44.47	4.4584	44.47	156.462
44.63	44.63	16.2308	44.63	18.7713	44.63	3.46139	44.63	42.2743	44.63	44.3744	44.63	45.5683	44.63	73.0264	44.63	77.6059	44.63	79.6525	44.63	93.1011	44.63	92.1284	44.63	94.3418	44.63	24.4046	44.63	25.0858	44.63	25.1208	44.63	50.8857	44.63	51.0752	44.63	53.8196	44.63	104.281	44.63	105.564	44.63	110.419	44.63	150.285	44.63	4.41844	44.63	154.022
44.86	44.86	16.0438	44.86	18.5846	44.86	3.46095	44.86	41.783	44.86	43.8038	44.86	44.9363	44.86	71.9954	44.86	76.5573	44.86	78.7422	44.86	91.6159	44.86	90.9052	44.86	93.1361	44.86	24.0438	44.86	24.8446	44.86	24.7202	44.86	50.2217	44.86	50.4323	44.86	52.9952	44.86	102.923	44.86	104.308	44.86	109.018	44.86	147.791	44.86	4.35707	44.86	151.623
45.06	45.06	15.8404	45.06	18.3414	45.06	3.46139	45.06	41.2215	45.06	43.3655	45.06	44.5381	45.06	71.043	45.06	75.5084	45.06	77.6322	45.06	90.2738	45.06	89.2686	45.06	91.5764	45.06	23.8084	45.06	24.5702	45.06	24.6041	45.06	49.6902	45.06	49.9018	45.06	52.3639	45.06	101.733	45.06	102.639	45.06	107.646	45.06	145.517	45.06	4.35764	45.06	149.162
45.3	45.3	15.6084	45.3	18.0683	45.3	3.41911	45.3	40.7198	45.3	42.7839	45.3	43.8546	45.3	70.0943	45.3	74.361	45.3	76.6224	45.3	88.9651	45.3	88.0827	45.3	90.1091	45.3	23.5807	45.3	24.303	45.3	24.2767	45.3	49.0138	45.3	49.2463	45.3	51.8055	45.3	100.35	45.3	101.498	45.3	106.158	45.3	143.19	45.3	4.25465	45.3	147.03
45.45	45.45	15.4686	45.45	17.9501	45.45	3.46095	45.45	40.3052	45.45	42.351	45.45	43.3206	45.45	69.1909	45.45	73.5014	45.45	75.5621	45.45	87.5348	45.45	86.5963	45.45	88.8592	45.45	23.2689	45.45	23.873	45.45	24.0247	45.45	48.4487	45.45	48.6624	45.45	51.1808	45.45	99.1321	45.45	100.362	45.45	104.799	45.45	140.793	45.45	4.25575	45.45	144.466
45.64	45.64	15.2612	45.64	17.7841	45.64	3.4605	45.64	39.9559	45.64	41.9017	45.64	42.992	45.64	68.2205	45.64	72.5533	45.64	74.6325	45.64	85.9908	45.64	85.1357	45.64	87.4555	45.64	23.0076	45.64	23.6717	45.64	23.6639	45.64	47.6856	45.64	47.9999	45.64	50.5961	45.64	97.5349	45.64	98.6665	45.64	103.299	45.64	138.503	45.64	4.21467	45.64	142.19
45.91	45.91	15.0597	45.91	17.5431	45.91	3.46139	45.91	39.4398	45.91	41.4888	45.91	42.4375	45.91	67.3366	45.91	71.713	45.91	73.6716	45.91	84.7188	45.91	83.7477	45.91	86.0058	45.91	22.7949	45.91	23.4002	45.91	23.4713	45.91	47.3591	45.91	47.5946	45.91	49.991	45.91	96.3162	45.91	97.3897	45.91	101.838	45.91	136.267	45.91	4.19549	45.91	139.929
46.14	46.14	14.9756	46.14	17.2747	46.14	3.41999	46.14	39.0703	46.14	40.8983	46.14	41.9675	46.14	66.5066	46.14	70.805	46.14	72.6221	46.14	83.4139	46.14	82.7639	46.14	84.821	46.14	22.5138	46.14	23.1592	46.14	23.1901	46.14	46.6956	46.14	46.9521	46.14	49.4063	46.14	95.0802	46.14	96.1953	46.14	100.56	46.14	134.16	46.14	4.15442	46.14	137.715
46.33	46.33	14.7515	46.33	17.1337	46.33	3.39995	46.33	38.549	46.33	40.5202	46.33	41.4073	46.33	65.5334	46.33	69.9352	46.33	71.7513	46.33	82.2698	46.33	81.3049	46.33	83.3598	46.33	22.2384	46.33	22.8052	46.33	22.8949	46.33	46.2235	46.33	46.4411	46.33	48.9341	46.33	93.8486	46.33	94.9655	46.33	99.1458	46.33	132.209	46.33	4.11442	46.33	135.598
46.56	46.56	14.6058	46.56	16.9063	46.56	3.39951	46.56	37.9974	46.56	40.0509	46.56	41.0789	46.56	64.6035	46.56	68.9475	46.56	70.802	46.56	80.9851	46.56	80.0633	46.56	82.3146	46.56	21.9971	46.56	22.7032	46.56	22.6933	46.56	45.58	46.56	45.8783	46.56	48.23	46.56	92.6731	46.56	93.6111	46.56	97.8873	46.56	130.265	46.56	4.11389	46.56	133.445
46.63	46.63	14.4657	46.63	16.8083	46.63	3.44135	46.63	37.6022	46.63	39.4356	46.63	40.3824	46.63	63.8187	46.63	68.0463	46.63	69.96	46.63	79.6718	46.63	78.6936	46.63	80.8236	46.63	21.7046	46.63	22.4115	46.63	22.4805	46.63	45.1933	46.63	45.3132	46.63	47.6641	46.63	91.3326	46.63	92.4931	46.63	96.6866	46.63	128.026	46.63	3.99333	46.63	131.405
46.85	46.85	14.2415	46.85	16.5852	46.85	3.38034	46.85	37.1615	46.85	39.0168	46.85	40.0239	46.85	62.9652	46.85	67.076	46.85	68.8886	46.85	78.4075	46.85	77.8297	46.85	79.6201	46.85	21.5484	46.85	22.097	46.85	22.1454	46.85	44.6211	46.85	44.8416	46.85	47.1716	46.85	90.04	46.85	91.0822	46.85	95.2921	46.85	125.932	46.85	4.03439	46.85	129.002
47.12	47.12	14.1315	47.12	16.4539	47.12	3.44002	47.12	36.7578	47.12	38.5125	47.12	39.5389	47.12	62.0314	47.12	66.2026	47.12	68.1131	47.12	77.1728	47.12	76.5586	47.12	78.4653	47.12	21.1995	47.12	21.7288	47.12	21.8558	47.12	44.0404	47.12	44.2021	47.12	46.5691	47.12	88.71	47.12	89.7733	47.12	93.7765	47.12	124.062	47.12	4.01204	47.12	127.268
47.35	47.35	13.9279	47.35	16.1899	47.35	3.44047	47.35	36.2362	47.35	38.0736	47.35	39.0593	47.35	61.158	47.35	65.2724	47.35	66.9819	47.35	76.028	47.35	75.1984	47.35	77.2023	47.35	20.944	47.35	21.5333	47.35	21.5805	47.35	43.6477	47.35	43.7504	47.35	45.9969	47.35	87.6583	47.35	88.623	47.35	92.5831	47.35	121.928	47.35	3.95176	47.35	124.946
47.56	47.56	13.7412	47.56	16.0241	47.56	3.37859	47.56	35.8672	47.56	37.7459	47.56	38.6907	47.56	60.4291	47.56	64.4452	47.56	66.0334	47.56	74.7642	47.56	74.0967	47.56	76.0984	47.56	20.7426	47.56	21.3719	47.56	21.3393	47.56	42.9847	47.56	43.188	47.56	45.3332	47.56	86.4035	47.56	87.3698	47.56	91.2854	47.56	119.986	47.56	3.91073	47.56	123.039
47.68	47.68	13.5822	47.68	15.8461	47.68	3.40039	47.68	35.3344	47.68	37.2357	47.68	38.1603	47.68	59.7311	47.68	63.4313	47.68	65.2787	47.68	73.7577	47.68	72.9932	47.68	74.9539	47.68	20.5717	47.68	21.1224	47.68	21.1487	47.68	42.5231	47.68	42.6676	47.68	44.8521	47.68	85.3936	47.68	86.0611	47.68	90.0144	47.68	118.024	47.68	3.91224	47.68	121.033
47.9	47.9	13.3955	47.9	15.6393	47.9	3.35898	47.9	35.0464	47.9	36.8072	47.9	37.6908	47.9	58.7216	47.9	62.644	47.9	64.3301	47.9	72.454	47.9	71.7724	47.9	73.6311	47.9	20.2908	47.9	20.9213	47.9	20.8082	47.9	42.0594	47.9	42.2047	47.9	44.3677	47.9	84.1187	47.9	84.7277	47.9	88.6364	47.9	116.041	47.9	3.8712	47.9	118.902
48.13	48.13	13.149	48.13	15.4141	48.13	3.3385	48.13	34.5199	48.13	36.343	48.13	37.2262	48.13	58.0405	48.13	61.845	48.13	63.63	48.13	71.3191	48.13	70.6404	48.13	72.4971	48.13	20.0325	48.13	20.6239	48.13	20.6094	48.13	41.5214	48.13	41.7075	48.13	43.9091	48.13	82.8949	48.13	83.5656	48.13	87.27	48.13	114.316	48.13	3.8712	48.13	116.787
48.31	48.31	13.1062	48.31	15.3508	48.31	3.35855	48.31	34.2118	48.31	35.8945	48.31	36.7165	48.31	56.9513	48.31	60.8983	48.31	62.5818	48.31	70.3145	48.31	69.6781	48.31	71.1948	48.31	19.7914	48.31	20.304	48.31	20.3484	48.31	40.8587	48.31	41.2248	48.31	43.2654	48.31	81.5002	48.31	82.5332	48.31	86.0532	48.31	112.334	48.31	3.80991	48.31	114.739
48.6	48.6	12.8786	48.6	15.1237	48.6	3.33764	48.6	33.7216	48.6	35.5065	48.6	36.3483	48.6	56.2028	48.6	60.0117	48.6	61.7138	48.6	69.2704	48.6	68.458	48.6	70.1513	48.6	19.471	48.6	20.0634	48.6	20.167	48.6	40.5347	48.6	40.6627	48.6	42.7216	48.6	80.4668	48.6	81.2206	48.6	84.656	48.6	110.393	48.6	3.76889	48.6	113.057
48.75	48.75	12.7553	48.75	14.9599	48.75	3.35812	48.75	33.3775	48.75	35.0022	48.75	35.904	48.75	55.5419	48.75	59.2329	48.75	61.0739	48.75	68.1358	48.75	67.4256	48.75	69.0773	48.75	19.2723	48.75	19.9048	48.75	19.9683	48.75	39.9172	48.75	40.2054	48.75	42.2432	48.75	79.2634	48.75	79.8987	48.75	83.6113	48.75	108.588	48.75	3.82968	48.75	111.309
48.96	48.96	12.6099	48.96	14.7943	48.96	3.37816	48.96	33.009	48.96	34.5539	48.96	35.4754	48.96	54.7336	48.96	58.4864	48.96	60.0462	48.96	67.0721	48.96	66.4045	48.96	67.9348	48.96	19.1506	48.96	19.6446	48.96	19.6081	48.96	39.4739	48.96	39.6833	48.96	41.6796	48.96	78.1101	48.96	78.8269	48.96	82.3954	48.96	106.972	48.96	3.78866	48.96	109.343
49.15	49.15	12.4488	49.15	14.6549	49.15	3.35855	49.15	32.5923	49.15	34.2602	49.15	35.0402	49.15	53.9464	49.15	57.7625	49.15	59.3217	49.15	65.9945	49.15	65.4287	49.15	66.898	49.15	18.778	49.15	19.3919	49.15	19.4741	49.15	38.9861	49.15	39.0969	49.15	41.1321	49.15	77.1273	49.15	77.7054	49.15	81.1307	49.15	105.234	49.15	3.70858	49.15	107.683
49.37	49.37	12.2861	49.37	14.4316	49.37	3.3385	49.37	32.2726	49.37	33.8004	49.37	34.661	49.37	53.2121	49.37	56.7312	49.37	58.5092	49.37	65.0871	49.37	64.3052	49.37	66.1109	49.37	18.701	49.37	19.2357	49.37	19.1785	49.37	38.5328	49.37	38.6246	49.37	40.7585	49.37	75.9736	49.37	76.6135	49.37	79.7949	49.37	103.3	49.37	3.70906	49.37	105.664
49.61	49.61	12.117	49.61	14.2623	49.61	3.35769	49.61	31.7946	49.61	33.3839	49.61	34.2236	49.61	52.4706	49.61	55.9904	49.61	57.5868	49.61	63.9474	49.61	63.1686	49.61	64.6733	49.61	18.3957	49.61	18.9508	49.61	18.9923	49.61	37.9603	49.61	38.1723	49.61	40.1248	49.61	74.6608	49.61	75.4624	49.61	78.7396	49.61	101.659	49.61	3.6671	49.61	104.058
49.79	49.79	11.9543	49.79	14.0799	49.79	3.33764	49.79	31.4142	49.79	32.9848	49.79	33.8039	49.79	51.6561	49.79	55.3786	49.79	56.9543	49.79	62.9206	49.79	62.3429	49.79	63.886	49.79	18.1994	49.79	18.7946	49.79	18.7165	49.79	37.5071	49.79	37.7994	49.79	39.5519	49.79	73.808	49.79	74.3304	49.79	77.6248	49.79	99.8463	49.79	3.60679	49.79	102.262
50.01	50.01	11.8135	50.01	14.0017	50.01	3.3385	50.01	31.0173	50.01	32.5493	50.01	33.4087	50.01	51.0684	50.01	54.5139	50.01	56.0288	50.01	61.9811	50.01	61.4851	50.01	62.8083	50.01	18.0253	50.01	18.5218	50.01	18.463	50.01	37.0983	50.01	37.1727	50.01	39.0835	50.01	72.6634	50.01	73.3078	50.01	76.3386	50.01	98.3302	50.01	3.66852	50.01	100.6
50.19	50.19	11.6652	50.19	13.8326	50.19	3.25532	50.19	30.6411	50.19	32.1535	50.19	32.9313	50.19	50.1675	50.19	53.734	50.19	55.2673	50.19	61.0814	50.19	60.3497	50.19	61.8095	50.19	17.8594	50.19	18.3561	50.19	18.3367	50.19	36.6458	50.19	36.8403	50.19	38.6299	50.19	71.4923	50.19	72.1579	50.19	75.3249	50.19	96.5888	50.19	3.58606	50.19	98.9351
50.36	50.36	11.586	50.36	13.611	50.36	3.29711	50.36	30.2238	50.36	31.7784	50.36	32.5359	50.36	49.5193	50.36	53.0089	50.36	54.4815	50.36	60.1615	50.36	59.3724	50.36	60.9502	50.36	17.6255	50.36	18.0237	50.36	18.0632	50.36	36.2369	50.36	36.3327	50.36	38.1214	50.36	70.5679	50.36	71.2149	50.36	74.0584	50.36	95.0112	50.36	3.58699	50.36	97.2526
50.61	50.61	11.4056	50.61	13.5344	50.61	3.29839	50.61	29.8305	50.61	31.4072	50.61	32.1444	50.61	48.7569	50.61	52.2701	50.61	53.8023	50.61	59.0695	50.61	58.4021	50.61	60.0186	50.61	17.3938	50.61	17.7927	50.61	17.8515	50.61	35.6132	50.61	35.8693	50.61	37.7173	50.61	69.5116	50.61	70.0401	50.61	72.9816	50.61	93.3231	50.61	3.54783	50.61	95.3782
50.83	50.83	11.2354	50.83	13.3637	50.83	3.29669	50.83	29.5115	50.83	30.8867	50.83	31.7442	50.83	48.0708	50.83	51.4643	50.83	52.9547	50.83	58.1035	50.83	57.5182	50.83	58.9733	50.83	17.1663	50.83	17.6447	50.83	17.6238	50.83	35.2762	50.83	35.4333	50.83	37.2394	50.83	68.5732	50.83	69.0025	50.83	71.9797	50.83	91.6119	50.83	3.48521	50.83	93.8652
51	51	11.071	51	13.0976	51	3.27621	51	29.1674	51	30.5437	51	31.3807	51	47.3297	51	50.6855	51	52.1547	51	57.1082	51	56.5057	51	58.0384	51	16.9477	51	17.4465	51	17.3655	51	34.7583	51	35.0157	51	36.7011	51	67.4902	51	68.0411	51	70.935	51	90.1517	51	3.50547	51	92.0762
51.14	51.14	10.9903	51.14	13.0174	51.14	3.31759	51.14	28.7865	51.14	30.2046	51.14	31.0212	51.14	46.7749	51.14	49.953	51.14	51.5615	51.14	56.2397	51.14	55.5598	51.14	57.111	51.14	16.7313	51.14	17.1513	51.14	17.2286	51.14	34.444	51.14	34.5429	51.14	36.2074	51.14	66.4759	51.14	67.1283	51.14	69.8592	51.14	88.6825	51.14	3.48566	51.14	90.5021
51.42	51.42	10.8026	51.42	12.8299	51.42	3.27579	51.42	28.3541	51.42	29.8338	51.42	30.569	51.42	46.0419	51.42	49.3011	51.42	50.7284	51.42	55.2101	51.42	54.7316	51.42	56.1616	51.42	16.5879	51.42	16.9685	51.42	16.9858	51.42	33.9372	51.42	34.0767	51.42	35.7396	51.42	65.4159	51.42	65.9094	51.42	68.7365	51.42	87.0374	51.42	3.4645	51.42	88.9745
51.66	51.66	10.7219	51.66	12.6883	51.66	3.23526	51.66	28.0339	51.66	29.3332	51.66	30.2095	51.66	45.2867	51.66	48.4687	51.66	49.935	51.66	54.2021	51.66	53.8055	51.66	55.0749	51.66	16.3914	51.66	16.8121	51.66	16.7893	51.66	33.344	51.66	33.5443	51.66	35.3056	51.66	64.3413	51.66	65.0566	51.66	67.4395	51.66	85.568	51.66	3.42442	51.66	87.2985
51.87	51.87	10.5548	51.87	12.5214	51.87	3.23443	51.87	27.7231	51.87	29.0837	51.87	29.7777	51.87	44.6343	51.87	47.7774	51.87	49.0824	51.87	53.6309	51.87	52.9976	51.87	54.3647	51.87	16.0892	51.87	16.5104	51.87	16.5267	51.87	32.9173	51.87	33.1182	51.87	34.7385	51.87	63.3823	51.87	63.8584	51.87	66.5384	51.87	83.7617	51.87	3.40328	51.87	85.6297
52.07	52.07	10.4522	52.07	12.3986	52.07	3.2549	52.07	27.3589	52.07	28.8215	52.07	29.4547	52.07	43.9334	52.07	47.0986	52.07	48.5226	52.07	52.6359	52.07	52.1441	52.07	53.4301	52.07	15.97	52.07	16.4113	52.07	16.3479	52.07	32.5787	52.07	32.7604	52.07	34.32	52.07	62.7006	52.07	62.9573	52.07	65.6547	52.07	82.464	52.07	3.40328	52.07	84.2069
52.22	52.22	10.3097	52.22	12.257	52.22	3.25532	52.22	27.0184	52.22	28.3209	52.22	29.0345	52.22	43.2582	52.22	46.3259	52.22	47.6491	52.22	51.7669	52.22	51.3369	52.22	52.6216	52.22	15.7734	52.22	16.235	52.22	16.1712	52.22	32.1647	52.22	32.2874	52.22	33.8859	52.22	61.5255	52.22	61.8038	52.22	64.4982	52.22	81.0145	52.22	3.38346	52.22	82.7949
52.46	52.46	10.2892	52.46	12.0728	52.46	3.25532	52.46	26.735	52.46	27.9578	52.46	28.6307	52.46	42.7375	52.46	45.607	52.46	47.0892	52.46	50.9708	52.46	50.4237	52.46	51.6074	52.46	15.5947	52.46	15.9773	52.46	15.9726	52.46	31.7265	52.46	31.8898	52.46	33.6068	52.46	60.6431	52.46	61.0628	52.46	63.6947	52.46	79.6558	52.46	3.40372	52.46	81.3313
52.66	52.66	9.9991	52.66	11.9674	52.66	3.19307	52.66	26.4246	52.66	27.6279	52.66	28.26	52.66	41.9256	52.66	45.0763	52.66	46.3574	52.66	50.0225	52.66	49.4184	52.66	50.7193	52.66	15.3325	52.66	15.7354	52.66	15.75	52.66	31.3799	52.66	31.5039	52.66	33.0202	52.66	59.5849	52.66	60.1061	52.66	62.5337	52.66	78.1148	52.66	3.38259	52.66	79.7861
52.94	52.94	9.91825	52.94	11.7644	52.94	3.23443	52.94	26.0233	52.94	27.3088	52.94	27.9002	52.94	41.3903	52.94	44.4631	52.94	45.7436	52.94	49.3723	52.94	48.7499	52.94	49.9901	52.94	15.1954	52.94	15.559	52.94	15.613	52.94	30.9259	52.94	31.1104	52.94	32.6259	52.94	58.7906	52.94	59.1727	52.94	61.6179	52.94	76.9691	52.94	3.36277	52.94	78.5566
53.1	53.1	9.79631	53.1	11.6431	53.1	3.1939	53.1	25.7029	53.1	26.8484	53.1	27.601	53.1	40.6947	53.1	43.6901	53.1	44.8697	53.1	48.4233	53.1	47.9422	53.1	49.2408	53.1	15.0185	53.1	15.3826	53.1	15.3567	53.1	30.5316	53.1	30.6373	53.1	32.2115	53.1	57.7353	53.1	58.239	53.1	60.6817	53.1	75.4986	53.1	3.40372	53.1	77.0015
53.24	53.24	9.5897	53.24	11.4984	53.24	3.21396	53.24	25.3353	53.24	26.623	53.24	27.2542	53.24	40.1488	53.24	43.0256	53.24	44.3041	53.24	47.6609	53.24	47.1222	53.24	48.3794	53.24	14.8974	53.24	15.2419	53.24	15.2356	53.24	30.0696	53.24	30.2357	53.24	31.7489	53.24	56.9659	53.24	57.3905	53.24	59.6295	53.24	74.3534	53.24	3.36277	53.24	75.6501
53.44	53.44	9.5704	53.44	11.418	53.44	3.25532	53.44	25.0552	53.44	26.2634	53.44	26.9347	53.44	39.4531	53.44	42.4521	53.44	43.51	53.44	46.8112	53.44	46.2945	53.44	47.5902	53.44	14.6212	53.44	14.9267	53.44	15.0389	53.44	29.7947	53.44	29.9017	53.44	31.2946	53.44	56.0106	53.44	56.4766	53.44	58.7132	53.44	72.8826	53.44	3.3632	53.44	74.3995
53.68	53.68	9.46527	53.68	11.2923	53.68	3.25448	53.68	24.6643	53.68	25.8735	53.68	26.524	53.68	38.8823	53.68	41.7025	53.68	43.039	53.68	45.9833	53.68	45.5086	53.68	46.7826	53.68	14.4586	53.68	14.8634	53.68	14.8562	53.68	29.2892	53.68	29.4368	53.68	30.8481	53.68	55.3146	53.68	55.5611	53.68	57.8145	53.68	71.5055	53.68	3.36233	53.68	72.9171
53.88	53.88	9.30221	53.88	11.1301	53.88	3.21396	53.88	24.3842	53.88	25.5137	53.88	26.2246	53.88	38.2665	53.88	41.0091	53.88	42.3248	53.88	45.2728	53.88	44.8396	53.88	45.9137	53.88	14.2817	53.88	14.6275	53.88	14.6198	53.88	29.0142	53.88	29.0033	53.88	30.5332	53.88	54.3993	53.88	54.6872	53.88	56.878	53.88	70.2576	53.88	3.34251	53.88	71.646
54.11	54.11	9.19836	54.11	11.0264	54.11	3.19307	54.11	24.0776	54.11	25.1878	54.11	25.8579	54.11	37.681	54.11	40.4049	54.11	41.7597	54.11	44.5308	54.11	44.0598	54.11	45.1921	54.11	14.0018	54.11	14.4274	54.11	14.3994	54.11	28.652	54.11	28.602	54.11	30.1506	54.11	53.5503	54.11	53.7391	54.11	56.0072	54.11	69.0524	54.11	3.34208	54.11	70.3768
54.25	54.25	9.03526	54.25	10.8641	54.25	3.21396	54.25	23.7771	54.25	24.949	54.25	25.518	54.25	37.025	54.25	39.8711	54.25	41.0453	54.25	43.84	54.25	43.331	54.25	44.3826	54.25	13.9241	54.25	14.2509	54.25	14.2622	54.25	28.1778	54.25	28.2876	54.25	29.6363	54.25	52.6749	54.25	53.0652	54.25	55.191	54.25	67.7028	54.25	3.38302	54.25	69.0444
54.44	54.44	8.93259	54.44	10.7618	54.44	3.21396	54.44	23.3522	54.44	24.5255	54.44	25.1344	54.44	36.4644	54.44	39.1523	54.44	40.3855	54.44	42.9843	54.44	42.4974	54.44	43.6071	54.44	13.7056	54.44	14.013	54.44	13.9841	54.44	27.7596	54.44	27.9099	54.44	29.2577	54.44	51.7124	54.44	51.9438	54.44	54.0261	54.44	66.5673	54.44	3.34251	54.44	67.7233
54.75	54.75	8.83105	54.75	10.5791	54.75	3.1939	54.75	23.1123	54.75	24.2059	54.75	24.8146	54.75	35.8082	54.75	38.4984	54.75	39.6909	54.75	42.2535	54.75	41.8279	54.75	42.9564	54.75	13.5286	54.75	13.8563	54.75	13.8667	54.75	27.3848	54.75	27.5159	54.75	28.8229	54.75	50.7966	54.75	51.2295	54.75	53.2095	54.75	65.278	54.75	3.3632	54.75	66.553
54.99	54.99	8.68617	54.99	10.4754	54.99	3.19348	54.99	22.8058	54.99	23.9809	54.99	24.4884	54.99	35.343	54.99	37.9943	54.99	39.146	54.99	41.4719	54.99	40.8896	54.99	42.2152	54.99	13.3282	54.99	13.6761	54.99	13.6663	54.99	27.0427	54.99	27.075	54.99	28.4604	54.99	50.1685	54.99	50.3618	54.99	52.3591	54.99	64.0936	54.99	3.32225	54.99	65.3249
55.17	55.17	8.54243	55.17	10.3322	55.17	3.17301	55.17	22.5023	55.17	23.5372	55.17	24.1048	55.17	34.7022	55.17	37.3554	55.17	38.4662	55.17	40.7157	55.17	40.3735	55.17	41.4596	55.17	13.2091	55.17	13.5175	55.17	13.5074	55.17	26.7042	55.17	26.7371	55.17	28.1216	55.17	49.3063	55.17	49.5809	55.17	51.4152	55.17	62.9784	55.17	3.34251	55.17	64.0444
55.34	55.34	8.43976	55.34	10.2913	55.34	3.15254	55.34	22.1987	55.34	23.3557	55.34	23.8828	55.34	34.2016	55.34	36.7964	55.34	37.9664	55.34	40.0988	55.34	39.5795	55.34	40.7636	55.34	13.0303	55.34	13.359	55.34	13.3485	55.34	26.3059	55.34	26.3792	55.34	27.6632	55.34	48.6646	55.34	48.7799	55.34	50.7926	55.34	61.8632	55.34	3.36277	55.34	63.0892
55.55	55.55	8.31548	55.55	10.0854	55.55	3.13167	55.55	21.8924	55.55	22.9292	55.55	23.5567	55.55	33.6566	55.55	36.1129	55.55	37.3018	55.55	39.3176	55.55	38.979	55.55	39.9631	55.55	12.8697	55.55	13.1591	55.55	13.168	55.55	25.984	55.55	26.0777	55.55	27.4006	55.55	47.8163	55.55	47.9928	55.55	49.7016	55.55	60.8618	55.55	3.40284	55.55	61.8617
55.74	55.74	8.25601	55.74	10.0061	55.74	3.15295	55.74	21.5742	55.74	22.6123	55.74	23.2195	55.74	33.0845	55.74	35.5032	55.74	36.6916	55.74	38.7904	55.74	38.2744	55.74	39.3767	55.74	12.6545	55.74	13.0039	55.74	12.9926	55.74	25.6122	55.74	25.8061	55.74	26.9891	55.74	46.9663	55.74	47.2441	55.74	48.9712	55.74	59.5999	55.74	3.38346	55.74	60.658
55.9	55.9	8.1707	55.9	9.85907	55.9	3.1722	55.9	21.3636	55.9	22.402	55.9	22.8876	55.9	32.5512	55.9	34.9905	55.9	36.0978	55.9	38.1189	55.9	37.6047	55.9	38.7254	55.9	12.5503	55.9	12.7809	55.9	12.8287	55.9	25.3037	55.9	25.3191	55.9	26.62	55.9	46.2065	55.9	46.4651	55.9	48.2094	55.9	58.6444	55.9	3.38215	55.9	59.5576
56.13	56.13	7.98696	56.13	9.69668	56.13	3.09073	56.13	21.0224	56.13	21.9208	56.13	22.5676	56.13	31.9948	56.13	34.3362	56.13	35.5027	56.13	37.3478	56.13	36.9149	56.13	37.9351	56.13	12.3136	56.13	12.6834	56.13	12.6516	56.13	24.9088	56.13	25.0441	56.13	26.2647	56.13	45.4105	56.13	45.6101	56.13	47.4525	56.13	57.4964	56.13	3.36233	56.13	58.5491
56.33	56.33	7.82271	56.33	9.53302	56.33	3.13167	56.33	20.6379	56.33	21.6788	56.33	22.2446	56.33	31.4943	56.33	33.8172	56.33	34.863	56.33	36.6315	56.33	36.3195	56.33	37.2988	56.33	12.1547	56.33	12.4654	56.33	12.453	56.33	24.5105	56.33	24.6665	56.33	25.7665	56.33	44.6687	56.33	44.8693	56.33	46.4685	56.33	56.4827	56.33	3.34208	56.33	57.3094
56.51	56.51	7.78365	56.51	9.49455	56.51	3.112	56.51	20.4004	56.51	21.3213	56.51	21.9071	56.51	30.8415	56.51	33.2868	56.51	34.2121	56.51	36.004	56.51	35.515	56.51	36.5527	56.51	11.9989	56.51	12.3894	56.51	12.2576	56.51	24.2579	56.51	24.2553	56.51	25.4742	56.51	43.8981	56.51	44.1599	56.51	45.6368	56.51	55.2399	56.51	3.3632	56.51	56.3281
56.84	56.84	7.63595	56.84	9.36695	56.84	3.13086	56.84	20.1269	56.84	21.1289	56.84	21.7344	56.84	30.4453	56.84	32.6509	56.84	33.6749	56.84	35.3887	56.84	34.9411	56.84	35.9177	56.84	11.9133	56.84	12.165	56.84	12.152	56.84	23.907	56.84	24.0044	56.84	25.222	56.84	43.1539	56.84	43.3765	56.84	44.9508	56.84	54.3197	56.84	3.30072	56.84	55.0801
57.04	57.04	7.59686	57.04	9.22616	57.04	3.09073	57.04	19.8084	57.04	20.8319	57.04	21.2555	57.04	29.8324	57.04	32.0604	57.04	33.2038	57.04	34.7014	57.04	34.3944	57.04	35.3305	57.04	11.7377	57.04	11.9105	57.04	11.9366	57.04	23.515	57.04	23.613	57.04	24.7303	57.04	42.3631	57.04	42.6469	57.04	44.2595	57.04	53.2794	57.04	3.32182	57.04	54.1391
57.23	57.23	7.41207	57.23	9.08296	57.23	3.04979	57.23	19.606	57.23	20.489	57.23	21.0537	57.23	29.392	57.23	31.5813	57.23	32.6241	57.23	34.0647	57.23	33.6799	57.23	34.6148	57.23	11.4993	57.23	11.7718	57.23	11.7976	57.23	23.2163	57.23	23.2553	57.23	24.3915	57.23	41.6814	57.23	41.846	57.23	43.4764	57.23	52.2252	57.23	3.30157	57.23	53.2043
57.48	57.48	7.35047	57.48	8.98068	57.48	3.07026	57.48	19.3228	57.48	20.2874	57.48	20.7105	57.48	28.9915	57.48	31.1222	57.48	32.0444	57.48	33.5473	57.48	33.2036	57.48	34.0779	57.48	11.4	57.48	11.6529	57.48	11.6188	57.48	22.8778	57.48	22.8776	57.48	24.1524	57.48	41.1	57.48	41.1853	57.48	42.8739	57.48	51.394	57.48	3.30157	57.48	52.1882
57.65	57.65	7.24781	57.65	8.89885	57.65	3.07026	57.65	18.999	57.65	19.9647	57.65	20.4683	57.65	28.491	57.65	30.6031	57.65	31.5646	57.65	32.9703	57.65	32.5288	57.65	33.3622	57.65	11.2014	57.65	11.4745	57.65	11.5195	57.65	22.5593	57.65	22.6391	57.65	23.8136	57.65	40.3983	57.65	40.4845	57.65	42.1108	57.65	50.5425	57.65	3.2408	57.65	51.1517
57.86	57.86	7.18807	57.86	8.77837	57.86	3.09153	57.86	18.8015	57.86	19.7278	57.86	20.1909	57.86	27.9776	57.86	30.0519	57.86	31.0729	57.86	32.3021	57.86	31.9218	57.86	32.7543	57.86	11.0653	57.86	11.3982	57.86	11.3437	57.86	22.2862	57.86	22.2672	57.86	23.4809	57.86	39.7469	57.86	39.8541	57.86	41.3383	57.86	49.5821	57.86	3.20112	57.86	50.3315
58.03	58.03	7.02105	58.03	8.69316	58.03	3.09033	58.03	18.4099	58.03	19.3572	58.03	19.9005	58.03	27.5064	58.03	29.5613	58.03	30.4412	58.03	31.7525	58.03	31.4134	58.03	32.1254	58.03	10.9021	58.03	11.1758	58.03	11.2202	58.03	21.9591	58.03	22.0002	58.03	23.0136	58.03	39.05	58.03	39.2181	58.03	40.5192	58.03	48.5291	58.03	3.24039	58.03	49.296
58.23	58.23	6.93804	58.23	8.58978	58.23	3.13086	58.23	18.2862	58.23	19.1531	58.23	19.6154	58.23	27.0024	58.23	29.0386	58.23	30.0376	58.23	31.1317	58.23	30.8339	58.23	31.5845	58.23	10.7816	58.23	11.0357	58.23	11.0599	58.23	21.598	58.23	21.7192	58.23	22.7715	58.23	38.2833	58.23	38.3923	58.23	39.9719	58.23	47.631	58.23	3.21972	58.23	48.416
58.44	58.44	6.85594	58.44	8.48752	58.44	3.08994	58.44	17.9827	58.44	18.891	58.44	19.2926	58.44	26.5821	58.44	28.4997	58.44	29.478	58.44	30.6344	58.44	30.2585	58.44	30.9286	58.44	10.7022	58.44	10.9168	58.44	10.8812	58.44	21.379	58.44	21.3615	58.44	22.4528	58.44	37.6018	58.44	37.7318	58.44	39.2692	58.44	46.7595	58.44	3.17922	58.44	47.4814
58.6	58.6	6.69258	58.6	8.32498	58.6	3.0494	58.6	17.7625	58.6	18.6112	58.6	18.9923	58.6	26.085	58.6	28.0243	58.6	28.9622	58.6	30.0216	58.6	29.6472	58.6	30.4356	58.6	10.5248	58.6	10.839	58.6	10.6641	58.6	21.0035	58.6	21.0264	58.6	22.097	58.6	37.0454	58.6	37.1561	58.6	38.451	58.6	45.7925	58.6	3.15938	58.6	46.5528
58.85	58.85	6.61047	58.85	8.20225	58.85	3.06987	58.85	17.4591	58.85	18.3087	58.85	18.6895	58.85	25.6046	58.85	27.5253	58.85	28.4824	58.85	29.5043	58.85	29.1114	58.85	29.8392	58.85	10.3659	58.85	10.6012	58.85	10.6244	58.85	20.7447	58.85	20.7681	58.85	21.818	58.85	36.3838	58.85	36.5154	58.85	37.7081	58.85	45.0222	58.85	3.11887	58.85	45.6588
59.08	59.08	6.56856	59.08	8.13984	59.08	3.02855	59.08	17.2545	59.08	18.0039	59.08	18.4652	59.08	25.1209	59.08	27.0827	59.08	27.9991	59.08	28.9435	59.08	28.4529	59.08	29.3782	59.08	10.2058	59.08	10.4611	59.08	10.4642	59.08	20.4235	59.08	20.5667	59.08	21.4965	59.08	35.6576	59.08	35.7901	59.08	37.101	59.08	44.0435	59.08	3.03747	59.08	44.8808
59.26	59.26	6.44623	59.26	8.03862	59.26	3.02894	59.26	16.9533	59.26	17.7441	59.26	18.2253	59.26	24.7637	59.26	26.6071	59.26	27.543	59.26	28.3305	59.26	28.0398	59.26	28.885	59.26	10.0482	59.26	10.3436	59.26	10.3265	59.26	20.1275	59.26	20.311	59.26	21.1605	59.26	35.0407	59.26	35.2342	59.26	36.5034	59.26	43.1573	59.26	3.01761	59.26	44.0535
59.48	59.48	6.2828	59.48	7.93737	59.48	3.04979	59.48	16.6924	59.48	17.4842	59.48	17.9047	59.48	24.3465	59.48	26.2313	59.48	27.0268	59.48	27.8168	59.48	27.5473	59.48	28.3121	59.48	9.9502	59.48	10.226	59.48	10.1491	59.48	19.8912	59.48	19.916	59.48	20.9042	59.48	34.4438	59.48	34.6581	59.48	35.9659	59.48	42.5343	59.48	2.99774	59.48	43.1853
59.67	59.67	6.22041	59.67	7.77271	59.67	3.02894	59.67	16.4678	59.67	17.3005	59.67	17.6198	59.67	23.7828	59.67	25.6091	59.67	26.5436	59.67	27.3954	59.67	26.9087	59.67	27.6525	59.67	9.79006	59.67	10.0662	59.67	10.0485	59.67	19.59	59.67	19.5955	59.67	20.6225	59.67	33.8781	59.67	33.993	59.67	35.2183	59.67	41.6775	59.67	2.95685	59.67	42.1841
59.95	59.95	6.11776	59.95	7.7318	59.95	3.00847	59.95	16.2654	59.95	17.0182	59.95	17.3373	59.95	23.3624	59.95	25.17	59.95	26.0639	59.95	26.7986	59.95	26.4523	59.95	27.2549	59.95	9.75034	59.95	9.86803	59.95	9.94921	59.95	19.2914	59.95	19.4166	59.95	20.2838	59.95	33.3368	59.95	33.4925	59.95	34.6561	59.95	40.6842	59.95	2.91635	59.95	41.5135
60.13	60.13	6.05695	60.13	7.61005	60.13	3.04979	60.13	16.0854	60.13	16.8188	60.13	17.1578	60.13	23.005	60.13	24.734	60.13	25.6875	60.13	26.3245	60.13	26.0389	60.13	26.6619	60.13	9.55299	60.13	9.71076	60.13	9.75188	60.13	18.9952	60.13	19.0614	60.13	19.9476	60.13	32.6995	60.13	32.8761	60.13	34.018	60.13	40.0609	60.13	2.95723	60.13	40.6043
60.36	60.36	5.99536	60.36	7.52822	60.36	3.02933	60.36	15.701	60.36	16.5768	60.36	16.8551	60.36	22.5645	60.36	24.2549	60.36	25.1078	60.36	25.8271	60.36	25.5229	60.36	26.1649	60.36	9.37424	60.36	9.63149	60.36	9.63272	60.36	18.7761	60.36	18.803	60.36	19.7085	60.36	32.1382	60.36	32.2354	60.36	33.2549	60.36	39.1892	60.36	2.8357	60.36	39.7914
60.6	60.6	5.89194	60.6	7.44543	60.6	3.0494	60.6	15.4967	60.6	16.2318	60.6	16.5703	60.6	22.2013	60.6	23.8326	60.6	24.7048	60.6	25.3662	60.6	25.0632	60.6	25.6844	60.6	9.27375	60.6	9.47172	60.6	9.49246	60.6	18.495	60.6	18.5024	60.6	19.427	60.6	31.5928	60.6	31.6507	60.6	32.849	60.6	38.576	60.6	2.89609	60.6	39.0954
60.75	60.75	5.7695	60.75	7.34411	60.75	3.00886	60.75	15.1952	60.75	16.0726	60.75	16.411	60.75	21.8037	60.75	23.4963	60.75	24.3881	60.75	24.8322	60.75	24.471	60.75	25.1509	60.75	9.1955	60.75	9.39367	60.75	9.37452	60.75	18.1788	60.75	18.2067	60.75	19.1107	60.75	30.9553	60.75	31.0341	60.75	32.1705	60.75	37.77	60.75	2.8357	60.75	38.3079
61.01	61.01	5.72844	61.01	7.22137	61.01	3.00886	61.01	15.094	61.01	15.7903	61.01	16.1486	61.01	21.3232	61.01	23.0572	61.01	23.8884	61.01	24.3148	61.01	24.1932	61.01	24.7731	61.01	9.05647	61.01	9.23513	61.01	9.25535	61.01	17.9598	61.01	18.0278	61.01	18.8118	61.01	30.5543	61.01	30.6137	61.01	31.6283	61.01	37.0604	61.01	2.8357	61.01	37.6169
61.14	61.14	5.64558	61.14	7.13862	61.14	3.02894	61.14	14.7684	61.14	15.5059	61.14	15.8841	61.14	20.9801	61.14	22.5352	61.14	23.4456	61.14	23.9337	61.14	23.6146	61.14	24.2531	61.14	8.93616	61.14	9.15468	61.14	9.13501	61.14	17.7186	61.14	17.7274	61.14	18.63	61.14	30.0292	61.14	30.0291	61.14	31.1022	61.14	36.3664	61.14	2.79483	61.14	36.8196
61.37	61.37	5.584	61.37	7.07725	61.37	2.988	61.37	14.5863	61.37	15.2841	61.37	15.5813	61.37	20.6398	61.37	22.2159	61.37	22.9658	61.37	23.4562	61.37	23.178	61.37	23.7561	61.37	8.83687	61.37	9.03579	61.37	8.95628	61.37	17.42	61.37	17.5088	61.37	18.4308	61.37	29.3476	61.37	29.5687	61.37	30.4797	61.37	35.7178	61.37	2.73408	61.37	36.1491
61.62	61.62	5.52383	61.62	6.99724	61.62	2.9683	61.62	14.3877	61.62	15.0461	61.62	15.4037	61.62	20.1846	61.62	21.7823	61.62	22.6319	61.62	23.0643	61.62	22.7275	61.62	23.3645	61.62	8.66037	61.62	8.87955	61.62	8.81954	61.62	17.1855	61.62	17.2548	61.62	18.0369	61.62	28.9742	61.62	29.0557	61.62	29.9453	61.62	35.0376	61.62	2.71452	61.62	35.3454
61.78	61.78	5.46082	61.78	6.87271	61.78	3.00847	61.78	14.1008	61.78	14.8607	61.78	15.0768	61.78	19.819	61.78	21.3775	61.78	22.0664	61.78	22.5212	61.78	22.2652	61.78	22.8615	61.78	8.51914	61.78	8.73856	61.78	8.71797	61.78	16.9023	61.78	16.9523	61.78	17.7732	61.78	28.3453	61.78	28.4877	61.78	29.4557	61.78	34.4407	61.78	2.69357	61.78	34.808
62.02	62.02	5.3787	62.02	6.85225	62.02	3.00847	62.02	13.8985	62.02	14.6187	62.02	14.9153	62.02	19.5588	62.02	21.0382	62.02	21.7266	62.02	22.1829	62.02	22.027	62.02	22.4639	62.02	8.41985	62.02	8.59985	62.02	8.57896	62.02	16.6833	62.02	16.7337	62.02	17.574	62.02	27.9845	62.02	27.9872	62.02	28.9738	62.02	33.6704	62.02	2.63281	62.02	34.0764
62.18	62.18	5.31711	62.18	6.74998	62.18	2.988	62.18	13.7164	62.18	14.3969	62.18	14.6529	62.18	19.1384	62.18	20.619	62.18	21.3868	62.18	21.7055	62.18	21.4714	62.18	22.0862	62.18	8.32056	62.18	8.50077	62.18	8.43995	62.18	16.4843	62.18	16.4753	62.18	17.2751	62.18	27.4833	62.18	27.5067	62.18	28.5522	62.18	32.9609	62.18	2.61256	62.18	33.4059
62.4	62.4	5.25485	62.4	6.6264	62.4	2.98762	62.4	13.5326	62.4	14.1531	62.4	14.4896	62.4	18.8156	62.4	20.2971	62.4	20.9844	62.4	21.265	62.4	21.0123	62.4	21.5864	62.4	8.24006	62.4	8.40061	62.4	8.3793	62.4	16.2831	62.4	16.2745	62.4	17.1135	62.4	27.0388	62.4	26.9627	62.4	27.8458	62.4	32.4094	62.4	2.61222	62.4	32.7311
62.58	62.58	5.13367	62.58	6.58804	62.58	2.94783	62.58	13.3152	62.58	13.9368	62.58	14.2529	62.58	18.4625	62.58	19.8856	62.58	20.6326	62.58	20.8554	62.58	20.5837	62.58	21.1573	62.58	8.16379	62.58	8.32458	62.58	8.30308	62.58	15.9907	62.58	15.9826	62.58	16.8212	62.58	26.548	62.58	26.5126	62.58	27.4348	62.58	31.7731	62.58	2.59298	62.58	32.1543
62.82	62.82	5.13235	62.82	6.48407	62.82	2.988	62.82	13.0892	62.82	13.7114	62.82	14.0474	62.82	18.1574	62.82	19.5611	62.82	20.3075	62.82	20.4919	62.82	20.3006	62.82	20.7543	62.82	7.98297	62.82	8.20354	62.82	8.20165	62.82	15.8472	62.82	15.8394	62.82	16.5977	62.82	26.0801	62.82	26.0853	62.82	26.9458	62.82	31.1973	62.82	2.57206	62.82	31.6177
63.03	63.03	4.98864	63.03	6.3818	63.03	2.92661	63.03	12.8465	63.03	13.4694	63.03	13.7851	63.03	17.697	63.03	19.1619	63.03	19.8078	63.03	20.094	63.03	19.864	63.03	20.3169	63.03	7.84396	63.03	8.08465	63.03	8.06264	63.03	15.4888	63.03	15.5413	63.03	16.3785	63.03	25.5388	63.03	25.6449	63.03	26.464	63.03	30.5689	63.03	2.53155	63.03	30.9269
63.18	63.18	4.90589	63.18	6.31962	63.18	2.94669	63.18	12.7032	63.18	13.3467	63.18	13.6017	63.18	17.4145	63.18	18.8202	63.18	19.4655	63.18	19.7134	63.18	19.4646	63.18	19.9565	63.18	7.80324	63.18	7.96473	63.18	7.98217	63.18	15.3077	63.18	15.42	63.18	16.1174	63.18	25.2349	63.18	25.0811	63.18	26.0992	63.18	30.0177	63.18	2.45023	63.18	30.3337
63.42	63.42	4.90653	63.42	6.23862	63.42	2.94707	63.42	12.4823	63.42	13.0661	63.42	13.4016	63.42	17.1164	63.42	18.4633	63.42	19.1282	63.42	19.338	63.42	19.0107	63.42	19.5416	63.42	7.62552	63.42	7.84687	63.42	7.84419	63.42	15.1504	63.42	15.1239	63.42	15.8803	63.42	24.6568	63.42	24.684	63.42	25.5805	63.42	29.3932	63.42	2.43029	63.42	29.728
63.6	63.6	4.84431	63.6	6.21736	63.6	2.92623	63.6	12.2177	63.6	12.762	63.6	13.077	63.6	16.6939	63.6	18.0618	63.6	18.726	63.6	18.9177	63.6	18.671	63.6	19.2211	63.6	7.54512	63.6	7.74679	63.6	7.70419	63.6	14.8897	63.6	14.9233	63.6	15.6592	63.6	24.2127	63.6	24.2404	63.6	25.1154	63.6	28.8421	63.6	2.42998	63.6	29.135
63.85	63.85	4.76343	63.85	6.0144	63.85	2.86558	63.85	12.0995	63.85	12.6443	63.85	12.8987	63.85	16.4579	63.85	17.7271	63.85	18.431	63.85	18.5445	63.85	18.259	63.85	18.7488	63.85	7.4279	63.85	7.59025	63.85	7.60687	63.85	14.6944	63.85	14.629	63.85	15.444	63.85	23.8179	63.85	23.9263	63.85	24.6199	63.85	28.2008	63.85	2.34958	63.85	28.6141
64.03	64.03	4.74168	64.03	6.0333	64.03	2.96716	64.03	11.9548	64.03	12.4596	64.03	12.7339	64.03	16.1534	64.03	17.4231	64.03	18.1065	64.03	18.1817	64.03	17.9567	64.03	18.426	64.03	7.32671	64.03	7.46941	64.03	7.44606	64.03	14.4517	64.03	14.506	64.03	15.1412	64.03	23.3909	64.03	23.3597	64.03	24.2522	64.03	27.8287	64.03	2.38948	64.03	28.0581
64.2	64.2	4.66017	64.2	5.95226	64.2	2.90614	64.2	11.6933	64.2	12.2999	64.2	12.5135	64.2	15.9153	64.2	17.106	64.2	17.7291	64.2	17.7861	64.2	17.6018	64.2	18.0109	64.2	7.22836	64.2	7.41093	64.2	7.42716	64.2	14.2346	64.2	14.3091	64.2	14.9439	64.2	23.0331	64.2	22.9222	64.2	23.7332	64.2	27.2444	64.2	2.38978	64.2	27.4318
64.45	64.45	4.57688	64.45	5.82803	64.45	2.92585	64.45	11.4678	64.45	12.075	64.45	12.3085	64.45	15.4909	64.45	16.7823	64.45	17.3049	64.45	17.4633	64.45	17.2402	64.45	17.6485	64.45	7.18679	64.45	7.32978	64.45	7.30612	64.45	14.1115	64.45	14.067	64.45	14.7209	64.45	22.5061	64.45	22.5161	64.45	23.3256	64.45	26.7105	64.45	2.36892	64.45	26.9169
64.61	64.61	4.51589	64.61	5.74697	64.61	2.92623	64.61	11.3682	64.61	11.8951	64.61	12.1285	64.61	15.2727	64.61	16.4452	64.61	16.9474	64.61	17.1274	64.61	16.9249	64.61	17.3327	64.61	7.04873	64.61	7.25147	64.61	7.20778	64.61	13.8944	64.61	13.8502	64.61	14.5634	64.61	22.1081	64.61	22.0986	64.61	22.9472	64.61	26.268	64.61	2.34898	64.61	26.4531
64.8	64.8	4.49652	64.8	5.68708	64.8	2.92698	64.8	11.1283	64.8	11.6562	64.8	11.8288	64.8	14.8361	64.8	16.0901	64.8	16.6319	64.8	16.7737	64.8	16.572	64.8	16.9396	64.8	6.95124	64.8	7.11462	64.8	7.09047	64.8	13.659	64.8	13.6948	64.8	14.3081	64.8	21.7128	64.8	21.6638	64.8	22.3908	64.8	25.6463	64.8	2.30907	64.8	25.9112
65.02	65.02	4.35279	65.02	5.64617	65.02	2.90652	65.02	10.8653	65.02	11.4343	65.02	11.6673	65.02	14.6359	65.02	15.7308	65.02	16.332	65.02	16.4354	65.02	16.1553	65.02	16.6214	65.02	6.89166	65.02	7.05516	65.02	6.99117	65.02	13.4002	65.02	13.5159	65.02	14.1686	65.02	21.3118	65.02	21.3034	65.02	22.0695	65.02	25.0178	65.02	2.26856	65.02	25.3218
65.2	65.2	4.31006	65.2	5.50084	65.2	2.88493	65.2	10.7195	65.2	11.2283	65.2	11.4812	65.2	14.31	65.2	15.4653	65.2	15.966	65.2	16.0511	65.2	15.8117	65.2	16.2772	65.2	6.75002	65.2	6.93358	65.2	6.92891	65.2	13.2557	65.2	13.2722	65.2	13.8843	65.2	20.8827	65.2	20.9149	65.2	21.6395	65.2	24.6231	65.2	2.24744	65.2	24.9058
65.43	65.43	4.20744	65.43	5.43949	65.43	2.86447	65.43	10.5981	65.43	11.1074	65.43	11.3602	65.43	14.0699	65.43	15.166	65.43	15.6263	65.43	15.7926	65.43	15.5142	65.43	16.0188	65.43	6.69047	65.43	6.83453	65.43	6.77008	65.43	12.977	65.43	13.1133	65.43	13.6851	65.43	20.4619	65.43	20.5146	65.43	21.238	65.43	24.1772	65.43	2.22719	65.43	24.3573
65.62	65.62	4.16693	65.62	5.39929	65.62	2.86484	65.62	10.3568	65.62	10.887	65.62	11.0791	65.62	13.6914	65.62	14.8486	65.62	15.3686	65.62	15.4763	65.62	15.1987	65.62	15.6233	65.62	6.61191	65.62	6.71653	65.62	6.75109	65.62	12.8393	65.62	12.9163	65.62	13.4278	65.62	20.1639	65.62	20.197	65.62	20.8593	65.62	23.6534	65.62	2.20723	65.62	23.8118
65.83	65.83	4.12588	65.83	5.27658	65.83	2.90577	65.83	10.1949	65.83	10.6653	65.83	10.8571	65.83	13.4912	65.83	14.4893	65.83	15.0888	65.83	15.0785	65.83	14.9011	65.83	15.2854	65.83	6.49277	65.83	6.65709	65.83	6.69152	65.83	12.6602	65.83	12.7176	65.83	13.3282	65.83	19.763	65.83	19.7767	65.83	20.4377	65.83	23.0859	65.83	2.18698	65.83	23.3649
66.04	66.04	4.04325	66.04	5.235	66.04	2.86447	66.04	10.0116	66.04	10.5429	66.04	10.7145	66.04	13.2493	66.04	14.268	66.04	14.7471	66.04	14.7981	66.04	14.6809	66.04	15.0052	66.04	6.41252	66.04	6.55718	66.04	6.53183	66.04	12.4794	66.04	12.5172	66.04	13.0476	66.04	19.3797	66.04	19.3738	66.04	20.0336	66.04	22.6168	66.04	2.12596	66.04	22.8743
66.21	66.21	4.00169	66.21	5.11165	66.21	2.88456	66.21	9.76763	66.21	10.2594	66.21	10.471	66.21	12.9674	66.21	13.9269	66.21	14.4255	66.21	14.4979	66.21	14.322	66.21	14.6257	66.21	6.31245	66.21	6.4573	66.21	6.47144	66.21	12.2788	66.21	12.317	66.21	12.8866	66.21	18.9764	66.21	18.9911	66.21	19.6296	66.21	22.1478	66.21	2.14593	66.21	22.4042
66.45	66.45	3.96115	66.45	5.13276	66.45	2.90539	66.45	9.62731	66.45	10.1599	66.45	10.3311	66.45	12.6889	66.45	13.5695	66.45	14.1476	66.45	14.1815	66.45	13.927	66.45	14.3493	66.45	6.2537	66.45	6.35908	66.45	6.35315	66.45	12.1212	66.45	12.1	66.45	12.6492	66.45	18.6782	66.45	18.7334	66.45	19.2708	66.45	21.7251	66.45	2.12596	66.45	22.0211
66.63	66.63	3.9196	66.63	4.98897	66.63	2.88456	66.63	9.44407	66.63	9.91674	66.63	10.128	66.63	12.4471	66.63	13.4281	66.63	13.8062	66.63	13.8217	66.63	13.7269	66.63	14.0295	66.63	6.09409	66.63	6.25922	66.63	6.23323	66.63	11.8609	66.63	11.9395	66.63	12.4683	66.63	18.3151	66.63	18.3307	66.63	18.9873	66.63	21.3778	66.63	2.12568	66.63	21.5308
66.83	66.83	3.79598	66.83	4.92699	66.83	2.90464	66.83	9.24065	66.83	9.8147	66.83	9.98549	66.83	12.1454	66.83	13.0872	66.83	13.6645	66.83	13.6012	66.83	13.3681	66.83	13.6701	66.83	6.03376	66.83	6.15939	66.83	6.19273	66.83	11.74	66.83	11.7195	66.83	12.2875	66.83	17.9722	66.83	18.0082	66.83	18.5835	66.83	20.8483	66.83	2.04444	66.83	21.0812
67.07	67.07	3.73587	67.07	4.88799	67.07	2.86484	67.07	9.14308	67.07	9.5564	67.07	9.74718	67.07	11.9299	67.07	12.8927	67.07	13.2901	67.07	13.2683	67.07	13.155	67.07	13.4766	67.07	5.97653	67.07	6.06271	67.07	6.07598	67.07	11.645	67.07	11.6644	67.07	12.1329	67.07	17.6785	67.07	17.5948	67.07	18.2293	67.07	20.4509	67.07	2.04523	67.07	20.683
67.22	67.22	3.73539	67.22	4.78512	67.22	2.86447	67.22	8.8992	67.22	9.37374	67.22	9.50379	67.22	11.6282	67.22	12.5319	67.22	13.0286	67.22	13.008	67.22	12.8756	67.22	13.0973	67.22	5.87649	67.22	6.04212	67.22	5.97593	67.22	11.325	67.22	11.4046	67.22	11.9321	67.22	17.2754	67.22	17.2923	67.22	17.8656	67.22	20.043	67.22	2.02472	67.22	20.2537
67.48	67.48	3.67334	67.48	4.74361	67.48	2.84364	67.48	8.77671	67.48	9.23144	67.48	9.36134	67.48	11.3665	67.48	12.2709	67.48	12.7472	67.48	12.7478	67.48	12.5962	67.48	12.8571	67.48	5.83603	67.48	5.96211	67.48	5.93546	67.48	11.2042	67.48	11.2442	67.48	11.6915	67.48	16.9726	67.48	16.9499	67.48	17.4619	67.48	19.6554	67.48	2.00421	67.48	19.7839
67.63	67.63	3.61224	67.63	4.64197	67.63	2.86447	67.63	8.63627	67.63	9.07136	67.63	9.2213	67.63	11.1678	67.63	12.033	67.63	12.4691	67.63	12.4511	67.63	12.2804	67.63	12.6004	67.63	5.73752	67.63	5.84401	67.63	5.83696	67.63	11.0862	67.63	11.047	67.63	11.5935	67.63	16.6541	67.63	16.6919	67.63	17.2232	67.63	19.2526	67.63	1.98423	67.63	19.4208
67.87	67.87	3.53015	67.87	4.62152	67.87	2.80309	67.87	8.45424	67.87	8.88993	67.87	9.0397	67.87	10.9077	67.87	11.7337	67.87	12.1494	67.87	12.1726	67.87	12.0026	67.87	12.342	67.87	5.63826	67.87	5.80439	67.87	5.73769	67.87	10.7876	67.87	10.8681	67.87	11.3743	67.87	16.2733	67.87	16.2516	67.87	16.882	67.87	18.9081	67.87	1.96398	67.87	18.9536
68.02	68.02	3.53015	68.02	4.49883	68.02	2.82355	68.02	8.29243	68.02	8.68835	68.02	8.87827	68.02	10.7475	68.02	11.5142	68.02	11.9496	68.02	11.914	68.02	11.8043	68.02	12.0042	68.02	5.6184	68.02	5.74496	68.02	5.67813	68.02	10.7279	68.02	10.7092	68.02	11.2548	68.02	16.0128	68.02	15.9914	68.02	16.4805	68.02	18.4217	68.02	1.94373	68.02	18.5473
68.24	68.24	3.44716	68.24	4.43634	68.24	2.82282	68.24	8.12854	68.24	8.50473	68.24	8.67426	68.24	10.4646	68.24	11.2917	68.24	11.7068	68.24	11.6525	68.24	11.4442	68.24	11.8222	68.24	5.49787	68.24	5.64446	68.24	5.63697	68.24	10.5262	68.24	10.5674	68.24	11.0129	68.24	15.7682	68.24	15.6872	68.24	16.1552	68.24	18.032	68.24	1.92299	68.24	18.2175
68.48	68.48	3.38691	68.48	4.35625	68.48	2.76252	68.48	7.96985	68.48	8.38705	68.48	8.57671	68.48	10.2685	68.48	11.0167	68.48	11.4115	68.48	11.4183	68.48	11.2502	68.48	11.4889	68.48	5.44043	68.48	5.5872	68.48	5.53987	68.48	10.4307	68.48	10.4721	68.48	10.8578	68.48	15.4336	68.48	15.3729	68.48	15.9205	68.48	17.6539	68.48	1.92373	68.48	17.8792
68.67	68.67	3.34586	68.67	4.29489	68.67	2.80345	68.67	7.7878	68.67	8.12495	68.67	8.31436	68.67	9.98829	68.67	10.8171	68.67	11.1717	68.67	11.1398	68.67	10.9923	68.67	11.2703	68.67	5.34115	68.67	5.50795	68.67	5.46044	68.67	10.1918	68.67	10.2138	68.67	10.7184	68.67	15.0527	68.67	15.1528	68.67	15.6194	68.67	17.3296	68.67	1.90348	68.67	17.4525
68.9	68.9	3.30396	68.9	4.23244	68.9	2.78227	68.9	7.68468	68.9	8.02208	68.9	8.19117	68.9	9.80562	68.9	10.515	68.9	10.949	68.9	10.9579	68.9	10.7712	68.9	11.0488	68.9	5.31992	68.9	5.36788	68.9	5.35978	68.9	10.0499	68.9	10.092	68.9	10.4766	68.9	14.9086	68.9	14.8287	68.9	15.2942	68.9	16.9807	68.9	1.92324	68.9	17.1027
69.13	69.13	3.34586	69.13	4.17218	69.13	2.82391	69.13	7.52484	69.13	7.86286	69.13	8.03184	69.13	9.54793	69.13	10.3182	69.13	10.672	69.13	10.6822	69.13	10.4962	69.13	10.8131	69.13	5.22202	69.13	5.36926	69.13	5.30159	69.13	9.91316	69.13	9.93559	69.13	10.3199	69.13	14.5116	69.13	14.5523	69.13	15.0371	69.13	16.5797	69.13	1.80223	69.13	16.7617
69.28	69.28	3.24323	69.28	4.15173	69.28	2.82391	69.28	7.36301	69.28	7.70157	69.28	7.85021	69.28	9.32774	69.28	10.1585	69.28	10.4722	69.28	10.4435	69.28	10.2383	69.28	10.5547	69.28	5.10288	69.28	5.25038	69.28	5.26188	69.28	9.75392	69.28	9.83623	69.28	10.2203	69.28	14.1708	69.28	14.232	69.28	14.6557	69.28	16.1946	69.28	1.82248	69.28	16.3757
69.49	69.49	3.18124	69.49	4.0285	69.49	2.80309	69.49	7.24071	69.49	7.51915	69.49	7.70796	69.49	9.14642	69.49	9.89778	69.49	10.2111	69.49	10.1836	69.49	10.0981	69.49	10.3943	69.49	5.06252	69.49	5.21009	69.49	5.18179	69.49	9.63324	69.49	9.65615	69.49	10.0795	69.49	13.9686	69.49	13.9299	69.49	14.3326	69.49	15.8885	69.49	1.84249	69.49	16.0892
69.66	69.66	3.16112	69.66	4.00856	69.66	2.82391	69.66	6.99891	69.66	7.35883	69.66	7.52732	69.66	8.92741	69.66	9.65956	69.66	9.99256	69.66	10.0059	69.66	9.90097	69.66	10.0578	69.66	5.04332	69.66	5.11169	69.66	5.06332	69.66	9.45533	69.66	9.45868	69.66	9.86168	69.66	13.6497	69.66	13.6115	69.66	14.0936	69.66	15.5865	69.66	1.80223	69.66	15.6443
69.89	69.89	3.07862	69.89	3.9467	69.89	2.80309	69.89	6.85643	69.89	7.21677	69.89	7.34475	69.89	8.72612	69.89	9.37894	69.89	9.79144	69.89	9.78583	69.89	9.66163	69.89	9.87759	69.89	4.92355	69.89	5.05161	69.89	5.00311	69.89	9.33469	69.89	9.35812	69.89	9.78073	69.89	13.4074	69.89	13.4496	69.89	13.891	69.89	15.2805	69.89	1.84249	69.89	15.3782
70.13	70.13	3.01743	70.13	3.8245	70.13	2.80345	70.13	6.7764	70.13	7.09673	70.13	7.2448	70.13	8.5471	70.13	9.22049	70.13	9.51291	70.13	9.56827	70.13	9.40493	70.13	9.64034	70.13	4.86462	70.13	4.97301	70.13	4.98389	70.13	9.17664	70.13	9.18048	70.13	9.56284	70.13	13.1686	70.13	13.1311	70.13	13.5515	70.13	14.8974	70.13	1.84273	70.13	15.0551
70.3	70.3	2.97638	70.3	3.78359	70.3	2.78299	70.3	6.59434	70.3	6.91528	70.3	7.08335	70.3	8.3069	70.3	8.981	70.3	9.35303	70.3	9.30967	70.3	9.22636	70.3	9.44157	70.3	4.84476	70.3	4.91357	70.3	4.88461	70.3	9.0174	70.3	9.04139	70.3	9.44331	70.3	12.848	70.3	12.7908	70.3	13.2503	70.3	14.5528	70.3	1.80223	70.3	14.6894
70.54	70.54	2.93533	70.54	3.72224	70.54	2.78299	70.54	6.41229	70.54	6.79432	70.54	6.88155	70.54	8.14676	70.54	8.7415	70.54	9.07324	70.54	9.15053	70.54	8.98826	70.54	9.2428	70.54	4.72563	70.54	4.8145	70.54	4.76548	70.54	8.85815	70.54	8.88242	70.54	9.30385	70.54	12.5874	70.54	12.5906	70.54	13.0295	70.54	14.1677	70.54	1.76173	70.54	14.3034
70.77	70.77	2.8939	70.77	3.61951	70.77	2.74171	70.77	6.33056	70.77	6.61201	70.77	6.75959	70.77	8.00562	70.77	8.58074	70.77	8.89223	70.77	8.95045	70.77	8.78871	70.77	9.04287	70.77	4.64561	70.77	4.77426	70.77	4.76486	70.77	8.71768	70.77	8.74219	70.77	9.14329	70.77	12.4254	70.77	12.3488	70.77	12.6866	70.77	13.9835	70.77	1.78175	70.77	14.0577
70.94	70.94	2.85322	70.94	3.59953	70.94	2.76252	70.94	6.2707	70.94	6.45158	70.94	6.65956	70.94	7.76645	70.94	8.40222	70.94	8.73349	70.94	8.67311	70.94	8.63111	70.94	8.84526	70.94	4.62635	70.94	4.73525	70.94	4.74562	70.94	8.53965	70.94	8.56448	70.94	8.98509	70.94	12.1464	70.94	12.1302	70.94	12.4473	70.94	13.6002	70.94	1.78198	70.94	13.7345
71.18	71.18	2.85248	71.18	3.53726	71.18	2.76181	71.18	6.04663	71.18	6.38945	71.18	6.41574	71.18	7.56433	71.18	8.20053	71.18	8.53144	71.18	8.51178	71.18	8.43052	71.18	8.64427	71.18	4.58546	71.18	4.69442	71.18	4.68485	71.18	8.41805	71.18	8.48281	71.18	8.86327	71.18	11.9028	71.18	11.8469	71.18	12.2032	71.18	13.2522	71.18	1.76128	71.18	13.4872
71.36	71.36	2.77111	71.36	3.49727	71.36	2.7216	71.36	5.92682	71.36	6.2298	71.36	6.31649	71.36	7.4662	71.36	8.00307	71.36	8.25385	71.36	8.39462	71.36	8.23428	71.36	8.4676	71.36	4.52707	71.36	4.63619	71.36	4.58677	71.36	8.3605	71.36	8.34589	71.36	8.68625	71.36	11.6453	71.36	11.6498	71.36	11.9655	71.36	13.0732	71.36	1.80223	71.36	13.1453
71.55	71.55	2.73006	71.55	3.41546	71.55	2.74206	71.55	5.82568	71.55	6.129	71.55	6.15505	71.55	7.26603	71.55	7.80349	71.55	8.09397	71.55	8.1758	71.55	8.03586	71.55	8.22908	71.55	4.44765	71.55	4.51731	71.55	4.48749	71.55	8.20125	71.55	8.22667	71.55	8.62648	71.55	11.3848	71.55	11.3896	71.55	11.7045	71.55	12.83	71.55	1.78198	71.55	12.8811
71.73	71.73	2.64727	71.73	3.37369	71.73	2.74136	71.73	5.6624	71.73	5.94602	71.73	5.99206	71.73	7.10407	71.73	7.66181	71.73	7.95203	71.73	7.99471	71.73	7.91477	71.73	8.04811	71.73	4.3274	71.73	4.47653	71.73	4.46648	71.73	8.07974	71.73	8.06562	71.73	8.36533	71.73	11.1414	71.73	11.1465	71.73	11.4405	71.73	12.4619	71.73	1.78152	71.73	12.5731
71.97	71.97	2.64693	71.97	3.33237	71.97	2.741	71.97	5.56057	71.97	5.76387	71.97	5.95095	71.97	6.94308	71.97	7.48127	71.97	7.73125	71.97	7.8346	71.97	7.71541	71.97	7.88812	71.97	4.36654	71.97	4.39674	71.97	4.42621	71.97	7.91951	71.97	7.98513	71.97	8.26468	71.97	10.9396	71.97	10.905	71.97	11.2584	71.97	12.1969	71.97	1.76105	71.97	12.3278
72.19	72.19	2.62675	72.19	3.2919	72.19	2.78227	72.19	5.41972	72.19	5.68399	72.19	5.81049	72.19	6.76388	72.19	7.36252	72.19	7.61237	72.19	7.63674	72.19	7.49821	72.19	7.69042	72.19	4.248	72.19	4.31807	72.19	4.34738	72.19	7.78122	72.19	7.74776	72.19	8.16616	72.19	10.7206	72.19	10.6662	72.19	10.9588	72.19	11.9554	72.19	1.78152	72.19	12.0247
72.42	72.42	2.54433	72.42	3.25059	72.42	2.72055	72.42	5.31792	72.42	5.56234	72.42	5.64836	72.42	6.60293	72.42	7.12217	72.42	7.35168	72.42	7.47668	72.42	7.37824	72.42	7.59008	72.42	4.2276	72.42	4.29771	72.42	4.30712	72.42	7.60114	72.42	7.62758	72.42	7.98587	72.42	10.4788	72.42	10.4448	72.42	10.837	72.42	11.6702	72.42	1.76105	72.42	11.7185
72.57	72.57	2.56419	72.57	3.14756	72.57	2.7403	72.57	5.19526	72.57	5.44001	72.57	5.5259	72.57	6.46121	72.57	6.94084	72.57	7.19001	72.57	7.31571	72.57	7.19788	72.57	7.40935	72.57	4.1273	72.57	4.257	72.57	4.16711	72.57	7.5395	72.57	7.56605	72.57	7.86436	72.57	10.2758	72.57	10.262	72.57	10.5935	72.57	11.3633	72.57	1.72013	72.57	11.4719
72.84	72.84	2.5033	72.84	3.08704	72.84	2.70009	72.84	5.01462	72.84	5.30034	72.84	5.38611	72.84	6.32281	72.84	6.84287	72.84	7.01206	72.84	7.13863	72.84	7.04106	72.84	7.19269	72.84	4.12836	72.84	4.19868	72.84	4.14833	72.84	7.34246	72.84	7.38922	72.84	7.70706	72.84	10.038	72.84	10.0646	72.84	10.3152	72.84	11.1636	72.84	1.72057	72.84	11.2311
73	73	2.4831	73	3.06699	73	2.74136	73	4.97482	73	5.20024	73	5.3061	73	6.18354	73	6.66418	73	6.85313	73	7.02023	73	6.88327	73	7.05452	73	4.08919	73	4.17942	73	4.10917	73	7.2439	73	7.29084	73	7.60847	73	9.87895	73	9.84576	73	10.1961	73	10.9422	73	1.78152	73	11.0701
73.21	73.21	2.40039	73.21	2.98443	73.21	2.7202	73.21	4.87245	73.21	5.1183	73.21	5.16355	73.21	6.0219	73.21	6.46299	73.21	6.67159	73.21	6.8196	73.21	6.72285	73.21	6.85403	73.21	3.94922	73.21	4.05953	73.21	4.02872	73.21	7.06297	73.21	7.09036	73.21	7.44721	73.21	9.63601	73.21	9.60314	73.21	9.95271	73.21	10.7165	73.21	1.70011	73.21	10.7423
73.38	73.38	2.42091	73.38	2.98443	73.38	2.74065	73.38	4.71071	73.38	4.9974	73.38	5.00219	73.38	5.88186	73.38	6.3832	73.38	6.59169	73.38	6.66054	73.38	6.62369	73.38	6.7547	73.38	3.96907	73.38	3.98032	73.38	4.02872	73.38	7.02318	73.38	7.01091	73.38	7.34765	73.38	9.47574	73.38	9.4631	73.38	9.75205	73.38	10.4532	73.38	1.67987	73.38	10.4783
73.61	73.61	2.38018	73.61	2.92349	73.61	2.741	73.61	4.67088	73.61	4.89727	73.61	4.92214	73.61	5.74255	73.61	6.14462	73.61	6.39277	73.61	6.56198	73.61	6.42621	73.61	6.61648	73.61	3.89019	73.61	3.96102	73.61	3.94985	73.61	6.9246	73.61	6.9125	73.61	7.16936	73.61	9.27661	73.61	9.30424	73.61	9.53255	73.61	10.2317	73.61	1.68008	73.61	10.2766
73.82	73.82	2.2987	73.82	2.88334	73.82	2.70079	73.82	4.5305	73.82	4.73727	73.82	4.84269	73.82	5.64396	73.82	6.04643	73.82	6.25453	73.82	6.42444	73.82	6.34851	73.82	6.43932	73.82	3.87134	73.82	3.94223	73.82	3.89131	73.82	6.80696	73.82	6.7752	73.82	7.07161	73.82	9.07858	73.82	9.04645	73.82	9.3142	73.82	10.0519	73.82	1.72101	73.82	10.0964
73.99	73.99	2.23626	73.99	2.78002	73.99	2.7202	73.99	4.42766	73.99	4.61453	73.99	4.67946	73.99	5.48173	73.99	5.92441	73.99	6.09232	73.99	6.2629	73.99	6.16757	73.99	6.29776	73.99	3.75077	73.99	3.8219	73.99	3.83026	73.99	6.64516	73.99	6.67328	73.99	6.90958	73.99	8.95488	73.99	8.88291	73.99	9.15007	73.99	9.80492	73.99	1.72035	73.99	9.86911
74.23	74.23	2.21603	74.23	2.75993	74.23	2.72055	74.23	4.28669	74.23	4.53451	74.23	4.55903	74.23	5.36238	74.23	5.74562	74.23	5.93329	74.23	6.08474	74.23	6.04936	74.23	6.15949	74.23	3.73141	74.23	3.82239	74.23	3.79106	74.23	6.56643	74.23	6.53509	74.23	6.79098	74.23	8.7156	74.23	8.66395	74.23	8.87029	74.23	9.62383	74.23	1.72057	74.23	9.64697
74.4	74.4	2.21603	74.4	2.71905	74.4	2.70009	74.4	4.20581	74.4	4.39344	74.4	4.47834	74.4	5.28235	74.4	5.64587	74.4	5.8334	74.4	5.92566	74.4	5.87086	74.4	6.0204	74.4	3.71156	74.4	3.78278	74.4	3.73152	74.4	6.46694	74.4	6.4755	74.4	6.73123	74.4	8.57535	74.4	8.5439	74.4	8.76995	74.4	9.40097	74.4	1.70033	74.4	9.44388
74.64	74.64	2.15475	74.64	2.6785	74.64	2.65952	74.64	4.14568	74.64	4.35369	74.64	4.43857	74.64	5.16296	74.64	5.52688	74.64	5.69429	74.64	5.88665	74.64	5.8121	74.64	5.90195	74.64	3.65248	74.64	3.74365	74.64	3.71214	74.64	6.32846	74.64	6.33727	74.64	6.57276	74.64	8.37607	74.64	8.36489	74.64	8.59044	74.64	9.19954	74.64	1.70055	74.64	9.20135
74.89	74.89	2.11344	74.89	2.59638	74.89	2.65918	74.89	4.04405	74.89	4.25237	74.89	4.33713	74.89	5.02223	74.89	5.36657	74.89	5.57369	74.89	5.76659	74.89	5.61301	74.89	5.78197	74.89	3.63217	74.89	3.70356	74.89	3.65212	74.89	6.24806	74.89	6.23714	74.89	6.43251	74.89	8.17463	74.89	8.08369	74.89	8.36858	74.89	8.97549	74.89	1.70033	74.89	8.99707
75.04	75.04	2.11317	75.04	2.59605	75.04	2.69974	75.04	4.00309	75.04	4.15106	75.04	4.21555	75.04	4.96157	75.04	5.28609	75.04	5.41318	75.04	5.66643	75.04	5.5528	75.04	5.74149	75.04	3.57216	75.04	3.64367	75.04	3.61196	75.04	6.12788	75.04	6.15689	75.04	6.37195	75.04	8.01331	75.04	8.02263	75.04	8.22704	75.04	8.77176	75.04	1.70011	75.04	8.81315
75.24	75.24	2.11317	75.24	2.55517	75.24	2.69974	75.24	3.86157	75.24	4.03016	75.24	4.1147	75.24	4.80152	75.24	5.14645	75.24	5.29333	75.24	5.50737	75.24	5.45364	75.24	5.56269	75.24	3.51263	75.24	3.60407	75.24	3.57227	75.24	6.0085	75.24	6.01787	75.24	6.17282	75.24	7.87308	75.24	7.88258	75.24	8.08658	75.24	8.56917	75.24	1.70011	75.24	8.48824
75.5	75.5	2.05188	75.5	2.51461	75.5	2.67964	75.5	3.78118	75.5	3.92991	75.5	3.99419	75.5	4.70209	75.5	5.06732	75.5	5.23408	75.5	5.38877	75.5	5.3155	75.5	5.42432	75.5	3.47338	75.5	3.54512	75.5	3.51318	75.5	5.90978	75.5	5.91932	75.5	6.11387	75.5	7.71381	75.5	7.6835	75.5	7.94714	75.5	8.36767	75.5	1.72057	75.5	8.38779
75.67	75.67	2.01059	75.67	2.45296	75.67	2.63839	75.67	3.72005	75.67	3.86895	75.67	3.93317	75.67	4.56144	75.67	4.88714	75.67	5.05363	75.67	5.2489	75.67	5.21566	75.67	5.30443	75.67	3.43325	75.67	3.48525	75.67	3.45319	75.67	5.80955	75.67	5.85898	75.67	5.99361	75.67	7.53252	75.67	7.48245	75.67	7.66519	75.67	8.16401	75.67	1.70011	75.67	8.18364
75.88	75.88	1.94904	75.88	2.41208	75.88	2.61793	75.88	3.57852	75.88	3.7279	75.88	3.81215	75.88	4.48141	75.88	4.84724	75.88	4.99371	75.88	5.20914	75.88	5.13634	75.88	5.24483	75.88	3.4134	75.88	3.48525	75.88	3.45319	75.88	5.72996	75.88	5.73981	75.88	5.93387	75.88	7.37225	75.88	7.38242	75.88	7.56486	75.88	8.00195	75.88	1.70011	75.88	8.0618
76.05	76.05	1.92827	76.05	2.33001	76.05	2.63805	76.05	3.51742	76.05	3.72742	76.05	3.73099	76.05	4.38082	76.05	4.68706	76.05	4.8932	76.05	5.08919	76.05	5.0167	76.05	5.12496	76.05	3.33359	76.05	3.4254	76.05	3.4329	76.05	5.60987	76.05	5.54049	76.05	5.77383	76.05	7.25112	76.05	7.18143	76.05	7.36326	76.05	7.79836	76.05	1.69989	76.05	7.83742
76.29	76.29	1.88725	76.29	2.28913	76.29	2.6176	76.29	3.43656	76.29	3.60653	76.29	3.69065	76.29	4.2608	76.29	4.56739	76.29	4.67351	76.29	5.00967	76.29	4.91756	76.29	5.02564	76.29	3.31375	76.29	3.366	76.29	3.31384	76.29	5.5104	76.29	5.52063	76.29	5.7141	76.29	7.07084	76.29	7.10141	76.29	7.26294	76.29	7.59581	76.29	1.63918	76.29	7.63437
76.46	76.46	1.88725	76.46	2.2687	76.46	2.6585	76.46	3.41634	76.46	3.54608	76.46	3.60998	76.46	4.16078	76.46	4.48761	76.46	4.65353	76.46	4.91028	76.46	4.79859	76.46	4.92632	76.46	3.31375	76.46	3.3264	76.46	3.31384	76.46	5.43083	76.46	5.38162	76.46	5.57473	76.46	6.91059	76.46	6.90137	76.46	7.10243	76.46	7.51479	76.46	1.67965	76.46	7.51255
76.69	76.69	1.86553	76.69	2.26724	76.69	2.69766	76.69	3.29293	76.69	3.46326	76.69	3.48673	76.69	4.11812	76.69	4.3452	76.69	4.5707	76.69	4.74818	76.69	4.69642	76.69	4.78419	76.69	3.17281	76.69	3.24512	76.69	3.29188	76.69	5.26829	76.69	5.31863	76.69	5.55125	76.69	6.76603	76.69	6.75699	76.69	6.91741	76.69	7.32777	76.69	1.67857	76.69	7.34539
76.9	76.9	1.82594	76.9	2.20766	76.9	2.65884	76.9	3.2146	76.9	3.36518	76.9	3.38858	76.9	4.00126	76.9	4.28871	76.9	4.41444	76.9	4.65244	76.9	4.58106	76.9	4.68856	76.9	3.15541	76.9	3.22782	76.9	3.21504	76.9	5.21267	76.9	5.20357	76.9	5.37633	76.9	6.65105	76.9	6.62217	76.9	6.78229	76.9	7.13085	76.9	1.65963	76.9	7.10738
77.07	77.07	1.80542	77.07	2.20766	77.07	2.67929	77.07	3.13373	77.07	3.30473	77.07	3.34824	77.07	3.92124	77.07	4.16903	77.07	4.33454	77.07	4.59279	77.07	4.4819	77.07	4.62896	77.07	3.15541	77.07	3.18821	77.07	3.17535	77.07	5.0933	77.07	5.10426	77.07	5.29668	77.07	6.43069	77.07	6.48212	77.07	6.62176	77.07	6.96878	77.07	1.67987	77.07	6.98554
77.31	77.31	1.76462	77.31	2.10573	77.31	2.65918	77.31	3.07348	77.31	3.2447	77.31	3.26798	77.31	3.84171	77.31	4.10971	77.31	4.21523	77.31	4.49396	77.31	4.42298	77.31	4.4706	77.31	3.09627	77.31	3.14901	77.31	3.13606	77.31	5.05416	77.31	5.04533	77.31	5.2177	77.31	6.35137	77.31	6.32288	77.31	6.46207	77.31	6.86838	77.31	1.65984	77.31	6.86458
77.56	77.56	1.7441	77.56	2.08528	77.56	2.67964	77.56	3.01282	77.56	3.12378	77.56	3.18729	77.56	3.70164	77.56	3.95011	77.56	4.17527	77.56	4.37465	77.56	4.32381	77.56	4.43086	77.56	3.07643	77.56	3.14901	77.56	3.09636	77.56	4.93477	77.56	4.92615	77.56	5.09821	77.56	6.21112	77.56	6.16281	77.56	6.38179	77.56	6.62525	77.56	1.6396	77.56	6.64118
77.72	77.72	1.70262	77.72	2.04387	77.72	2.6176	77.72	2.89075	77.72	3.06253	77.72	3.1058	77.72	3.68069	77.72	3.92915	77.72	4.05437	77.72	4.33377	77.72	4.22355	77.72	4.35026	77.72	3.0161	77.72	3.0888	77.72	3.03604	77.72	4.81414	77.72	4.86531	77.72	4.95753	77.72	6.04927	77.72	6.0612	77.72	6.25977	77.72	6.54252	77.72	1.61894	77.72	6.55825
77.91	77.91	1.64024	77.91	1.96111	77.91	2.61625	77.91	2.86906	77.91	3.00054	77.91	2.98326	77.91	3.55883	77.91	3.78759	77.91	3.97243	77.91	4.23219	77.91	4.1421	77.91	4.2289	77.91	3.01455	77.91	3.02784	77.91	3.03447	77.91	4.75201	77.91	4.72386	77.91	4.89528	77.91	5.94606	77.91	5.95812	77.91	6.09613	77.91	6.3772	77.91	1.65856	77.91	6.37223
78.12	78.12	1.68341	78.12	1.98409	78.12	2.66055	78.12	2.79183	78.12	2.96407	78.12	3.00728	78.12	3.50336	78.12	3.75254	78.12	3.85762	78.12	4.13816	78.12	4.06806	78.12	4.15483	78.12	2.91914	78.12	2.9723	78.12	2.95895	78.12	4.63868	78.12	4.67033	78.12	4.80196	78.12	5.81339	78.12	5.80564	78.12	5.94335	78.12	6.20297	78.12	1.62019	78.12	6.17724
78.35	78.35	1.68319	78.35	1.94293	78.35	2.61928	78.35	2.77124	78.35	2.90321	78.35	2.90599	78.35	3.46288	78.35	3.65227	78.35	3.7572	78.35	4.03817	78.35	4.00801	78.35	4.09466	78.35	2.91877	78.35	2.91248	78.35	2.91885	78.35	4.57837	78.35	4.5505	78.35	4.72165	78.35	5.67234	78.35	5.64475	78.35	5.82212	78.35	6.14137	78.35	1.61998	78.35	6.07486
78.55	78.55	1.66288	78.55	1.96363	78.55	2.64009	78.55	2.69068	78.55	2.82293	78.55	2.88618	78.55	3.34321	78.55	3.61282	78.55	3.69772	78.55	4.01879	78.55	3.94899	78.55	4.03555	78.55	2.85957	78.55	2.9723	78.55	2.93909	78.55	4.49932	78.55	4.51134	78.55	4.66249	78.55	5.59289	78.55	5.5654	78.55	5.82287	78.55	5.93944	78.55	1.57969	78.55	5.97404
78.7	78.7	1.64256	78.7	1.88206	78.7	2.61996	78.7	2.65056	78.7	2.80313	78.7	2.84618	78.7	3.28357	78.7	3.47355	78.7	3.59825	78.7	3.93972	78.7	3.87012	78.7	3.95654	78.7	2.82022	78.7	2.87359	78.7	2.87988	78.7	4.40035	78.7	4.45229	78.7	4.50366	78.7	5.45327	78.7	5.42596	78.7	5.58265	78.7	5.75775	78.7	1.60015	78.7	5.79191
78.93	78.93	1.6214	78.93	1.88133	78.93	2.65987	78.93	2.58886	78.93	2.70125	78.93	2.74419	78.93	3.2823	78.93	3.43229	78.93	3.55689	78.93	3.89842	78.93	3.82894	78.93	3.89539	78.93	2.77942	78.93	2.9121	78.93	2.83906	78.93	4.33894	78.93	4.35123	78.93	4.52184	78.93	5.41108	78.93	5.34381	78.93	5.43997	78.93	5.69472	78.93	1.61978	78.93	5.6881
79.13	79.13	1.23097	79.13	1.79884	79.13	2.61793	79.13	2.56764	79.13	2.70021	79.13	2.70279	79.13	3.14099	79.13	3.41102	79.13	3.51557	79.13	3.75774	79.13	3.70848	79.13	3.81442	79.13	2.79819	79.13	2.85157	79.13	2.77843	79.13	4.23778	79.13	4.25024	79.13	4.40062	79.13	5.30882	79.13	5.2017	79.13	5.35761	79.13	5.55072	79.13	1.59891	79.13	5.56406
79.36	79.36	1.23161	79.36	1.79976	79.36	2.59882	79.36	2.52851	79.36	2.62095	79.36	2.68401	79.36	3.14261	79.36	3.31299	79.36	3.43744	79.36	3.73978	79.36	3.65086	79.36	3.73688	79.36	2.75992	79.36	2.7936	79.36	2.76001	79.36	4.20016	79.36	4.21269	79.36	4.34312	79.36	5.17125	79.36	5.12431	79.36	5.25999	79.36	5.45223	79.36	1.64023	79.36	5.44503
79.58	79.58	1.23161	79.58	1.77931	79.58	2.61928	79.58	2.46782	79.58	2.54031	79.58	2.62346	79.58	3.04253	79.58	3.25312	79.58	3.3575	79.58	3.64032	79.58	3.59134	79.58	3.67724	79.58	2.72021	79.58	2.75397	79.58	2.68058	79.58	4.14044	79.58	4.11333	79.58	4.22359	79.58	4.99086	79.58	4.9842	79.58	5.13953	79.58	5.31036	79.58	1.57948	79.58	5.30281
79.76	79.76	1.21092	79.76	1.75863	79.76	2.61895	79.76	2.3866	79.76	2.49966	79.76	2.54241	79.76	2.98209	79.76	3.17288	79.76	3.27714	79.76	3.5404	79.76	3.47184	79.76	3.59727	79.76	2.68016	79.76	2.69419	79.76	2.66038	79.76	4.02048	79.76	4.03333	79.76	4.12344	79.76	4.89001	79.76	4.88348	79.76	5.01843	79.76	5.18808	79.76	1.55903	79.76	5.20055
79.98	79.98	1.23161	79.98	1.73841	79.98	2.61928	79.98	2.36668	79.98	2.4395	79.98	2.4822	79.98	2.94244	79.98	3.11341	79.98	3.19762	79.98	3.54086	79.98	3.47229	79.98	3.57786	79.98	2.66065	79.98	2.71435	79.98	2.66072	79.98	3.96128	79.98	3.95436	79.98	4.04429	79.98	4.8706	79.98	4.82406	79.98	4.97892	79.98	5.06713	79.98	1.59973	79.98	5.07932
80.16	80.16	1.23129	80.16	1.67662	80.16	2.61861	80.16	2.3054	80.16	2.43887	80.16	2.46139	80.16	2.82162	80.16	3.05275	80.16	3.17681	80.16	3.4604	80.16	3.39205	80.16	3.41796	80.16	2.60041	80.16	2.67404	80.16	2.62034	80.16	3.86076	80.16	3.87388	80.16	3.98349	80.16	4.70903	80.16	4.70275	80.16	4.85721	80.16	4.94425	80.16	1.63981	80.16	4.97645
80.37	80.37	1.25181	80.37	1.69707	80.37	2.63907	80.37	2.24474	80.37	2.31794	80.37	2.38068	80.37	2.86164	80.37	2.97294	80.37	3.07691	80.37	3.38085	80.37	3.37221	80.37	3.43783	80.37	2.56071	80.37	2.65423	80.37	2.62034	80.37	3.80106	80.37	3.79442	80.37	3.90382	80.37	4.62888	80.37	4.60269	80.37	4.71671	80.37	4.84293	80.37	1.61957	80.37	4.8952
80.53	80.53	1.21092	80.53	1.61549	80.53	2.59849	80.53	2.26525	80.53	2.3384	80.53	2.38099	80.53	2.74192	80.53	2.93341	80.53	3.05733	80.53	3.3415	80.53	3.29329	80.53	3.33891	80.53	2.56104	80.53	2.59514	80.53	2.60082	80.53	3.70203	80.53	3.75517	80.53	3.82464	80.53	4.54931	80.53	4.52323	80.53	4.63703	80.53	4.78276	80.53	1.59953	80.53	4.79426
80.77	80.77	1.1904	80.77	1.61549	80.77	2.57802	80.77	2.2248	80.77	2.2376	80.77	2.2801	80.77	2.74192	80.77	2.91346	80.77	2.99738	80.77	3.26194	80.77	3.23377	80.77	3.31903	80.77	2.48163	80.77	2.57533	80.77	2.52141	80.77	3.68213	80.77	3.69556	80.77	3.7848	80.77	4.42907	80.77	4.40314	80.77	4.49651	80.77	4.6409	80.77	1.59953	80.77	4.69268
81.01	81.01	1.21092	81.01	1.59504	81.01	2.59849	81.01	2.16412	81.01	2.25776	81.01	2.30028	81.01	2.7019	81.01	2.81368	81.01	2.93743	81.01	3.24205	81.01	3.21393	81.01	3.23953	81.01	2.48163	81.01	2.53571	81.01	2.4817	81.01	3.62242	81.01	3.61609	81.01	3.74496	81.01	4.38898	81.01	4.32308	81.01	4.45636	81.01	4.49903	81.01	1.57928	81.01	4.55048
81.17	81.17	1.16987	81.17	1.55414	81.17	2.59849	81.17	2.10345	81.17	2.21744	81.17	2.23975	81.17	2.62184	81.17	2.81368	81.17	2.89747	81.17	3.18238	81.17	3.15441	81.17	3.19978	81.17	2.46177	81.17	2.53571	81.17	2.46185	81.17	3.5428	81.17	3.55648	81.17	3.64536	81.17	4.22866	81.17	4.24303	81.17	4.35599	81.17	4.47877	81.17	1.59953	81.17	4.48954
81.39	81.39	1.21092	81.39	1.59504	81.39	2.57802	81.39	2.063	81.39	2.17713	81.39	2.21957	81.39	2.62184	81.39	2.73386	81.39	2.87749	81.39	3.10282	81.39	3.0949	81.39	3.14016	81.39	2.42207	81.39	2.47628	81.39	2.46185	81.39	3.48309	81.39	3.47701	81.39	3.54576	81.39	4.18857	81.39	4.14296	81.39	4.25562	81.39	4.37744	81.39	1.59953	81.39	4.38796
81.54	81.54	1.23129	81.54	1.53349	81.54	2.59815	81.54	1.98184	81.54	2.09622	81.54	2.13858	81.54	2.54146	81.54	2.67365	81.54	2.75724	81.54	3.04276	81.54	3.03499	81.54	3.11988	81.54	2.38206	81.54	2.45615	81.54	2.40198	81.54	3.38314	81.54	3.3971	81.54	3.44572	81.54	4.08784	81.54	4.1024	81.54	4.15472	81.54	4.2553	81.54	1.55883	81.54	4.28584
81.8	81.8	1.16972	81.8	1.51305	81.8	2.55723	81.8	1.98184	81.8	2.07607	81.8	2.11841	81.8	2.50143	81.8	2.63375	81.8	2.73726	81.8	3.02288	81.8	2.97548	81.8	3.08014	81.8	2.3622	81.8	2.41654	81.8	2.36227	81.8	3.34334	81.8	3.3971	81.8	3.44572	81.8	3.96761	81.8	3.92229	81.8	4.07444	81.8	4.13372	81.8	1.57908	81.8	4.2249
82.03	82.03	1.16957	82.03	1.49241	82.03	2.59782	82.03	2.02202	82.03	2.09595	82.03	2.15848	82.03	2.46109	82.03	2.61346	82.03	2.67697	82.03	2.98272	82.03	2.91559	82.03	2.9804	82.03	2.34205	82.03	2.37661	82.03	2.38182	82.03	3.26332	82.03	3.33707	82.03	3.3457	82.03	3.92703	82.03	3.90178	82.03	4.01371	82.03	4.03188	82.03	1.55863	82.03	4.04157
82.19	82.19	1.21077	82.19	1.4926	82.19	2.59815	82.19	1.98184	82.19	2.03575	82.19	2.07806	82.19	2.4414	82.19	2.55394	82.19	2.61738	82.19	2.88366	82.19	2.89613	82.19	2.96091	82.19	2.30265	82.19	2.3373	82.19	2.32257	82.19	3.22393	82.19	3.23817	82.19	3.28638	82.19	3.82734	82.19	3.82223	82.19	3.8938	82.19	3.99187	82.19	1.59932	82.19	4.00147
82.42	82.42	1.1495	82.42	1.45208	82.42	2.63975	82.42	1.94189	82.42	2.03628	82.42	2.01805	82.42	2.36196	82.42	2.51468	82.42	2.59806	82.42	2.92419	82.42	2.8572	82.42	2.96167	82.42	2.26354	82.42	2.31809	82.42	2.28346	82.42	3.14514	82.42	3.19926	82.42	3.24738	82.42	3.7682	82.42	3.76317	82.42	3.87472	82.42	3.87129	82.42	1.57948	82.42	3.94155
82.59	82.59	1.19025	82.59	1.43126	82.59	2.61861	82.59	1.90095	82.59	1.99544	82.59	2.01753	82.59	2.34134	82.59	2.49408	82.59	2.5974	82.59	2.84389	82.59	2.77711	82.59	2.86155	82.59	2.2431	82.59	2.29769	82.59	2.26302	82.59	3.08463	82.59	3.11897	82.59	3.18679	82.59	3.70711	82.59	3.66214	82.59	3.77337	82.59	3.82977	82.59	1.59932	82.59	3.85929
82.8	82.8	1.19055	82.8	1.43163	82.8	2.63975	82.8	1.90144	82.8	1.9758	82.8	1.99787	82.8	2.34194	82.8	2.43485	82.8	2.51812	82.8	2.80484	82.8	2.75799	82.8	2.86229	82.8	2.22382	82.8	2.25866	82.8	2.22389	82.8	3.06552	82.8	3.06016	82.8	3.14777	82.8	3.60785	82.8	3.58302	82.8	3.65388	82.8	3.72941	82.8	1.53898	82.8	3.75869
83.05	83.05	1.16987	83.05	1.39055	83.05	2.57802	83.05	1.84052	83.05	1.89491	83.05	1.93708	83.05	2.32163	83.05	2.41458	83.05	2.47783	83.05	2.72492	83.05	2.75763	83.05	2.84204	83.05	2.18383	83.05	2.21874	83.05	2.20375	83.05	2.98551	83.05	3.00016	83.05	3.06768	83.05	3.48714	83.05	3.52251	83.05	3.65341	83.05	3.6884	83.05	1.57928	83.05	3.67695
83.21	83.21	1.16957	83.21	1.43108	83.21	2.57736	83.21	1.81982	83.21	1.91457	83.21	1.89623	83.21	2.28101	83.21	2.39401	83.21	2.43724	83.21	2.76398	83.21	2.69742	83.21	2.80157	83.21	2.18327	83.21	2.23798	83.21	2.16349	83.21	2.92504	83.21	2.95966	83.21	3.00715	83.21	3.42613	83.21	3.42156	83.21	3.51199	83.21	3.56588	83.21	1.53839	83.21	3.59477
83.42	83.42	1.16987	83.42	1.3701	83.42	2.59849	83.42	1.77984	83.42	1.89491	83.42	1.89672	83.42	2.26159	83.42	2.35471	83.42	2.41789	83.42	2.72492	83.42	2.65844	83.42	2.7228	83.42	2.16398	83.42	2.21874	83.42	2.16404	83.42	2.90589	83.42	2.90082	83.42	2.988	83.42	3.38693	83.42	3.40243	83.42	3.49282	83.42	3.52627	83.42	1.57928	83.42	3.51443
83.6	83.6	1.17003	83.6	1.32937	83.6	2.55789	83.6	1.75984	83.6	1.85483	83.6	1.85661	83.6	2.18181	83.6	2.29514	83.6	2.35824	83.6	2.70537	83.6	2.6191	83.6	2.68339	83.6	2.12455	83.6	2.15959	83.6	2.14446	83.6	2.80674	83.6	2.82171	83.6	2.9087	83.6	3.3072	83.6	3.30278	83.6	3.35274	83.6	3.44565	83.6	1.55923	83.6	3.45393
83.84	83.84	1.16942	83.84	1.39001	83.84	2.57703	83.84	1.73872	83.84	1.83372	83.84	1.83548	83.84	2.16068	83.84	2.27401	83.84	2.33705	83.84	2.64433	83.84	2.63758	83.84	2.68201	83.84	2.12345	83.84	2.11887	83.84	2.08382	83.84	2.82519	83.84	2.84012	83.84	2.88729	83.84	3.26543	83.84	3.26107	83.84	3.31088	83.84	3.42362	83.84	1.55843	83.84	3.41154
83.99	83.99	1.12868	83.99	1.34948	83.99	2.61861	83.99	1.73916	83.99	1.77373	83.99	1.7956	83.99	2.1012	83.99	2.23469	83.99	2.2977	83.99	2.60524	83.99	2.55891	83.99	2.62309	83.99	2.02475	83.99	2.06	83.99	1.9851	83.99	2.74631	83.99	2.74152	83.99	2.78844	83.99	3.16607	83.99	3.18186	83.99	3.27159	83.99	3.28266	83.99	1.53859	83.99	3.31086
84.22	84.22	1.16987	84.22	1.3292	84.22	2.55756	84.22	1.73939	84.22	1.79411	84.22	1.81601	84.22	2.10147	84.22	2.21503	84.22	2.25803	84.22	2.52602	84.22	2.5394	84.22	2.5638	84.22	2.02501	84.22	2.11969	84.22	2.08463	84.22	2.68696	84.22	2.722	84.22	2.72904	84.22	3.1264	84.22	3.14224	84.22	3.19172	84.22	3.22228	84.22	1.57928	84.22	3.29097
84.44	84.44	1.1083	84.44	1.2883	84.44	2.59849	84.44	1.67871	84.44	1.7538	84.44	1.75548	84.44	2.10147	84.44	2.15516	84.44	2.21806	84.44	2.52602	84.44	2.42037	84.44	2.54393	84.44	1.9456	84.44	2.00083	84.44	2.00521	84.44	2.58744	84.44	2.64253	84.44	2.70912	84.44	3.06628	84.44	3.0822	84.44	3.15157	84.44	3.14122	84.44	1.51854	84.44	3.16908
84.61	84.61	1.12897	84.61	1.28847	84.61	2.57836	84.61	1.6587	84.61	1.73386	84.61	1.7557	84.61	2.0417	84.61	2.13548	84.61	2.21835	84.61	2.46666	84.61	2.4802	84.61	2.5045	84.61	1.94585	84.61	2.04072	84.61	1.96576	84.61	2.60768	84.61	2.58325	84.61	2.6497	84.61	2.96645	84.61	2.98251	84.61	3.07167	84.61	3.10109	84.61	1.53898	84.61	3.14918
84.85	84.85	1.08764	84.85	1.26769	84.85	2.55723	84.85	1.63805	84.85	1.6931	84.85	1.7149	84.85	2.00115	84.85	2.09503	84.85	2.17782	84.85	2.46603	84.85	2.43989	84.85	2.50386	84.85	1.94534	84.85	2.00057	84.85	1.96525	84.85	2.52741	84.85	2.56272	84.85	2.56935	84.85	2.92561	84.85	2.94172	84.85	3.05081	84.85	3.01923	84.85	1.55883	84.85	3.08743
85.06	85.06	1.14861	85.06	1.28747	85.06	2.53547	85.06	1.59678	85.06	1.69223	85.06	1.73418	85.06	1.98012	85.06	2.07401	85.06	2.13676	85.06	2.40513	85.06	2.37916	85.06	2.44298	85.06	1.96418	85.06	1.97975	85.06	1.9444	85.06	2.54599	85.06	2.50183	85.06	2.54812	85.06	2.86402	85.06	2.9002	85.06	2.969	85.06	2.99743	85.06	1.5378	85.06	3.00463
85.25	85.25	1.12883	85.25	1.26785	85.25	2.55756	85.25	1.55736	85.25	1.67316	85.25	1.65459	85.25	1.98139	85.25	2.03543	85.25	2.11815	85.25	2.34701	85.25	2.30133	85.25	2.36506	85.25	1.90589	85.25	1.92159	85.25	1.90595	85.25	2.44812	85.25	2.46371	85.25	2.50992	85.25	2.80574	85.25	2.86204	85.25	2.89061	85.25	2.87776	85.25	1.51854	85.25	2.92531
85.48	85.48	1.10844	85.48	1.26802	85.48	2.55789	85.48	1.57779	85.48	1.61289	85.48	1.6548	85.48	1.94161	85.48	2.03569	85.48	2.11842	85.48	2.38709	85.48	2.34131	85.48	2.40512	85.48	1.86642	85.48	1.94165	85.48	1.86648	85.48	2.42853	85.48	2.42428	85.48	2.49032	85.48	2.74597	85.48	2.72229	85.48	2.81068	85.48	2.85786	85.48	1.53898	85.48	2.88505
85.63	85.63	1.1083	85.63	1.2883	85.63	2.57802	85.63	1.59781	85.63	1.63285	85.63	1.67477	85.63	1.94136	85.63	2.01548	85.63	2.09817	85.63	2.3669	85.63	2.34101	85.63	2.42468	85.63	1.86618	85.63	1.90178	85.63	1.88609	85.63	2.3685	85.63	2.4041	85.63	2.43024	85.63	2.74562	85.63	2.70193	85.63	2.77017	85.63	2.81696	85.63	1.51854	85.63	2.86437
85.85	85.85	1.10844	85.85	1.22711	85.85	2.53743	85.85	1.5171	85.85	1.61289	85.85	1.63462	85.85	1.90158	85.85	1.97582	85.85	2.0185	85.85	2.30753	85.85	2.26195	85.85	2.34549	85.85	1.86642	85.85	1.90203	85.85	1.86648	85.85	2.3489	85.85	2.3448	85.85	2.41063	85.85	2.68584	85.85	2.64222	85.85	2.7103	85.85	2.75652	85.85	1.51874	85.85	2.76315
86.08	86.08	1.10844	86.08	1.24756	86.08	2.57836	86.08	1.55756	86.08	1.63306	86.08	1.59426	86.08	1.88156	86.08	1.95586	86.08	2.0185	86.08	2.26774	86.08	2.26195	86.08	2.30573	86.08	1.82671	86.08	1.8624	86.08	1.80691	86.08	2.30909	86.08	2.26531	86.08	2.33094	86.08	2.60567	86.08	2.60219	86.08	2.67015	86.08	2.71598	86.08	1.53898	86.08	2.72251
86.26	86.26	1.1073	86.26	1.22585	86.26	2.5757	86.26	1.49534	86.26	1.53067	86.26	1.57246	86.26	1.85963	86.26	1.91397	86.26	1.97649	86.26	2.24553	86.26	2.20015	86.26	2.2835	86.26	1.82483	86.26	1.84069	86.26	1.78521	86.26	2.24706	86.26	2.24313	86.26	2.28874	86.26	2.58296	86.26	2.57952	86.26	2.62729	86.26	2.65245	86.26	1.47671	86.26	2.67912
86.48	86.48	1.08778	86.48	1.2474	86.48	2.5371	86.48	1.53713	86.48	1.57237	86.48	1.57388	86.48	1.82128	86.48	1.9157	86.48	1.99825	86.48	2.26745	86.48	2.22198	86.48	2.28556	86.48	1.74707	86.48	1.80273	86.48	1.76697	86.48	2.22918	86.48	2.22529	86.48	2.27088	86.48	2.54521	86.48	2.5218	86.48	2.58951	86.48	2.6143	86.48	1.55903	86.48	2.68153
86.65	86.65	1.10873	86.65	1.22743	86.65	2.55855	86.65	1.49726	86.65	1.53264	86.65	1.5543	86.65	1.842	86.65	1.87651	86.65	1.91906	86.65	2.22853	86.65	2.20299	86.65	2.26656	86.65	1.72788	86.65	1.76379	86.65	1.74779	86.65	2.21013	86.65	2.20627	86.65	2.2319	86.65	2.466	86.65	2.48273	86.65	2.55035	86.65	2.55449	86.65	1.55964	86.65	2.60128
86.87	86.87	1.08764	86.87	1.20635	86.87	2.53678	86.87	1.49649	86.87	1.53185	86.87	1.5535	86.87	1.82104	86.87	1.87555	86.87	1.95804	86.87	2.14783	86.87	2.14234	86.87	2.20578	86.87	1.72699	86.87	1.78269	86.87	1.76674	86.87	2.14929	86.87	2.1654	86.87	2.23076	86.87	2.46473	86.87	2.48145	86.87	2.46875	86.87	2.57344	86.87	1.53859	86.87	2.55932
87.09	87.09	1.04673	87.09	1.18605	87.09	2.57802	87.09	1.45623	87.09	1.53205	87.09	1.51334	87.09	1.80126	87.09	1.83588	87.09	1.93831	87.09	2.168	87.09	2.12278	87.09	2.16631	87.09	1.70736	87.09	1.76311	87.09	1.72726	87.09	2.08986	87.09	2.12594	87.09	2.17128	87.09	2.38488	87.09	2.34167	87.09	2.42892	87.09	2.47244	87.09	1.51854	87.09	2.45807
87.26	87.26	1.10816	87.26	1.16546	87.26	2.55723	87.26	1.47627	87.26	1.49154	87.26	1.53332	87.26	1.80103	87.26	1.83564	87.26	1.87812	87.26	2.16772	87.26	2.14234	87.26	2.16603	87.26	1.68729	87.26	1.72327	87.26	1.70719	87.26	2.08959	87.26	2.08594	87.26	2.15109	87.26	2.36454	87.26	2.38139	87.26	2.38846	87.26	2.4316	87.26	1.55883	87.26	2.47807
87.5	87.5	1.08736	87.5	1.1856	87.5	2.53612	87.5	1.45567	87.5	1.47101	87.5	1.51276	87.5	1.78056	87.5	1.83517	87.5	1.89761	87.5	2.10751	87.5	2.12196	87.5	2.16548	87.5	1.68685	87.5	1.72282	87.5	1.66706	87.5	2.06915	87.5	2.02582	87.5	2.11071	87.5	2.30383	87.5	2.34077	87.5	2.38785	87.5	2.39046	87.5	1.51795	87.5	2.45712
87.65	87.65	1.08792	87.65	1.1453	87.65	2.55789	87.65	1.41596	87.65	1.51209	87.65	1.51354	87.65	1.78148	87.65	1.81616	87.65	1.89859	87.65	2.08871	87.65	2.08337	87.65	2.12684	87.65	1.62816	87.65	1.66427	87.65	1.68777	87.65	2.0105	87.65	2.04673	87.65	2.09187	87.65	2.30501	87.65	2.32195	87.65	2.32885	87.65	2.37142	87.65	1.51874	87.65	2.39744
87.87	87.87	1.04659	87.87	1.16546	87.87	2.51632	87.87	1.43582	87.87	1.49154	87.87	1.49297	87.87	1.72099	87.87	1.75583	87.87	1.83816	87.87	2.12794	87.87	2.04316	87.87	2.10642	87.87	1.62774	87.87	1.64404	87.87	1.62779	87.87	1.99008	87.87	1.98661	87.87	1.99175	87.87	2.24431	87.87	2.24131	87.87	2.24797	87.87	2.28975	87.87	1.51834	87.87	2.3562
88.08	88.08	1.06712	88.08	1.14501	88.08	2.57769	88.08	1.43582	88.08	1.47139	88.08	1.4728	88.08	1.70097	88.08	1.75583	88.08	1.83816	88.08	2.0484	88.08	2.02333	88.08	2.06668	88.08	1.58804	88.08	1.62423	88.08	1.60793	88.08	1.97018	88.08	1.94687	88.08	2.01166	88.08	2.22427	88.08	2.2213	88.08	2.22789	88.08	2.28975	88.08	1.55883	88.08	2.3562
88.26	88.26	1.08764	88.26	1.20635	88.26	2.57769	88.26	1.4156	88.26	1.47139	88.26	1.53332	88.26	1.68096	88.26	1.75583	88.26	1.7982	88.26	2.06828	88.26	2.04316	88.26	2.10642	88.26	1.62774	88.26	1.66384	88.26	1.60793	88.26	1.97018	88.26	1.94687	88.26	1.99175	88.26	2.18419	88.26	2.2213	88.26	2.22789	88.26	2.24923	88.26	1.55883	88.26	2.29526
88.51	88.51	1.08764	88.51	1.16546	88.51	2.57769	88.51	1.39538	88.51	1.45123	88.51	1.45262	88.51	1.66095	88.51	1.71593	88.51	1.77822	88.51	2.02851	88.51	2.00349	88.51	2.06668	88.51	1.56819	88.51	1.62423	88.51	1.56823	88.51	1.91048	88.51	1.92701	88.51	1.95191	88.51	2.18419	88.51	2.16126	88.51	2.20782	88.51	2.18844	88.51	1.51834	88.51	2.23432
88.64	88.64	1.06725	88.64	1.12471	88.64	2.55756	88.64	1.3551	88.64	1.4111	88.64	1.43263	88.64	1.66117	88.64	1.67624	88.64	1.75846	88.64	1.9691	88.64	1.96407	88.64	2.02719	88.64	1.52868	88.64	1.58482	88.64	1.58829	88.64	1.89082	88.64	1.86765	88.64	1.91232	88.64	2.10431	88.64	2.1015	88.64	2.10774	88.64	2.18872	88.64	1.53879	88.64	2.23461
88.88	88.88	1.06725	88.88	1.12471	88.88	2.57802	88.88	1.41578	88.88	1.45142	88.88	1.43263	88.88	1.64115	88.88	1.69619	88.88	1.7185	88.88	2.00888	88.88	1.98391	88.88	1.98744	88.88	1.54854	88.88	1.58482	88.88	1.52873	88.88	1.87092	88.88	1.86765	88.88	1.85256	88.88	2.06423	88.88	2.08148	88.88	2.08766	88.88	2.14819	88.88	1.53879	88.88	2.23461
89.1	89.1	1.04659	89.1	1.10412	89.1	2.51632	89.1	1.29426	89.1	1.39076	89.1	1.41227	89.1	1.64094	89.1	1.65607	89.1	1.73826	89.1	1.92907	89.1	1.92414	89.1	1.96732	89.1	1.52849	89.1	1.60442	89.1	1.52853	89.1	1.81098	89.1	1.82768	89.1	1.85232	89.1	2.04392	89.1	2.06121	89.1	2.06733	89.1	2.10738	89.1	1.51834	89.1	2.15308
89.29	89.29	1.08792	89.29	1.12485	89.29	2.55789	89.29	1.35528	89.29	1.4516	89.29	1.41263	89.29	1.64136	89.29	1.6565	89.29	1.7387	89.29	1.94946	89.29	1.94448	89.29	1.96782	89.29	1.52888	89.29	1.56521	89.29	1.54878	89.29	1.79154	89.29	1.80828	89.29	1.87272	89.29	2.00436	89.29	2.04172	89.29	2.04778	89.29	2.08766	89.29	1.51874	89.29	2.13331
89.49	89.49	1.08778	89.49	1.14516	89.49	2.59849	89.49	1.3551	89.49	1.43126	89.49	1.43263	89.49	1.64115	89.49	1.69619	89.49	1.73848	89.49	1.9691	89.49	1.90455	89.49	1.96757	89.49	1.50883	89.49	1.5452	89.49	1.50887	89.49	1.7714	89.49	1.80804	89.49	1.83264	89.49	1.98406	89.49	2.04146	89.49	2.02744	89.49	2.06712	89.49	1.51854	89.49	2.09241
89.62	89.62	1.08764	89.62	1.12456	89.62	2.55723	89.62	1.33471	89.62	1.37061	89.62	1.41227	89.62	1.62093	89.62	1.67602	89.62	1.71828	89.62	1.92907	89.62	1.86463	89.62	1.96732	89.62	1.48878	89.62	1.52519	89.62	1.50868	89.62	1.77117	89.62	1.72835	89.62	1.77265	89.62	1.92369	89.62	1.98116	89.62	2.00711	89.62	2.02633	89.62	1.51834	89.62	2.07183
89.87	89.87	1.06753	89.87	1.14545	89.87	2.61962	89.87	1.39592	89.87	1.43163	89.87	1.45318	89.87	1.62156	89.87	1.67667	89.87	1.67897	89.87	1.89003	89.87	1.8852	89.87	1.92832	89.87	1.50922	89.87	1.5456	89.87	1.50926	89.87	1.77186	89.87	1.76876	89.87	1.77334	89.87	1.94448	89.87	1.9619	89.87	1.94765	89.87	2.04739	89.87	1.51893	89.87	2.05231
90.08	90.08	1.04673	90.08	1.14516	90.08	2.61895	90.08	1.37533	90.08	1.39094	90.08	1.41245	90.08	1.58111	90.08	1.61637	90.08	1.67853	90.08	1.90943	90.08	1.84503	90.08	1.96757	90.08	1.44927	90.08	1.50558	90.08	1.48902	90.08	1.71169	90.08	1.72857	90.08	1.77288	90.08	1.9039	90.08	1.92137	90.08	1.92708	90.08	1.98606	90.08	1.53879	90.08	2.01115
90.27	90.27	1.1083	90.27	1.16561	90.27	2.61895	90.27	1.3551	90.27	1.37078	90.27	1.39227	90.27	1.58111	90.27	1.65628	90.27	1.69852	90.27	1.88954	90.27	1.88471	90.27	1.94769	90.27	1.50883	90.27	1.52539	90.27	1.46917	90.27	1.73159	90.27	1.72857	90.27	1.75296	90.27	1.9039	90.27	1.92137	90.27	1.96722	90.27	1.94553	90.27	1.49829	90.27	2.01115
90.49	90.49	1.08764	90.49	1.14501	90.49	2.61861	90.49	1.31448	90.49	1.39076	90.49	1.41227	90.49	1.60092	90.49	1.65607	90.49	1.67832	90.49	1.8893	90.49	1.86463	90.49	1.94744	90.49	1.46893	90.49	1.50538	90.49	1.44913	90.49	1.69157	90.49	1.68861	90.49	1.69298	90.49	1.86358	90.49	1.8811	90.49	1.88669	90.49	1.96554	90.49	1.51834	90.49	2.01089
90.65	90.65	1.04659	90.65	1.12456	90.65	2.59815	90.65	1.33471	90.65	1.35045	90.65	1.33157	90.65	1.54088	90.65	1.57626	90.65	1.67832	90.65	1.82963	90.65	1.82496	90.65	1.88783	90.65	1.42923	90.65	1.46577	90.65	1.42927	90.65	1.67167	90.65	1.66875	90.65	1.65315	90.65	1.8235	90.65	1.86109	90.65	1.84654	90.65	1.92501	90.65	1.53859	90.65	1.94995
90.86	90.86	1.06684	90.86	1.12427	90.86	2.57703	90.86	1.31415	90.86	1.3501	90.86	1.3514	90.86	1.5805	90.86	1.61575	90.86	1.63794	90.86	1.84905	90.86	1.80466	90.86	1.88734	90.86	1.44871	90.86	1.505	90.86	1.4686	90.86	1.65134	90.86	1.66832	90.86	1.69255	90.86	1.803	90.86	1.8406	90.86	1.826	90.86	1.90426	90.86	1.51795	90.86	1.92915
91.05	91.05	1.02621	91.05	1.12471	91.05	2.57802	91.05	1.29443	91.05	1.31031	91.05	1.35192	91.05	1.52107	91.05	1.59642	91.05	1.65855	91.05	1.80998	91.05	1.80536	91.05	1.8682	91.05	1.40956	91.05	1.44615	91.05	1.38975	91.05	1.59227	91.05	1.60936	91.05	1.63344	91.05	1.80369	91.05	1.80128	91.05	1.80663	91.05	1.88473	91.05	1.55903	91.05	1.88926
91.24	91.24	1.08764	91.24	1.12456	91.24	2.59815	91.24	1.29426	91.24	1.35045	91.24	1.35174	91.24	1.56089	91.24	1.59621	91.24	1.65834	91.24	1.80975	91.24	1.78529	91.24	1.86796	91.24	1.40938	91.24	1.46577	91.24	1.42927	91.24	1.59207	91.24	1.60915	91.24	1.65315	91.24	1.78342	91.24	1.78104	91.24	1.78633	91.24	1.90475	91.24	1.53859	91.24	1.90933
91.45	91.45	1.06698	91.45	1.10397	91.45	2.59782	91.45	1.2941	91.45	1.35028	91.45	1.35157	91.45	1.54068	91.45	1.57606	91.45	1.59819	91.45	1.80951	91.45	1.80489	91.45	1.82798	91.45	1.38935	91.45	1.42597	91.45	1.36955	91.45	1.59186	91.45	1.58908	91.45	1.61311	91.45	1.78319	91.45	1.78081	91.45	1.7861	91.45	1.78294	91.45	1.49791	91.45	1.88878
91.62	91.62	1.06725	91.62	1.12471	91.62	2.59849	91.62	1.3551	91.62	1.39094	91.62	1.3721	91.62	1.50105	91.62	1.5166	91.62	1.57862	91.62	1.80998	91.62	1.78552	91.62	1.84832	91.62	1.35001	91.62	1.42634	91.62	1.3699	91.62	1.53256	91.62	1.56962	91.62	1.5936	91.62	1.76361	91.62	1.80128	91.62	1.78656	91.62	1.80367	91.62	1.51854	91.62	1.90958
91.83	91.83	1.06739	91.83	1.1044	91.83	2.61928	91.83	1.27437	91.83	1.33064	91.83	1.33191	91.83	1.52126	91.83	1.53675	91.83	1.59881	91.83	1.77043	91.83	1.74606	91.83	1.78893	91.83	1.35018	91.83	1.40671	91.83	1.37007	91.83	1.59248	91.83	1.56982	91.83	1.61373	91.83	1.72375	91.83	1.72145	91.83	1.74664	91.83	1.78363	91.83	1.51874	91.83	1.84887
92.03	92.03	1.06643	92.03	1.12384	92.03	2.61692	92.03	1.27322	92.03	1.3093	92.03	1.35088	92.03	1.49989	92.03	1.53536	92.03	1.61734	92.03	1.76883	92.03	1.74449	92.03	1.82704	92.03	1.38864	92.03	1.42523	92.03	1.38868	92.03	1.53138	92.03	1.56841	92.03	1.57247	92.03	1.68215	92.03	1.6999	92.03	1.74506	92.03	1.74152	92.03	1.55783	92.03	1.8878
92.22	92.22	1.06712	92.22	1.12456	92.22	2.59815	92.22	1.29426	92.22	1.3303	92.22	1.35174	92.22	1.48085	92.22	1.5164	92.22	1.57842	92.22	1.75009	92.22	1.72578	92.22	1.78847	92.22	1.34983	92.22	1.36673	92.22	1.33002	92.22	1.49256	92.22	1.52969	92.22	1.51373	92.22	1.68323	92.22	1.70099	92.22	1.68597	92.22	1.78317	92.22	1.53859	92.22	1.86871
92.43	92.43	1.04673	92.43	1.12471	92.43	2.59849	92.43	1.25398	92.43	1.29015	92.43	1.3721	92.43	1.46103	92.43	1.5166	92.43	1.53866	92.43	1.7702	92.43	1.726	92.43	1.7887	92.43	1.35001	92.43	1.38672	92.43	1.3699	92.43	1.51266	92.43	1.52988	92.43	1.53384	92.43	1.64336	92.43	1.6812	92.43	1.68619	92.43	1.7226	92.43	1.47805	92.43	1.78769
92.57	92.57	1.04646	92.57	1.10397	92.57	2.63873	92.57	1.27388	92.57	1.33012	92.57	1.3314	92.57	1.46065	92.57	1.4763	92.57	1.55824	92.57	1.74986	92.57	1.72556	92.57	1.76837	92.57	1.32981	92.57	1.34675	92.57	1.32985	92.57	1.47247	92.57	1.50963	92.57	1.49362	92.57	1.62291	92.57	1.66076	92.57	1.64562	92.57	1.68164	92.57	1.53839	92.57	1.76692
92.79	92.79	1.04646	92.79	1.10397	92.79	2.63873	92.79	1.27388	92.79	1.35028	92.79	1.35157	92.79	1.46065	92.79	1.49625	92.79	1.55824	92.79	1.72998	92.79	1.70572	92.79	1.7485	92.79	1.36951	92.79	1.38636	92.79	1.3497	92.79	1.47247	92.79	1.50963	92.79	1.53345	92.79	1.62291	92.79	1.62074	92.79	1.66569	92.79	1.68164	92.79	1.49791	92.79	1.78723
92.95	92.95	1.02621	92.95	1.12471	92.95	2.65987	92.95	1.25398	92.95	1.31031	92.95	1.31156	92.95	1.48104	92.95	1.49664	92.95	1.51867	92.95	1.73042	92.95	1.74584	92.95	1.76882	92.95	1.33015	92.95	1.36691	92.95	1.35004	92.95	1.47285	92.95	1.47028	92.95	1.494	92.95	1.60328	92.95	1.64117	92.95	1.62597	92.95	1.7226	92.95	1.51854	92.95	1.808
93.17	93.17	1.06602	93.17	1.12341	93.17	2.65679	93.17	1.27273	93.17	1.32893	93.17	1.3302	93.17	1.41935	93.17	1.49491	93.17	1.55683	93.17	1.72842	93.17	1.724	93.17	1.74693	93.17	1.34844	93.17	1.38511	93.17	1.32865	93.17	1.49103	93.17	1.50827	93.17	1.49227	93.17	1.58141	93.17	1.63927	93.17	1.66419	93.17	1.68012	93.17	1.53701	93.17	1.76533
93.4	93.4	1.08764	93.4	1.12456	93.4	2.65952	93.4	1.29426	93.4	1.31014	93.4	1.29122	93.4	1.46084	93.4	1.47649	93.4	1.53846	93.4	1.7302	93.4	1.70594	93.4	1.7686	93.4	1.32998	93.4	1.38654	93.4	1.36972	93.4	1.45276	93.4	1.47009	93.4	1.49381	93.4	1.60308	93.4	1.64096	93.4	1.64583	93.4	1.68185	93.4	1.51834	93.4	1.74683
93.52	93.52	1.04646	93.52	1.14486	93.52	2.65918	93.52	1.25365	93.52	1.30997	93.52	1.27088	93.52	1.48066	93.52	1.4763	93.52	1.4983	93.52	1.71009	93.52	1.68589	93.52	1.70876	93.52	1.32981	93.52	1.36655	93.52	1.32985	93.52	1.49237	93.52	1.4699	93.52	1.51353	93.52	1.58283	93.52	1.58072	93.52	1.60548	93.52	1.62086	93.52	1.51815	93.52	1.7263
93.71	93.71	1.04659	93.71	1.14501	93.71	2.70044	93.71	1.25382	93.71	1.28998	93.71	1.33157	93.71	1.44083	93.71	1.47649	93.71	1.53846	93.71	1.67054	93.71	1.6861	93.71	1.74873	93.71	1.29028	93.71	1.36673	93.71	1.31017	93.71	1.43286	93.71	1.45022	93.71	1.47389	93.71	1.563	93.71	1.60094	93.71	1.60569	93.71	1.64133	93.71	1.53859	93.71	1.76715
93.94	93.94	1.04673	93.94	1.12471	93.94	2.65987	93.94	1.2742	93.94	1.29015	93.94	1.25103	93.94	1.48104	93.94	1.5166	93.94	1.55864	93.94	1.67075	93.94	1.64664	93.94	1.74895	93.94	1.29045	93.94	1.34709	93.94	1.33019	93.94	1.43304	93.94	1.45041	93.94	1.47408	93.94	1.58324	93.94	1.58113	93.94	1.58582	93.94	1.60101	93.94	1.53879	93.94	1.74706
94.1	94.1	1.08778	94.1	1.14516	94.1	2.72125	94.1	1.23375	94.1	1.26999	94.1	1.29139	94.1	1.46103	94.1	1.45673	94.1	1.51867	94.1	1.69064	94.1	1.64664	94.1	1.7092	94.1	1.29045	94.1	1.34709	94.1	1.29048	94.1	1.45295	94.1	1.47028	94.1	1.45416	94.1	1.5632	94.1	1.5411	94.1	1.54568	94.1	1.60101	94.1	1.55903	94.1	1.74706
94.29	94.29	1.08708	94.29	1.16486	94.29	2.73994	94.29	1.27338	94.29	1.28932	94.29	1.29055	94.29	1.42008	94.29	1.43585	94.29	1.49773	94.29	1.68955	94.29	1.66541	94.29	1.72796	94.29	1.34914	94.29	1.36603	94.29	1.32934	94.29	1.43212	94.29	1.44948	94.29	1.43332	94.29	1.54217	94.29	1.56011	94.29	1.56474	94.29	1.62023	94.29	1.55803	94.29	1.74594
94.48	94.48	1.06725	94.48	1.12471	94.48	2.70079	94.48	1.2742	94.48	1.31031	94.48	1.29139	94.48	1.44101	94.48	1.45673	94.48	1.47871	94.48	1.65086	94.48	1.66648	94.48	1.7092	94.48	1.3103	94.48	1.34709	94.48	1.33019	94.48	1.41314	94.48	1.41067	94.48	1.43424	94.48	1.50308	94.48	1.52109	94.48	1.56575	94.48	1.58074	94.48	1.53879	94.48	1.72674
94.65	94.65	1.08764	94.65	1.16546	94.65	2.74136	94.65	1.25382	94.65	1.31014	94.65	1.31139	94.65	1.44083	94.65	1.43659	94.65	1.4985	94.65	1.65065	94.65	1.64643	94.65	1.72885	94.65	1.31013	94.65	1.34692	94.65	1.31017	94.65	1.43286	94.65	1.47009	94.65	1.47389	94.65	1.52292	94.65	1.58092	94.65	1.56555	94.65	1.6008	94.65	1.55883	94.65	1.72652
94.86	94.86	1.06712	94.86	1.10412	94.86	2.70044	94.86	1.25382	94.86	1.26983	94.86	1.31139	94.86	1.44083	94.86	1.47649	94.86	1.51848	94.86	1.69042	94.86	1.66627	94.86	1.72885	94.86	1.29028	94.86	1.32711	94.86	1.29032	94.86	1.39306	94.86	1.41049	94.86	1.39422	94.86	1.50288	94.86	1.5409	94.86	1.56555	94.86	1.58054	94.86	1.57908	94.86	1.72652
95.01	95.01	1.10816	95.01	1.1859	95.01	2.78227	95.01	1.25382	95.01	1.31014	95.01	1.31139	95.01	1.44083	95.01	1.47649	95.01	1.53846	95.01	1.69042	95.01	1.66627	95.01	1.70898	95.01	1.29028	95.01	1.34692	95.01	1.33002	95.01	1.43286	95.01	1.45022	95.01	1.49381	95.01	1.54296	95.01	1.56091	95.01	1.58562	95.01	1.64133	95.01	1.59932	95.01	1.76715
95.21	95.21	1.10802	95.21	1.18575	95.21	2.78191	95.21	1.2941	95.21	1.30997	95.21	1.35157	95.21	1.46065	95.21	1.4763	95.21	1.4983	95.21	1.69021	95.21	1.68589	95.21	1.68889	95.21	1.32981	95.21	1.38636	95.21	1.3497	95.21	1.37298	95.21	1.41031	95.21	1.41396	95.21	1.52273	95.21	1.5407	95.21	1.54528	95.21	1.62086	95.21	1.61936	95.21	1.74661
95.37	95.37	1.10816	95.37	1.1859	95.37	2.78227	95.37	1.29426	95.37	1.31014	95.37	1.29122	95.37	1.46084	95.37	1.47649	95.37	1.51848	95.37	1.67054	95.37	1.60676	95.37	1.72885	95.37	1.29028	95.37	1.32711	95.37	1.34987	95.37	1.41296	95.37	1.45022	95.37	1.43406	95.37	1.52292	95.37	1.56091	95.37	1.54548	95.37	1.6008	95.37	1.63981	95.37	1.72652
95.54	95.54	1.06712	95.54	1.2268	95.54	2.84364	95.54	1.27404	95.54	1.3303	95.54	1.31139	95.54	1.48085	95.54	1.47649	95.54	1.53846	95.54	1.67054	95.54	1.6861	95.54	1.74873	95.54	1.32998	95.54	1.38654	95.54	1.31017	95.54	1.43286	95.54	1.43036	95.54	1.47389	95.54	1.52292	95.54	1.56091	95.54	1.58562	95.54	1.6008	95.54	1.70055	95.54	1.78746
95.73	95.73	1.1492	95.73	1.20635	95.73	2.84364	95.73	1.33471	95.73	1.39076	95.73	1.35174	95.73	1.48085	95.73	1.49645	95.73	1.53846	95.73	1.67054	95.73	1.66627	95.73	1.74873	95.73	1.34983	95.73	1.38654	95.73	1.36972	95.73	1.47266	95.73	1.47009	95.73	1.49381	95.73	1.50288	95.73	1.5409	95.73	1.58562	95.73	1.6008	95.73	1.72079	95.73	1.78746
95.86	95.86	1.1492	95.86	1.2268	95.86	2.88456	95.86	1.29426	95.86	1.31014	95.86	1.33157	95.86	1.50086	95.86	1.49645	95.86	1.51848	95.86	1.69042	95.86	1.70594	95.86	1.7686	95.86	1.32998	95.86	1.38654	95.86	1.34987	95.86	1.43286	95.86	1.47009	95.86	1.47389	95.86	1.563	95.86	1.5409	95.86	1.56555	95.86	1.6008	95.86	1.70055	95.86	1.80777
96.06	96.06	1.23129	96.06	1.20635	96.06	2.84364	96.06	1.33471	96.06	1.37061	96.06	1.37192	96.06	1.48085	96.06	1.49645	96.06	1.53846	96.06	1.71031	96.06	1.70594	96.06	1.7686	96.06	1.34983	96.06	1.40634	96.06	1.34987	96.06	1.43286	96.06	1.45022	96.06	1.45397	96.06	1.563	96.06	1.60094	96.06	1.58562	96.06	1.62107	96.06	1.80177	96.06	1.84839
96.2	96.2	1.25133	96.2	1.24676	96.2	2.96525	96.2	1.33419	96.2	1.39023	96.2	1.39156	96.2	1.50028	96.2	1.47592	96.2	1.57781	96.2	1.70965	96.2	1.70528	96.2	1.74805	96.2	1.36915	96.2	1.386	96.2	1.36919	96.2	1.43231	96.2	1.46952	96.2	1.47332	96.2	1.54236	96.2	1.56031	96.2	1.60507	96.2	1.66095	96.2	1.86178	96.2	1.9289
96.39	96.39	1.27233	96.39	1.24724	96.39	2.98685	96.39	1.37515	96.39	1.37061	96.39	1.37192	96.39	1.50086	96.39	1.55631	96.39	1.57842	96.39	1.7302	96.39	1.72578	96.39	1.7686	96.39	1.36968	96.39	1.42615	96.39	1.42927	96.39	1.47266	96.39	1.48995	96.39	1.49381	96.39	1.58304	96.39	1.60094	96.39	1.58562	96.39	1.64133	96.39	1.94348	96.39	1.88902
96.59	96.59	1.31337	96.59	1.36992	96.59	3.06868	96.59	1.33471	96.59	1.39076	96.59	1.37192	96.59	1.50086	96.59	1.53635	96.59	1.61838	96.59	1.76997	96.59	1.74561	96.59	1.78847	96.59	1.38953	96.59	1.46577	96.59	1.40942	96.59	1.51246	96.59	1.48995	96.59	1.51373	96.59	1.58304	96.59	1.60094	96.59	1.64583	96.59	1.68185	96.59	2.02446	96.59	1.97027
96.79	96.79	1.33372	96.79	1.41063	96.79	3.04783	96.79	1.35476	96.79	1.41074	96.79	1.43226	96.79	1.56069	96.79	1.55611	96.79	1.59819	96.79	1.76975	96.79	1.78506	96.79	1.82798	96.79	1.4489	96.79	1.48538	96.79	1.48864	96.79	1.45257	96.79	1.48976	96.79	1.51353	96.79	1.58283	96.79	1.62074	96.79	1.60548	96.79	1.66138	96.79	2.10517	96.79	2.01063
97.09	97.09	1.43613	97.09	1.47178	97.09	3.1088	97.09	1.43545	97.09	1.45086	97.09	1.49259	97.09	1.62051	97.09	1.61575	97.09	1.65791	97.09	1.80928	97.09	1.82449	97.09	1.88734	97.09	1.44871	97.09	1.5446	97.09	1.4686	97.09	1.51207	97.09	1.58888	97.09	1.55316	97.09	1.64273	97.09	1.68055	97.09	1.68554	97.09	1.70168	97.09	2.26681	97.09	2.0916
97.39	97.39	1.55923	97.39	1.5331	97.39	3.08834	97.39	1.47589	97.39	1.53146	97.39	1.53293	97.39	1.64052	97.39	1.61575	97.39	1.71783	97.39	1.88881	97.39	1.90382	97.39	1.94694	97.39	1.50825	97.39	1.58421	97.39	1.52814	97.39	1.61155	97.39	1.64846	97.39	1.63281	97.39	1.72286	97.39	1.72056	97.39	1.72567	97.39	1.76245	97.39	2.34777	97.39	2.11191
97.89	97.89	1.68189	97.89	1.55314	97.89	3.08755	97.89	1.57657	97.89	1.5915	97.89	1.57286	97.89	1.7201	97.89	1.75493	97.89	1.79727	97.89	1.98771	97.89	1.98263	97.89	2.04575	97.89	1.6269	97.89	1.70258	97.89	1.64679	97.89	1.6907	97.89	1.7076	97.89	1.75183	97.89	1.80253	97.89	1.82013	97.89	1.82553	97.89	1.84301	97.89	2.44833	97.89	2.13167
98.37	98.37	1.76485	98.37	1.57439	98.37	3.13006	98.37	1.61783	98.37	1.67295	98.37	1.61402	98.37	1.82104	98.37	1.81569	98.37	1.81818	98.37	2.0484	98.37	2.10267	98.37	2.16603	98.37	1.68729	98.37	1.78269	98.37	1.70719	98.37	1.77117	98.37	1.82768	98.37	1.85232	98.37	1.84354	98.37	1.90111	98.37	1.84654	98.37	1.94528	98.37	2.42935	98.37	2.13276
98.81	98.81	1.78468	98.81	1.57378	98.81	3.1493	98.81	1.65763	98.81	1.69245	98.81	1.69407	98.81	1.90036	98.81	1.85488	98.81	1.87739	98.81	2.08736	98.81	2.10186	98.81	2.1652	98.81	1.70648	98.81	1.7424	98.81	1.72637	98.81	1.77049	98.81	1.82697	98.81	1.87152	98.81	1.90292	98.81	1.96039	98.81	1.96621	98.81	2.02555	98.81	2.40818	98.81	2.11164
98.88	98.88	1.74477	98.88	1.57479	98.88	3.1104	98.88	1.63847	98.88	1.7137	98.88	1.67498	98.88	1.82151	98.88	1.83611	98.88	1.83863	98.88	2.04892	98.88	2.10321	98.88	2.14672	98.88	1.66787	98.88	1.74352	98.88	1.72749	98.88	1.81144	98.88	1.80828	98.88	1.83288	98.88	1.86406	98.88	1.94163	98.88	1.88717	98.88	1.98632	98.88	2.45023	98.88	2.13331

## Sheet: Beacon 1
Text	X	A7: Short 0.5	X	A8: Short 0.5	X	A9: Short 0.5	X	B7: Short 1	X	B8: Short 1	X	B9: Short 1	X	C7: Short 2	X	C8: Short 2	X	C9: Short 2	X	D7: Short 4	X	D8: Short 4	X	D9: Short 4	X	E7: Long 0.5	X	E8: Long 0.5	X	E9: Long 0.5	X	F7: Long 2	X	F8: Long 2	X	F9: Long 2	X	G7: Long 2	X	G8: Long 2	X	G9: Long 2	X	H7: Long 4	X	H8: Long 4	X	H9: Long 4
20.09	20.09	17.961	20.09	2.17955	20.09	24.3501	20.09	40.0501	20.09	40.7359	20.09	41.9532	20.09	62.3057	20.09	61.8889	20.09	64.8616	20.09	91.2121	20.09	92.5842	20.09	92.6796	20.09	113.452	20.09	113.181	20.09	110.031	20.09	174.917	20.09	173.641	20.09	172.214	20.09	270.784	20.09	269.529	20.09	270.123	20.09	332.17	20.09	333.16	20.09	329.016
20.32	20.32	18.2878	20.32	2.13776	20.32	24.7043	20.32	40.6741	20.32	41.4477	20.32	42.5916	20.32	63.0618	20.32	62.8151	20.32	65.6976	20.32	92.1008	20.32	93.6842	20.32	93.5496	20.32	115.077	20.32	114.703	20.32	111.35	20.32	176.48	20.32	175.384	20.32	173.944	20.32	272.287	20.32	271.029	20.32	271.481	20.32	333.233	20.32	334.651	20.32	330.09
20.63	20.63	18.6787	20.63	2.13776	20.63	25.272	20.63	41.4656	20.63	42.1853	20.63	43.3599	20.63	63.8461	20.63	63.4853	20.63	66.2948	20.63	92.9811	20.63	94.6546	20.63	94.3496	20.63	116.457	20.63	116.319	20.63	112.663	20.63	178.246	20.63	176.906	20.63	175.365	20.63	273.885	20.63	272.563	20.63	273.019	20.63	334.79	20.63	336.018	20.63	331.626
20.78	20.78	19.0103	20.78	2.1588	20.78	25.801	20.78	42.3439	20.78	43.0104	20.78	44.1963	20.78	64.6789	20.78	64.2857	20.78	67.3745	20.78	94.0137	20.78	95.9002	20.78	95.3053	20.78	117.832	20.78	117.709	20.78	113.991	20.78	179.996	20.78	178.918	20.78	177.263	20.78	275.64	20.78	274.604	20.78	274.675	20.78	336.164	20.78	337.533	20.78	333.037
21	21	19.2752	21	2.15852	21	26.3863	21	42.927	21	43.6809	21	45.0212	21	65.495	21	65.0085	21	68.2308	21	94.942	21	96.7975	21	96.3801	21	119.456	21	119.109	21	115.473	21	181.698	21	180.6	21	178.971	21	277.001	21	276.083	21	276.489	21	338.087	21	339.189	21	334.657
21.23	21.23	19.7484	21.23	2.13776	21.23	26.912	21.23	43.8606	21.23	44.6439	21.23	45.8311	21.23	66.2994	21.23	65.9021	21.23	69.0957	21.23	96.0025	21.23	97.9095	21.23	97.3441	21.23	120.916	21.23	120.786	21.23	116.95	21.23	183.846	21.23	182.569	21.23	180.949	21.23	278.802	21.23	277.905	21.23	278.173	21.23	339.849	21.23	340.266	21.23	335.92
21.39	21.39	20.1187	21.39	2.13776	21.39	27.5637	21.39	44.5913	21.39	45.4019	21.39	46.7241	21.39	67.3852	21.39	66.7754	21.39	70.0843	21.39	97.0029	21.39	99.0012	21.39	98.6158	21.39	122.376	21.39	122.242	21.39	118.448	21.39	185.632	21.39	184.253	21.39	182.742	21.39	280.926	21.39	279.337	21.39	279.96	21.39	341.426	21.39	342.069	21.39	337.351
21.53	21.53	20.5739	21.53	2.13804	21.53	28.1561	21.53	45.612	21.53	46.3504	21.53	47.5609	21.53	68.3191	21.53	67.7183	21.53	71.0202	21.53	98.1161	21.53	99.8631	21.53	99.6952	21.53	124.011	21.53	123.794	21.53	119.858	21.53	187.804	21.53	186.57	21.53	184.579	21.53	282.581	21.53	281.522	21.53	281.534	21.53	342.945	21.53	343.543	21.53	338.805
21.83	21.83	21.0265	21.83	2.17955	21.83	28.85	21.83	46.5661	21.83	47.4364	21.83	48.6824	21.83	69.3447	21.83	68.9776	21.83	72.1531	21.83	99.4768	21.83	101.481	21.83	100.782	21.83	125.591	21.83	125.31	21.83	121.438	21.83	189.55	21.83	188.58	21.83	186.598	21.83	284.685	21.83	283.323	21.83	283.696	21.83	344.563	21.83	345.16	21.83	340.531
21.97	21.97	21.4764	21.97	2.17927	21.97	29.7083	21.97	47.4734	21.97	48.3113	21.97	49.6729	21.97	70.2608	21.97	69.9435	21.97	73.2971	21.97	100.564	21.97	102.478	21.97	102	21.97	127.195	21.97	126.971	21.97	123.022	21.97	191.714	21.97	190.504	21.97	188.717	21.97	286.328	21.97	285.435	21.97	285.613	21.97	346.362	21.97	346.794	21.97	342.087
22.19	22.19	21.9289	22.19	2.13776	22.19	30.3811	22.19	48.5085	22.19	49.3357	22.19	50.7735	22.19	71.4875	22.19	71.2636	22.19	74.4298	22.19	101.865	22.19	103.853	22.19	103.19	22.19	128.714	22.19	128.386	22.19	124.458	22.19	193.982	22.19	192.391	22.19	191.025	22.19	288.857	22.19	287.564	22.19	287.608	22.19	347.468	22.19	348.617	22.19	343.77
22.33	22.33	22.5284	22.33	2.13804	22.33	31.2261	22.33	49.5906	22.33	50.5715	22.33	51.9639	22.33	72.7034	22.33	72.2884	22.33	75.5311	22.33	102.999	22.33	105.039	22.33	104.639	22.33	130.391	22.33	130.141	22.33	126.157	22.33	196.275	22.33	194.709	22.33	192.883	22.33	290.857	22.33	289.566	22.33	289.744	22.33	349.786	22.33	350.382	22.33	345.499
22.55	22.55	22.9545	22.55	2.13749	22.55	31.9118	22.55	50.8564	22.55	51.7466	22.55	52.9887	22.55	73.8307	22.55	73.5287	22.55	76.9119	22.55	104.373	22.55	106.548	22.55	105.904	22.55	132.197	22.55	131.785	22.55	127.499	22.55	198.532	22.55	197.236	22.55	195.079	22.55	293.331	22.55	291.701	22.55	291.789	22.55	351.662	22.55	352.136	22.55	347.157
22.84	22.84	23.6539	22.84	2.13749	22.84	32.8578	22.84	51.9928	22.84	52.9348	22.84	54.3175	22.84	75.2985	22.84	74.8892	22.84	78.1886	22.84	105.793	22.84	107.822	22.84	107.073	22.84	133.476	22.84	133.381	22.84	129.345	22.84	200.96	22.84	199.874	22.84	197.407	22.84	295.334	22.84	294.074	22.84	294.096	22.84	353.382	22.84	353.462	22.84	348.524
22.98	22.98	24.1394	22.98	2.11783	22.98	33.8002	22.98	53.116	22.98	54.2738	22.98	55.6543	22.98	76.5644	22.98	76.1062	22.98	79.7329	22.98	107.209	22.98	109.374	22.98	108.462	22.98	135.325	22.98	134.886	22.98	130.848	22.98	203.293	22.98	202.048	22.98	199.57	22.98	298.117	22.98	296.56	22.98	296.597	22.98	355.306	22.98	355.468	22.98	350.41
23.26	23.26	24.7504	23.26	2.17955	23.26	34.6957	23.26	54.5233	23.26	55.6327	23.26	56.9276	23.26	77.9525	23.26	77.4678	23.26	81.1954	23.26	108.582	23.26	110.923	23.26	109.829	23.26	136.51	23.26	136.488	23.26	132.373	23.26	205.649	23.26	204.554	23.26	202.095	23.26	300.57	23.26	298.837	23.26	298.869	23.26	357.366	23.26	357.014	23.26	352.151
23.41	23.41	25.426	23.41	2.09625	23.41	35.5743	23.41	55.937	23.41	57.0188	23.41	58.457	23.41	79.4909	23.41	79.2044	23.41	82.606	23.41	110.269	23.41	112.344	23.41	111.599	23.41	138.233	23.41	138.047	23.41	133.997	23.41	208.031	23.41	206.902	23.41	204.315	23.41	302.979	23.41	301.254	23.41	301.511	23.41	359.142	23.41	358.791	23.41	354.147
23.61	23.61	26.1221	23.61	2.13749	23.61	36.7049	23.61	57.2286	23.61	58.5478	23.61	59.9445	23.61	81.069	23.61	80.6562	23.61	84.4074	23.61	111.795	23.61	114.048	23.61	113.205	23.61	139.814	23.61	139.505	23.61	135.375	23.61	210.613	23.61	209.351	23.61	206.719	23.61	305.732	23.61	303.937	23.61	303.966	23.61	360.673	23.61	361.211	23.61	355.953
23.81	23.81	26.722	23.81	2.11701	23.81	37.7398	23.81	58.9612	23.81	60.0715	23.81	61.4889	23.81	82.6681	23.81	82.3725	23.81	85.8806	23.81	113.51	23.81	116.003	23.81	114.799	23.81	141.312	23.81	141.14	23.81	136.869	23.81	213.149	23.81	211.772	23.81	209.177	23.81	308.28	23.81	306.882	23.81	306.354	23.81	363.239	23.81	362.936	23.81	357.746
23.96	23.96	27.6066	23.96	2.13776	23.96	38.8962	23.96	60.5646	23.96	61.7311	23.96	63.254	23.96	84.2969	23.96	84.1191	23.96	87.7341	23.96	115.291	23.96	117.58	23.96	116.624	23.96	142.772	23.96	142.838	23.96	138.449	23.96	215.798	23.96	214.512	23.96	211.856	23.96	311.254	23.96	309.379	23.96	309.928	23.96	365.205	23.96	365.132	23.96	359.788
24.22	24.22	28.4258	24.22	2.15824	24.22	40.1105	24.22	62.3224	24.22	63.6283	24.22	65.0938	24.22	86.3168	24.22	86.2404	24.22	89.8438	24.22	117.057	24.22	119.789	24.22	118.475	24.22	144.293	24.22	144.133	24.22	140.072	24.22	218.399	24.22	217.061	24.22	214.672	24.22	314.431	24.22	312.347	24.22	312.527	24.22	367.39	24.22	367.033	24.22	361.593
24.43	24.43	29.3346	24.43	2.13776	24.43	41.4192	24.43	63.8729	24.43	65.1936	24.43	66.9504	24.43	88.1779	24.43	87.8559	24.43	91.5853	24.43	119.173	24.43	121.563	24.43	120.255	24.43	145.951	24.43	145.566	24.43	141.485	24.43	221.237	24.43	219.606	24.43	217.048	24.43	317.466	24.43	315.334	24.43	315.623	24.43	369.444	24.43	369.401	24.43	363.724
24.56	24.56	30.1202	24.56	2.13804	24.56	42.6231	24.56	65.7284	24.56	67.0666	24.56	68.8698	24.56	90.0999	24.56	89.9796	24.56	93.5745	24.56	120.929	24.56	123.56	24.56	122.322	24.56	147.21	24.56	147.162	24.56	142.816	24.56	223.775	24.56	221.989	24.56	219.92	24.56	320.784	24.56	318.588	24.56	318.365	24.56	371.581	24.56	371.686	24.56	365.644
24.9	24.9	30.9763	24.9	2.11674	24.9	44.0416	24.9	67.7408	24.9	69.1594	24.9	70.8038	24.9	92.4291	24.9	91.8246	24.9	95.7949	24.9	122.999	24.9	125.55	24.9	124.505	24.9	148.731	24.9	148.356	24.9	144.174	24.9	226.687	24.9	224.874	24.9	222.459	24.9	323.736	24.9	321.657	24.9	321.463	24.9	373.718	24.9	373.538	24.9	367.675
25.03	25.03	31.9883	25.03	2.11701	25.03	45.3719	25.03	69.6371	25.03	71.1966	25.03	73.0142	25.03	94.5726	25.03	94.0095	25.03	98.0521	25.03	125.115	25.03	127.668	25.03	126.51	25.03	149.85	25.03	149.972	25.03	145.608	25.03	229.205	25.03	227.46	25.03	224.816	25.03	327.238	25.03	324.85	25.03	324.725	25.03	376.306	25.03	376.218	25.03	370.017
25.29	25.29	33.0331	25.29	2.13749	25.29	47.0268	25.29	71.8605	25.29	73.2975	25.29	75.0396	25.29	96.7922	25.29	96.6981	25.29	100.449	25.29	127.28	25.29	129.977	25.29	128.935	25.29	151.43	25.29	151.145	25.29	146.902	25.29	231.845	25.29	230.028	25.29	227.672	25.29	330.412	25.29	328.266	25.29	328.112	25.29	378.899	25.29	378.511	25.29	372.368
25.49	25.49	34.0086	25.49	2.11728	25.49	48.4267	25.49	73.8683	25.49	75.4679	25.49	77.302	25.49	99.0093	25.49	98.6932	25.49	102.802	25.49	129.534	25.49	132.214	25.49	131.06	25.49	152.369	25.49	152.498	25.49	148.274	25.49	234.414	25.49	232.523	25.49	230.306	25.49	333.836	25.49	331.38	25.49	331.19	25.49	380.574	25.49	380.432	25.49	374.275
25.67	25.67	35.2043	25.67	2.13694	25.67	49.957	25.67	76.062	25.67	77.8662	25.67	79.6493	25.67	101.551	25.67	101.261	25.67	105.364	25.67	131.887	25.67	134.652	25.67	133.31	25.67	153.81	25.67	153.531	25.67	149.428	25.67	237.563	25.67	235.263	25.67	232.886	25.67	337.143	25.67	335.177	25.67	334.53	25.67	383.326	25.67	383.26	25.67	376.796
25.87	25.87	36.2465	25.87	2.11701	25.87	51.6163	25.87	78.3849	25.87	80.3754	25.87	82.1721	25.87	104.104	25.87	104.022	25.87	107.567	25.87	134.52	25.87	137.312	25.87	135.945	25.87	155.169	25.87	155.025	25.87	150.716	25.87	240.003	25.87	238.175	25.87	235.902	25.87	340.955	25.87	338.765	25.87	338.088	25.87	385.543	25.87	385.771	25.87	379.236
26.14	26.14	37.4348	26.14	2.11674	26.14	53.1653	26.14	81.0536	26.14	83.0076	26.14	84.7154	26.14	106.886	26.14	106.993	26.14	110.601	26.14	136.883	26.14	139.902	26.14	138.43	26.14	156.449	26.14	155.915	26.14	151.969	26.14	242.662	26.14	240.925	26.14	238.282	26.14	344.755	26.14	342.118	26.14	341.764	26.14	388.729	26.14	388.124	26.14	381.691
26.26	26.26	38.6328	26.26	2.09625	26.26	54.8542	26.26	83.4793	26.26	85.2516	26.26	87.3013	26.26	109.554	26.26	109.505	26.26	113.045	26.26	139.502	26.26	142.528	26.26	141.135	26.26	157.229	26.26	157.208	26.26	152.87	26.26	245.242	26.26	243.168	26.26	241.011	26.26	348.219	26.26	345.826	26.26	345.487	26.26	390.909	26.26	390.557	26.26	383.824
26.51	26.51	39.8722	26.51	2.11728	26.51	56.6696	26.51	86.0274	26.51	88.0698	26.51	90.0126	26.51	112.363	26.51	112.525	26.51	115.84	26.51	142.201	26.51	145.518	26.51	143.84	26.51	157.869	26.51	158.32	26.51	154.06	26.51	247.943	26.51	245.939	26.51	243.845	26.51	351.845	26.51	349.595	26.51	349.335	26.51	393.786	26.51	393.26	26.51	386.4
26.71	26.71	41.0707	26.71	2.07603	26.71	58.4014	26.71	88.6168	26.71	90.9092	26.71	92.766	26.71	115.315	26.71	115.363	26.71	118.822	26.71	144.901	26.71	148.307	26.71	146.505	26.71	159.229	26.71	159.129	26.71	154.982	26.71	250.505	26.71	248.082	26.71	245.958	26.71	355.655	26.71	352.67	26.71	352.976	26.71	396.5	26.71	396.192	26.71	389.27
26.89	26.89	42.5001	26.89	2.09625	26.89	60.2155	26.89	91.4761	26.89	93.7337	26.89	95.6286	26.89	118.482	26.89	118.502	26.89	122.004	26.89	147.865	26.89	151.423	26.89	149.606	26.89	160.108	26.89	160.26	26.89	155.947	26.89	252.808	26.89	250.677	26.89	248.285	26.89	359.367	26.89	356.794	26.89	356.19	26.89	399.306	26.89	398.908	26.89	391.927
27.07	27.07	43.8373	27.07	2.0755	27.07	62.0657	27.07	94.277	27.07	96.5816	27.07	98.619	27.07	121.84	27.07	121.995	27.07	125.237	27.07	150.867	27.07	154.435	27.07	152.58	27.07	160.948	27.07	161.109	27.07	156.583	27.07	255.337	27.07	252.909	27.07	250.757	27.07	363.251	27.07	360.642	27.07	360.035	27.07	402.051	27.07	401.457	27.07	394.474
27.32	27.32	45.2567	27.32	2.09625	27.32	63.8739	27.32	97.0982	27.32	99.5524	27.32	101.734	27.32	125.42	27.32	124.98	27.32	128.574	27.32	154.248	27.32	157.609	27.32	155.759	27.32	161.948	27.32	161.958	27.32	157.507	27.32	257.625	27.32	255.649	27.32	253.333	27.32	367.156	27.32	364.202	27.32	363.776	27.32	404.918	27.32	403.86	27.32	397.463
27.57	27.57	46.7027	27.57	2.11728	27.57	65.9428	27.57	100.277	27.57	102.762	27.57	104.862	27.57	128.754	27.57	128.714	27.57	132.236	27.57	157.23	27.57	161.047	27.57	159.02	27.57	162.829	27.57	162.828	27.57	158.368	27.57	260.228	27.57	257.874	27.57	255.9	27.57	370.745	27.57	368.302	27.57	367.626	27.57	407.715	27.57	407.27	27.57	400.124
27.69	27.69	48.0544	27.69	2.09625	27.69	67.9527	27.69	103.431	27.69	105.76	27.69	108.109	27.69	132.518	27.69	132.535	27.69	135.988	27.69	160.491	27.69	164.584	27.69	162.322	27.69	163.288	27.69	163.171	27.69	159.168	27.69	262.402	27.69	259.931	27.69	257.948	27.69	374.844	27.69	371.672	27.69	371.694	27.69	410.53	27.69	410.056	27.69	403.167
27.94	27.94	49.5071	27.94	2.11755	27.94	69.905	27.94	106.543	27.94	108.923	27.94	111.357	27.94	136.173	27.94	136.267	27.94	139.978	27.94	163.995	27.94	168.044	27.94	165.831	27.94	163.87	27.94	163.839	27.94	159.825	27.94	265.059	27.94	262.028	27.94	260.323	27.94	378.624	27.94	375.575	27.94	375.594	27.94	414.098	27.94	413.126	27.94	405.818
28.11	28.11	51.0849	28.11	2.13804	28.11	71.8936	28.11	109.798	28.11	112.27	28.11	114.79	28.11	140.198	28.11	140.23	28.11	143.647	28.11	167.776	28.11	171.803	28.11	169.502	28.11	164.929	28.11	164.728	28.11	160.379	28.11	266.792	28.11	264.146	28.11	262.453	28.11	382.885	28.11	379.702	28.11	379.39	28.11	416.974	28.11	416.222	28.11	408.902
28.3	28.3	52.7035	28.3	2.11701	28.3	73.8397	28.3	113.153	28.3	115.677	28.3	118.202	28.3	143.9	28.3	143.929	28.3	147.706	28.3	171.256	28.3	175.966	28.3	173.275	28.3	165.247	28.3	165.091	28.3	160.953	28.3	269.065	28.3	266.243	28.3	264.666	28.3	386.721	28.3	382.866	28.3	383.768	28.3	419.706	28.3	419.339	28.3	411.544
28.47	28.47	54.1365	28.47	2.09598	28.47	75.8273	28.47	116.304	28.47	118.816	28.47	121.467	28.47	148.144	28.47	148.235	28.47	152.053	28.47	175.315	28.47	179.44	28.47	177.149	28.47	165.766	28.47	165.797	28.47	161.568	28.47	271.017	28.47	268.258	28.47	266.671	28.47	390.07	28.47	386.786	28.47	386.482	28.47	423.195	28.47	422.331	28.47	414.184
28.71	28.71	55.5969	28.71	2.07523	28.71	77.9295	28.71	119.795	28.71	122.217	28.71	125.225	28.71	152.789	28.71	152.723	28.71	156.748	28.71	179.276	28.71	183.948	28.71	181.415	28.71	166.545	28.71	166.403	28.71	162.224	28.71	272.864	28.71	270.368	28.71	268.443	28.71	394.399	28.71	391.165	28.71	391.199	28.71	426.615	28.71	426.04	28.71	418.183
28.95	28.95	57.2423	28.95	2.11674	28.95	80.0528	28.95	123.184	28.95	125.618	28.95	128.797	28.95	156.83	28.95	157.15	28.95	161.299	28.95	183.698	28.95	188.314	28.95	185.455	28.95	166.925	28.95	166.666	28.95	162.819	28.95	274.67	28.95	272.032	28.95	270.318	28.95	398.242	28.95	394.93	28.95	394.774	28.95	429.891	28.95	429.127	28.95	421.298
29.17	29.17	58.9831	29.17	2.09571	29.17	82.1024	29.17	126.861	29.17	129.125	29.17	132.081	29.17	161.615	29.17	161.616	29.17	165.972	29.17	187.815	29.17	192.454	29.17	189.922	29.17	167.264	29.17	167.231	29.17	163.311	29.17	276.099	29.17	274.127	29.17	272.116	29.17	402.075	29.17	398.705	29.17	398.546	29.17	433.112	29.17	432.572	29.17	424.61
29.35	29.35	60.6695	29.35	2.11646	29.35	84.3094	29.35	130.473	29.35	132.648	29.35	135.88	29.35	166.379	29.35	166.428	29.35	170.893	29.35	192.276	29.35	197.385	29.35	194.289	29.35	167.723	29.35	167.756	29.35	163.516	29.35	277.564	29.35	275.304	29.35	274.032	29.35	405.331	29.35	402.653	29.35	402.535	29.35	436.45	29.35	435.97	29.35	428.187
29.53	29.53	62.1502	29.53	2.09571	29.53	86.3694	29.53	133.942	29.53	135.986	29.53	139.534	29.53	171.164	29.53	171.281	29.53	175.999	29.53	196.716	29.53	201.913	29.53	199.088	29.53	167.983	29.53	167.817	29.53	164.09	29.53	279.049	29.53	277.13	29.53	275.515	29.53	408.264	29.53	406.275	29.53	405.922	29.53	440.258	29.53	439.802	29.53	431.512
29.74	29.74	63.7831	29.74	2.11674	29.74	88.1253	29.74	137.389	29.74	139.527	29.74	143.352	29.74	176.253	29.74	176.177	29.74	180.861	29.74	201.723	29.74	206.851	29.74	203.42	29.74	168.545	29.74	168.263	29.74	164.419	29.74	280.851	29.74	278.667	29.74	277.59	29.74	412.019	29.74	409.151	29.74	409.423	29.74	443.899	29.74	442.78	29.74	435.061
29.92	29.92	65.4613	29.92	2.07496	29.92	90.279	29.92	140.72	29.92	142.951	29.92	146.883	29.92	181.457	29.92	181.067	29.92	186.13	29.92	206.578	29.92	211.857	29.92	208.336	29.92	168.443	29.92	168.625	29.92	164.89	29.92	282.119	29.92	279.768	29.92	278.914	29.92	415.546	29.92	413.231	29.92	412.986	29.92	447.22	29.92	446.949	29.92	438.687
30.15	30.15	67.033	30.15	2.07523	30.15	92.4139	30.15	144.37	30.15	146.39	30.15	150.577	30.15	186.467	30.15	186.492	30.15	191.508	30.15	211.426	30.15	216.917	30.15	213.49	30.15	169.025	30.15	168.849	30.15	164.809	30.15	283.721	30.15	281.001	30.15	280.392	30.15	418.897	30.15	416.946	30.15	416.239	30.15	450.882	30.15	450.239	30.15	441.648
30.38	30.38	68.5257	30.38	2.11646	30.38	94.2097	30.38	148.045	30.38	149.628	30.38	154.046	30.38	191.69	30.38	191.848	30.38	196.96	30.38	216.6	30.38	221.942	30.38	218.424	30.38	168.923	30.38	169.15	30.38	165.034	30.38	284.547	30.38	282.71	30.38	281.653	30.38	422.403	30.38	420.228	30.38	419.281	30.38	454.264	30.38	454.034	30.38	445.484
30.54	30.54	70.2121	30.54	2.09571	30.54	96.1014	30.54	151.677	30.54	153.09	30.54	157.783	30.54	196.877	30.54	196.884	30.54	202.272	30.54	221.681	30.54	227.278	30.54	223.899	30.54	169.203	30.54	169.191	30.54	165.28	30.54	285.731	30.54	283.359	30.54	282.848	30.54	425.761	30.54	423.624	30.54	422.46	30.54	457.602	30.54	457.805	30.54	449.061
30.82	30.82	71.8553	30.82	2.11701	30.82	97.9764	30.82	155.024	30.82	156.489	30.82	161.665	30.82	202.296	30.82	202.215	30.82	207.864	30.82	227.141	30.82	232.856	30.82	229.413	30.82	169.446	30.82	169.335	30.82	165.548	30.82	286.326	30.82	284.284	30.82	284.26	30.82	429.027	30.82	426.516	30.82	426.372	30.82	461.529	30.82	461.839	30.82	452.776
31.05	31.05	73.3381	31.05	2.11646	31.05	99.8639	31.05	158.373	31.05	160.054	31.05	165.07	31.05	207.974	31.05	207.767	31.05	213.781	31.05	232.843	31.05	238.536	31.05	235.116	31.05	169.243	31.05	169.413	31.05	165.485	31.05	287.396	31.05	284.617	31.05	285.094	31.05	432.395	31.05	429.455	31.05	429.483	31.05	465.157	31.05	465.428	31.05	456.742
31.2	31.2	75.0245	31.2	2.13721	31.2	101.756	31.2	162.147	31.2	163.536	31.2	168.869	31.2	213.583	31.2	213.309	31.2	219.361	31.2	238.564	31.2	244.842	31.2	240.898	31.2	169.303	31.2	169.271	31.2	165.854	31.2	288.219	31.2	284.921	31.2	286.391	31.2	435.672	31.2	432.83	31.2	432.537	31.2	469.355	31.2	469.488	31.2	460.319
31.37	31.37	76.3201	31.37	2.11646	31.37	103.269	31.37	165.414	31.37	166.834	31.37	171.713	31.37	219.192	31.37	218.507	31.37	225.003	31.37	244.425	31.37	250.521	31.37	246.496	31.37	169.303	31.37	169.474	31.37	165.69	31.37	289.061	31.37	285.51	31.37	287.174	31.37	438.443	31.37	435.797	31.37	435.55	31.37	472.877	31.37	472.658	31.37	463.349
31.59	31.59	77.7286	31.59	2.11674	31.59	104.922	31.59	168.439	31.59	170.092	31.59	175.598	31.59	224.769	31.59	224.059	31.59	230.674	31.59	250.198	31.59	256.497	31.59	253.05	31.59	169.325	31.59	169.394	31.59	165.67	31.59	289.942	31.59	286.642	31.59	288.55	31.59	441.595	31.59	438.84	31.59	439.076	31.59	476.522	31.59	477.215	31.59	467.617
31.75	31.75	79.3741	31.75	2.07523	31.75	106.751	31.75	171.97	31.75	173.472	31.75	178.92	31.75	230.419	31.75	229.643	31.75	236.543	31.75	256.38	31.75	262.965	31.75	258.854	31.75	169.465	31.75	169.394	31.75	165.834	31.75	290.965	31.75	287.515	31.75	289.106	31.75	444.447	31.75	441.623	31.75	441.923	31.75	480.884	31.75	480.613	31.75	471.069
32.02	32.02	80.8756	32.02	2.13749	32.02	108.286	32.02	175.318	32.02	176.668	32.02	182.429	32.02	236.431	32.02	235.471	32.02	242.844	32.02	262.802	32.02	269.899	32.02	265.457	32.02	169.445	32.02	169.455	32.02	165.691	32.02	291.427	32.02	287.92	32.02	289.951	32.02	447.219	32.02	444.488	32.02	444.894	32.02	483.935	32.02	484.632	32.02	475.194
32.18	32.18	82.1403	32.18	2.11646	32.18	109.827	32.18	178.157	32.18	179.881	32.18	185.644	32.18	242.13	32.18	240.74	32.18	248.351	32.18	269.11	32.18	275.786	32.18	271.78	32.18	169.063	32.18	169.009	32.18	165.69	32.18	292.272	32.18	288.715	32.18	291.109	32.18	449.932	32.18	446.968	32.18	447.247	32.18	487.722	32.18	488.692	32.18	479.383
32.44	32.44	83.4771	32.44	2.09571	32.44	111.172	32.44	181.059	32.44	182.851	32.44	188.717	32.44	248.001	32.44	246.668	32.44	254.734	32.44	275.271	32.44	282.759	32.44	278.341	32.44	168.983	32.44	169.069	32.44	165.587	32.44	292.633	32.44	289.182	32.44	291.356	32.44	452.299	32.44	449.218	32.44	450.094	32.44	491.551	32.44	492.338	32.44	482.623
32.6	32.6	84.8151	32.6	2.13776	32.6	112.757	32.6	184.15	32.6	185.828	32.6	191.984	32.6	253.715	32.6	252.296	32.6	261.06	32.6	282.525	32.6	289.2	32.6	284.792	32.6	168.846	32.6	168.931	32.6	165.445	32.6	292.889	32.6	290.088	32.6	291.946	32.6	455.005	32.6	451.687	32.6	452.329	32.6	495.856	32.6	496.112	32.6	486.221
32.86	32.86	86.0906	32.86	2.05474	32.86	113.913	32.86	187.093	32.86	188.533	32.86	194.746	32.86	258.964	32.86	257.962	32.86	266.786	32.86	288.748	32.86	295.993	32.86	291.725	32.86	168.547	32.86	168.891	32.86	165.425	32.86	293.853	32.86	290.535	32.86	292.482	32.86	457.23	32.86	453.734	32.86	454.927	32.86	499.399	32.86	500.111	32.86	490.304
33.02	33.02	87.3435	33.02	2.15796	33.02	115.439	33.02	189.966	33.02	191.516	33.02	197.602	33.02	265.23	33.02	263.642	33.02	272.4	33.02	295.555	33.02	303.294	33.02	298.293	33.02	168.283	33.02	168.564	33.02	165.075	33.02	294.078	33.02	290.683	33.02	292.942	33.02	459.075	33.02	456.317	33.02	456.825	33.02	503.059	33.02	503.981	33.02	493.734
33.18	33.18	88.5477	33.18	2.11674	33.18	116.463	33.18	192.325	33.18	194.081	33.18	200.597	33.18	270.21	33.18	268.813	33.18	278.304	33.18	302.315	33.18	309.963	33.18	305.448	33.18	168.045	33.18	168.424	33.18	164.87	33.18	294.296	33.18	290.782	33.18	292.877	33.18	461.845	33.18	458.279	33.18	458.941	33.18	506.851	33.18	507.464	33.18	497.67
33.43	33.43	89.5144	33.43	2.11674	33.43	117.578	33.43	194.963	33.43	196.559	33.43	203.151	33.43	275.418	33.43	274.377	33.43	284.605	33.43	309.557	33.43	317.2	33.43	312.995	33.43	167.585	33.43	168.242	33.43	164.768	33.43	295.099	33.43	291.37	33.43	293.474	33.43	463.544	33.43	459.568	33.43	461.248	33.43	510.394	33.43	511.194	33.43	501.605
33.59	33.59	90.5017	33.59	2.13749	33.59	118.734	33.59	197.642	33.59	198.895	33.59	205.871	33.59	280.746	33.59	279.921	33.59	289.568	33.59	316.639	33.59	324.214	33.59	319.783	33.59	167.405	33.59	168.141	33.59	164.255	33.59	294.838	33.59	291.411	33.59	293.721	33.59	465.344	33.59	461.491	33.59	462.931	33.59	513.527	33.59	515.337	33.59	505.646
33.84	33.84	91.7065	33.84	2.15852	33.84	119.821	33.84	199.859	33.84	201.42	33.84	208.327	33.84	286.131	33.84	285.217	33.84	295.886	33.84	323.703	33.84	331.655	33.84	326.983	33.84	167.107	33.84	167.779	33.84	164.03	33.84	295.237	33.84	291.489	33.84	293.903	33.84	466.902	33.84	463.536	33.84	464.944	33.84	517.321	33.84	518.843	33.84	509.12
34.04	34.04	92.7112	34.04	2.15796	34.04	120.757	34.04	202.222	34.04	203.662	34.04	210.64	34.04	291.445	34.04	290.524	34.04	301.06	34.04	330.481	34.04	338.158	34.04	334.362	34.04	166.944	34.04	167.756	34.04	163.598	34.04	295.242	34.04	291.515	34.04	294.054	34.04	468.723	34.04	465.196	34.04	466.362	34.04	520.955	34.04	522.563	34.04	512.587
34.25	34.25	93.5459	34.25	2.13749	34.25	121.782	34.25	204.278	34.25	205.88	34.25	212.931	34.25	296.73	34.25	295.435	34.25	306.721	34.25	337.546	34.25	345.58	34.25	341.481	34.25	166.705	34.25	167.555	34.25	163.496	34.25	295.34	34.25	291.735	34.25	294.278	34.25	470.685	34.25	466.75	34.25	467.44	34.25	524.913	34.25	526.546	34.25	516.021
34.45	34.45	94.3565	34.45	2.17871	34.45	122.586	34.45	206.118	34.45	207.738	34.45	215.083	34.45	301.718	34.45	300.412	34.45	311.993	34.45	345.224	34.45	352.852	34.45	349.065	34.45	166.224	34.45	166.927	34.45	163.372	34.45	294.961	34.45	291.88	34.45	294.24	34.45	471.514	34.45	468.409	34.45	468.793	34.45	528.142	34.45	530.062	34.45	519.805
34.6	34.6	95.1296	34.6	2.09598	34.6	123.085	34.6	208.174	34.6	209.854	34.6	217	34.6	306.743	34.6	305.547	34.6	317.449	34.6	352.591	34.6	360.397	34.6	356.165	34.6	166.106	34.6	166.605	34.6	162.881	34.6	295.019	34.6	291.654	34.6	294.092	34.6	472.668	34.6	469.635	34.6	470.142	34.6	531.773	34.6	533.839	34.6	523.344
34.8	34.8	95.9606	34.8	2.13721	34.8	124.184	34.8	210.156	34.8	211.568	34.8	218.882	34.8	311.468	34.8	309.954	34.8	322.577	34.8	359.847	34.8	367.91	34.8	363.48	34.8	165.884	34.8	166.402	34.8	162.716	34.8	295.161	34.8	291.596	34.8	294.034	34.8	473.942	34.8	471.007	34.8	471.349	34.8	535.247	34.8	537.81	34.8	527.086
35.04	35.04	96.9397	35.04	2.15824	35.04	125.019	35.04	211.827	35.04	213.46	35.04	221.091	35.04	316.616	35.04	314.99	35.04	327.91	35.04	367.355	35.04	375.537	35.04	370.992	35.04	165.326	35.04	166.08	35.04	162.429	35.04	294.938	35.04	291.208	35.04	294.236	35.04	475.297	35.04	472.05	35.04	472.427	35.04	538.327	35.04	540.842	35.04	530.626
35.24	35.24	97.3054	35.24	2.17843	35.24	125.323	35.24	213.436	35.24	215.33	35.24	222.279	35.24	320.715	35.24	319.253	35.24	332.417	35.24	374.081	35.24	382.11	35.24	378.278	35.24	165.223	35.24	165.876	35.24	162.203	35.24	295.123	35.24	291.417	35.24	293.584	35.24	476.51	35.24	472.828	35.24	473.511	35.24	541.607	35.24	544.203	35.24	533.624
35.44	35.44	98.1121	35.44	2.11674	35.44	125.923	35.44	214.77	35.44	216.41	35.44	224.122	35.44	325.684	35.44	323.904	35.44	337.177	35.44	381.38	35.44	389.748	35.44	385.696	35.44	164.866	35.44	165.312	35.44	161.753	35.44	294.838	35.44	290.822	35.44	293.618	35.44	477.523	35.44	474.198	35.44	474.526	35.44	544.102	35.44	548.239	35.44	537.255
35.63	35.63	98.4491	35.63	2.13721	35.63	126.559	35.63	216.325	35.63	217.713	35.63	225.858	35.63	329.823	35.63	327.943	35.63	341.519	35.63	388.412	35.63	396.489	35.63	392.824	35.63	164.345	35.63	164.947	35.63	161.342	35.63	294.62	35.63	290.906	35.63	293.519	35.63	478.432	35.63	474.935	35.63	475.649	35.63	547.39	35.63	551.172	35.63	540.258
35.87	35.87	99.2384	35.87	2.15768	35.87	127.026	35.87	217.676	35.87	219.037	35.87	226.929	35.87	333.982	35.87	331.758	35.87	346.169	35.87	395.362	35.87	403.45	35.87	399.642	35.87	164.124	35.87	164.684	35.87	161.116	35.87	294.14	35.87	290.605	35.87	293.213	35.87	478.896	35.87	475.487	35.87	476.087	35.87	550.493	35.87	554.208	35.87	543.555
36.02	36.02	99.7242	36.02	2.15796	36.02	127.421	36.02	218.658	36.02	220.438	36.02	228.204	36.02	338.005	36.02	335.74	36.02	350.311	36.02	402.734	36.02	410.697	36.02	406.48	36.02	163.765	36.02	164.26	36.02	160.85	36.02	294.118	36.02	290.359	36.02	293.292	36.02	479.423	36.02	476.715	36.02	476.938	36.02	553.778	36.02	556.869	36.02	546.781
36.26	36.26	100.264	36.26	2.20003	36.26	128.084	36.26	219.567	36.26	221.396	36.26	229.55	36.26	341.752	36.26	338.893	36.26	353.861	36.26	409.141	36.26	416.889	36.26	413.107	36.26	163.088	36.26	163.959	36.26	160.686	36.26	293.712	36.26	289.764	36.26	292.461	36.26	479.749	36.26	476.735	36.26	477.746	36.26	556.01	36.26	560.162	36.26	549.826
36.45	36.45	100.58	36.45	2.11674	36.45	128.362	36.45	220.919	36.45	222.351	36.45	230.517	36.45	345.086	36.45	342.484	36.45	357.851	36.45	415.27	36.45	423.364	36.45	420.171	36.45	162.927	36.45	163.574	36.45	160.009	36.45	293.393	36.45	289.361	36.45	292.156	36.45	479.97	36.45	477.595	36.45	478.308	36.45	558.683	36.45	563.529	36.45	552.176
36.63	36.63	100.683	36.63	2.15824	36.63	128.467	36.63	221.791	36.63	223.518	36.63	231.369	36.63	348.444	36.63	345.916	36.63	361.373	36.63	422.533	36.63	429.913	36.63	426.549	36.63	162.527	36.63	163.251	36.63	159.435	36.63	293.052	36.63	289.381	36.63	291.517	36.63	480.678	36.63	478.086	36.63	478.973	36.63	560.731	36.63	566.057	36.63	554.617
36.88	36.88	101.177	36.88	2.15824	36.88	128.782	36.88	222.542	36.88	224.42	36.88	232.511	36.88	351.018	36.88	349.226	36.88	365.162	36.88	428.614	36.88	436.725	36.88	433.214	36.88	162.187	36.88	162.564	36.88	159.455	36.88	292.651	36.88	288.631	36.88	291.455	36.88	481.204	36.88	478.106	36.88	478.745	36.88	564.13	36.88	568.729	36.88	557.984
37.06	37.06	101.341	37.06	2.19974	37.06	129.014	37.06	223.273	37.06	224.768	37.06	233.154	37.06	354.999	37.06	352.15	37.06	368.353	37.06	434.616	37.06	442.668	37.06	439.448	37.06	161.667	37.06	162.361	37.06	158.922	37.06	291.948	37.06	288.225	37.06	291.105	37.06	481.589	37.06	478.413	37.06	479.472	37.06	565.871	37.06	571.154	37.06	559.899
37.29	37.29	101.809	37.29	2.19918	37.29	129.191	37.29	224.189	37.29	225.284	37.29	233.904	37.29	357.762	37.29	354.678	37.29	371.244	37.29	441.045	37.29	448.9	37.29	445.998	37.29	161.226	37.29	162.077	37.29	158.389	37.29	291.532	37.29	287.826	37.29	290.515	37.29	481.687	37.29	478.801	37.29	479.244	37.29	568.612	37.29	573.616	37.29	562.806
37.48	37.48	102.048	37.48	2.19946	37.48	129.417	37.48	224.847	37.48	225.948	37.48	234.515	37.48	360.381	37.48	356.957	37.48	374.359	37.48	446.823	37.48	454.758	37.48	452.146	37.48	161.086	37.48	161.512	37.48	158.122	37.48	291.148	37.48	286.95	37.48	289.996	37.48	481.648	37.48	478.924	37.48	479.535	37.48	570.446	37.48	576.383	37.48	565.172
37.66	37.66	102.192	37.66	2.19946	37.66	129.417	37.66	225.659	37.66	226.603	37.66	235.117	37.66	363.457	37.66	359.617	37.66	377.304	37.66	452.564	37.66	460.6	37.66	458.093	37.66	160.447	37.66	161.068	37.66	157.568	37.66	290.566	37.66	286.605	37.66	289.275	37.66	481.709	37.66	479.109	37.66	479.348	37.66	573.333	37.66	578.828	37.66	567.003
37.93	37.93	102.377	37.93	2.17871	37.93	129.501	37.93	225.801	37.93	227.381	37.93	235.761	37.93	365.507	37.93	362.175	37.93	379.239	37.93	458.085	37.93	465.531	37.93	463.014	37.93	159.927	37.93	160.583	37.93	157.199	37.93	290.165	37.93	286.139	37.93	289.007	37.93	481.507	37.93	478.597	37.93	479.701	37.93	574.521	37.93	580.423	37.93	569.38
38.12	38.12	102.289	38.12	2.19889	38.12	129.699	38.12	226.047	38.12	227.466	38.12	235.908	38.12	367.725	38.12	364.335	38.12	381.797	38.12	463.606	38.12	470.726	38.12	468.758	38.12	159.506	38.12	160.279	38.12	156.769	38.12	289.087	38.12	285.639	38.12	288.274	38.12	481.645	38.12	478.085	38.12	479.349	38.12	576.338	38.12	582.013	38.12	571.064
38.31	38.31	102.637	38.31	2.19974	38.31	129.749	38.31	226.398	38.31	227.882	38.31	236.559	38.31	369.817	38.31	365.938	38.31	384.498	38.31	468.367	38.31	475.779	38.31	474.292	38.31	159.188	38.31	159.754	38.31	156.379	38.31	288.818	38.31	284.796	38.31	287.5	38.31	481.043	38.31	478.27	38.31	479.077	38.31	578.24	38.31	584.351	38.31	572.842
38.58	38.58	102.692	38.58	2.22078	38.58	129.955	38.58	226.691	38.58	228.055	38.58	236.465	38.58	371.695	38.58	367.813	38.58	386.195	38.58	473.49	38.58	480.409	38.58	479.234	38.58	158.609	38.58	159.068	38.58	155.886	38.58	288.153	38.58	284.305	38.58	285.517	38.58	480.558	38.58	477.779	38.58	479.263	38.58	579.297	38.58	586.188	38.58	575.105
38.75	38.75	102.83	38.75	2.17871	38.75	129.817	38.75	227.038	38.75	228.262	38.75	236.923	38.75	373.469	38.75	369.606	38.75	388.051	38.75	478.028	38.75	485.46	38.75	483.786	38.75	157.988	38.75	158.804	38.75	155.518	38.75	287.737	38.75	283.684	38.75	284.146	38.75	480.151	38.75	477.39	38.75	478.724	38.75	580.643	38.75	588.212	38.75	576.451
38.94	38.94	102.706	38.94	2.19946	38.94	129.733	38.94	227.505	38.94	228.405	38.94	237.235	38.94	375.057	38.94	371.19	38.94	389.678	38.94	483.029	38.94	489.542	38.94	488.543	38.94	157.808	38.94	158.138	38.94	155.005	38.94	287.035	38.94	283.136	38.94	283.487	38.94	479.868	38.94	477.39	38.94	478.475	38.94	581.851	38.94	589.994	38.94	577.797
39.11	39.11	102.959	39.11	2.15852	39.11	129.619	39.11	227.442	39.11	228.71	39.11	237.192	39.11	376.943	39.11	372.788	39.11	391.611	39.11	487.096	39.11	493.49	39.11	493.612	39.11	157.369	39.11	157.956	39.11	154.347	39.11	286.507	39.11	282.478	39.11	283.148	39.11	479.324	39.11	476.92	39.11	478.245	39.11	583.394	39.11	591.348	39.11	579.462
39.33	39.33	102.953	39.33	2.19946	39.33	129.586	39.33	227.323	39.33	229.04	39.33	237.588	39.33	378.595	39.33	373.728	39.33	392.952	39.33	490.831	39.33	497.93	39.33	497.299	39.33	156.669	39.33	157.35	39.33	154.123	39.33	285.951	39.33	281.797	39.33	282.313	39.33	478.917	39.33	476.265	39.33	477.81	39.33	584.82	39.33	592.48	39.33	581.101
39.46	39.46	102.931	39.46	2.17955	39.46	129.552	39.46	227.289	39.46	228.699	39.46	237.514	39.46	378.963	39.46	375.111	39.46	394.401	39.46	494.903	39.46	502.065	39.46	500.999	39.46	156.389	39.46	157.127	39.46	153.485	39.46	284.878	39.46	281.276	39.46	281.762	39.46	478.86	39.46	476.019	39.46	477.33	39.46	586.132	39.46	593.869	39.46	582.546
39.73	39.73	102.883	39.73	2.15907	39.73	129.358	39.73	227.744	39.73	228.974	39.73	237.648	39.73	380.5	39.73	376.277	39.73	395.503	39.73	498.749	39.73	505.709	39.73	505.352	39.73	155.789	39.73	156.541	39.73	153.177	39.73	284.432	39.73	280.541	39.73	280.954	39.73	478.153	39.73	475.262	39.73	476.685	39.73	586.187	39.73	594.899	39.73	583.969
39.91	39.91	102.911	39.91	2.20031	39.91	129.173	39.91	227.492	39.91	228.453	39.91	237.389	39.91	381.396	39.91	377.041	39.91	396.708	39.91	502.387	39.91	509.304	39.91	509.143	39.91	155.369	39.91	155.995	39.91	152.787	39.91	283.553	39.91	279.774	39.91	280.34	39.91	477.362	39.91	474.832	39.91	476.083	39.91	587.627	39.91	596.729	39.91	584.609
40.16	40.16	102.8	40.16	2.2006	40.16	129.064	40.16	227.338	40.16	228.441	40.16	237.108	40.16	382.552	40.16	378.308	40.16	397.068	40.16	505.814	40.16	511.857	40.16	513.086	40.16	154.929	40.16	155.449	40.16	152.253	40.16	282.666	40.16	278.897	40.16	279.614	40.16	476.918	40.16	473.87	40.16	475.001	40.16	588.215	40.16	597.221	40.16	585.211
40.43	40.43	102.725	40.43	2.20031	40.43	129.173	40.43	227.309	40.43	228.453	40.43	237.16	40.43	383.287	40.43	378.788	40.43	398.85	40.43	509.151	40.43	514.986	40.43	515.707	40.43	154.449	40.43	155.005	40.43	151.782	40.43	281.967	40.43	278.455	40.43	279.083	40.43	475.622	40.43	473.133	40.43	474.711	40.43	588.815	40.43	598.118	40.43	586.441
40.56	40.56	102.705	40.56	2.17955	40.56	128.689	40.56	227.045	40.56	228.596	40.56	236.974	40.56	384.131	40.56	379.336	40.56	398.871	40.56	511.932	40.56	518.382	40.56	518.887	40.56	154.009	40.56	154.601	40.56	151.392	40.56	281.445	40.56	277.704	40.56	278.383	40.56	475.157	40.56	472.519	40.56	473.713	40.56	589.184	40.56	598.988	40.56	587.83
40.72	40.72	102.348	40.72	2.13831	40.72	128.727	40.72	226.851	40.72	228.195	40.72	236.651	40.72	384.744	40.72	379.913	40.72	399.54	40.72	514.86	40.72	521.28	40.72	521.785	40.72	153.449	40.72	153.994	40.72	150.776	40.72	280.658	40.72	276.786	40.72	277.409	40.72	474.955	40.72	471.966	40.72	472.901	40.72	589.608	40.72	599.542	40.72	588.074
40.9	40.9	102.327	40.9	2.22136	40.9	128.496	40.9	226.526	40.9	228.236	40.9	236.817	40.9	385.066	40.9	380.259	40.9	400.385	40.9	517.162	40.9	523.545	40.9	524.308	40.9	153.009	40.9	153.488	40.9	150.55	40.9	279.695	40.9	276.055	40.9	276.646	40.9	473.7	40.9	470.984	40.9	472.09	40.9	590.325	40.9	600.309	40.9	588.664
41.15	41.15	102.144	41.15	2.17899	41.15	128.362	41.15	226.662	41.15	227.697	41.15	236.31	41.15	385.219	41.15	380.579	41.15	401.013	41.15	520.163	41.15	525.91	41.15	527.244	41.15	152.35	41.15	153.025	41.15	149.856	41.15	279.386	41.15	275.319	41.15	276.271	41.15	472.809	41.15	469.901	41.15	471.763	41.15	590.548	41.15	600.947	41.15	589.257
41.36	41.36	101.917	41.36	2.13749	41.36	127.984	41.36	226.256	41.36	227.165	41.36	235.999	41.36	385.379	41.36	381.066	41.36	401.589	41.36	522.384	41.36	528.033	41.36	528.577	41.36	152.09	41.36	152.722	41.36	149.261	41.36	278.342	41.36	274.487	41.36	275.262	41.36	471.575	41.36	469.103	41.36	470.869	41.36	591.203	41.36	601.175	41.36	589.741
41.54	41.54	101.828	41.54	2.17927	41.54	127.874	41.54	225.899	41.54	227.071	41.54	235.552	41.54	386.173	41.54	380.993	41.54	401.785	41.54	524.792	41.54	530.324	41.54	531.557	41.54	151.55	41.54	152.216	41.54	149.075	41.54	277.676	41.54	273.873	41.54	274.535	41.54	470.786	41.54	468.14	41.54	469.891	41.54	591.791	41.54	601.232	41.54	589.922
41.78	41.78	101.904	41.78	2.17871	41.78	127.673	41.78	225.618	41.78	226.562	41.78	235.47	41.78	386.054	41.78	381.464	41.78	401.867	41.78	526.057	41.78	532.31	41.78	533.696	41.78	150.911	41.78	151.631	41.78	148.401	41.78	276.862	41.78	273.032	41.78	273.826	41.78	469.734	41.78	466.997	41.78	468.772	41.78	591.188	41.78	601.678	41.78	589.875
41.92	41.92	101.676	41.92	2.17955	41.92	127.449	41.92	225.259	41.92	225.912	41.92	235.104	41.92	385.841	41.92	381.733	41.92	402.002	41.92	528.362	41.92	533.223	41.92	535.749	41.92	150.43	41.92	151.225	41.92	148.048	41.92	276.025	41.92	272.285	41.92	272.86	41.92	469.188	41.92	465.97	41.92	467.686	41.92	591.622	41.92	601.682	41.92	590.293
42.15	42.15	101.517	42.15	2.18012	42.15	126.998	42.15	224.606	42.15	225.909	42.15	234.396	42.15	386.121	42.15	381.73	42.15	402.002	42.15	529.979	42.15	535.019	42.15	536.831	42.15	149.968	42.15	150.778	42.15	147.409	42.15	275.052	42.15	271.34	42.15	271.879	42.15	467.446	42.15	465.025	42.15	466.954	42.15	591.119	42.15	602.418	42.15	590.235
42.41	42.41	101.231	42.41	2.15852	42.41	126.718	42.41	224.499	42.41	225.391	42.41	234.056	42.41	386.254	42.41	381.278	42.41	401.95	42.41	531.895	42.41	537.036	42.41	538.715	42.41	149.31	42.41	150.296	42.41	146.901	42.41	274.244	42.41	270.626	42.41	271.341	42.41	466.618	42.41	464.232	42.41	465.692	42.41	591.156	42.41	602.268	42.41	590.469
42.62	42.62	101.038	42.62	2.17955	42.62	126.524	42.62	224.041	42.62	225.236	42.62	233.796	42.62	386.183	42.62	381.124	42.62	401.878	42.62	532.824	42.62	538.056	42.62	540.221	42.62	148.93	42.62	149.446	42.62	146.674	42.62	273.556	42.62	269.849	42.62	270.325	42.62	465.242	42.62	463.227	42.62	464.859	42.62	590.597	42.62	602.47	42.62	590.44
42.82	42.82	100.791	42.82	2.1588	42.82	126.187	42.82	223.472	42.82	224.478	42.82	233.339	42.82	386.303	42.82	380.596	42.82	401.672	42.82	533.565	42.82	538.905	42.82	541.452	42.82	148.37	42.82	148.92	42.82	146.304	42.82	272.693	42.82	268.631	42.82	269.254	42.82	464.432	42.82	461.999	42.82	463.549	42.82	590.597	42.82	602.076	42.82	590.335
42.98	42.98	100.634	42.98	2.13776	42.98	125.877	42.98	222.916	42.98	224.285	42.98	232.437	42.98	385.67	42.98	381.135	42.98	401.414	42.98	534.557	42.98	539.948	42.98	543.166	42.98	148.151	42.98	148.618	42.98	145.567	42.98	271.915	42.98	267.968	42.98	268.725	42.98	463.118	42.98	461.039	42.98	462.388	42.98	590.521	42.98	602.226	42.98	590.238
43.23	43.23	100.292	43.23	2.13749	43.23	125.608	43.23	222.542	43.23	223.744	43.23	232.531	43.23	385.178	43.23	380.254	43.23	401.013	43.23	536.308	43.23	540.848	43.23	542.973	43.23	147.452	43.23	148.074	43.23	145.22	43.23	270.897	43.23	267.06	43.23	267.804	43.23	462.29	43.23	459.895	43.23	461.29	43.23	589.954	43.23	601.859	43.23	590.183
43.42	43.42	100.179	43.42	2.18012	43.42	125.399	43.42	221.987	43.42	223.306	43.42	231.799	43.42	385.216	43.42	379.942	43.42	400.972	43.42	536.605	43.42	541.977	43.42	544.033	43.42	147.048	43.42	147.543	43.42	144.372	43.42	269.892	43.42	266.569	43.42	267.18	43.42	460.828	43.42	458.884	43.42	459.864	43.42	589.684	43.42	602.148	43.42	589.161
43.59	43.59	99.8167	43.59	2.17983	43.59	125.152	43.59	221.633	43.59	222.744	43.59	231.313	43.59	384.905	43.59	379.873	43.59	400.838	43.59	537.416	43.59	542.837	43.59	545.604	43.59	146.449	43.59	147.1	43.59	144.128	43.59	269.536	43.59	266.189	43.59	266.321	43.59	459.23	43.59	457.74	43.59	459.244	43.59	589.301	43.59	601.47	43.59	589.106
43.83	43.83	99.647	43.83	2.13776	43.83	124.762	43.83	220.967	43.83	222.133	43.83	230.755	43.83	383.901	43.83	379.348	43.83	399.808	43.83	538.478	43.83	542.98	43.83	546.079	43.83	145.951	43.83	146.698	43.83	143.701	43.83	268.383	43.83	264.7	43.83	265.407	43.83	458.424	43.83	456.435	43.83	457.795	43.83	589.149	43.83	600.88	43.83	588.933
44.07	44.07	99.4902	44.07	2.17899	44.07	124.452	44.07	220.797	44.07	221.49	44.07	230.33	44.07	384.073	44.07	379.178	44.07	399.551	44.07	538.569	44.07	543.112	44.07	546.357	44.07	145.612	44.07	146.073	44.07	143.087	44.07	267.867	44.07	263.915	44.07	264.467	44.07	456.909	44.07	454.985	44.07	456.697	44.07	588.275	44.07	600.015	44.07	588.647
44.23	44.23	99.1661	44.23	2.1588	44.23	124.021	44.23	219.778	44.23	221.056	44.23	229.704	44.23	383.669	44.23	378.26	44.23	398.953	44.23	538.808	44.23	544.061	44.23	546.867	44.23	144.93	44.23	145.605	44.23	142.673	44.23	266.531	44.23	262.786	44.23	263.793	44.23	455.792	44.23	453.792	44.23	455.256	44.23	587.607	44.23	599.589	44.23	587.83
44.47	44.47	98.9731	44.47	2.13831	44.47	123.806	44.47	219.319	44.47	220.674	44.47	229.194	44.47	382.692	44.47	377.476	44.47	398.284	44.47	538.977	44.47	543.969	44.47	546.917	44.47	144.529	44.47	145.118	44.47	142.199	44.47	265.782	44.47	261.987	44.47	262.941	44.47	454.475	44.47	452.786	44.47	453.922	44.47	586.474	44.47	599.065	44.47	586.958
44.63	44.63	98.6566	44.63	2.13859	44.63	123.464	44.63	219.063	44.63	220.047	44.63	228.496	44.63	382.158	44.63	377.341	44.63	397.511	44.63	539.647	44.63	543.959	44.63	547.131	44.63	143.827	44.63	144.672	44.63	141.642	44.63	265.395	44.63	261.331	44.63	262.15	44.63	453.724	44.63	451.739	44.63	452.712	44.63	585.668	44.63	598.749	44.63	586.781
44.86	44.86	98.4175	44.86	2.13831	44.86	123.028	44.86	218.426	44.86	219.342	44.86	228.322	44.86	381.224	44.86	376.744	44.86	397.192	44.86	539.878	44.86	544.091	44.86	547.184	44.86	143.548	44.86	144.148	44.86	141.132	44.86	264.477	44.86	260.668	44.86	261.312	44.86	452.572	44.86	450.719	44.86	451.718	44.86	585.142	44.86	597.967	44.86	585.843
45.06	45.06	98.3273	45.06	2.13859	45.06	122.728	45.06	217.967	45.06	218.674	45.06	227.208	45.06	380.609	45.06	376	45.06	396.11	45.06	539.587	45.06	544.484	45.06	547.193	45.06	143.147	45.06	143.56	45.06	140.78	45.06	263.668	45.06	259.93	45.06	260.151	45.06	450.667	45.06	449.18	45.06	450.446	45.06	583.865	45.06	597.339	45.06	584.697
45.3	45.3	98.0424	45.3	2.0755	45.3	122.386	45.3	217.334	45.3	218.036	45.3	226.415	45.3	380.08	45.3	375.165	45.3	395.751	45.3	539.199	45.3	544.375	45.3	546.735	45.3	142.432	45.3	143.141	45.3	140.172	45.3	262.442	45.3	258.734	45.3	259.514	45.3	449.643	45.3	447.901	45.3	448.672	45.3	583.312	45.3	595.575	45.3	583.776
45.45	45.45	97.862	45.45	2.13831	45.45	122.25	45.45	216.68	45.45	217.764	45.45	226.099	45.45	379.816	45.45	374.388	45.45	395.132	45.45	539.117	45.45	543.464	45.45	547.368	45.45	142.028	45.45	142.49	45.45	139.818	45.45	261.526	45.45	257.765	45.45	258.345	45.45	448.282	45.45	446.522	45.45	448.018	45.45	582.971	45.45	595.252	45.45	583.443
45.64	45.64	97.5202	45.64	2.11728	45.64	121.561	45.64	215.901	45.64	217.265	45.64	225.592	45.64	378.782	45.64	373.791	45.64	394.319	45.64	539.208	45.64	543.212	45.64	546.703	45.64	141.41	45.64	141.865	45.64	139.021	45.64	260.79	45.64	257.143	45.64	257.652	45.64	447.05	45.64	445.257	45.64	446.298	45.64	581.748	45.64	594.097	45.64	582.273
45.91	45.91	97.2983	45.91	2.11783	45.91	121.361	45.91	215.449	45.91	216.624	45.91	224.632	45.91	377.914	45.91	372.933	45.91	393.452	45.91	538.646	45.91	543.21	45.91	546.228	45.91	141.027	45.91	141.68	45.91	138.605	45.91	259.994	45.91	256.336	45.91	256.647	45.91	445.992	45.91	444.267	45.91	445.041	45.91	581.12	45.91	593.069	45.91	581.812
46.14	46.14	96.9154	46.14	2.09679	46.14	121.282	46.14	214.975	46.14	215.94	46.14	224.167	46.14	376.819	46.14	372.255	46.14	392.454	46.14	538.297	46.14	543.059	46.14	546.876	46.14	140.648	46.14	141.136	46.14	138.218	46.14	259.077	46.14	255.431	46.14	256.036	46.14	444.578	46.14	442.674	46.14	443.383	46.14	579.836	46.14	592.163	46.14	580.348
46.33	46.33	96.681	46.33	2.11783	46.33	120.73	46.33	214.068	46.33	215.23	46.33	223.594	46.33	376.546	46.33	371.409	46.33	391.824	46.33	537.506	46.33	542.421	46.33	545.818	46.33	139.806	46.33	140.547	46.33	137.99	46.33	257.885	46.33	254.59	46.33	255.204	46.33	443.016	46.33	441.462	46.33	442.379	46.33	578.845	46.33	591.1	46.33	579.538
46.56	46.56	96.257	46.56	2.11755	46.56	120.42	46.56	213.614	46.56	214.957	46.56	222.796	46.56	374.989	46.56	370.406	46.56	390.991	46.56	537.516	46.56	542.756	46.56	545.317	46.56	139.408	46.56	140.206	46.56	137.356	46.56	257.109	46.56	253.908	46.56	254.14	46.56	442.292	46.56	440.504	46.56	440.93	46.56	578.259	46.56	590.899	46.56	578.579
46.63	46.63	96.0348	46.63	2.13887	46.63	119.988	46.63	213.263	46.63	213.987	46.63	222.189	46.63	374.602	46.63	369.506	46.63	389.938	46.63	536.534	46.63	540.995	46.63	544.985	46.63	138.924	46.63	139.716	46.63	136.899	46.63	256.433	46.63	252.877	46.63	253.381	46.63	440.503	46.63	438.386	46.63	439.609	46.63	576.707	46.63	589.704	46.63	577.36
46.85	46.85	95.5943	46.85	2.0976	46.85	119.667	46.85	212.478	46.85	213.461	46.85	221.553	46.85	373.886	46.85	368.599	46.85	389.432	46.85	536.783	46.85	541.226	46.85	544.522	46.85	138.462	46.85	139.087	46.85	136.28	46.85	255.723	46.85	251.955	46.85	252.568	46.85	439.223	46.85	437.665	46.85	438.147	46.85	576.023	46.85	588.515	46.85	576.55
47.12	47.12	95.5451	47.12	2.13804	47.12	119.374	47.12	211.8	47.12	212.9	47.12	221.085	47.12	372.607	47.12	367.718	47.12	388.345	47.12	536.026	47.12	540.118	47.12	543.4	47.12	137.97	47.12	138.591	47.12	135.861	47.12	254.547	47.12	251.257	47.12	251.532	47.12	437.277	47.12	436.17	47.12	437.422	47.12	574.538	47.12	587.03	47.12	575.2
47.35	47.35	95.4134	47.35	2.09679	47.35	119.032	47.35	211.32	47.35	212.005	47.35	220.075	47.35	372.112	47.35	367.075	47.35	387.572	47.35	535.255	47.35	539.379	47.35	542.629	47.35	137.408	47.35	138.224	47.35	135.284	47.35	253.837	47.35	250.254	47.35	250.637	47.35	436.605	47.35	434.793	47.35	436.044	47.35	572.768	47.35	586.132	47.35	574.327
47.56	47.56	94.9896	47.56	2.05501	47.56	118.68	47.56	210.623	47.56	211.466	47.56	219.86	47.56	371.26	47.56	366.337	47.56	386.348	47.56	534.565	47.56	538.42	47.56	542.108	47.56	136.97	47.56	137.721	47.56	134.959	47.56	252.941	47.56	249.41	47.56	250.151	47.56	435.152	47.56	433.489	47.56	434.803	47.56	572.223	47.56	585.02	47.56	572.99
47.68	47.68	94.6147	47.68	2.09733	47.68	118.284	47.68	209.913	47.68	210.912	47.68	218.885	47.68	370.015	47.68	365.239	47.68	385.735	47.68	533.831	47.68	538.021	47.68	541.312	47.68	136.583	47.68	137.107	47.68	134.559	47.68	252.095	47.68	248.471	47.68	249.093	47.68	433.762	47.68	432.367	47.68	433.475	47.68	570.826	47.68	583.961	47.68	571.758
47.9	47.9	94.4378	47.9	2.05554	47.9	117.827	47.9	209.053	47.9	210.065	47.9	218.338	47.9	369.324	47.9	364.136	47.9	384.49	47.9	532.561	47.9	536.475	47.9	540.011	47.9	136.106	47.9	136.422	47.9	134.008	47.9	251.219	47.9	247.749	47.9	248.03	47.9	432.33	47.9	430.837	47.9	431.506	47.9	569.728	47.9	582.704	47.9	570.484
48.13	48.13	94.0468	48.13	2.05554	48.13	117.47	48.13	208.667	48.13	209.676	48.13	217.735	48.13	367.855	48.13	363.242	48.13	383.583	48.13	531.701	48.13	536.273	48.13	539.888	48.13	135.565	48.13	136.139	48.13	133.372	48.13	250.316	48.13	246.571	48.13	247.495	48.13	431.156	48.13	429.547	48.13	430.321	48.13	568.642	48.13	581.212	48.13	568.968
48.31	48.31	93.7878	48.31	2.07603	48.31	117.202	48.31	207.93	48.31	208.665	48.31	216.856	48.31	367.144	48.31	362.24	48.31	382.772	48.31	530.732	48.31	535.173	48.31	538.793	48.31	135.048	48.31	135.758	48.31	133.006	48.31	249.34	48.31	246.032	48.31	246.37	48.31	430.129	48.31	428.059	48.31	429.06	48.31	567.36	48.31	579.831	48.31	568.095
48.6	48.6	93.426	48.6	2.07577	48.6	116.893	48.6	207.111	48.6	208.146	48.6	216.454	48.6	366.212	48.6	361.645	48.6	381.075	48.6	529.823	48.6	533.951	48.6	537.698	48.6	134.631	48.6	135.195	48.6	132.414	48.6	248.324	48.6	245.107	48.6	245.143	48.6	428.455	48.6	427.021	48.6	427.612	48.6	566.344	48.6	578.679	48.6	566.885
48.75	48.75	93.2819	48.75	2.07577	48.75	116.514	48.75	206.726	48.75	207.552	48.75	215.415	48.75	365.226	48.75	360.223	48.75	379.921	48.75	528.962	48.75	533.102	48.75	537.082	48.75	133.971	48.75	134.588	48.75	132.004	48.75	247.562	48.75	244.133	48.75	244.834	48.75	426.977	48.75	425.384	48.75	426.282	48.75	565.361	48.75	577.104	48.75	565.896
48.96	48.96	92.8996	48.96	2.09625	48.96	116.205	48.96	205.948	48.96	206.89	48.96	214.91	48.96	363.872	48.96	359.446	48.96	379.09	48.96	527.834	48.96	532.164	48.96	535.659	48.96	133.653	48.96	133.762	48.96	131.515	48.96	246.647	48.96	243.33	48.96	243.752	48.96	425.567	48.96	423.815	48.96	424.959	48.96	563.261	48.96	576.138	48.96	563.865
49.15	49.15	92.5944	49.15	2.03451	49.15	115.667	49.15	205.209	49.15	206.144	49.15	214.363	49.15	363.161	49.15	358.502	49.15	378.343	49.15	526.449	49.15	530.744	49.15	534.649	49.15	133.128	49.15	133.494	49.15	130.913	49.15	246.128	49.15	242.236	49.15	242.887	49.15	424.098	49.15	422.43	49.15	423.364	49.15	562.299	49.15	574.483	49.15	562.832
49.37	49.37	92.4211	49.37	2.09706	49.37	115.64	49.37	204.647	49.37	205.72	49.37	213.56	49.37	362.223	49.37	357.228	49.37	377.3	49.37	525.756	49.37	529.983	49.37	533.507	49.37	132.825	49.37	132.884	49.37	130.561	49.37	245.377	49.37	241.78	49.37	242.053	49.37	422.918	49.37	421.624	49.37	422.483	49.37	560.384	49.37	573.21	49.37	561.809
49.61	49.61	91.9328	49.61	2.0755	49.61	115.238	49.61	203.918	49.61	204.759	49.61	212.709	49.61	361.439	49.61	356.237	49.61	376.083	49.61	524.752	49.61	528.828	49.61	532.357	49.61	131.934	49.61	132.348	49.61	129.915	49.61	244.238	49.61	240.773	49.61	241.197	49.61	421.197	49.61	419.661	49.61	420.99	49.61	559.103	49.61	572.056	49.61	560.329
49.79	49.79	91.6978	49.79	2.03425	49.79	114.622	49.79	203.356	49.79	204.315	49.79	212.258	49.79	360.44	49.79	355.734	49.79	375.493	49.79	522.999	49.79	527.562	49.79	530.682	49.79	131.671	49.79	131.9	49.79	129.624	49.79	243.266	49.79	239.931	49.79	240.239	49.79	420.098	49.79	418.507	49.79	419.298	49.79	557.679	49.79	570.43	49.79	558.738
50.01	50.01	91.4539	50.01	2.05554	50.01	114.231	50.01	202.678	50.01	203.773	50.01	211.378	50.01	359.306	50.01	354.424	50.01	374.065	50.01	522.473	50.01	526.788	50.01	530.593	50.01	131.205	50.01	131.327	50.01	129.165	50.01	242.646	50.01	239.12	50.01	239.311	50.01	418.607	50.01	416.936	50.01	418.117	50.01	556.225	50.01	568.94	50.01	557.156
50.19	50.19	90.9659	50.19	2.05474	50.19	113.997	50.19	202.214	50.19	202.997	50.19	210.881	50.19	358.382	50.19	353.231	50.19	373.014	50.19	521.691	50.19	525.452	50.19	528.973	50.19	130.834	50.19	130.912	50.19	128.479	50.19	241.669	50.19	237.749	50.19	238.56	50.19	417.191	50.19	415.916	50.19	416.75	50.19	554.413	50.19	567.829	50.19	556.099
50.36	50.36	90.6602	50.36	2.05527	50.36	113.501	50.36	201.027	50.36	202.394	50.36	209.959	50.36	357.147	50.36	352.428	50.36	371.812	50.36	520.564	50.36	524.051	50.36	528.145	50.36	130.388	50.36	130.36	50.36	127.979	50.36	240.647	50.36	237.059	50.36	237.591	50.36	415.922	50.36	414.385	50.36	415.215	50.36	553.306	50.36	566.462	50.36	554.558
50.61	50.61	90.4688	50.61	2.05607	50.61	113.229	50.61	199.927	50.61	201.775	50.61	209.542	50.61	356.259	50.61	351.122	50.61	371.091	50.61	519.304	50.61	522.756	50.61	526.584	50.61	129.778	50.61	130.107	50.61	127.577	50.61	240.058	50.61	236.379	50.61	236.94	50.61	414.625	50.61	413.235	50.61	413.774	50.61	552.065	50.61	565.043	50.61	553.13
50.83	50.83	90.2782	50.83	2.01349	50.83	113.045	50.83	199.195	50.83	200.852	50.83	208.894	50.83	354.366	50.83	350.291	50.83	369.89	50.83	517.936	50.83	521.395	50.83	525.369	50.83	129.351	50.83	129.312	50.83	127.101	50.83	239.111	50.83	235.527	50.83	235.911	50.83	413.096	50.83	411.528	50.83	412.272	50.83	551.063	50.83	562.866	50.83	551.139
51	51	89.9901	51	2.03425	51	112.561	51	198.565	51	200.38	51	207.876	51	353.944	51	348.707	51	368.407	51	516.415	51	520.809	51	524.261	51	128.751	51	128.969	51	126.711	51	238.308	51	234.816	51	234.84	51	412.125	51	410.3	51	411.025	51	549.138	51	561.747	51	550.108
51.14	51.14	89.7754	51.14	2.05527	51.14	112.407	51.14	197.84	51.14	199.832	51.14	207.405	51.14	352.461	51.14	348.203	51.14	367.589	51.14	515.561	51.14	518.813	51.14	522.667	51.14	128.308	51.14	128.641	51.14	126.173	51.14	237.415	51.14	234.075	51.14	234.458	51.14	410.154	51.14	408.94	51.14	409.789	51.14	548	51.14	560.659	51.14	548.6
51.42	51.42	89.4231	51.42	2.01323	51.42	111.706	51.42	197.302	51.42	198.92	51.42	206.728	51.42	352.008	51.42	347.281	51.42	366.547	51.42	514.128	51.42	517.729	51.42	521.609	51.42	128.035	51.42	127.941	51.42	125.792	51.42	236.451	51.42	232.939	51.42	233.532	51.42	409.421	51.42	407.034	51.42	408.125	51.42	546.363	51.42	558.193	51.42	547.427
51.66	51.66	88.982	51.66	2.01349	51.66	111.447	51.66	196.718	51.66	198.065	51.66	205.841	51.66	350.424	51.66	346.086	51.66	365.173	51.66	512.673	51.66	517.149	51.66	520.548	51.66	127.411	51.66	127.574	51.66	125.295	51.66	235.598	51.66	232.34	51.66	232.429	51.66	407.309	51.66	405.879	51.66	406.681	51.66	544.447	51.66	557.105	51.66	545.666
51.87	51.87	88.5066	51.87	1.99222	51.87	111.103	51.87	195.836	51.87	197.399	51.87	204.916	51.87	349.349	51.87	344.901	51.87	364.091	51.87	511.701	51.87	515.722	51.87	519.184	51.87	126.938	51.87	126.652	51.87	124.709	51.87	234.835	51.87	231.164	51.87	231.483	51.87	405.849	51.87	404.608	51.87	405.143	51.87	542.996	51.87	555.345	51.87	543.779
52.07	52.07	88.2186	52.07	2.05448	52.07	110.64	52.07	195.247	52.07	196.846	52.07	204.459	52.07	348.303	52.07	343.865	52.07	362.752	52.07	510.06	52.07	514.206	52.07	517.646	52.07	126.419	52.07	126.328	52.07	124.278	52.07	233.932	52.07	230.211	52.07	230.906	52.07	404.554	52.07	402.91	52.07	404.332	52.07	541.235	52.07	554.371	52.07	543.127
52.22	52.22	88.086	52.22	2.01323	52.22	110.276	52.22	194.399	52.22	196.154	52.22	203.945	52.22	347.323	52.22	342.325	52.22	361.584	52.22	508.845	52.22	512.756	52.22	516.113	52.22	125.955	52.22	125.94	52.22	123.925	52.22	232.838	52.22	229.753	52.22	229.885	52.22	403.089	52.22	401.693	52.22	402.535	52.22	539.031	52.22	552.557	52.22	540.713
52.46	52.46	87.8391	52.46	2.01323	52.46	110.087	52.46	194.014	52.46	195.683	52.46	203.052	52.46	346.478	52.46	342.061	52.46	360.781	52.46	507.885	52.46	511.563	52.46	515.313	52.46	125.635	52.46	125.698	52.46	123.474	52.46	232.296	52.46	228.738	52.46	228.958	52.46	402.279	52.46	400.731	52.46	401.35	52.46	538.232	52.46	551.148	52.46	539.724
52.66	52.66	87.3435	52.66	2.01271	52.66	109.68	52.66	193.03	52.66	194.711	52.66	202.481	52.66	345.022	52.66	340.633	52.66	359.905	52.66	506.394	52.66	510.037	52.66	513.457	52.66	124.903	52.66	124.918	52.66	122.888	52.66	231.113	52.66	228.01	52.66	228.075	52.66	399.991	52.66	398.746	52.66	399.543	52.66	536.292	52.66	549.287	52.66	538.322
52.94	52.94	87.3547	52.94	2.05448	52.94	109.295	52.94	192.589	52.94	194.285	52.94	201.739	52.94	344.141	52.94	339.276	52.94	358.737	52.94	505.118	52.94	508.546	52.94	512.355	52.94	124.499	52.94	124.691	52.94	122.514	52.94	230.34	52.94	227.187	52.94	227.363	52.94	399.173	52.94	397.569	52.94	398.285	52.94	534.968	52.94	547.845	52.94	536.666
53.1	53.1	86.8311	53.1	2.01323	53.1	108.825	53.1	191.883	53.1	193.716	53.1	201.121	53.1	343.16	53.1	338.385	53.1	357.733	53.1	503.683	53.1	507.742	53.1	510.985	53.1	124.015	53.1	124.222	53.1	122.058	53.1	229.767	53.1	226.384	53.1	226.32	53.1	397.95	53.1	396.086	53.1	396.757	53.1	533.419	53.1	546.631	53.1	534.714
53.24	53.24	86.4703	53.24	2.01297	53.24	108.58	53.24	191.249	53.24	193.097	53.24	200.244	53.24	342.05	53.24	337.631	53.24	356.101	53.24	502.198	53.24	506.201	53.24	508.868	53.24	123.719	53.24	123.762	53.24	121.468	53.24	228.895	53.24	225.503	53.24	225.611	53.24	396.422	53.24	395.053	53.24	395.314	53.24	531.958	53.24	545.11	53.24	533.635
53.44	53.44	86.1934	53.44	1.99248	53.44	108.237	53.44	190.848	53.44	192.262	53.44	199.668	53.44	341.008	53.44	336.273	53.44	355.014	53.44	500.722	53.44	504.791	53.44	507.662	53.44	123.096	53.44	123.192	53.44	121.115	53.44	227.68	53.44	224.537	53.44	225.084	53.44	394.713	53.44	393.671	53.44	394.326	53.44	530.552	53.44	543.481	53.44	531.473
53.68	53.68	85.8422	53.68	2.03346	53.68	107.767	53.68	189.987	53.68	191.516	53.68	198.931	53.68	339.835	53.68	335.111	53.68	353.934	53.68	499.192	53.68	503.347	53.68	506.568	53.68	122.344	53.68	122.756	53.68	120.653	53.68	226.999	53.68	223.567	53.68	223.934	53.68	393.256	53.68	392.26	53.68	393.123	53.68	528.285	53.68	541.85	53.68	530.095
53.88	53.88	85.6064	53.88	1.97147	53.88	107.424	53.88	189.301	53.88	190.926	53.88	197.981	53.88	338.552	53.88	334.26	53.88	352.724	53.88	498.296	53.88	501.977	53.88	505.218	53.88	122.1	53.88	122.266	53.88	120.299	53.88	226.366	53.88	222.804	53.88	223.098	53.88	391.506	53.88	390.981	53.88	391.449	53.88	526.449	53.88	540.076	53.88	528.521
54.11	54.11	85.2869	54.11	2.01271	54.11	107.074	54.11	188.749	54.11	190.266	54.11	197.623	54.11	337.362	54.11	332.654	54.11	351.608	54.11	496.992	54.11	500.578	54.11	503.41	54.11	121.644	54.11	121.846	54.11	119.771	54.11	225.474	54.11	221.801	54.11	222.183	54.11	390.646	54.11	389.58	54.11	389.799	54.11	525.583	54.11	539.094	54.11	527.022
54.25	54.25	85.1539	54.25	2.03373	54.25	106.646	54.25	188.002	54.25	189.758	54.25	196.839	54.25	336.159	54.25	331.641	54.25	350.067	54.25	495.315	54.25	498.783	54.25	502.306	54.25	121.08	54.25	121.175	54.25	119.274	54.25	224.64	54.25	221.302	54.25	221.45	54.25	389.099	54.25	387.83	54.25	388.373	54.25	524.401	54.25	537.403	54.25	525.68
54.44	54.44	84.6397	54.44	2.01297	54.44	106.415	54.44	187.19	54.44	189	54.44	196.133	54.44	335.314	54.44	330.849	54.44	349.285	54.44	493.275	54.44	497.772	54.44	501.055	54.44	120.541	54.44	120.872	54.44	118.843	54.44	223.737	54.44	220.349	54.44	220.729	54.44	387.723	54.44	385.988	54.44	387.168	54.44	522.251	54.44	535.289	54.44	523.513
54.75	54.75	84.3214	54.75	1.99248	54.75	105.924	54.75	186.809	54.75	188.287	54.75	195.514	54.75	334.111	54.75	329.51	54.75	348.177	54.75	492.178	54.75	496.118	54.75	499.273	54.75	120.036	54.75	120.2	54.75	118.304	54.75	222.903	54.75	219.707	54.75	219.562	54.75	386.013	54.75	385.24	54.75	385.784	54.75	520.762	54.75	533.721	54.75	522.275
54.99	54.99	83.9815	54.99	1.97147	54.99	105.448	54.99	185.952	54.99	187.505	54.99	194.866	54.99	332.982	54.99	328.575	54.99	346.732	54.99	490.894	54.99	494.497	54.99	497.322	54.99	119.701	54.99	119.801	54.99	117.858	54.99	221.911	54.99	218.908	54.99	218.978	54.99	384.729	54.99	384.085	54.99	384.488	54.99	518.872	54.99	532.202	54.99	520.566
55.17	55.17	83.6935	55.17	1.99222	55.17	105.301	55.17	185.465	55.17	186.931	55.17	194.015	55.17	332.138	55.17	327.64	55.17	345.97	55.17	488.933	55.17	493.183	55.17	496.481	55.17	119.241	55.17	119.437	55.17	117.263	55.17	221.048	55.17	217.751	55.17	218.112	55.17	383.798	55.17	382.694	55.17	383.324	55.17	517.315	55.17	530.814	55.17	519.241
55.34	55.34	83.3233	55.34	1.95072	55.34	104.985	55.34	184.654	55.34	186.214	55.34	193.828	55.34	330.67	55.34	326.3	55.34	344.919	55.34	487.853	55.34	491.829	55.34	494.656	55.34	118.761	55.34	118.992	55.34	117.161	55.34	220.205	55.34	217.001	55.34	217.185	55.34	382.322	55.34	381.077	55.34	381.786	55.34	515.882	55.34	529.53	55.34	517.557
55.55	55.55	83.2303	55.55	1.95047	55.55	104.488	55.55	183.981	55.55	185.576	55.55	192.786	55.55	329.703	55.55	325.73	55.55	343.496	55.55	486.61	55.55	489.664	55.55	493.383	55.55	118.426	55.55	118.411	55.55	116.654	55.55	219.635	55.55	216.283	55.55	216.313	55.55	380.553	55.55	379.698	55.55	380.324	55.55	514.014	55.55	527.721	55.55	515.575
55.74	55.74	83.1077	55.74	1.99248	55.74	104.074	55.74	183.236	55.74	184.968	55.74	192.005	55.74	328.46	55.74	324.007	55.74	342.554	55.74	485.015	55.74	488.88	55.74	491.848	55.74	117.877	55.74	118.098	55.74	116.109	55.74	218.428	55.74	215.709	55.74	215.544	55.74	379.417	55.74	378.589	55.74	379.009	55.74	512.999	55.74	525.557	55.74	514.361
55.9	55.9	82.4793	55.9	1.99171	55.9	103.907	55.9	182.679	55.9	184.2	55.9	191.412	55.9	327.208	55.9	322.948	55.9	341.475	55.9	483.027	55.9	487.357	55.9	490.756	55.9	117.371	55.9	117.547	55.9	115.449	55.9	217.882	55.9	214.551	55.9	214.987	55.9	378.118	55.9	377.113	55.9	377.242	55.9	511.061	55.9	524.194	55.9	512.542
56.13	56.13	82.1814	56.13	1.90897	56.13	103.437	56.13	181.748	56.13	183.814	56.13	190.627	56.13	326.124	56.13	321.852	56.13	340.304	56.13	482.289	56.13	485.722	56.13	488.851	56.13	117.067	56.13	117.078	56.13	115.033	56.13	216.947	56.13	213.625	56.13	214.006	56.13	376.528	56.13	375.688	56.13	376.252	56.13	509.714	56.13	522.646	56.13	511.199
56.33	56.33	81.9552	56.33	1.97122	56.33	103.08	56.33	181.302	56.33	182.933	56.33	190.128	56.33	325.079	56.33	320.878	56.33	338.781	56.33	480.469	56.33	484.166	56.33	487.19	56.33	116.687	56.33	116.714	56.33	114.623	56.33	216.124	56.33	212.996	56.33	213.099	56.33	374.849	56.33	374.072	56.33	374.818	56.33	507.256	56.33	521.071	56.33	509.094
56.51	56.51	81.6883	56.51	1.93021	56.51	102.665	56.51	180.699	56.51	182.448	56.51	189.264	56.51	323.715	56.51	319.762	56.51	337.611	56.51	478.932	56.51	483.038	56.51	486.208	56.51	116.257	56.51	116.178	56.51	114.058	56.51	215.216	56.51	211.975	56.51	212.165	56.51	373.367	56.51	372.716	56.51	373.044	56.51	505.953	56.51	519.444	56.51	507.289
56.84	56.84	81.1734	56.84	1.92922	56.84	102.297	56.84	179.653	56.84	181.658	56.84	188.71	56.84	322.784	56.84	318.542	56.84	336.491	56.84	477.645	56.84	481.112	56.84	484.215	56.84	115.597	56.84	115.815	56.84	113.61	56.84	214.223	56.84	211.318	56.84	211.397	56.84	372.164	56.84	371.787	56.84	371.98	56.84	504.342	56.84	517.893	56.84	505.745
57.04	57.04	80.9269	57.04	1.92972	57.04	102.029	57.04	179.334	57.04	181.008	57.04	187.907	57.04	321.701	57.04	317.609	57.04	335.363	57.04	476.148	57.04	479.679	57.04	482.043	57.04	115.187	57.04	115.198	57.04	113.249	57.04	213.255	57.04	210.582	57.04	210.586	57.04	370.884	57.04	370.205	57.04	370.621	57.04	503.264	57.04	515.913	57.04	504.065
57.23	57.23	80.7007	57.23	1.92972	57.23	101.566	57.23	178.766	57.23	180.045	57.23	187.201	57.23	320.756	57.23	316.411	57.23	334.292	57.23	474.028	57.23	477.921	57.23	481.038	57.23	114.728	57.23	114.774	57.23	112.962	57.23	212.653	57.23	209.912	57.23	210.051	57.23	369.792	57.23	369.101	57.23	369.084	57.23	501.462	57.23	514.049	57.23	502.571
57.48	57.48	80.3716	57.48	1.90897	57.48	101.293	57.48	178.035	57.48	179.513	57.48	186.682	57.48	319.47	57.48	315.254	57.48	332.892	57.48	473.147	57.48	477.133	57.48	479.521	57.48	114.308	57.48	114.39	57.48	112.511	57.48	211.649	57.48	208.674	57.48	208.938	57.48	368.093	57.48	367.566	57.48	367.962	57.48	499.578	57.48	512.412	57.48	501.056
57.65	57.65	80.0426	57.65	1.95047	57.65	100.768	57.65	177.224	57.65	179.062	57.65	186.308	57.65	318.686	57.65	314.117	57.65	332.089	57.65	472.127	57.65	475.273	57.65	478.147	57.65	113.808	57.65	114.006	57.65	111.998	57.65	211.208	57.65	208.147	57.65	208.217	57.65	367.102	57.65	366.339	57.65	366.528	57.65	498.042	57.65	511.542	57.65	499.52
57.86	57.86	79.7341	57.86	1.93021	57.86	100.604	57.86	176.823	57.86	178.145	57.86	185.339	57.86	317.038	57.86	313.243	57.86	330.733	57.86	470.208	57.86	474.021	57.86	476.999	57.86	113.417	57.86	113.267	57.86	111.74	57.86	210.259	57.86	207.368	57.86	207.302	57.86	365.801	57.86	364.796	57.86	365.355	57.86	496.819	57.86	509.788	57.86	497.902
58.03	58.03	79.3537	58.03	1.90872	58.03	100.229	58.03	176.044	58.03	177.687	58.03	184.686	58.03	316.293	58.03	312.107	58.03	329.473	58.03	468.846	58.03	472.686	58.03	475.605	58.03	112.934	58.03	113.082	58.03	111.143	58.03	209.315	58.03	206.538	58.03	206.625	58.03	364.446	58.03	363.387	58.03	364.03	58.03	494.784	58.03	507.996	58.03	496.216
58.23	58.23	79.2818	58.23	1.94996	58.23	99.8382	58.23	175.352	58.23	177.05	58.23	183.936	58.23	315.307	58.23	310.869	58.23	328.442	58.23	467.466	58.23	470.928	58.23	473.473	58.23	112.36	58.23	112.502	58.23	110.719	58.23	208.646	58.23	205.7	58.23	205.692	58.23	362.963	58.23	362.297	58.23	362.196	58.23	493.287	58.23	506.605	58.23	494.511
58.44	58.44	78.7883	58.44	1.94996	58.44	99.586	58.44	174.622	58.44	176.313	58.44	183.002	58.44	314.122	58.44	310.138	58.44	327.475	58.44	465.466	58.44	469.432	58.44	472.263	58.44	111.98	58.44	112.219	58.44	110.165	58.44	207.884	58.44	204.807	58.44	204.93	58.44	361.689	58.44	360.476	58.44	361.262	58.44	492.039	58.44	504.659	58.44	493.102
58.6	58.6	78.5106	58.6	1.92947	58.6	99.1155	58.6	174.178	58.6	175.68	58.6	182.403	58.6	312.936	58.6	308.818	58.6	326.405	58.6	464.606	58.6	467.876	58.6	470.458	58.6	111.415	58.6	111.809	58.6	109.81	58.6	206.867	58.6	203.86	58.6	204.03	58.6	360.239	58.6	359.316	58.6	359.771	58.6	490.219	58.6	503.274	58.6	491.23
58.85	58.85	78.3461	58.85	1.90872	58.85	98.7792	58.85	173.549	58.85	175.066	58.85	182.029	58.85	312.192	58.85	307.539	58.85	324.964	58.85	462.786	58.85	466.926	58.85	469.208	58.85	111.155	58.85	111.345	58.85	109.338	58.85	206.386	58.85	203.393	58.85	203.288	58.85	359.086	58.85	357.7	58.85	358.524	58.85	488.663	58.85	501.762	58.85	490.135
59.08	59.08	77.9453	59.08	1.90847	59.08	98.4513	59.08	172.776	59.08	174.449	59.08	181.341	59.08	310.524	59.08	306.708	59.08	324.037	59.08	461.486	59.08	464.744	59.08	467.979	59.08	110.801	59.08	110.805	59.08	108.894	59.08	205.436	59.08	202.495	59.08	202.686	59.08	357.604	59.08	356.774	59.08	357.357	59.08	487.085	59.08	499.605	59.08	488.431
59.26	59.26	77.7909	59.26	1.95021	59.26	98.1907	59.26	172.068	59.26	173.898	59.26	180.534	59.26	309.458	59.26	305.651	59.26	322.885	59.26	459.866	59.26	463.046	59.26	466.522	59.26	110.255	59.26	110.436	59.26	108.6	59.26	204.72	59.26	201.669	59.26	201.785	59.26	356.356	59.26	355.613	59.26	355.699	59.26	485.305	59.26	498.282	59.26	486.643
59.48	59.48	77.3073	59.48	1.92972	59.48	97.804	59.48	171.643	59.48	173.265	59.48	179.893	59.48	308.392	59.48	304.452	59.48	321.753	59.48	458.145	59.48	462.237	59.48	464.265	59.48	110.01	59.48	109.985	59.48	108.307	59.48	203.904	59.48	200.843	59.48	201.028	59.48	355.067	59.48	354.472	59.48	354.706	59.48	483.545	59.48	496.709	59.48	484.749
59.67	59.67	77.1328	59.67	1.92947	59.67	97.4972	59.67	170.769	59.67	172.588	59.67	179.081	59.67	307.488	59.67	303.54	59.67	320.62	59.67	456.766	59.67	460.177	59.67	463.118	59.67	109.196	59.67	109.567	59.67	107.534	59.67	202.915	59.67	200.35	59.67	200.137	59.67	353.585	59.67	352.34	59.67	352.832	59.67	481.906	59.67	494.802	59.67	483.319
59.95	59.95	76.8861	59.95	1.88797	59.95	96.9928	59.95	170.14	59.95	171.728	59.95	178.376	59.95	306.101	59.95	302.423	59.95	319.509	59.95	455.486	59.95	458.924	59.95	460.884	59.95	108.916	59.95	109.062	59.95	107.226	59.95	202.112	59.95	199.336	59.95	199.375	59.95	352.089	59.95	351.522	59.95	351.752	59.95	480.084	59.95	493.414	59.95	481.993
60.13	60.13	76.6081	60.13	1.92972	60.13	96.774	60.13	169.655	60.13	171.053	60.13	177.817	60.13	305.015	60.13	301.325	60.13	318.356	60.13	453.844	60.13	457.77	60.13	460.328	60.13	108.391	60.13	108.49	60.13	106.932	60.13	201.496	60.13	198.652	60.13	198.762	60.13	351.001	60.13	349.787	60.13	350.571	60.13	478.835	60.13	492.359	60.13	480.14
60.36	60.36	76.2379	60.36	1.88822	60.36	96.3536	60.36	169.066	60.36	170.541	60.36	177.194	60.36	304.05	60.36	300.27	60.36	316.708	60.36	452.764	60.36	455.89	60.36	458.482	60.36	108.111	60.36	108.065	60.36	106.338	60.36	200.734	60.36	197.941	60.36	197.897	60.36	349.545	60.36	348.662	60.36	348.972	60.36	477.075	60.36	489.977	60.36	478.583
60.6	60.6	75.7757	60.6	1.76349	60.6	96.11	60.6	168.355	60.6	170.069	60.6	176.549	60.6	303.086	60.6	299.419	60.6	316.174	60.6	450.425	60.6	454.498	60.6	457.624	60.6	107.737	60.6	107.627	60.6	105.873	60.6	199.765	60.6	197.145	60.6	197.192	60.6	348.104	60.6	347.594	60.6	347.597	60.6	475.744	60.6	488.94	60.6	477.196
60.75	60.75	75.5181	60.75	1.72222	60.75	95.5339	60.75	167.727	60.75	169.353	60.75	175.803	60.75	301.859	60.75	298.036	60.75	314.855	60.75	449.323	60.75	452.919	60.75	455.386	60.75	107.251	60.75	107.217	60.75	105.415	60.75	199.028	60.75	196.257	60.75	196.29	60.75	347.037	60.75	346.207	60.75	346.437	60.75	474.146	60.75	487.076	60.75	475.532
61.01	61.01	75.2918	61.01	1.72222	61.01	95.2606	61.01	167.24	61.01	168.821	61.01	175.471	61.01	300.974	61.01	296.899	61.01	314.032	61.01	447.803	61.01	451.767	61.01	454.279	61.01	106.971	61.01	106.893	61.01	105.087	61.01	198.587	61.01	195.77	61.01	195.652	61.01	345.52	61.01	345.143	61.01	345.356	61.01	472.324	61.01	485.543	61.01	473.996
61.14	61.14	75.056	61.14	1.70125	61.14	95.0382	61.14	166.468	61.14	168.102	61.14	174.535	61.14	299.83	61.14	295.846	61.14	312.839	61.14	446.665	61.14	450.496	61.14	452.293	61.14	106.498	61.14	106.476	61.14	104.643	61.14	197.658	61.14	194.812	61.14	194.926	61.14	344.161	61.14	343.769	61.14	343.92	61.14	471.137	61.14	484.342	61.14	472.168
61.37	61.37	74.7681	61.37	1.70125	61.37	94.5968	61.37	165.738	61.37	167.365	61.37	173.975	61.37	298.925	61.37	295.095	61.37	311.789	61.37	445.325	61.37	449.183	61.37	451.452	61.37	106.018	61.37	106.051	61.37	104.417	61.37	196.856	61.37	194.143	61.37	194.123	61.37	343.068	61.37	342.439	61.37	342.362	61.37	469.704	61.37	482.167	61.37	470.716
61.62	61.62	74.4994	61.62	1.68094	61.62	94.1797	61.62	165.395	61.62	166.753	61.62	173.251	61.62	297.575	61.62	294.013	61.62	310.757	61.62	443.459	61.62	447.54	61.62	450.092	61.62	105.785	61.62	105.614	61.62	103.993	61.62	195.823	61.62	193.239	61.62	193.102	61.62	341.781	61.62	341.177	61.62	341.557	61.62	468.146	61.62	480.654	61.62	469.238
61.78	61.78	74.11	61.78	1.78424	61.78	93.8823	61.78	164.662	61.78	166.034	61.78	172.729	61.78	296.795	61.78	292.963	61.78	309.318	61.78	442.065	61.78	445.525	61.78	448.008	61.78	105.098	61.78	105.183	61.78	103.597	61.78	195.632	61.78	192.743	61.78	192.455	61.78	340.702	61.78	339.76	61.78	339.89	61.78	466.183	61.78	478.935	61.78	467.834
62.02	62.02	73.9661	62.02	1.74274	62.02	93.567	62.02	164.013	62.02	165.645	62.02	172.023	62.02	295.347	62.02	292.293	62.02	308.186	62.02	440.645	62.02	444.151	62.02	446.532	62.02	104.659	62.02	104.879	62.02	103.064	62.02	194.609	62.02	191.911	62.02	191.857	62.02	339.509	62.02	338.716	62.02	338.643	62.02	464.524	62.02	477.672	62.02	466.087
62.18	62.18	73.7399	62.18	1.70125	62.18	93.2518	62.18	163.303	62.18	165.174	62.18	171.297	62.18	294.403	62.18	291.299	62.18	307.157	62.18	439.285	62.18	443.161	62.18	445.26	62.18	104.279	62.18	104.455	62.18	102.776	62.18	193.666	62.18	191.059	62.18	191.013	62.18	338.215	62.18	337.489	62.18	337.418	62.18	462.518	62.18	476.325	62.18	464.509
62.4	62.4	73.422	62.4	1.65954	62.4	92.9456	62.4	162.876	62.4	164.415	62.4	170.881	62.4	293.239	62.4	290.084	62.4	306.252	62.4	437.968	62.4	441.366	62.4	443.337	62.4	103.986	62.4	104.199	62.4	102.558	62.4	193.059	62.4	190.426	62.4	189.979	62.4	336.857	62.4	336.505	62.4	336.066	62.4	461.619	62.4	474.379	62.4	462.998
62.58	62.58	73.039	62.58	1.70169	62.58	92.6031	62.58	162.148	62.58	163.741	62.58	170.033	62.58	292.769	62.58	289.12	62.58	305.341	62.58	436.577	62.58	439.616	62.58	442.483	62.58	103.606	62.58	103.653	62.58	101.88	62.58	192.512	62.58	189.728	62.58	189.476	62.58	336.056	62.58	334.854	62.58	334.907	62.58	459.934	62.58	473.713	62.58	461.388
62.82	62.82	72.794	62.82	1.74274	62.82	92.1379	62.82	161.741	62.82	163.146	62.82	169.678	62.82	291.588	62.82	288.071	62.82	304.295	62.82	435.124	62.82	438.452	62.82	441.037	62.82	103.16	62.82	103.061	62.82	101.628	62.82	191.319	62.82	188.665	62.82	188.706	62.82	334.716	62.82	333.725	62.82	334.156	62.82	458.792	62.82	471.499	62.82	459.923
63.03	63.03	72.4855	63.03	1.6805	63.03	91.7806	63.03	160.889	63.03	162.552	63.03	168.847	63.03	290.644	63.03	286.873	63.03	302.998	63.03	434.024	63.03	437.522	63.03	439.54	63.03	102.66	63.03	102.839	63.03	101.198	63.03	190.957	63.03	188.158	63.03	188.109	63.03	333.664	63.03	332.661	63.03	332.702	63.03	456.642	63.03	470.049	63.03	458.24
63.18	63.18	72.394	63.18	1.68029	63.18	91.5166	63.18	160.28	63.18	161.856	63.18	168.431	63.18	289.28	63.18	286.004	63.18	301.909	63.18	432.129	63.18	435.668	63.18	438.212	63.18	102.287	63.18	102.563	63.18	100.815	63.18	190.351	63.18	187.586	63.18	187.446	63.18	331.72	63.18	331.289	63.18	331.122	63.18	455.355	63.18	468.498	63.18	457.003
63.42	63.42	71.9509	63.42	1.6805	63.42	91.3602	63.42	159.813	63.42	161.405	63.42	167.685	63.42	288.513	63.42	284.904	63.42	300.713	63.42	431.004	63.42	434.39	63.42	435.87	63.42	101.86	63.42	102.111	63.42	100.336	63.42	189.513	63.42	186.555	63.42	186.317	63.42	330.873	63.42	330.043	63.42	329.752	63.42	454.144	63.42	466.839	63.42	455.61
63.6	63.6	71.5921	63.6	1.74252	63.6	90.9282	63.6	159.042	63.6	160.586	63.6	166.854	63.6	287.189	63.6	284.278	63.6	299.871	63.6	428.729	63.6	432.92	63.6	434.891	63.6	101.567	63.6	101.573	63.6	99.9133	63.6	188.726	63.6	185.882	63.6	185.84	63.6	329.698	63.6	328.671	63.6	328.775	63.6	452.509	63.6	465.163	63.6	453.658
63.85	63.85	71.5694	63.85	1.70147	63.85	90.5312	63.85	158.759	63.85	160.218	63.85	166.399	63.85	286.238	63.85	283.093	63.85	298.713	63.85	427.839	63.85	431.414	63.85	433.055	63.85	101.154	63.85	101.135	63.85	99.5083	63.85	188.173	63.85	185.464	63.85	185.043	63.85	328.043	63.85	327.63	63.85	327.571	63.85	450.681	63.85	463.916	63.85	452.323
64.03	64.03	71.1192	64.03	1.72178	64.03	90.2137	64.03	158.008	64.03	159.624	64.03	165.712	64.03	285.561	64.03	282.086	64.03	297.731	64.03	426.329	64.03	429.828	64.03	432.493	64.03	100.508	64.03	100.805	64.03	99.1751	64.03	187.162	64.03	184.503	64.03	184.336	64.03	327.17	64.03	326.114	64.03	326.095	64.03	449.234	64.03	462.347	64.03	450.776
64.2	64.2	71.005	64.2	1.70125	64.2	89.847	64.2	157.216	64.2	158.804	64.2	165.215	64.2	284.272	64.2	281.026	64.2	296.616	64.2	425.324	64.2	428.59	64.2	430.683	64.2	100.341	64.2	100.354	64.2	98.7163	64.2	186.263	64.2	183.695	64.2	183.825	64.2	325.554	64.2	325.031	64.2	324.828	64.2	448.104	64.2	460.79	64.2	449.445
64.45	64.45	70.6372	64.45	1.65933	64.45	89.4877	64.45	156.75	64.45	158.374	64.45	164.342	64.45	283.234	64.45	279.939	64.45	295.84	64.45	423.615	64.45	427.328	64.45	429.219	64.45	99.8358	64.45	99.9441	64.45	98.3013	64.45	185.773	64.45	183.019	64.45	182.974	64.45	324.095	64.45	323.761	64.45	323.955	64.45	446.638	64.45	458.932	64.45	448.151
64.61	64.61	70.4613	64.61	1.68029	64.61	89.3311	64.61	155.979	64.61	157.924	64.61	163.907	64.61	282.426	64.61	278.899	64.61	294.355	64.61	422.129	64.61	425.484	64.61	427.532	64.61	99.5689	64.61	99.5731	64.61	97.8014	64.61	185.196	64.61	182.393	64.61	182.174	64.61	323.045	64.61	322.596	64.61	322.606	64.61	445.222	64.61	457.832	64.61	446.295
64.8	64.8	70.0887	64.8	1.72222	64.8	88.8917	64.8	155.532	64.8	157.166	64.8	163.222	64.8	281.272	64.8	277.915	64.8	293.381	64.8	420.638	64.8	424.643	64.8	426.002	64.8	99.2947	64.8	98.9926	64.8	97.7035	64.8	184.34	64.8	181.913	64.8	181.356	64.8	321.813	64.8	321.759	64.8	321.338	64.8	443.105	64.8	456.23	64.8	444.726
65.02	65.02	69.8419	65.02	1.65997	65.02	88.6605	65.02	154.883	65.02	156.777	65.02	162.641	65.02	280.207	65.02	276.778	65.02	292.433	65.02	419.218	65.02	422.683	65.02	424.505	65.02	98.9149	65.02	98.6491	65.02	97.3344	65.02	183.498	65.02	180.98	65.02	180.738	65.02	321.004	65.02	320.592	65.02	320.175	65.02	441.733	65.02	454.635	65.02	443.716
65.2	65.2	69.4037	65.2	1.72155	65.2	88.227	65.2	154.397	65.2	155.999	65.2	161.748	65.2	279.154	65.2	275.758	65.2	291.497	65.2	417.416	65.2	421.61	65.2	423.111	65.2	98.1373	65.2	98.207	65.2	96.7433	65.2	182.765	65.2	180.22	65.2	180.05	65.2	319.465	65.2	319.16	65.2	318.992	65.2	440.211	65.2	453.238	65.2	441.547
65.43	65.43	69.3421	65.43	1.68007	65.43	88.0799	65.43	153.606	65.43	155.508	65.43	161.354	65.43	278.029	65.43	274.926	65.43	290.324	65.43	416.776	65.43	420.216	65.43	422.25	65.43	98.0973	65.43	97.9444	65.43	96.5588	65.43	182.183	65.43	179.348	65.43	179.371	65.43	318.474	65.43	317.626	65.43	317.766	65.43	438.778	65.43	451.684	65.43	440.222
65.62	65.62	68.9603	65.62	1.6388	65.62	87.5239	65.62	153.159	65.62	154.914	65.62	161.022	65.62	277.1	65.62	274.19	65.62	289.209	65.62	415.17	65.62	418.694	65.62	420.746	65.62	97.6703	65.62	97.5328	65.62	95.9151	65.62	181.384	65.62	178.58	65.62	178.673	65.62	317.241	65.62	316.808	65.62	316.561	65.62	437.177	65.62	450.189	65.62	438.68
65.83	65.83	68.6108	65.83	1.68029	65.83	87.3138	65.83	152.551	65.83	154.34	65.83	160.274	65.83	276.236	65.83	273.155	65.83	288.694	65.83	413.91	65.83	417.381	65.83	418.881	65.83	97.2106	65.83	97.2702	65.83	95.587	65.83	180.602	65.83	178.418	65.83	177.726	65.83	316.352	65.83	315.58	65.83	315.668	65.83	435.334	65.83	448.553	65.83	437.544
66.04	66.04	68.4786	66.04	1.61785	66.04	87.0504	66.04	152.166	66.04	153.645	66.04	159.714	66.04	275.195	66.04	272.024	66.04	287.196	66.04	412.017	66.04	415.933	66.04	417.699	66.04	96.8384	66.04	96.6921	66.04	95.3902	66.04	179.957	66.04	177.523	66.04	177.126	66.04	314.754	66.04	314.149	66.04	314.215	66.04	434.05	66.04	447.025	66.04	435.952
66.21	66.21	68.0176	66.21	1.67985	66.21	86.514	66.21	151.355	66.21	153.093	66.21	158.947	66.21	274.175	66.21	270.994	66.21	286.13	66.21	411.184	66.21	414.365	66.21	416.027	66.21	96.4663	66.21	96.3969	66.21	94.7835	66.21	179.232	66.21	176.567	66.21	176.733	66.21	313.339	66.21	312.841	66.21	312.866	66.21	432.603	66.21	445.373	66.21	434.213
66.45	66.45	67.8824	66.45	1.63859	66.45	86.273	66.45	151.03	66.45	152.662	66.45	158.407	66.45	273.145	66.45	270.359	66.45	285.117	66.45	409.817	66.45	412.62	66.45	414.789	66.45	96.0191	66.45	95.9245	66.45	94.4472	66.45	178.633	66.45	176.346	66.45	175.891	66.45	312.045	66.45	311.981	66.45	311.639	66.45	431.041	66.45	443.878	66.45	432.986
66.63	66.63	67.7298	66.63	1.67985	66.63	85.9257	66.63	150.26	66.63	151.782	66.63	157.847	66.63	272.206	66.63	269.107	66.63	284.113	66.63	408.065	66.63	411.375	66.63	412.87	66.63	95.6271	66.63	95.6092	66.63	94.107	66.63	177.547	66.63	175.269	66.63	175.148	66.63	311.115	66.63	310.837	66.63	310.727	66.63	429.553	66.63	442.226	66.63	431.479
66.83	66.83	67.3306	66.83	1.6589	66.83	85.7466	66.83	149.916	66.83	151.354	66.83	157.37	66.83	271.307	66.83	267.997	66.83	282.945	66.83	406.533	66.83	410.211	66.83	411.977	66.83	95.1752	66.83	95.2334	66.83	93.8695	66.83	177.003	66.83	174.578	66.83	174.24	66.83	310.185	66.83	309.447	66.83	309.338	66.83	427.595	66.83	440.679	66.83	429.468
67.07	67.07	67.1099	67.07	1.68029	67.07	85.2964	67.07	149.244	67.07	150.798	67.07	156.725	67.07	270.045	67.07	267.431	67.07	282.107	67.07	405.111	67.07	408.915	67.07	410.189	67.07	94.9122	67.07	95.0076	67.07	93.3727	67.07	176.489	67.07	173.752	67.07	173.813	67.07	308.586	67.07	308.34	67.07	308.398	67.07	426.102	67.07	439.71	67.07	428.224
67.22	67.22	66.8957	67.22	1.72155	67.22	85.1383	67.22	148.556	67.22	150.184	67.22	155.875	67.22	269.247	67.22	266.219	67.22	281.103	67.22	403.899	67.22	407.448	67.22	409.193	67.22	94.5603	67.22	94.3894	67.22	93.0531	67.22	175.845	67.22	173.365	67.22	173.049	67.22	307.637	67.22	307.257	67.22	307.07	67.22	424.819	67.22	438.266	67.22	426.634
67.48	67.48	66.4554	67.48	1.70059	67.48	84.6862	67.48	148.029	67.48	149.797	67.48	155.44	67.48	267.786	67.48	265.109	67.48	280.038	67.48	402.687	67.48	405.981	67.48	407.583	67.48	94.2084	67.48	94.1147	67.48	92.6107	67.48	175.04	67.48	172.734	67.48	171.895	67.48	306.687	67.48	305.868	67.48	305.93	67.48	423.454	67.48	436.47	67.48	425.611
67.63	67.63	66.1145	67.63	1.61785	67.63	84.3399	67.63	147.399	67.63	149.079	67.63	154.817	67.63	267.097	67.63	264.291	67.63	278.963	67.63	401.199	67.63	404.781	67.63	405.913	67.63	93.741	67.63	93.8844	67.63	92.2536	67.63	174.341	67.63	171.925	67.63	171.567	67.63	305.352	67.63	304.905	67.63	304.827	67.63	421.81	67.63	435.139	67.63	424.299
67.87	67.87	65.8678	67.87	1.63859	67.87	84.1508	67.87	146.811	67.87	148.69	67.87	154.318	67.87	266.052	67.87	263.175	67.87	278.284	67.87	400.079	67.87	403.488	67.87	404.765	67.87	93.4013	67.87	93.5007	67.87	91.7411	67.87	173.779	67.87	171.377	67.87	170.784	67.87	304.321	67.87	303.924	67.87	303.581	67.87	420.766	67.87	433.938	67.87	422.7
68.02	68.02	65.7855	68.02	1.65933	68.02	83.8356	68.02	146.426	68.02	148.198	68.02	153.758	68.02	265.429	68.02	262.383	68.02	277.275	68.02	398.26	68.02	401.831	68.02	403.495	68.02	92.9816	68.02	93.1371	68.02	91.4746	68.02	172.977	68.02	170.465	68.02	170.208	68.02	303.047	68.02	302.369	68.02	302.21	68.02	419.354	68.02	432.012	68.02	421.228
68.24	68.24	65.2959	68.24	1.63817	68.24	83.4569	68.24	145.901	68.24	147.485	68.24	153.241	68.24	264.416	68.24	261.403	68.24	276.01	68.24	397.018	68.24	400.657	68.24	402.428	68.24	92.678	68.24	92.6083	68.24	91.1846	68.24	172.391	68.24	169.752	68.24	169.526	68.24	301.999	68.24	301.392	68.24	301.24	68.24	417.957	68.24	430.41	68.24	419.984
68.48	68.48	65.0127	68.48	1.6388	68.48	83.1319	68.48	145.511	68.48	147.009	68.48	152.636	68.48	263.252	68.48	260.367	68.48	275.356	68.48	395.851	68.48	399.094	68.48	400.431	68.48	92.1142	68.48	92.1996	68.48	90.9122	68.48	171.575	68.48	169.168	68.48	168.829	68.48	300.72	68.48	300.301	68.48	300.027	68.48	416.542	68.48	428.919	68.48	418.337
68.67	68.67	64.8482	68.67	1.61805	68.67	82.9848	68.67	144.68	68.67	146.211	68.67	151.972	68.67	262.267	68.67	259.311	68.67	273.956	68.67	394.271	68.67	398.084	68.67	398.996	68.67	92.0143	68.67	91.735	68.67	90.2356	68.67	170.953	68.67	168.458	68.67	167.902	68.67	299.668	68.67	298.706	68.67	298.905	68.67	414.741	68.67	427.345	68.67	416.949
68.9	68.9	64.626	68.9	1.65912	68.9	82.5643	68.9	144.115	68.9	145.927	68.9	151.311	68.9	261.295	68.9	258.555	68.9	273.062	68.9	392.93	68.9	396.567	68.9	397.479	68.9	91.551	68.9	91.469	68.9	90.0894	68.9	170.127	68.9	167.746	68.9	167.2	68.9	298.459	68.9	297.954	68.9	297.977	68.9	413.406	68.9	426.055	68.9	415.054
69.13	69.13	64.2725	69.13	1.65954	69.13	82.5015	69.13	143.625	69.13	145.228	69.13	150.685	69.13	260.338	69.13	257.586	69.13	272.041	69.13	391.252	69.13	395.296	69.13	396.146	69.13	91.055	69.13	91.0279	69.13	89.7025	69.13	169.388	69.13	167.079	69.13	166.626	69.13	297.282	69.13	296.763	69.13	296.495	69.13	412.182	69.13	425.047	69.13	413.667
69.28	69.28	64.108	69.28	1.68029	69.28	81.8081	69.28	143.016	69.28	144.798	69.28	150.063	69.28	259.112	69.28	256.348	69.28	270.745	69.28	389.992	69.28	393.659	69.28	394.772	69.28	90.7352	69.28	90.6239	69.28	89.1284	69.28	168.987	69.28	166.41	69.28	166.193	69.28	296.231	69.28	295.618	69.28	295.311	69.28	411.035	69.28	423.431	69.28	411.984
69.49	69.49	63.812	69.49	1.61785	69.49	81.4613	69.49	142.633	69.49	144.144	69.49	149.794	69.49	258.435	69.49	255.868	69.49	269.886	69.49	388.502	69.49	391.951	69.49	393.225	69.49	90.5437	69.49	90.4506	69.49	88.871	69.49	168.384	69.49	165.8	69.49	165.163	69.49	295.303	69.49	294.496	69.49	294.484	69.49	409.181	69.49	422.113	69.49	410.9
69.66	69.66	63.4707	69.66	1.61805	69.66	81.2827	69.66	141.88	69.66	143.835	69.66	149.025	69.66	257.865	69.66	254.866	69.66	268.83	69.66	387.032	69.66	391.113	69.66	392.046	69.66	89.9957	69.66	90.0986	69.66	88.6774	69.66	167.563	69.66	165.051	69.66	164.546	69.66	293.703	69.66	293.593	69.66	293.338	69.66	407.76	69.66	420.242	69.66	409.523
69.89	69.89	63.2158	69.89	1.63859	69.89	81.1462	69.89	141.355	69.89	143.039	69.89	148.549	69.89	256.506	69.89	253.879	69.89	267.87	69.89	385.522	69.89	389.507	69.89	390.356	69.89	89.6644	69.89	89.6831	69.89	88.0509	69.89	166.639	69.89	164.563	69.89	164.051	69.89	292.573	69.89	291.939	69.89	292.075	69.89	406.377	69.89	419.09	69.89	408.397
70.13	70.13	63.0594	70.13	1.61805	70.13	80.7784	70.13	140.947	70.13	142.586	70.13	147.78	70.13	255.092	70.13	252.694	70.13	266.916	70.13	384.812	70.13	387.94	70.13	389.012	70.13	89.3562	70.13	89.1492	70.13	87.8572	70.13	166.219	70.13	163.712	70.13	163.351	70.13	291.62	70.13	291.077	70.13	290.846	70.13	404.914	70.13	417.28	70.13	406.725
70.3	70.3	62.7716	70.3	1.59731	70.3	80.4001	70.3	140.42	70.3	141.91	70.3	147.364	70.3	254.69	70.3	251.72	70.3	265.804	70.3	382.852	70.3	386.708	70.3	387.884	70.3	88.9165	70.3	88.927	70.3	87.3446	70.3	165.356	70.3	163.002	70.3	162.527	70.3	290.265	70.3	290.259	70.3	289.745	70.3	403.215	70.3	415.706	70.3	405.589
70.54	70.54	62.566	70.54	1.59731	70.54	80.0639	70.54	139.75	70.54	141.296	70.54	146.991	70.54	253.464	70.54	250.725	70.54	264.672	70.54	381.732	70.54	385.132	70.54	386.388	70.54	88.6367	70.54	88.5229	70.54	87.0576	70.54	164.794	70.54	162.515	70.54	162.033	70.54	289.214	70.54	288.766	70.54	288.935	70.54	402.151	70.54	413.966	70.54	403.99
70.77	70.77	62.1262	70.77	1.5971	70.77	79.8014	70.77	139.266	70.77	140.827	70.77	146.204	70.77	252.587	70.77	249.719	70.77	263.938	70.77	380.703	70.77	383.91	70.77	385.272	70.77	88.4055	70.77	88.0672	70.77	86.6364	70.77	164.192	70.77	161.724	70.77	161.209	70.77	288.206	70.77	287.747	70.77	287.464	70.77	400.605	70.77	412.857	70.77	402.423
70.94	70.94	61.9492	70.94	1.65954	70.94	79.5175	70.94	138.756	70.94	140.313	70.94	145.621	70.94	251.956	70.94	249.142	70.94	262.758	70.94	379.332	70.94	382.667	70.94	383.6	70.94	87.9572	70.94	87.6341	70.94	86.2375	70.94	163.571	70.94	161.258	70.94	160.695	70.94	287.09	70.94	286.802	70.94	286.234	70.94	398.957	70.94	411.315	70.94	400.687
71.18	71.18	61.7071	71.18	1.5969	71.18	79.2239	71.18	138.193	71.18	139.745	71.18	145.127	71.18	250.726	71.18	248.327	71.18	261.847	71.18	377.575	71.18	381.396	71.18	382.23	71.18	87.455	71.18	87.4701	71.18	86.1333	71.18	162.566	71.18	160.547	71.18	159.788	71.18	285.905	71.18	285.604	71.18	285.392	71.18	397.443	71.18	410.112	71.18	399.175
71.36	71.36	61.4146	71.36	1.59731	71.36	78.8451	71.36	137.701	71.36	139.228	71.36	144.355	71.36	249.766	71.36	247.011	71.36	261.049	71.36	376.593	71.36	380.1	71.36	380.627	71.36	87.0179	71.36	87.0482	71.36	85.6429	71.36	161.906	71.36	159.878	71.36	159.232	71.36	284.603	71.36	284.45	71.36	284.302	71.36	396.214	71.36	408.871	71.36	397.952
71.55	71.55	61.3118	71.55	1.61805	71.55	78.6349	71.55	137.133	71.55	138.572	71.55	143.774	71.55	248.901	71.55	246.26	71.55	259.938	71.55	374.893	71.55	379.029	71.55	379.889	71.55	86.878	71.55	86.624	71.55	85.2738	71.55	161.224	71.55	159.209	71.55	158.717	71.55	283.653	71.55	283.345	71.55	283.202	71.55	395.17	71.55	406.862	71.55	396.858
71.73	71.73	60.926	71.73	1.5969	71.73	78.3626	71.73	136.327	71.73	138.148	71.73	143.55	71.73	247.572	71.73	245.405	71.73	259.007	71.73	373.617	71.73	377.861	71.73	378.418	71.73	86.2961	71.73	86.4199	71.73	84.8214	71.73	160.901	71.73	158.641	71.73	157.874	71.73	282.65	71.73	282.311	71.73	281.924	71.73	393.636	71.73	405.598	71.73	395.305
71.97	71.97	60.7126	71.97	1.57596	71.97	77.9744	71.97	135.904	71.97	137.598	71.97	142.619	71.97	246.997	71.97	244.298	71.97	257.986	71.97	372.049	71.97	375.732	71.97	376.751	71.97	85.9254	71.97	85.9241	71.97	84.6055	71.97	160.199	71.97	157.971	71.97	157.483	71.97	281.299	71.97	281.069	71.97	280.933	71.97	392.624	71.97	404.511	71.97	393.698
72.19	72.19	60.4532	72.19	1.57616	72.19	77.6903	72.19	135.759	72.19	137.083	72.19	142.346	72.19	246.085	72.19	243.619	72.19	257.113	72.19	370.917	72.19	374.75	72.19	375.467	72.19	85.6368	72.19	85.4505	72.19	84.2474	72.19	159.518	72.19	157.383	72.19	156.535	72.19	280.406	72.19	280.144	72.19	279.681	72.19	390.832	72.19	402.906	72.19	392.382
72.42	72.42	60.1988	72.42	1.59669	72.42	77.3652	72.42	135.012	72.42	136.636	72.42	141.664	72.42	245.048	72.42	242.593	72.42	256.072	72.42	370.09	72.42	373.207	72.42	374.107	72.42	85.366	72.42	85.2376	72.42	84.0726	72.42	158.855	72.42	156.593	72.42	156.145	72.42	279.056	72.42	278.922	72.42	278.856	72.42	389.677	72.42	401.157	72.42	391.49
72.57	72.57	60.1422	72.57	1.59628	72.57	77.0303	72.57	134.511	72.57	135.864	72.57	141.192	72.57	244.443	72.57	241.719	72.57	255.307	72.57	368.536	72.57	372.223	72.57	372.474	72.57	85.0045	72.57	84.8724	72.57	83.4773	72.57	158.253	72.57	155.985	72.57	155.549	72.57	277.953	72.57	277.951	72.57	277.477	72.57	387.96	72.57	400.184	72.57	389.876
72.84	72.84	59.9111	72.84	1.55522	72.84	76.777	72.84	133.856	72.84	135.612	72.84	140.502	72.84	243.24	72.84	240.97	72.84	254.241	72.84	367.411	72.84	371.208	72.84	371.566	72.84	84.507	72.84	84.551	72.84	83.3348	72.84	157.632	72.84	155.173	72.84	154.868	72.84	277.156	72.84	276.98	72.84	276.365	72.84	387.139	72.84	398.466	72.84	388.735
73	73	59.7338	73	1.5969	73	76.5978	73	133.529	73	135.036	73	140.188	73	242.287	73	240.291	73	253.368	73	365.959	73	369.559	73	370.323	73	84.2581	73	84.1175	73	82.9151	73	157.051	73	154.524	73	154.271	73	275.796	73	276.054	73	275.383	73	385.654	73	397.357	73	386.598
73.21	73.21	59.4513	73.21	1.53429	73.21	76.2421	73.21	132.866	73.21	134.551	73.21	139.426	73.21	241.381	73.21	239.093	73.21	252.192	73.21	364.486	73.21	368.292	73.21	368.875	73.21	84.1365	73.21	83.8132	73.21	82.4224	73.21	156.469	73.21	154.383	73.21	153.634	73.21	275.26	73.21	274.695	73.21	274.398	73.21	384.532	73.21	396.137	73.21	385.216
73.38	73.38	57.4374	73.38	1.59649	73.38	76.095	73.38	132.318	73.38	134.039	73.38	139.011	73.38	240.698	73.38	238.362	73.38	251.698	73.38	363.027	73.38	366.636	73.38	367.359	73.38	83.5573	73.38	83.4296	73.38	82.1765	73.38	155.587	73.38	153.612	73.38	152.811	73.38	274.048	73.38	273.571	73.38	273.526	73.38	383.53	73.38	394.875	73.38	384.27
73.61	73.61	57.0748	73.61	1.59669	73.61	75.6427	73.61	131.93	73.61	133.524	73.61	138.78	73.61	239.644	73.61	237.663	73.61	250.393	73.61	362.294	73.61	365.552	73.61	366.525	73.61	83.3083	73.61	83.1172	73.61	81.8386	73.61	154.965	73.61	152.781	73.61	152.275	73.61	273.052	73.61	272.768	73.61	272.44	73.61	381.983	73.61	393.435	73.61	383.037
73.82	73.82	56.8839	73.82	1.5971	73.82	75.41	73.82	131.497	73.82	133.047	73.82	137.758	73.82	238.761	73.82	236.263	73.82	249.799	73.82	360.787	73.82	364.656	73.82	365.287	73.82	82.9301	73.82	82.9568	73.82	81.5522	73.82	154.423	73.82	152.293	73.82	151.655	73.82	271.545	73.82	271.59	73.82	271.451	73.82	380.73	73.82	392.066	73.82	381.852
73.99	73.99	56.6359	73.99	1.55502	73.99	75.1499	73.99	130.818	73.99	132.381	73.99	137.601	73.99	237.604	73.99	235.563	73.99	248.468	73.99	359.609	73.99	363.324	73.99	363.404	73.99	82.6184	73.99	82.4604	73.99	81.1518	73.99	153.722	73.99	151.828	73.99	151.041	73.99	270.834	73.99	270.443	73.99	269.997	73.99	379.703	73.99	390.9	73.99	380.233
74.23	74.23	56.4171	74.23	1.55522	74.23	74.8865	74.23	130.348	74.23	131.866	74.23	136.83	74.23	237.112	74.23	235.208	74.23	247.759	74.23	358.076	74.23	361.856	74.23	362.714	74.23	82.3294	74.23	82.3095	74.23	80.9778	74.23	153.201	74.23	151.017	74.23	150.607	74.23	269.777	74.23	269.619	74.23	269.118	74.23	378.115	74.23	389.419	74.23	378.915
74.4	74.4	56.1294	74.4	1.59669	74.4	74.5924	74.4	129.942	74.4	131.232	74.4	136.436	74.4	236.108	74.4	234.092	74.4	246.71	74.4	356.876	74.4	360.442	74.4	361.074	74.4	81.8499	74.4	81.8248	74.4	80.6704	74.4	152.699	74.4	150.652	74.4	149.804	74.4	269.05	74.4	268.474	74.4	268.225	74.4	376.519	74.4	387.99	74.4	377.569
74.64	74.64	55.9516	74.64	1.57616	74.64	74.2659	74.64	129.29	74.64	130.982	74.64	135.81	74.64	235.335	74.64	233.127	74.64	245.301	74.64	355.603	74.64	359.478	74.64	359.788	74.64	81.5408	74.64	81.7546	74.64	80.1273	74.64	151.997	74.64	149.88	74.64	149.329	74.64	267.811	74.64	267.691	74.64	267.139	74.64	375.36	74.64	386.487	74.64	376.44
74.89	74.89	55.5745	74.89	1.57596	74.89	74.0042	74.89	129.03	74.89	130.618	74.89	135.419	74.89	234.018	74.89	232.468	74.89	244.837	74.89	354.577	74.89	358.361	74.89	358.349	74.89	81.1707	74.89	81.2392	74.89	79.8915	74.89	151.396	74.89	149.192	74.89	148.631	74.89	266.503	74.89	266.552	74.89	265.983	74.89	374.35	74.89	385.506	74.89	375.13
75.04	75.04	55.6084	75.04	1.59649	75.04	73.7847	75.04	128.425	75.04	129.966	75.04	134.966	75.04	233.406	75.04	231.424	75.04	243.942	75.04	353.152	75.04	356.922	75.04	356.95	75.04	80.9005	75.04	80.8047	75.04	79.6148	75.04	151.236	75.04	148.585	75.04	148.262	75.04	265.559	75.04	265.414	75.04	265.097	75.04	373.115	75.04	383.779	75.04	373.589
75.24	75.24	55.2796	75.24	1.57575	75.24	73.4066	75.24	127.675	75.24	129.475	75.24	134.302	75.24	232.944	75.24	230.268	75.24	243.242	75.24	352.193	75.24	355.75	75.24	355.864	75.24	80.6009	75.24	80.4615	75.24	79.3894	75.24	150.193	75.24	148.118	75.24	147.294	75.24	264.771	75.24	264.33	75.24	263.997	75.24	371.703	75.24	382.455	75.24	372.411
75.5	75.5	55.1429	75.5	1.59669	75.5	72.9959	75.5	127.266	75.5	128.98	75.5	133.78	75.5	231.507	75.5	229.364	75.5	242.286	75.5	350.299	75.5	354.302	75.5	354.681	75.5	80.2317	75.5	80.1084	75.5	78.9692	75.5	149.732	75.5	147.489	75.5	146.943	75.5	263.592	75.5	262.974	75.5	263.221	75.5	370.38	75.5	381.614	75.5	370.861
75.67	75.67	54.9714	75.67	1.55502	75.67	72.8185	75.67	126.966	75.67	128.411	75.67	133.473	75.67	230.875	75.67	228.766	75.67	241.432	75.67	349.355	75.67	352.681	75.67	353.344	75.67	79.8418	75.67	79.8154	75.67	78.8156	75.67	149.171	75.67	146.902	75.67	146.45	75.67	262.689	75.67	262.266	75.67	262.025	75.67	369.351	75.67	380.157	75.67	369.972
75.88	75.88	54.6631	75.88	1.55502	75.88	72.5455	75.88	126.317	75.88	127.961	75.88	132.829	75.88	229.85	75.88	227.894	75.88	240.465	75.88	348.415	75.88	351.933	75.88	351.848	75.88	79.5222	75.88	79.4317	75.88	78.3238	75.88	148.469	75.88	146.334	75.88	145.956	75.88	261.618	75.88	261.407	75.88	261.215	75.88	367.632	75.88	379.122	75.88	368.521
76.05	76.05	54.5739	76.05	1.57555	76.05	72.3891	76.05	126.118	76.05	127.535	76.05	132.543	76.05	229.178	76.05	227.276	76.05	239.385	76.05	347.051	76.05	350.636	76.05	350.84	76.05	79.0726	76.05	79.1994	76.05	78.1293	76.05	147.648	76.05	145.87	76.05	145.156	76.05	260.654	76.05	260.433	76.05	259.978	76.05	366.521	76.05	377.521	76.05	367.276
76.29	76.29	54.2657	76.29	1.57555	76.29	72.1371	76.29	125.51	76.29	127.187	76.29	132.003	76.29	228.214	76.29	226.323	76.29	238.459	76.29	345.852	76.29	349.384	76.29	349.386	76.29	78.9128	76.29	78.7553	76.29	77.8424	76.29	147.408	76.29	145.079	76.29	144.765	76.29	259.725	76.29	259.656	76.29	259.064	76.29	365.252	76.29	376.341	76.29	366.077
76.46	76.46	54.1013	76.46	1.57555	76.46	71.9271	76.46	125.084	76.46	126.839	76.46	131.443	76.46	227.491	76.46	225.735	76.46	237.904	76.46	344.813	76.46	348.496	76.46	348.546	76.46	78.733	76.46	78.6342	76.46	77.4736	76.46	146.726	76.46	144.876	76.46	144.147	76.46	258.654	76.46	258.348	76.46	258.026	76.46	363.964	76.46	375.058	76.46	364.858
76.69	76.69	53.9433	76.69	1.59526	76.69	71.671	76.69	124.598	76.69	126.267	76.69	131.006	76.69	226.501	76.69	224.556	76.69	236.846	76.69	343.093	76.69	346.758	76.69	346.786	76.69	78.2034	76.69	78.1599	76.69	77.1985	76.69	145.95	76.69	144.034	76.69	143.376	76.69	257.276	76.69	257.324	76.69	257.114	76.69	362.83	76.69	373.679	76.69	363.552
76.9	76.9	53.7795	76.9	1.61722	76.9	71.3693	76.9	124.005	76.9	125.689	76.9	130.216	76.9	225.772	76.9	223.735	76.9	236.309	76.9	342.299	76.9	345.693	76.9	345.619	76.9	77.9242	76.9	78.0386	76.9	76.7458	76.9	145.642	76.9	143.638	76.9	142.787	76.9	256.484	76.9	256.214	76.9	256.17	76.9	361.78	76.9	372.788	76.9	362.235
77.07	77.07	53.4096	77.07	1.57575	77.07	71.1383	77.07	123.255	77.07	125.054	77.07	129.821	77.07	224.507	77.07	223.126	77.07	235.095	77.07	340.78	77.07	344.34	77.07	344.595	77.07	77.6046	77.07	77.6953	77.07	76.5204	77.07	144.92	77.07	142.868	77.07	142.354	77.07	255.736	77.07	255.172	77.07	255.091	77.07	360.512	77.07	370.842	77.07	361.015
77.31	77.31	53.2931	77.31	1.57596	77.31	70.7483	77.31	123.007	77.31	124.763	77.31	129.423	77.31	223.913	77.31	222.201	77.31	234.179	77.31	339.604	77.31	343.293	77.31	343.246	77.31	77.235	77.31	77.3822	77.31	76.3458	77.31	144.438	77.31	142.46	77.31	141.735	77.31	254.314	77.31	254.121	77.31	254.397	77.31	359.617	77.31	369.937	77.31	359.653
77.56	77.56	53.0259	77.56	1.55522	77.56	70.4542	77.56	122.48	77.56	124.333	77.56	128.925	77.56	223.109	77.56	221.065	77.56	233.582	77.56	338.585	77.56	341.98	77.56	342.406	77.56	77.0352	77.56	76.9783	77.56	76.0179	77.56	143.816	77.56	141.771	77.56	141.035	77.56	253.687	77.56	253.365	77.56	253.379	77.56	358.348	77.56	368.592	77.56	358.833
77.72	77.72	52.8068	77.72	1.51336	77.72	70.2261	77.72	122.144	77.72	123.544	77.72	128.332	77.72	222.349	77.72	220.318	77.72	232.308	77.72	337.558	77.72	340.883	77.72	341.006	77.72	76.8157	77.72	76.7768	77.72	75.568	77.72	143.158	77.72	141.065	77.72	140.69	77.72	252.45	77.72	252.564	77.72	252.442	77.72	356.415	77.72	367.483	77.72	357.479
77.91	77.91	52.7591	77.91	1.51258	77.91	70.001	77.91	121.737	77.91	123.276	77.91	127.976	77.91	221.632	77.91	219.698	77.91	231.757	77.91	336.086	77.91	339.395	77.91	339.787	77.91	76.3968	77.91	76.3136	77.91	75.2219	77.91	142.483	77.91	140.851	77.91	140.35	77.91	251.451	77.91	251.841	77.91	251.337	77.91	355.802	77.91	366.032	77.91	356.097
78.12	78.12	52.5186	78.12	1.53528	78.12	69.6919	78.12	121.184	78.12	122.882	78.12	127.435	78.12	220.892	78.12	218.865	78.12	230.985	78.12	334.959	78.12	338.074	78.12	338.153	78.12	76.2354	78.12	76.1694	78.12	75.0317	78.12	141.884	78.12	140.14	78.12	139.81	78.12	250.744	78.12	250.652	78.12	250.186	78.12	354.622	78.12	364.66	78.12	355.209
78.35	78.35	52.3679	78.35	1.55582	78.35	69.4517	78.35	120.803	78.35	122.334	78.35	126.879	78.35	219.758	78.35	218.248	78.35	230.214	78.35	333.536	78.35	337.445	78.35	337.392	78.35	75.7659	78.35	75.7152	78.35	74.5505	78.35	141.525	78.35	139.594	78.35	138.968	78.35	249.902	78.35	249.801	78.35	249.281	78.35	353.758	78.35	363.701	78.35	353.733
78.55	78.55	52.1279	78.55	1.53528	78.55	69.1034	78.55	120.19	78.55	121.96	78.55	126.48	78.55	219.184	78.55	217.302	78.55	229.297	78.55	332.639	78.55	336.134	78.55	336.185	78.55	75.4558	78.55	75.5633	78.55	74.5396	78.55	141.061	78.55	138.963	78.55	138.409	78.55	249.227	78.55	248.77	78.55	248.586	78.55	352.432	78.55	362.609	78.55	352.495
78.7	78.7	52.0112	78.7	1.97122	78.7	68.9652	78.7	119.901	78.7	121.587	78.7	126.06	78.7	218.327	78.7	216.619	78.7	228.276	78.7	331.061	78.7	334.864	78.7	334.691	78.7	75.2257	78.7	75.2295	78.7	74.098	78.7	140.558	78.7	138.494	78.7	138.097	78.7	247.479	78.7	247.554	78.7	247.58	78.7	351.064	78.7	361.143	78.7	350.836
78.93	78.93	51.8267	78.93	1.57636	78.93	68.6654	78.93	119.489	78.93	121.089	78.93	125.617	78.93	217.5	78.93	215.703	78.93	227.674	78.93	330.493	78.93	333.947	78.93	333.721	78.93	74.8169	78.93	74.7157	78.93	73.9874	78.93	139.641	78.93	138.116	78.93	137.715	78.93	246.635	78.93	246.886	78.93	246.799	78.93	349.659	78.93	359.865	78.93	349.943
79.13	79.13	51.6012	79.13	1.59649	79.13	68.3868	79.13	118.977	79.13	120.654	79.13	125.071	79.13	216.471	79.13	215.173	79.13	226.722	79.13	328.887	79.13	332.969	79.13	332.752	79.13	74.6682	79.13	74.6061	79.13	73.5899	79.13	139.326	79.13	137.455	79.13	137.023	79.13	245.61	79.13	245.952	79.13	245.686	79.13	348.42	79.13	359.001	79.13	348.673
79.36	79.36	51.4427	79.36	1.55582	79.36	68.2329	79.36	118.531	79.36	120.163	79.36	124.533	79.36	215.759	79.36	214.046	79.36	226.036	79.36	328.076	79.36	331.908	79.36	331.816	79.36	74.267	79.36	74.4425	79.36	73.4228	79.36	138.616	79.36	136.856	79.36	136.311	79.36	244.928	79.36	245.097	79.36	244.732	79.36	347.268	79.36	357.55	79.36	347.675
79.58	79.58	51.3604	79.58	1.57657	79.58	67.9387	79.58	117.983	79.58	119.774	79.58	124.201	79.58	214.955	79.58	213.234	79.58	225.459	79.58	327.276	79.58	330.393	79.58	330.361	79.58	74.0072	79.58	73.9981	79.58	73.0948	79.58	138.094	79.58	136.511	79.58	135.652	79.58	243.836	79.58	244.054	79.58	243.86	79.58	346.143	79.58	356.825	79.58	346.812
79.76	79.76	51.2099	79.76	1.61785	79.76	67.7409	79.76	117.826	79.76	119.206	79.76	123.812	79.76	214.304	79.76	212.841	79.76	224.442	79.76	325.594	79.76	329.32	79.76	329.047	79.76	73.7378	79.76	73.7663	79.76	72.5318	79.76	137.575	79.76	135.986	79.76	135.367	79.76	242.975	79.76	243.061	79.76	243.289	79.76	344.829	79.76	355.33	79.76	345.442
79.98	79.98	51.0726	79.98	1.57657	79.98	67.3924	79.98	117.152	79.98	118.914	79.98	122.977	79.98	213.548	79.98	211.813	79.98	223.421	79.98	324.556	79.98	328.332	79.98	328.065	79.98	73.3077	79.98	73.4728	79.98	72.3566	79.98	137.232	79.98	135.314	79.98	134.684	79.98	242.016	79.98	242.295	79.98	242.011	79.98	344.239	79.98	354.071	79.98	344.14
80.16	80.16	50.8539	80.16	1.5969	80.16	67.2489	80.16	116.594	80.16	118.351	80.16	122.675	80.16	212.609	80.16	211.109	80.16	222.849	80.16	323.253	80.16	326.995	80.16	326.874	80.16	73.2089	80.16	73.2923	80.16	72.215	80.16	136.595	80.16	134.732	80.16	134.217	80.16	241.327	80.16	241.353	80.16	241.222	80.16	343.065	80.16	352.799	80.16	342.643
80.37	80.37	50.5867	80.37	1.57616	80.37	66.9758	80.37	116.128	80.37	118.044	80.37	122.323	80.37	211.966	80.37	210.683	80.37	222.232	80.37	322.154	80.37	325.944	80.37	325.89	80.37	72.8292	80.37	72.9086	80.37	72.051	80.37	136.234	80.37	134.326	80.37	133.661	80.37	240.437	80.37	240.76	80.37	240.599	80.37	341.735	80.37	351.557	80.37	341.822
80.53	80.53	50.4082	80.53	1.55562	80.53	66.6273	80.53	115.757	80.53	117.527	80.53	122.048	80.53	211.129	80.53	209.635	80.53	221.314	80.53	321.235	80.53	324.835	80.53	324.681	80.53	72.6987	80.53	72.5342	80.53	71.8143	80.53	135.77	80.53	133.979	80.53	133.226	80.53	239.498	80.53	239.441	80.53	239.156	80.53	340.797	80.53	350.608	80.53	341.235
80.77	80.77	50.3259	80.77	1.53488	80.77	66.4802	80.77	115.25	80.77	117.138	80.77	121.591	80.77	210.526	80.77	208.823	80.77	220.635	80.77	319.816	80.77	323.542	80.77	323.534	80.77	72.399	80.77	72.4938	80.77	71.3428	80.77	135.008	80.77	133.614	80.77	132.731	80.77	238.547	80.77	238.869	80.77	238.532	80.77	340.019	80.77	349.677	80.77	339.889
81.01	81.01	50.0998	81.01	1.55562	81.01	66.3331	81.01	114.946	81.01	116.667	81.01	121.155	81.01	209.823	81.01	208.112	81.01	219.688	81.01	318.896	81.01	322.612	81.01	322.058	81.01	72.0792	81.01	72.11	81.01	71.1993	81.01	134.486	81.01	133.066	81.01	132.134	81.01	237.819	81.01	237.928	81.01	237.702	81.01	339.221	81.01	348.123	81.01	338.564
81.17	81.17	49.9148	81.17	1.53488	81.17	65.9759	81.17	114.642	81.17	116.38	81.17	120.637	81.17	208.959	81.17	207.544	81.17	218.988	81.17	317.996	81.17	321.36	81.17	321.094	81.17	71.8394	81.17	71.7667	81.17	70.9123	81.17	134.125	81.17	132.539	81.17	131.805	81.17	236.849	81.17	237.212	81.17	236.767	81.17	337.87	81.17	347.564	81.17	337.681
81.39	81.39	49.7914	81.39	1.55562	81.39	65.7868	81.39	114.114	81.39	115.93	81.39	120.263	81.39	208.074	81.39	206.631	81.39	218.33	81.39	316.576	81.39	320.43	81.39	320.07	81.39	71.5197	81.39	71.3021	81.39	70.6047	81.39	133.363	81.39	132.052	81.39	131.269	81.39	236.121	81.39	236.435	81.39	235.916	81.39	336.846	81.39	346.156	81.39	336.355
81.54	81.54	49.6	81.54	1.53468	81.54	65.4842	81.54	113.633	81.54	115.423	81.54	119.77	81.54	207.425	81.54	205.813	81.54	217.499	81.54	315.796	81.54	319.48	81.54	318.84	81.54	71.3906	81.54	71.2929	81.54	70.1242	81.54	133.246	81.54	131.041	81.54	130.614	81.54	235.14	81.54	235.239	81.54	235.034	81.54	335.636	81.54	345.076	81.54	335.155
81.8	81.8	49.5178	81.8	1.55542	81.8	65.2741	81.8	113.065	81.8	114.973	81.8	119.397	81.8	206.722	81.8	205.387	81.8	216.614	81.8	314.596	81.8	318.147	81.8	317.753	81.8	70.971	81.8	71.0101	81.8	70.0012	81.8	132.524	81.8	130.879	81.8	130.058	81.8	234.089	81.8	234.257	81.8	234.245	81.8	334.142	81.8	344.207	81.8	334.525
82.03	82.03	49.1209	82.03	1.53448	82.03	64.9716	82.03	112.97	82.03	114.713	82.03	118.8	82.03	206.132	82.03	204.609	82.03	215.948	82.03	313.316	82.03	317.338	82.03	316.831	82.03	70.7621	82.03	70.8193	82.03	69.6438	82.03	131.965	82.03	130.355	82.03	129.692	82.03	233.352	82.03	233.409	82.03	233.259	82.03	333.506	82.03	343.148	82.03	332.862
82.19	82.19	49.045	82.19	1.57616	82.19	64.896	82.19	112.437	82.19	114.297	82.19	118.546	82.19	205.375	82.19	203.621	82.19	215.276	82.19	312.937	82.19	316.106	82.19	315.868	82.19	70.4715	82.19	70.4043	82.19	69.5093	82.19	131.521	82.19	129.946	82.19	129.317	82.19	232.674	82.19	232.581	82.19	232.563	82.19	332.341	82.19	341.929	82.19	332.148
82.42	82.42	48.8932	82.42	1.57657	82.42	64.5554	82.42	112.182	82.42	113.754	82.42	118.016	82.42	204.624	82.42	203.186	82.42	214.426	82.42	311.677	82.42	315.097	82.42	314.637	82.42	70.07	82.42	70.2002	82.42	69.3016	82.42	130.993	82.42	129.493	82.42	128.856	82.42	231.784	82.42	231.884	82.42	231.999	82.42	331.526	82.42	341.064	82.42	331.35
82.59	82.59	48.675	82.59	1.53468	82.59	64.3077	82.59	111.625	82.59	113.212	82.59	117.488	82.59	203.929	82.59	202.262	82.59	213.733	82.59	310.338	82.59	313.985	82.59	313.634	82.59	69.9121	82.59	69.9397	82.59	69.1198	82.59	130.418	82.59	128.973	82.59	128.226	82.59	230.814	82.59	231.292	82.59	230.88	82.59	330.5	82.59	340.045	82.59	330.423
82.8	82.8	48.5025	82.8	1.55582	82.8	64.1772	82.8	111.35	82.8	113.16	82.8	117.144	82.8	203.197	82.8	201.725	82.8	212.882	82.8	309.538	82.8	313.076	82.8	312.71	82.8	69.6503	82.8	69.7153	82.8	68.871	82.8	129.87	82.8	128.519	82.8	127.785	82.8	230.044	82.8	230.084	82.8	230.234	82.8	329.991	82.8	338.745	82.8	329.309
83.05	83.05	48.229	83.05	1.4934	83.05	63.8538	83.05	110.93	83.05	112.408	83.05	116.797	83.05	202.227	83.05	200.968	83.05	212.258	83.05	308.238	83.05	311.601	83.05	311.338	83.05	69.3815	83.05	69.4842	83.05	68.4522	83.05	129.412	83.05	128.077	83.05	127.398	83.05	229.206	83.05	229.216	83.05	229.498	83.05	328.802	83.05	337.459	83.05	328.426
83.21	83.21	48.1549	83.21	1.57596	83.21	63.6273	83.21	110.678	83.21	112.4	83.21	116.435	83.21	201.612	83.21	200.227	83.21	211.751	83.21	306.899	83.21	310.653	83.21	310.028	83.21	69.2438	83.21	69.2442	83.21	68.2706	83.21	129.057	83.21	127.496	83.21	126.913	83.21	228.702	83.21	228.564	83.21	228.712	83.21	327.592	83.21	336.585	83.21	326.974
83.42	83.42	48.1262	83.42	1.55562	83.42	63.4755	83.42	110.037	83.42	111.712	83.42	116.133	83.42	200.92	83.42	199.345	83.42	210.941	83.42	306.118	83.42	309.965	83.42	309.431	83.42	68.802	83.42	68.9994	83.42	67.9191	83.42	128.329	83.42	127.063	83.42	126.472	83.42	227.447	83.42	227.866	83.42	227.566	83.42	326.715	83.42	335.699	83.42	326.28
83.6	83.6	47.7418	83.6	1.53508	83.6	63.1475	83.6	109.768	83.6	111.399	83.6	115.484	83.6	200.062	83.6	198.883	83.6	210.35	83.6	305.338	83.6	308.974	83.6	308.528	83.6	68.7309	83.6	68.6245	83.6	67.7844	83.6	128.084	83.6	126.41	83.6	125.953	83.6	226.688	83.6	226.77	83.6	226.765	83.6	325.692	83.6	334.831	83.6	325.165
83.84	83.84	47.7172	83.84	1.53429	83.84	63.073	83.84	109.224	83.84	111.259	83.84	115.176	83.84	199.376	83.84	198.274	83.84	209.44	83.84	304.581	83.84	307.987	83.84	307.324	83.84	68.5757	83.84	68.4074	83.84	67.4626	83.84	127.517	83.84	126.264	83.84	125.682	83.84	225.944	83.84	226.245	83.84	226.461	83.84	324.624	83.84	333.644	83.84	323.925
83.99	83.99	47.3389	83.99	1.53468	83.99	62.9211	83.99	108.847	83.99	110.715	83.99	114.852	83.99	198.885	83.99	197.777	83.99	209.082	83.99	303.68	83.99	306.753	83.99	306.317	83.99	68.1737	83.99	68.1019	83.99	67.316	83.99	127.069	83.99	125.667	83.99	125.302	83.99	225.234	83.99	225.587	83.99	225.315	83.99	324.462	83.99	332.55	83.99	323.189
84.22	84.22	47.2422	84.22	1.53488	84.22	62.6561	84.22	108.536	84.22	110.176	84.22	114.577	84.22	198.207	84.22	196.808	84.22	208.203	84.22	302.019	84.22	305.722	84.22	305.414	84.22	67.9627	84.22	67.9895	84.22	67.1401	84.22	126.584	84.22	125.379	84.22	124.639	84.22	224.333	84.22	224.614	84.22	224.451	84.22	323.133	84.22	331.826	84.22	322.431
84.44	84.44	47.0161	84.44	1.53488	84.44	62.3409	84.44	108.151	84.44	109.767	84.44	114.203	84.44	197.383	84.44	196.341	84.44	207.545	84.44	301.539	84.44	304.894	84.44	304.307	84.44	67.7229	84.44	67.6461	84.44	66.7096	84.44	126.283	84.44	124.933	84.44	124.063	84.44	223.342	84.44	223.755	84.44	223.807	84.44	322.232	84.44	330.708	84.44	321.358
84.61	84.61	46.796	84.61	1.51433	84.61	62.1178	84.61	107.82	84.61	109.392	84.61	113.45	84.61	196.625	84.61	195.676	84.61	206.563	84.61	300.198	84.61	303.68	84.61	303.403	84.61	67.3719	84.61	67.4326	84.61	66.5132	84.61	125.838	84.61	124.483	84.61	123.667	84.61	222.744	84.61	223.048	84.61	222.86	84.61	321.557	84.61	329.922	84.61	320.432
84.85	84.85	46.7017	84.85	1.55542	84.85	61.8287	84.85	107.427	84.85	109.077	84.85	113.213	84.85	196.012	84.85	195.037	84.85	206.242	84.85	299.201	84.85	303.057	84.85	302.69	84.85	67.3346	84.85	67.3142	84.85	66.2705	84.85	125.224	84.85	123.964	84.85	123.326	84.85	221.676	84.85	222.172	84.85	222.159	84.85	320.574	84.85	329.009	84.85	319.319
85.06	85.06	46.5544	85.06	1.55462	85.06	61.6919	85.06	106.926	85.06	108.857	85.06	112.906	85.06	195.409	85.06	194.369	85.06	205.581	85.06	298.008	85.06	301.79	85.06	301.592	85.06	67.0403	85.06	67.0777	85.06	66.0111	85.06	124.778	85.06	123.414	85.06	122.81	85.06	221.057	85.06	221.527	85.06	221.463	85.06	320.081	85.06	327.722	85.06	318.545
85.25	85.25	46.4199	85.25	1.4934	85.25	61.5635	85.25	106.65	85.25	108.313	85.25	112.605	85.25	194.932	85.25	193.642	85.25	205.054	85.25	297.36	85.25	301.015	85.25	300.597	85.25	66.7238	85.25	66.7371	85.25	65.8691	85.25	124.317	85.25	123.128	85.25	122.498	85.25	220.411	85.25	221.056	85.25	221.066	85.25	319.039	85.25	327.374	85.25	317.93
85.48	85.48	46.1175	85.48	1.53508	85.48	61.3193	85.48	106.42	85.48	107.958	85.48	112.163	85.48	194.213	85.48	192.916	85.48	204.134	85.48	296.618	85.48	300.144	85.48	299.795	85.48	66.5725	85.48	66.5639	85.48	65.7135	85.48	124.012	85.48	122.759	85.48	121.916	85.48	219.731	85.48	220.143	85.48	220.097	85.48	318.323	85.48	326.111	85.48	316.814
85.63	85.63	45.906	85.63	1.55562	85.63	61.2483	85.63	106.001	85.63	107.76	85.63	111.692	85.63	193.686	85.63	192.383	85.63	203.799	85.63	295.32	85.63	298.752	85.63	298.834	85.63	66.2841	85.63	66.3332	85.63	65.377	85.63	123.515	85.63	122.134	85.63	121.674	85.63	218.894	85.63	219.297	85.63	219.072	85.63	317.545	85.63	325.489	85.63	316.247
85.85	85.85	45.6857	85.85	1.53508	85.85	60.7729	85.85	105.548	85.85	107.364	85.85	111.457	85.85	192.826	85.85	191.738	85.85	203.064	85.85	294.639	85.85	298.204	85.85	297.561	85.85	65.8929	85.85	66.0993	85.85	65.0984	85.85	123.009	85.85	121.724	85.85	120.969	85.85	218.336	85.85	218.65	85.85	218.539	85.85	316.48	85.85	324.164	85.85	315.215
86.08	86.08	45.7268	86.08	1.55582	86.08	60.7519	86.08	105.122	86.08	107.098	86.08	111.001	86.08	192.465	86.08	190.845	86.08	202.426	86.08	293.779	86.08	296.992	86.08	296.905	86.08	65.9729	86.08	65.9377	86.08	64.9754	86.08	122.548	86.08	121.318	86.08	120.722	86.08	217.568	86.08	217.587	86.08	218.103	86.08	315.825	86.08	323.667	86.08	314.436
86.26	86.26	45.5155	86.26	1.5335	86.26	60.4374	86.26	104.811	86.26	106.64	86.26	110.721	86.26	191.845	86.26	190.568	86.26	201.826	86.26	293.157	86.26	296.242	86.26	296.251	86.26	65.5057	86.26	65.6075	86.26	64.7037	86.26	122.081	86.26	120.93	86.26	120.268	86.26	216.879	86.26	217.118	86.26	216.945	86.26	315.336	86.26	322.714	86.26	313.419
86.48	86.48	45.4126	86.48	1.55562	86.48	60.2818	86.48	104.439	86.48	106.265	86.48	110.426	86.48	191.033	86.48	189.806	86.48	201.165	86.48	292.001	86.48	295.964	86.48	295.144	86.48	65.3649	86.48	65.3434	86.48	64.4545	86.48	121.689	86.48	120.613	86.48	119.841	86.48	216.225	86.48	216.148	86.48	216.496	86.48	314.495	86.48	321.741	86.48	312.608
86.65	86.65	45.2039	86.65	1.49397	86.65	59.9478	86.65	104.297	86.65	106.081	86.65	110.178	86.65	190.363	86.65	189.534	86.65	200.48	86.65	291.254	86.65	294.401	86.65	293.864	86.65	65.1903	86.65	65.1262	86.65	64.1923	86.65	121.275	86.65	120.132	86.65	119.661	86.65	215.54	86.65	215.658	86.65	215.915	86.65	313.613	86.65	321.203	86.65	312.224
86.87	86.87	45.0367	86.87	1.4932	86.87	59.8119	86.87	103.838	86.87	105.515	86.87	109.603	86.87	190.124	86.87	189.051	86.87	200.007	86.87	290.004	86.87	293.784	86.87	293.59	86.87	65.0168	86.87	65.032	86.87	63.9338	86.87	120.872	86.87	119.624	86.87	119.146	86.87	215.166	86.87	214.975	86.87	214.973	86.87	312.94	86.87	320.395	86.87	311.054
87.09	87.09	44.8781	87.09	1.51414	87.09	59.7355	87.09	103.567	87.09	105.385	87.09	109.181	87.09	189.104	87.09	188.081	87.09	199.374	87.09	289.502	87.09	292.772	87.09	292.295	87.09	64.6655	87.09	64.8586	87.09	63.7985	87.09	120.426	87.09	119.315	87.09	118.709	87.09	214.021	87.09	214.368	87.09	214.253	87.09	311.568	87.09	319.919	87.09	310.231
87.26	87.26	44.6873	87.26	1.4932	87.26	59.4337	87.26	103.189	87.26	105.003	87.26	108.939	87.26	188.497	87.26	187.366	87.26	198.854	87.26	288.525	87.26	291.865	87.26	291.151	87.26	64.3974	87.26	64.5877	87.26	63.6468	87.26	119.909	87.26	118.996	87.26	118.261	87.26	213.104	87.26	213.707	87.26	213.748	87.26	311.221	87.26	319.05	87.26	309.539
87.5	87.5	44.5936	87.5	1.49282	87.5	59.2294	87.5	102.655	87.5	104.628	87.5	108.682	87.5	188.207	87.5	187.115	87.5	198.268	87.5	288.031	87.5	291.023	87.5	290.892	87.5	64.3609	87.5	64.4701	87.5	63.4255	87.5	119.597	87.5	118.701	87.5	117.757	87.5	212.827	87.5	213.1	87.5	212.967	87.5	310.875	87.5	318.222	87.5	309.081
87.65	87.65	44.2876	87.65	1.51433	87.65	59.1758	87.65	102.708	87.65	104.395	87.65	108.406	87.65	187.42	87.65	186.501	87.65	197.547	87.65	286.879	87.65	290.162	87.65	289.729	87.65	64.1542	87.65	64.3013	87.65	63.1506	87.65	119.017	87.65	118.174	87.65	117.406	87.65	212.006	87.65	211.88	87.65	212.515	87.65	310.155	87.65	317.682	87.65	308.294
87.87	87.87	44.1323	87.87	1.51394	87.87	58.9925	87.87	102.337	87.87	104.041	87.87	108.088	87.87	187.13	87.87	185.885	87.87	197.208	87.87	285.846	87.87	289.461	87.87	289.101	87.87	63.8979	87.87	63.9213	87.87	63.0318	87.87	118.726	87.87	117.779	87.87	117.067	87.87	211.305	87.87	211.539	87.87	211.692	87.87	309.133	87.87	316.917	87.87	307.31
88.08	88.08	44.0295	88.08	1.53468	88.08	58.8244	88.08	101.972	88.08	103.775	88.08	107.756	88.08	186.487	88.08	185.439	88.08	196.673	88.08	285.286	88.08	288.411	88.08	288.159	88.08	63.6581	88.08	63.8203	88.08	62.8269	88.08	118.325	88.08	117.394	88.08	116.655	88.08	210.597	88.08	210.946	88.08	211.194	88.08	308.315	88.08	316.275	88.08	306.679
88.26	88.26	44.009	88.26	1.53468	88.26	58.6774	88.26	101.668	88.26	103.427	88.26	107.569	88.26	185.784	88.26	184.627	88.26	196.2	88.26	284.666	88.26	288.067	88.26	287.257	88.26	63.4783	88.26	63.5981	88.26	62.5809	88.26	117.944	88.26	117.029	88.26	116.202	88.26	210.031	88.26	210.231	88.26	210.592	88.26	308.008	88.26	315.468	88.26	306.385
88.51	88.51	43.5773	88.51	1.55542	88.51	58.5093	88.51	101.343	88.51	102.956	88.51	106.905	88.51	185.201	88.51	184.14	88.51	195.747	88.51	283.926	88.51	286.977	88.51	286.581	88.51	63.2585	88.51	63.4163	88.51	62.3964	88.51	117.583	88.51	116.643	88.51	116.099	88.51	209.425	88.51	209.699	88.51	209.844	88.51	307.373	88.51	315.24	88.51	305.649
88.64	88.64	43.5624	88.64	1.51414	88.64	58.3277	88.64	101.092	88.64	102.744	88.64	106.774	88.64	184.663	88.64	183.636	88.64	195.299	88.64	282.763	88.64	286.589	88.64	286.105	88.64	63.0868	88.64	63.2629	88.64	62.2404	88.64	116.916	88.64	116.354	88.64	115.579	88.64	208.906	88.64	209.255	88.64	209.352	88.64	306.84	88.64	314.556	88.64	305.099
88.88	88.88	43.3568	88.88	1.51414	88.88	58.1597	88.88	100.788	88.88	102.621	88.88	106.711	88.88	184.381	88.88	183.169	88.88	194.743	88.88	282.263	88.88	285.518	88.88	285.285	88.88	62.9469	88.88	63.1215	88.88	62.0354	88.88	116.655	88.88	116.05	88.88	115.27	88.88	208.279	88.88	208.54	88.88	208.895	88.88	306.594	88.88	313.893	88.88	304.636
89.1	89.1	43.2484	89.1	1.51394	89.1	57.9631	89.1	100.512	89.1	102.301	89.1	106.096	89.1	183.956	89.1	182.496	89.1	194.368	89.1	281.667	89.1	285.118	89.1	284.347	89.1	62.739	89.1	62.9114	89.1	61.7814	89.1	116.279	89.1	115.812	89.1	114.926	89.1	207.605	89.1	207.94	89.1	208.141	89.1	305.879	89.1	313.294	89.1	304.26
89.29	89.29	43.1156	89.29	1.49359	89.29	57.8309	89.29	100.213	89.29	102.04	89.29	105.957	89.29	183.48	89.29	182.218	89.29	193.657	89.29	280.86	89.29	283.979	89.29	283.825	89.29	62.5753	89.29	62.7458	89.29	61.6333	89.29	115.848	89.29	115.213	89.29	114.626	89.29	207.194	89.29	207.442	89.29	207.634	89.29	305.324	89.29	312.836	89.29	303.729
89.49	89.49	43.0484	89.49	1.53488	89.49	57.6344	89.49	100.078	89.49	101.761	89.49	105.674	89.49	182.613	89.49	181.748	89.49	193.323	89.49	280.264	89.49	283.094	89.49	283.092	89.49	62.3874	89.49	62.657	89.49	61.5844	89.49	115.552	89.49	115.158	89.49	114.426	89.49	206.277	89.49	207.088	89.49	207.026	89.49	305.039	89.49	312.34	89.49	302.869
89.62	89.62	42.899	89.62	1.51394	89.62	57.6059	89.62	99.7206	89.62	101.482	89.62	105.432	89.62	182.529	89.62	181.055	89.62	192.804	89.62	279.368	89.62	282.734	89.62	282.564	89.62	62.2595	89.62	62.2854	89.62	61.351	89.62	115.116	89.62	114.636	89.62	113.896	89.62	205.665	89.62	206.529	89.62	206.667	89.62	304.549	89.62	311.616	89.62	302.578
89.87	89.87	42.7922	89.87	1.53528	89.87	57.4811	89.87	99.3533	89.87	100.988	89.87	105.223	89.87	181.936	89.87	181.085	89.87	192.343	89.87	278.696	89.87	282.096	89.87	281.73	89.87	62.0037	89.87	62.1882	89.87	61.2106	89.87	115.08	89.87	114.538	89.87	113.693	89.87	205.137	89.87	205.914	89.87	206.227	89.87	304.626	89.87	311.84	89.87	302.169
90.08	90.08	42.6372	90.08	1.51414	90.08	57.1931	90.08	99.2263	90.08	100.84	90.08	105.03	90.08	181.648	90.08	180.551	90.08	192.026	90.08	278.164	90.08	281.195	90.08	281.083	90.08	61.8678	90.08	62.1722	90.08	60.8874	90.08	114.629	90.08	114.083	90.08	113.623	90.08	204.882	90.08	205.329	90.08	205.53	90.08	304.179	90.08	311.284	90.08	301.754
90.27	90.27	42.3494	90.27	1.55562	90.27	57.0881	90.27	99.0032	90.27	100.86	90.27	104.657	90.27	181.065	90.27	179.922	90.27	191.306	90.27	277.724	90.27	280.508	90.27	280.776	90.27	61.668	90.27	61.9096	90.27	60.9489	90.27	114.288	90.27	113.961	90.27	113.231	90.27	204.538	90.27	204.674	90.27	205.094	90.27	303.851	90.27	310.766	90.27	301.439
90.49	90.49	42.4262	90.49	1.53468	90.49	56.9757	90.49	98.6457	90.49	100.683	90.49	104.394	90.49	180.62	90.49	179.351	90.49	191.178	90.49	277.009	90.49	279.704	90.49	280.084	90.49	61.4803	90.49	61.6997	90.49	60.818	90.49	113.892	90.49	113.358	90.49	112.929	90.49	203.683	90.49	204.464	90.49	204.569	90.49	303.403	90.49	310.519	90.49	301.043
90.65	90.65	42.159	90.65	1.4932	90.65	56.8706	90.65	98.3617	90.65	100.253	90.65	104.083	90.65	180.339	90.65	178.945	90.65	190.623	90.65	276.189	90.65	279.543	90.65	278.997	90.65	61.4203	90.65	61.6795	90.65	60.5311	90.65	113.511	90.65	113.196	90.65	112.62	90.65	203.198	90.65	203.83	90.65	203.905	90.65	303.157	90.65	310.436	90.65	301.022
90.86	90.86	42.1481	90.86	1.49282	90.86	56.751	90.86	98.2148	90.86	100.002	90.86	103.953	90.86	179.931	90.86	178.615	90.86	190.224	90.86	275.398	90.86	278.703	90.86	278.659	90.86	61.3845	90.86	61.4819	90.86	60.495	90.86	113.101	90.86	112.964	90.86	112.138	90.86	203.024	90.86	203.369	90.86	203.79	90.86	302.936	90.86	310.108	90.86	300.566
91.05	91.05	42.1439	91.05	1.4934	91.05	56.5418	91.05	97.9079	91.05	99.8159	91.05	103.847	91.05	179.498	91.05	178.257	91.05	189.865	91.05	275.125	91.05	278.528	91.05	278.152	91.05	61.1485	91.05	61.344	91.05	60.3338	91.05	112.864	91.05	112.643	91.05	112.12	91.05	202.638	91.05	202.916	91.05	203.163	91.05	302.93	91.05	309.669	91.05	300.513
91.24	91.24	41.8918	91.24	1.53468	91.24	56.4505	91.24	97.7128	91.24	99.6392	91.24	103.481	91.24	179.274	91.24	177.687	91.24	189.635	91.24	274.789	91.24	277.866	91.24	277.829	91.24	61.0607	91.24	61.3361	91.24	60.0801	91.24	112.469	91.24	112.425	91.24	111.632	91.24	202.369	91.24	202.378	91.24	202.784	91.24	302.748	91.24	309.877	91.24	300.075
91.45	91.45	41.7836	91.45	1.51375	91.45	56.3382	91.45	97.538	91.45	99.3603	91.45	103.364	91.45	178.809	91.45	177.359	91.45	189.137	91.45	274.214	91.45	277.325	91.45	277.097	91.45	60.913	91.45	61.1061	91.45	59.9494	91.45	112.093	91.45	112.31	91.45	111.391	91.45	201.999	91.45	201.841	91.45	202.425	91.45	302.689	91.45	309.63	91.45	300.31
91.62	91.62	41.6916	91.62	1.53488	91.62	56.1426	91.62	97.4617	91.62	99.4473	91.62	103.266	91.62	178.312	91.62	177.06	91.62	188.898	91.62	273.885	91.62	276.649	91.62	276.881	91.62	60.8487	91.62	61.0814	91.62	59.8828	91.62	111.701	91.62	111.852	91.62	111.625	91.62	201.142	91.62	201.852	91.62	202.27	91.62	302.705	91.62	309.772	91.62	300.051
91.83	91.83	41.5941	91.83	1.51433	91.83	56.2338	91.83	97.1699	91.83	99.0915	91.83	103.01	91.83	178.154	91.83	176.717	91.83	188.737	91.83	273.22	91.83	276.483	91.83	276.076	91.83	60.6767	91.83	61.0085	91.83	59.8085	91.83	111.434	91.83	111.765	91.83	111.084	91.83	201.026	91.83	201.449	91.83	201.839	91.83	302.765	91.83	309.626	91.83	299.795
92.03	92.03	41.4129	92.03	1.53369	92.03	56.1412	92.03	96.8392	92.03	99.0023	92.03	102.855	92.03	177.974	92.03	176.477	92.03	188.402	92.03	272.874	92.03	276.334	92.03	276.196	92.03	60.5022	92.03	60.8526	92.03	59.6522	92.03	111.354	92.03	111.563	92.03	111.045	92.03	200.663	92.03	201.083	92.03	201.097	92.03	302.901	92.03	309.492	92.03	299.987
92.22	92.22	41.419	92.22	1.51394	92.22	56.0933	92.22	97.0029	92.22	98.6975	92.22	102.61	92.22	177.405	92.22	176.449	92.22	188.05	92.22	272.55	92.22	275.442	92.22	275.39	92.22	60.3813	92.22	60.7706	92.22	59.3832	92.22	110.764	92.22	111.411	92.22	110.746	92.22	200.064	92.22	200.538	92.22	200.707	92.22	302.912	92.22	309.877	92.22	299.844
92.43	92.43	41.3421	92.43	1.51414	92.43	55.9955	92.43	96.7517	92.43	98.6078	92.43	102.748	92.43	177.207	92.43	175.903	92.43	188.116	92.43	272.145	92.43	275.316	92.43	274.995	92.43	60.3891	92.43	60.7987	92.43	59.4933	92.43	110.618	92.43	111.182	92.43	110.616	92.43	200.171	92.43	200.237	92.43	200.795	92.43	303.422	92.43	309.813	92.43	300.093
92.57	92.57	41.3109	92.57	1.49301	92.57	55.939	92.57	96.5849	92.57	98.5006	92.57	102.555	92.57	176.981	92.57	175.797	92.57	187.759	92.57	271.815	92.57	274.881	92.57	274.904	92.57	60.3536	92.57	60.682	92.57	59.4165	92.57	110.248	92.57	110.91	92.57	110.32	92.57	199.513	92.57	200.062	92.57	200.204	92.57	303.18	92.57	310.251	92.57	300.247
92.79	92.79	41.2287	92.79	1.49301	92.79	55.708	92.79	96.6052	92.79	98.3982	92.79	102.368	92.79	177.081	92.79	175.553	92.79	187.594	92.79	271.555	92.79	274.74	92.79	274.453	92.79	60.2936	92.79	60.5003	92.79	59.314	92.79	109.907	92.79	110.85	92.79	110.279	92.79	199.432	92.79	199.981	92.79	200.1	92.79	303.814	92.79	310.686	92.79	300.583
92.95	92.95	41.2187	92.95	1.51414	92.95	55.8274	92.95	96.3258	92.95	98.4236	92.95	102.249	92.95	176.905	92.95	175.294	92.95	187.375	92.95	271.525	92.95	274.285	92.95	274.052	92.95	60.1093	92.95	60.4553	92.95	59.2678	92.95	109.956	92.95	110.838	92.95	110.102	92.95	199.221	92.95	199.971	92.95	199.944	92.95	304.568	92.95	311.574	92.95	300.724
93.17	93.17	41.2121	93.17	1.5331	93.17	55.7208	93.17	96.1535	93.17	98.2278	93.17	102.11	93.17	176.721	93.17	175.416	93.17	187.261	93.17	271.451	93.17	274.492	93.17	274.186	93.17	60.1196	93.17	60.2844	93.17	59.1992	93.17	109.508	93.17	110.507	93.17	109.954	93.17	199.172	93.17	199.78	93.17	199.691	93.17	304.767	93.17	311.73	93.17	301.741
93.4	93.4	41.0079	93.4	1.57616	93.4	55.8412	93.4	96.2323	93.4	98.2471	93.4	102.029	93.4	176.581	93.4	175.454	93.4	187.104	93.4	271.39	93.4	274.452	93.4	273.874	93.4	60.0616	93.4	60.3465	93.4	59.2192	93.4	109.28	93.4	110.56	93.4	110.046	93.4	199.054	93.4	199.454	93.4	199.648	93.4	305.593	93.4	312.32	93.4	302.094
93.52	93.52	41.0437	93.52	1.49301	93.52	55.729	93.52	96.0576	93.52	98.1526	93.52	101.995	93.52	176.458	93.52	175.452	93.52	186.874	93.52	271.016	93.52	274.457	93.52	273.92	93.52	60.0539	93.52	60.3185	93.52	59.1706	93.52	109.085	93.52	110.545	93.52	109.764	93.52	199.068	93.52	199.592	93.52	199.435	93.52	306.577	93.52	312.818	93.52	302.686
93.71	93.71	41.1312	93.71	1.57616	93.71	55.6941	93.71	96.0903	93.71	98.3495	93.71	101.946	93.71	176.461	93.71	175.048	93.71	186.672	93.71	271.03	93.71	274.593	93.71	274.325	93.71	59.9218	93.71	60.2051	93.71	59.0142	93.71	108.859	93.71	110.58	93.71	109.696	93.71	199.074	93.71	199.434	93.71	199.606	93.71	307.455	93.71	313.79	93.71	303.608
93.94	93.94	41.1365	93.94	1.53488	93.94	55.7854	93.94	96.3461	93.94	98.0755	93.94	102	93.94	176.524	93.94	175.254	93.94	186.51	93.94	271.125	93.94	274.568	93.94	274.032	93.94	60.0893	93.94	60.1927	93.94	58.9808	93.94	108.792	93.94	110.432	93.94	109.69	93.94	199.019	93.94	199.643	93.94	199.362	93.94	308.252	93.94	315.198	93.94	304.405
94.1	94.1	41.0748	94.1	1.55562	94.1	55.7854	94.1	96.0621	94.1	98.055	94.1	102.042	94.1	176.805	94.1	175.396	94.1	186.84	94.1	271.225	94.1	274.952	94.1	274.503	94.1	59.9495	94.1	60.1321	94.1	59.0628	94.1	108.592	94.1	110.27	94.1	109.896	94.1	199.261	94.1	199.684	94.1	199.196	94.1	309.46	94.1	315.922	94.1	305.435
94.29	94.29	41.1717	94.29	1.61681	94.29	55.8545	94.29	96.3043	94.29	98.217	94.29	102.163	94.29	176.631	94.29	175.364	94.29	186.658	94.29	271.79	94.29	275.118	94.29	274.491	94.29	60.0307	94.29	60.3558	94.29	58.9428	94.29	108.221	94.29	110.584	94.29	109.907	94.29	199.093	94.29	199.801	94.29	199.358	94.29	311.02	94.29	317.25	94.29	306.416
94.48	94.48	41.1982	94.48	1.55562	94.48	55.9955	94.48	96.2649	94.48	98.3826	94.48	102.166	94.48	177.066	94.48	175.558	94.48	186.572	94.48	271.665	94.48	275.275	94.48	274.77	94.48	60.1293	94.48	60.3341	94.48	59.1653	94.48	108.03	94.48	110.655	94.48	109.978	94.48	199.666	94.48	200.298	94.48	199.611	94.48	312.591	94.48	318.428	94.48	307.56
94.65	94.65	41.3984	94.65	1.5969	94.65	56.2404	94.65	96.2323	94.65	98.3495	94.65	102.257	94.65	177.204	94.65	175.779	94.65	186.795	94.65	272.05	94.65	275.624	94.65	274.98	94.65	60.1416	94.65	60.3869	94.65	59.1167	94.65	107.976	94.65	110.864	94.65	110.046	94.65	199.802	94.65	200.374	94.65	199.897	94.65	313.922	94.65	319.857	94.65	308.656
94.86	94.86	41.4396	94.86	1.53468	94.86	56.1353	94.86	96.4756	94.86	98.5542	94.86	102.568	94.86	177.707	94.86	176.104	94.86	186.651	94.86	272.75	94.86	276.29	94.86	275.144	94.86	60.2814	94.86	60.4273	94.86	59.3627	94.86	107.675	94.86	110.803	94.86	110.149	94.86	200.307	94.86	200.374	94.86	200.084	94.86	316.133	94.86	321.472	94.86	310.107
95.01	95.01	41.6862	95.01	1.5969	95.01	56.2614	95.01	96.6582	95.01	98.4518	95.01	102.423	95.01	177.887	95.01	176.53	95.01	187.104	95.01	273.59	95.01	276.876	95.01	276.087	95.01	60.1815	95.01	60.6293	95.01	59.4242	95.01	107.736	95.01	111.128	95.01	110.54	95.01	200.59	95.01	200.886	95.01	200.562	95.01	318.363	95.01	323.584	95.01	311.811
95.21	95.21	41.8658	95.21	1.63817	95.21	56.5272	95.21	96.9904	95.21	98.7667	95.21	102.7	95.21	178.507	95.21	176.933	95.21	187.347	95.21	274.014	95.21	277.689	95.21	276.502	95.21	60.4535	95.21	60.682	95.21	59.5395	95.21	107.561	95.21	111.458	95.21	110.588	95.21	201.171	95.21	201.8	95.21	201.013	95.21	320.758	95.21	325.737	95.21	314.105
95.37	95.37	42.159	95.37	1.5969	95.37	56.8496	95.37	97.1246	95.37	99.1888	95.37	103.191	95.37	178.671	95.37	177.889	95.37	187.701	95.37	275.289	95.37	278.714	95.37	277.501	95.37	60.681	95.37	60.7504	95.37	59.7316	95.37	107.314	95.37	111.797	95.37	110.808	95.37	201.904	95.37	202.133	95.37	201.724	95.37	323.807	95.37	328.139	95.37	316.143
95.54	95.54	42.6523	95.54	1.61764	95.54	57.0387	95.54	97.4491	95.54	99.4755	95.54	103.378	95.54	179.736	95.54	178.113	95.54	187.803	95.54	276.009	95.54	279.462	95.54	278.567	95.54	60.8808	95.54	61.0938	95.54	59.8341	95.54	107.274	95.54	112.243	95.54	111.302	95.54	202.47	95.54	203.114	95.54	202.036	95.54	326.591	95.54	330.852	95.54	318.709
95.73	95.73	43.1662	95.73	1.65912	95.73	57.4589	95.73	97.9967	95.73	100.09	95.73	103.855	95.73	180.339	95.73	178.884	95.73	188.112	95.73	276.969	95.73	280.896	95.73	279.838	95.73	61.3004	95.73	61.2957	95.73	60.1621	95.73	107.274	95.73	112.709	95.73	111.714	95.73	203.38	95.73	204.198	95.73	202.887	95.73	329.804	95.73	334.061	95.73	321.422
95.86	95.86	43.7417	95.86	1.67985	95.86	57.9001	95.86	98.2198	95.86	100.376	95.86	104.291	95.86	181.625	95.86	179.716	95.86	188.38	95.86	278.768	95.86	282.492	95.86	281.375	95.86	61.4803	95.86	61.6593	95.86	60.3876	95.86	107.314	95.86	113.095	95.86	112.064	95.86	204.371	95.86	205.098	95.86	203.926	95.86	334.265	95.86	337.395	95.86	324.514
96.06	96.06	44.6256	96.06	1.70059	96.06	58.4463	96.06	98.8485	96.06	101.031	96.06	105.058	96.06	182.79	96.06	180.751	96.06	189.223	96.06	280.427	96.06	284.27	96.06	283.035	96.06	61.8599	96.06	62.0026	96.06	60.8385	96.06	107.455	96.06	114.109	96.06	112.867	96.06	205.846	96.06	206.591	96.06	205.047	96.06	339.116	96.06	341.722	96.06	328.173
96.2	96.2	45.6769	96.2	1.72067	96.2	59.0537	96.2	99.7631	96.2	101.75	96.2	105.951	96.2	184.126	96.2	182.284	96.2	189.932	96.2	282.218	96.2	286.664	96.2	285.118	96.2	62.4352	96.2	62.4026	96.2	61.2863	96.2	107.233	96.2	114.591	96.2	113.749	96.2	207.667	96.2	208.003	96.2	206.649	96.2	345.245	96.2	346.413	96.2	332.735
96.39	96.39	47.1128	96.39	1.76281	96.39	60.0009	96.39	100.653	96.39	102.628	96.39	106.656	96.39	186.126	96.39	184.099	96.39	190.952	96.39	284.986	96.39	289.461	96.39	287.605	96.39	63.0188	96.39	63.1336	96.39	61.9864	96.39	107.495	96.39	115.832	96.39	115.008	96.39	209.445	96.39	210.128	96.39	208.577	96.39	353.851	96.39	352.406	96.39	339.236
96.59	96.59	48.7778	96.59	1.80429	96.59	61.4505	96.59	101.668	96.59	104	96.59	107.943	96.59	188.296	96.59	186.555	96.59	191.96	96.59	289.264	96.59	293.259	96.59	291.479	96.59	63.758	96.59	63.7799	96.59	62.6219	96.59	107.896	96.59	117.252	96.59	116.243	96.59	212.417	96.59	212.971	96.59	211.069	96.59	364.288	96.59	360.378	96.59	345.587
96.79	96.79	51.1762	96.79	1.80406	96.79	63.0391	96.79	103.54	96.79	105.583	96.79	109.506	96.79	192.008	96.79	189.635	96.79	193.746	96.79	294.265	96.79	298.513	96.79	296.523	96.79	65.0484	96.79	65.1852	96.79	63.7821	96.79	108.163	96.79	119.203	96.79	117.814	96.79	216.453	96.79	216.787	96.79	214.094	96.79	372.856	96.79	370.186	96.79	354.837
97.09	97.09	54.1083	97.09	1.88676	97.09	65.1523	97.09	105.919	97.09	108.189	97.09	111.628	97.09	196.865	97.09	193.993	97.09	196.149	97.09	301.343	97.09	306.311	97.09	303.144	97.09	66.4583	97.09	66.4893	97.09	65.1879	97.09	108.71	97.09	121.824	97.09	120.639	97.09	222.023	97.09	221.788	97.09	218.883	97.09	372.87	97.09	376.596	97.09	363.728
97.39	97.39	56.6565	97.39	1.90749	97.39	67.9457	97.39	109.447	97.39	111.566	97.39	115.134	97.39	203.776	97.39	201.357	97.39	199.544	97.39	311.817	97.39	318.226	97.39	313.82	97.39	69.115	97.39	68.8516	97.39	67.688	97.39	109.613	97.39	125.939	97.39	124.57	97.39	230.047	97.39	229.884	97.39	225.818	97.39	372.358	97.39	375.934	97.39	366.987
97.89	97.89	56.8679	97.89	1.94846	97.89	70.364	97.89	114.548	97.89	116.51	97.89	120.186	97.89	213.865	97.89	211.731	97.89	203.4	97.89	326.364	97.89	334.862	97.89	328.959	97.89	72.7318	97.89	72.1646	97.89	71.2969	97.89	110.747	97.89	132.453	97.89	130.424	97.89	241.93	97.89	241.392	97.89	235.432	97.89	372.344	97.89	375.713	97.89	366.493
98.37	98.37	56.8972	98.37	1.92872	98.37	70.4003	98.37	119.515	98.37	121.975	98.37	125.643	98.37	222.716	98.37	220.911	98.37	207.991	98.37	339.888	98.37	346.549	98.37	341.671	98.37	75.5865	98.37	74.5445	98.37	73.9164	98.37	112.128	98.37	138.382	98.37	136.42	98.37	252.304	98.37	251.925	98.37	247.535	98.37	371.615	98.37	375.493	98.37	365.756
98.81	98.81	56.9163	98.81	1.94871	98.81	70.4991	98.81	120.219	98.81	122.787	98.81	126.527	98.81	223.795	98.81	222.266	98.81	210.236	98.81	341.895	98.81	347.627	98.81	342.666	98.81	75.837	98.81	74.8589	98.81	74.1337	98.81	112.525	98.81	139.2	98.81	137.067	98.81	253.177	98.81	253.197	98.81	249.121	98.81	371.369	98.81	375.161	98.81	366.161
98.88	98.88	56.6856	98.88	1.92922	98.88	70.3553	98.88	120.235	98.88	122.498	98.88	126.609	98.88	223.879	98.88	222.186	98.88	210.083	98.88	341.935	98.88	347.285	98.88	342.497	98.88	75.8458	98.88	74.8465	98.88	74.1404	98.88	112.678	98.88	139.107	98.88	137.176	98.88	253.017	98.88	253.442	98.88	249.24	98.88	371.506	98.88	374.885	98.88	365.934

## Sheet: Beacon 2
Text	X	A10: Short 0.5	X	A11: Short 0.5	X	A12: Short 0.5	X	B10: Short 1	X	B11: Short 1	X	B12: Short 1	X	C10: Short 2	X	C11: Short 2	X	C12: Short 2	X	D10: Short 4	X	D11: Short 4	X	D12: Short 4	X	E10: Long 0.5	X	E11: Long 0.5	X	E12: Long 0.5	X	F10: Long 2	X	F11: Long 2	X	F12: Long 2	X	G10: Long 2	X	G11: Long 2	X	G12: Long 2	X	H10: Long 4	X	H11: Long 4	X	H12: Long 4
20.09	20.09	22.7953	20.09	5.39114	20.09	8.5844	20.09	43.5133	20.09	43.7719	20.09	40.6576	20.09	66.6212	20.09	65.5281	20.09	49.4397	20.09	95.1502	20.09	93.8575	20.09	84.9575	20.09	115.061	20.09	114.659	20.09	112.862	20.09	187.751	20.09	179.11	20.09	173.993	20.09	286.398	20.09	276.987	20.09	263.703	20.09	125.235	20.09	336.714	20.09	327.916
20.32	20.32	23.1986	20.32	5.43409	20.32	8.69506	20.32	44.1205	20.32	44.5	20.32	41.2495	20.32	67.3674	20.32	66.1624	20.32	50.0485	20.32	96.2243	20.32	94.8706	20.32	85.6915	20.32	116.28	20.32	116.012	20.32	114.252	20.32	189.554	20.32	180.59	20.32	175.537	20.32	288.289	20.32	278.143	20.32	265.093	20.32	125.606	20.32	338.251	20.32	329.046
20.63	20.63	23.5621	20.63	5.47774	20.63	8.78447	20.63	44.9869	20.63	45.1474	20.63	41.9352	20.63	68.1851	20.63	67.1051	20.63	50.5099	20.63	97.0809	20.63	95.7035	20.63	86.4803	20.63	117.722	20.63	117.701	20.63	115.59	20.63	191.276	20.63	182.159	20.63	177.235	20.63	289.857	20.63	279.899	20.63	266.673	20.63	125.992	20.63	339.569	20.63	330.421
20.78	20.78	24.0142	20.78	5.54392	20.78	8.94209	20.78	45.7112	20.78	46.1461	20.78	42.7369	20.78	68.865	20.78	67.7995	20.78	51.2196	20.78	98.1172	20.78	96.8479	20.78	87.4556	20.78	119.305	20.78	119.106	20.78	117.162	20.78	193.191	20.78	184.309	20.78	179.397	20.78	291.589	20.78	281.605	20.78	268.688	20.78	126.459	20.78	341.172	20.78	331.636
21	21	24.567	21	5.6305	21	8.98564	21	46.466	21	46.8739	21	43.5055	21	69.8625	21	68.6906	21	51.7403	21	99.3789	21	97.8179	21	88.2989	21	120.502	21	120.651	21	118.354	21	195.036	21	185.875	21	180.939	21	293.225	21	283.151	21	270.1	21	127.022	21	342.38	21	333.081
21.23	21.23	25.0801	21.23	5.65233	21.23	9.16446	21.23	47.2267	21.23	47.9098	21.23	44.346	21.23	70.7222	21.23	69.6119	21.23	52.4873	21.23	100.277	21.23	98.9499	21.23	89.1315	21.23	122.111	21.23	122.169	21.23	119.955	21.23	196.863	21.23	187.659	21.23	182.682	21.23	294.984	21.23	285.037	21.23	271.436	21.23	127.129	21.23	343.961	21.23	334.817
21.39	21.39	25.5292	21.39	5.7178	21.39	9.25387	21.39	48.2198	21.39	48.6651	21.39	45.1865	21.39	71.7076	21.39	70.6404	21.39	53.2343	21.39	101.301	21.39	100.103	21.39	89.986	21.39	123.742	21.39	123.751	21.39	121.667	21.39	199.068	21.39	189.721	21.39	184.71	21.39	296.827	21.39	287.074	21.39	273.438	21.39	127.966	21.39	345.476	21.39	336.35
21.53	21.53	26.1098	21.53	5.80584	21.53	9.41155	21.53	49.2193	21.53	49.6427	21.53	46.0992	21.53	72.6395	21.53	71.6352	21.53	53.9882	21.53	102.484	21.53	101.27	21.53	91.0713	21.53	125.451	21.53	125.349	21.53	122.911	21.53	201.341	21.53	191.593	21.53	186.587	21.53	299.006	21.53	288.781	21.53	275.343	21.53	128.369	21.53	346.926	21.53	338.332
21.83	21.83	26.7086	21.83	5.87132	21.83	9.54568	21.83	50.3182	21.83	50.765	21.83	47.2053	21.83	73.73	21.83	72.4709	21.83	54.8891	21.83	103.654	21.83	102.402	21.83	92.2546	21.83	126.726	21.83	126.717	21.83	124.71	21.83	203.588	21.83	194	21.83	188.55	21.83	301.04	21.83	291.057	21.83	276.99	21.83	128.712	21.83	348.331	21.83	339.798
21.97	21.97	27.3679	21.97	5.93603	21.97	9.70092	21.97	51.2837	21.97	51.6865	21.97	48.1281	21.97	74.8107	21.97	73.5757	21.97	55.673	21.97	104.957	21.97	103.649	21.97	93.2506	21.97	128.508	21.97	128.326	21.97	126.076	21.97	205.641	21.97	195.973	21.97	190.885	21.97	302.865	21.97	292.949	21.97	278.913	21.97	129.361	21.97	350.219	21.97	341.174
22.19	22.19	27.8811	22.19	6.06698	22.19	9.87973	22.19	52.298	22.19	52.8087	22.19	49.1677	22.19	75.8172	22.19	74.7541	22.19	56.6836	22.19	106.148	22.19	105.144	22.19	94.2366	22.19	130.284	22.19	130.078	22.19	127.875	22.19	208.14	22.19	198.164	22.19	192.914	22.19	305.196	22.19	294.835	22.19	280.693	22.19	129.747	22.19	351.493	22.19	342.662
22.33	22.33	28.569	22.33	6.19872	22.33	9.97043	22.33	53.3825	22.33	53.9594	22.33	50.1915	22.33	77.0851	22.33	76.1566	22.33	57.5039	22.33	107.582	22.33	106.14	22.33	95.5197	22.33	131.639	22.33	131.784	22.33	129.449	22.33	210.267	22.33	200.317	22.33	194.968	22.33	307.587	22.33	297.193	22.33	283.067	22.33	130.022	22.33	352.834	22.33	344.352
22.55	22.55	29.3312	22.55	6.26258	22.55	10.1467	22.55	54.6787	22.55	55.1539	22.55	51.5055	22.55	78.386	22.55	77.2724	22.55	58.4776	22.55	108.87	22.55	107.607	22.55	96.4809	22.55	133.444	22.55	133.353	22.55	130.973	22.55	212.901	22.55	202.606	22.55	197.299	22.55	309.669	22.55	299.609	22.55	285.219	22.55	130.546	22.55	354.587	22.55	346.044
22.84	22.84	30.0581	22.84	6.37169	22.84	10.3478	22.84	55.9253	22.84	56.5565	22.84	52.6112	22.84	79.8745	22.84	78.6434	22.84	59.2904	22.84	110.124	22.84	109.23	22.84	97.7297	22.84	135.116	22.84	134.85	22.84	132.684	22.84	215.232	22.84	204.948	22.84	199.768	22.84	311.936	22.84	301.949	22.84	287.644	22.84	130.718	22.84	356.19	22.84	347.622
22.98	22.98	30.8222	22.98	6.44047	22.98	10.5767	22.98	57.3281	22.98	57.8378	22.98	53.8774	22.98	81.0693	22.98	79.9486	22.98	60.5299	22.98	111.873	22.98	110.59	22.98	98.9198	22.98	136.524	22.98	136.694	22.98	134.267	22.98	217.528	22.98	207.547	22.98	202.056	22.98	314.576	22.98	304.404	22.98	289.818	22.98	131.429	22.98	358.263	22.98	350.102
23.26	23.26	31.5199	23.26	6.59159	23.26	10.7752	23.26	58.6236	23.26	59.377	23.26	55.1687	23.26	82.6421	23.26	81.3637	23.26	61.4152	23.26	113.391	23.26	112.099	23.26	100.078	23.26	138.412	23.26	138.155	23.26	135.812	23.26	220.496	23.26	209.706	23.26	204.429	23.26	316.784	23.26	306.58	23.26	292.392	23.26	131.782	23.26	359.795	23.26	351.635
[truncated: 369 more rows]
